# Supplementary material for: Phosphoproteomic Landscape of HDLBP: Insights into Function and Disease Associations
Source: Int J Mol Sci. 2026 Feb 25;27(5):2147. doi: 10.3390/ijms27052147 (PMC12984401; doi:10.3390/ijms27052147)
Supplement: Supplementary file 1 [file ijms-27-02147-s001.zip]

Archive with 5 entries (5 files):
- Supplementary material S1.xlsx
- Supplementary material S2.xlsx
- Supplementary material S3.xlsx
- Supplementary material S4.xlsx
- Supplementary material S5.xlsx
