# Supplementary material for: Phosphoproteomic Landscape of HDLBP: Insights into Function and Disease Associations
Source: Int J Mol Sci. 2026 Feb 25;27(5):2147. doi: 10.3390/ijms27052147 (PMC12984401; doi:10.3390/ijms27052147)
Supplement: Supplementary file 1 [file ijms-27-02147-s001.zip › Supplementary material S1.xlsx]

## Sheet: Content
Supplementary file 1
Article title	“ Phosphoproteomic Landscape of HDLBP: Insights into Function and Disease Associations”
File contents	Supplementary Table S1A: Human cellular HDLBP profile data
	Supplementary Table S1B: Human cellular HDLBP differential data

## Sheet: Supplementary Table S1A
PMID	peptide_sequence	modeSequence	locProbability	species	cellRtissue	celltype_disease	quant_type	enrichment	mass_spec	intensities	mapped_gene	mapped_phosphosite	exp_condition	exp_cond_id
20363803	KVATLNSEEESDP	VATLNS(ph)EEESDPPTYK	0.883966	H	C	Signaling network	SILAC	TIO2	LTQ-Orbitrap	[1.0265]	HDLBP	S31	Ang II(15min)@AT1R-HEK cell line	Prat_61
20363803	KVATLNSEEESDP	VATLNS(ph)EEESDPPTYK	0.883966	H	C	Signaling network	SILAC	TIO2	LTQ-Orbitrap	[]	HDLBP	S31	Ang II(153min)@AT1R-HEK cell line	Prat_60
20363803	KVATLNSEEESDP	VATLNS(ph)EEESDPPTYK	0.883966	H	C	Signaling network	SILAC	TIO2	LTQ-Orbitrap	[1.1001]	HDLBP	S31	SII Ang II(15min)@AT1R-HEK cell line	Prat_1093
20363803	KVATLNSEEESDP	VATLNS(ph)EEESDPPTYK	0.883966	H	C	Signaling network	SILAC	TIO2	LTQ-Orbitrap	[]	HDLBP	S31	SII Ang II(3min)@AT1R-HEK cell line	Prat_1094
20873877	PAENSNSETIIIT	IDLPAENSNS(ph)ETIIITGK	0.874418	H	C	No Disease	Label free	TiO2	LTQ-Orbitrap Velos instrument	[196990.0]	HDLBP	S624	Collisional induced dissociation-CID1@HeLa S3 cells	Prat_189
20873877	KAPDMSSSEEFPS	APDMSS(ph)S(ph)EEFPSFGAQVAPK	0.932154	H	C	No Disease	Label free	TiO2	LTQ-Orbitrap Velos instrument	[3321400.0]	HDLBP	S1246	Collisional induced dissociation-CID1@HeLa S3 cells	Prat_189
20873877	APDMSSSEEFPSF	APDMSS(ph)S(ph)EEFPSFGAQVAPK	0.999549	H	C	No Disease	Label free	TiO2	LTQ-Orbitrap Velos instrument	[2230000.0]	HDLBP	S1247	Collisional induced dissociation-CID1@HeLa S3 cells	Prat_189
20873877	KVATLNSEEESDP	VATLNS(ph)EEES(ph)DPPTYK	0.999965	H	C	No Disease	Label free	TiO2	LTQ-Orbitrap Velos instrument	[1798300.0]	HDLBP	S31	Collisional induced dissociation-CID1@HeLa S3 cells	Prat_189
20873877	LNSEEESDPPTYK	VATLNS(ph)EEES(ph)DPPTYK	0.992649	H	C	No disease	Label free	TiO2	LTQ-Orbitrap Velos instrument	[1147200.0]	HDLBP	S35	High collision dissociation fragment-HCD1@HeLa S3 cells	Prat_537
22424773	KVATLNSEEESDP	VATLNS(ph)EEESDPPTYK	0.999998	H	C	DNA damage response	SILAC	TiO2	LTQ Orbitrap	['Present', 'Present', 'Present', 'Present']	HDLBP	S31	Etoposide(24h)@U2OS cells	Prat_453
22424773	KVATLNSEEESDP	VATLNS(ph)EEESDPPTYK	0.999998	H	C	DNA damage response	SILAC	TiO2	LTQ Orbitrap	['Present', 'Present', 'Present', 'Present']	HDLBP	S31	DMSO@U2OS cells_22424773	Prat_377
23684312	KVATLNSEEESDP	VATLNS(ph)EEESDPPTYK	0.999993	H	C	HIV-1-Infection	SILAC	IMAC	Hybrid LTQ Orbitrap	[1028500]	HDLBP	S31	Refrence CEM cells RV	Prat_944
23684312	KVATLNSEEESDP	VATLNS(ph)EEESDPPTYK	0.999993	H	C	HIV-1-Infection	SILAC	IMAC	Hybrid LTQ Orbitrap	[0]	HDLBP	S31	HIV@CD4+ T cells RV	Prat_544
25002506		IKDQYKVS(ph)VR	0.985296	H	C	skin cancer	SILAC	TiO2	Orbitrap	['Present', 'Present', 'Present', 'Present', 'Present']	HDLBP	S468	PD184352+ PMA(30min)@HEK293 cells	Prat_835
25002506		IKDQYKVS(ph)VR	0.985296	H	C	skin cancer	SILAC	TiO2	Orbitrap	['Present', 'Present', 'Present', 'Present', 'Present']	HDLBP	S468	BI-D1870+ PMA(30min)@HEK293 cells	Prat_98
25002506		IKDQYKVS(ph)VR	0.985296	H	C	skin cancer	SILAC	TiO2	Orbitrap	['Present', 'Present', 'Present', 'Present', 'Present']	HDLBP	S468	BI-D1870(2h)@A375 cells	Prat_97
25002506		IKDQYKVS(ph)VR	0.985296	H	C	skin cancer	SILAC	TiO2	Orbitrap	['Present', 'Present', 'Present', 'Present', 'Present']	HDLBP	S468	Control RNAi@A375 cells	Prat_193
25002506		IKDQYKVS(ph)VR	0.985296	H	C	skin cancer	SILAC	TiO2	Orbitrap	['Present', 'Present', 'Present', 'Present', 'Present']	HDLBP	S468	Control RNAi + PMA(30min)@HEK293 cells	Prat_192
25002506		IKDQYKVS(ph)VR	0.985296	H	C	skin cancer	SILAC	TiO2	Orbitrap	['Present', 'Present', 'Present', 'Present', 'Present']	HDLBP	S468	DMSO@A375 cells	Prat_302
25002506		IKDQYKVS(ph)VR	0.985296	H	C	skin cancer	SILAC	TiO2	Orbitrap	['Present', 'Present', 'Present', 'Present', 'Present']	HDLBP	S468	PD184352(2h)@A375 cells	Prat_834
25002506		IKDQYKVS(ph)VR	0.985296	H	C	skin cancer	SILAC	TiO2	Orbitrap	['Present', 'Present', 'Present', 'Present', 'Present']	HDLBP	S468	PMA(30min)@HEK293 cells	Prat_910
25002506		IKDQYKVS(ph)VR	0.985296	H	C	skin cancer	SILAC	TiO2	Orbitrap	['Present', 'Present', 'Present', 'Present', 'Present']	HDLBP	S468	RSK1/2 RNAi@A375 cells	Prat_967
25002506		IKDQYKVS(ph)VR	0.985296	H	C	skin cancer	SILAC	TiO2	Orbitrap	['Present', 'Present', 'Present', 'Present', 'Present']	HDLBP	S468	RSK1/2 RNAi + PMA (30min)@HEK293 cells	Prat_966
25159151	AEHRSGLVPQQIKVATLNSEEESDPPTYKDA		0.999553	H	C	Cancer	label-free	pY	Q Exactive	[0.0, 0.0, 0.0, 0.0]	HDLBP	T28	Nocodazole(pY)@Hela cell line	Prat_797
25159151	AEHRSGLVPQQIKVATLNSEEESDPPTYKDA		0.999553	H	C	Cancer	label-free	pY	Q Exactive	[0.0, 0.0, 0.0, 0.0]	HDLBP	T28	Pervanadate@Hela cell line_25159151	Prat_845
25159151	AEHRSGLVPQQIKVATLNSEEESDPPTYKDA		0.999553	H	C	Cancer	label-free	TiO2	Q Exactive mass spectrometer	[0, 19878000, 0, 0, 'Yes', 'Yes']	HDLBP	T28	EGF(15min)@HeLa cell line	Prat_412
25159151	AEHRSGLVPQQIKVATLNSEEESDPPTYKDA		0.999553	H	C	Cancer	label-free	pY	Q Exactive	[477120000.0, 0.0, 0.0, 0.0]	HDLBP	T28	EGF(5min)@HeLa cell line	Prat_414
25159151	AEHRSGLVPQQIKVATLNSEEESDPPTYKDA		0.999553	H	C	Cancer	label-free	TiO2	Q Exactive mass spectrometer	[0, 0, 0, 0, 'Yes', 'Yes']	HDLBP	T28	Nocodazole(TiO2)@Hela cell line	Prat_798
25159151	AEHRSGLVPQQIKVATLNSEEESDPPTYKDA		0.999553	H	C	Cancer	label-free	TiO2	Q Exactive mass spectrometer	[0, 24167000, 13492000, 50022000, 29862000, 19066000]	HDLBP	T28	Untreated@HeLa cell line	Prat_1327
25159151	AEHRSGLVPQQIKVATLNSEEESDPPTYKDA		0.999553	H	C	Cancer	label-free	pY	Q Exactive	[0.0, 0.0, 0.0]	HDLBP	T28	Untreated@HeLa cell line	Prat_1327
25404012		VATLNS(ph)EEESDPPTYK	0.999168	H	C	lung cancer	SILAC	TiO2	LTQ Orbitrap XL	['Present', 'Present', 'Present', 'Present']	HDLBP	S31	EGF@H3255cell line	Prat_416
25404012		VATLNS(ph)EEESDPPTYK	0.999168	H	C	lung cancer	SILAC	TiO2	LTQ Orbitrap XL	['Present', 'Present', 'Present', 'Present']	HDLBP	S31	EGF+Erlotinib@H3255cell line	Prat_418
25404012		VATLNS(ph)EEESDPPTYK	0.999168	H	C	lung cancer	SILAC	TiO2	LTQ Orbitrap XL	['Present', 'Present', 'Present', 'Present']	HDLBP	S31	Untreated@H3255cell line	Prat_1323
26572502	LNSEEESDPPTYK	VATLNSEEES(ph)DPPTYK	0.999614	H	C	Cancer	SILAC	TiO2	Q-Exactive Plus	['Present', 'Present ', 'Present ', 'Present ', 'Present ', 'Present ']	HDLBP	S35	VE-821+Hydroxyurea@U2OS cells	Prat_1358
26572502	LNSEEESDPPTYK	VATLNSEEES(ph)DPPTYK	0.999614	H	C	Cancer	SILAC	TiO2	Q-Exactive Plus	['Present', 'Present ', 'Present ', 'Present ', 'Present ', 'Present ']	HDLBP	S35	DMSO@U2OS cells_26572502	dup_377
26572502	LNSEEESDPPTYK	VATLNSEEES(ph)DPPTYK	0.999614	H	C	Cancer	SILAC	TiO2	Q-Exactive Plus	['Present', 'Present ', 'Present ', 'Present ', 'Present ', 'Present ']	HDLBP	S35	Hydroxyurea@U2OS cells	Prat_561
27461979	IKVATLNSEEESDPP	VATLNSEEESDPPTYK	99.8	H	C	Tumor necrosis	iTRAQ	IMAC	Q Exactive Orbitrap	['Present', 'Present', 'Present', 'Present', 'Present']	HDLBP	S31	Untreated@hSAECs	Prat_1336
27461979	IKVATLNSEEESDPP	VATLNSEEESDPPTYK	99.8	H	C	Tumor necrosis	iTRAQ	IMAC	Q Exactive Orbitrap	['Present', 'Present', 'Present', 'Present', 'Present']	HDLBP	S31	TNF alpha(1h)@hSAECs	Prat_1209
27461979	IKVATLNSEEESDPP	VATLNSEEESDPPTYK	99.8	H	C	Tumor necrosis	iTRAQ	IMAC	Q Exactive Orbitrap	['Present', 'Present', 'Present', 'Present', 'Present']	HDLBP	S31	EMT-TNF alpha@hSAECs	Prat_424
27642862	CTKYMQKMVADLVENSYSISVPIFKQFHKNI	MVADLVENS(ph)YSISVPIFK	0.804633	H	C	Enrichment-study	Label-free	Src-superbinder or sequencial enrichment	LTQ-Orbitrap Velos	[8608.3, 0.0, 0.0]	HDLBP	S581	Sequential enrichment(4G10/SB)A1A2-A2	Prat_1071
27642862	TKYMQKMVADLVENSYSISVPIFKQFHKNII	MVADLVENSY(ph)SISVPIFK	0.977923	H	C	Enrichment-study	Label-free	Src superbinder+Ti-IMAC	LTQ-Orbitrap Velos	[297160.0, 0.0, 0.0]	HDLBP	Y582	Pervanadate@Hela cell line_27642862	dup_845
27642862	TKYMQKMVADLVENSYSISVPIFKQFHKNII	MVADLVENSY(ph)SISVPIFK	0.999914	H	C	Enrichment-study	Label-free	Src superbinder+Ti-IMAC	LTQ-Orbitrap Velos	[10353000.0, 0.0, 0.0]	HDLBP	Y582	Pervanadate@HEPG2 cell line	Prat_847
27642862	KVATLNSEEESDPPTYKDAFPPLPEKAACLE	VATLNS(ph)EEESDPPTY(ph)KDAFPPLPEK	0.790816	H	C	Enrichment-study	Label-free	Src superbinder+Ti-IMAC	LTQ-Orbitrap Velos	[30696.0, 0.0, 0.0]	HDLBP	Y40	Pervanadate@MCF7 cell line	Prat_852
27642862	TKYMQKMVADLVENSYSISVPIFKQFHKNII	MVADLVENSY(ph)SISVPIFK	0.993689	H	C	Enrichment-study	Label-free	Src superbinder+Ti-IMAC	LTQ-Orbitrap Velos	[764750.0, 0.0, 0.0]	HDLBP	Y582	Pervanadate@MDAMB231 cell line	Prat_853
27642862	TKYMQKMVADLVENSYSISVPIFKQFHKNII	MVADLVENSY(ph)SISVPIFK	0.977923	H	C	phosphotyrosine superbinder	Label free	pTyr+Ti4+-IMAC	LTQ Orbitrap Velos	[297160.0, 0.0, 0.0]	HDLBP	Y582	Untreated control@HeLa cells	Prat_1304
27642862	TKYMQKMVADLVENSYSISVPIFKQFHKNII	MVADLVENSY(ph)SISVPIFK	0.999914	H	C	phosphotyrosine superbinder	Label free	pTyr+Ti4+-IMAC	LTQ Orbitrap Velos	[10353000.0, 0.0, 0.0]	HDLBP	Y582	Untreated control@Hep-G2 cells	Prat_1305
27642862	TKYMQKMVADLVENSYSISVPIFKQFHKNII	MVADLVENSY(ph)SISVPIFK	0.993689	H	C	phosphotyrosine superbinder	Label free	pTyr+Ti4+-IMAC	LTQ Orbitrap Velos	[764750.0, 0.0, 0.0]	HDLBP	Y582	Untreated control@MDAMB231 cells	Prat_1310
27762562	RSGLVPQQIKVATLNSEEESDPPTYKDAFPP		â‰¥75%	H	C	Infection	SILAC	TiO2+P-Tyr-100	LTQ Orbitrap Velos Pro hybrid	['Present ', 'Present', 'Present', 'Present']	HDLBP	S31	S. aureus@16HBE14o-cell line	Prat_981
28302921	VATLNSEEESDPPTYK	VATLNS(ph)EEESDPPTYK	0.999998	H	C	Lung cancer	SILAC	FeCl3-TiO2	LTQ-Orbitrap XL	['24528000.0', '23561333.333333332', '15351000']	HDLBP	S31	Carbon ion@A549 cell line	Prat_132
29083192	RSGLVPQQIKVATLNSEEESDPPTYKDAFPP	VATLNS(ph)EEESDPPTYK	0.999888	H	C	Fractionation-study	TMT	TiO2	LTQ Orbitrap Velos	[8123600.0, '-', '-', '-']	HDLBP	S31	BRP fractionation@HeLa cell line R2	Prat_113
29083192	RSGLVPQQIKVATLNSEEESDPPTYKDAFPP	VATLNS(ph)EEESDPPTYK	0.999943	H	C	Fractionation-study	TMT	TiO2	LTQ Orbitrap Velos	[28222000.0, '-', '-', '-']	HDLBP	S31	CSCX@HeLa cell line R2	Prat_214
29083192	RSGLVPQQIKVATLNSEEESDPPTYKDAFPP	VATLNS(ph)EEESDPPTYK	0.994681	H	C	Fractionation-study	TMT	TiO2	LTQ Orbitrap Velos	[5674600.0, '-', '-', '-']	HDLBP	S31	SAX@HeLa cell line R1	Prat_1022
29083192	RSGLVPQQIKVATLNSEEESDPPTYKDAFPP	VATLNS(ph)EEESDPPTYK	0.999997	H	C	Fractionation-study	TMT	TiO2	LTQ Orbitrap Velos	[8795300.0, '-', '-', '-']	HDLBP	S31	SCX@HeLa cell line R3	Prat_1044
29507054	VPQQIKVATLNSEEESDPPTYKDAFPPLPEK		0.998879	H	C	melanomas	TMT 10plex	TiO2	HF Q-Exactive Orbitrap	[-0.6261005, -1.468618, -2.657469]	HDLBP	S35	DMSO@SK-Mel24 cells	Prat_372
29507054	VPQQIKVATLNSEEESDPPTYKDAFPPLPEK		0.998879	H	C	melanomas	TMT 10plex	TiO2	HF Q-Exactive Orbitrap	[]	HDLBP	S35	DMSO@SK-Mel24 cells	Prat_372
29507054	VPQQIKVATLNSEEESDPPTYKDAFPPLPEK		0.998879	H	C	melanomas	TMT 10plex	TiO2	HF Q-Exactive Orbitrap	[-1.565081, -1.290091, -2.308167]	HDLBP	S35	DMSO@SK-Mel28 cells	Prat_373
29507054	VPQQIKVATLNSEEESDPPTYKDAFPPLPEK		0.998879	H	C	melanomas	TMT 10plex	TiO2	HF Q-Exactive Orbitrap	[]	HDLBP	S35	DMSO@SK-Mel28 cells	Prat_373
29507054	VPQQIKVATLNSEEESDPPTYKDAFPPLPEK		0.998879	H	C	melanomas	TMT 10plex	TiO2	HF Q-Exactive Orbitrap	[3.514259, -0.9326992, 2.830921]	HDLBP	S35	Dabra+XL888@SK-Mel28 cells	Prat_235
29507054	VPQQIKVATLNSEEESDPPTYKDAFPPLPEK		0.998879	H	C	melanomas	TMT 10plex	TiO2	HF Q-Exactive Orbitrap	[]	HDLBP	S35	Dabra+XL888@SK-Mel28 cells	Prat_235
29507054	VPQQIKVATLNSEEESDPPTYKDAFPPLPEK		0.998879	H	C	melanomas	TMT 10plex	TiO2	HF Q-Exactive Orbitrap	[-0.126503]	HDLBP	S35	Dabra+XL888@SK-Mel24 cells	Prat_234
29507054	VPQQIKVATLNSEEESDPPTYKDAFPPLPEK		0.998879	H	C	melanomas	TMT 10plex	TiO2	HF Q-Exactive Orbitrap	[]	HDLBP	S35	Dabra+XL888@SK-Mel24 cells	Prat_234
29507054	VPQQIKVATLNSEEESDPPTYKDAFPPLPEK		0.998879	H	C	melanomas	TMT 10plex	TiO2	HF Q-Exactive Orbitrap	[-1.033752, -0.854248, -1.938478]	HDLBP	S35	Dabra@SK-Mel28 cells	Prat_233
29507054	VPQQIKVATLNSEEESDPPTYKDAFPPLPEK		0.998879	H	C	melanomas	TMT 10plex	TiO2	HF Q-Exactive Orbitrap	[]	HDLBP	S35	Dabra@SK-Mel28 cells	Prat_233
29507054	VPQQIKVATLNSEEESDPPTYKDAFPPLPEK		0.998879	H	C	melanomas	TMT 10plex	TiO2	HF Q-Exactive Orbitrap	[-2.569296]	HDLBP	S35	Dabra@SK-Mel24 cells	Prat_232
29507054	VPQQIKVATLNSEEESDPPTYKDAFPPLPEK		0.998879	H	C	melanomas	TMT 10plex	TiO2	HF Q-Exactive Orbitrap	[]	HDLBP	S35	Dabra@SK-Mel24 cells	Prat_232
29507054	VPQQIKVATLNSEEESDPPTYKDAFPPLPEK		0.998879	H	C	melanomas	TMT 10plex	TiO2	HF Q-Exactive Orbitrap	[-0.5277119]	HDLBP	S35	XL888@SK-Mel28 cells	Prat_1390
29507054	VPQQIKVATLNSEEESDPPTYKDAFPPLPEK		0.998879	H	C	melanomas	TMT 10plex	TiO2	HF Q-Exactive Orbitrap	[]	HDLBP	S35	XL888@SK-Mel28 cells	Prat_1390
29507054	VPQQIKVATLNSEEESDPPTYKDAFPPLPEK		0.998879	H	C	melanomas	TMT 10plex	TiO2	HF Q-Exactive Orbitrap	[-2.377998, -1.983828, -1.027637]	HDLBP	S35	XL888@SK-Mel24 cells	Prat_1389
29507054	VPQQIKVATLNSEEESDPPTYKDAFPPLPEK		0.998879	H	C	melanomas	TMT 10plex	TiO2	HF Q-Exactive Orbitrap	[]	HDLBP	S35	XL888@SK-Mel24 cells	Prat_1389
29514088	MGPKGSRIQQITRDFSVQIKFPDREENAVHS	GSRIQQITRDFS(ph)VQIK	0.998793	H	C	Retinal pigment epithelial	SILAC	TiO2	Orbitrap HF	[52542000, '-', '-', '-']	HDLBP	S904	TGF-beta@RPE-1 cell line	Prat_1188
29514088	MGPKGSRIQQITRDFSVQIKFPDREENAVHS	GSRIQQITRDFS(ph)VQIK	0.998793	H	C	Retinal pigment epithelial	SILAC	TiO2	Orbitrap HF	[105120000, '-', '-', '-']	HDLBP	S904	Unstimulated@RPE-1 cell line	Prat_1262
29622655	RSGLVPQQIKVATLNSEEESDPPTYKDAFPP	VATLNS(ph)EEESDPPTYK	0.999981	H	C	Multiple myeloma	not mentioned	IMAC	Q-Exactive Plus	[2731008.9544293825]	HDLBP	S31	Monoculture@MM.1S cells	Prat_773
30061712			0.999998	H	C	Colorectal Cancer	TMT	IMAC	Q Exactive	[3.086633]	HDLBP	S31	2D cultured HCT116 spheroids-R3	Prat_6
30061712			0.999976	H	C	Colorectal Cancer	TMT	IMAC	Q Exactive	[2.069434]	HDLBP	S31	2D cultured(Acetone)HCT116 spheroids-R1	Prat_7
30061712			0.999845	H	C	Colorectal Cancer	TMT	IMAC	Q Exactive	[1.978828]	HDLBP	S31	2D cultured(Acetone)HCT116 spheroids-R2	Prat_8
30061712			0.999993	H	C	Colorectal Cancer	TMT	IMAC	Q Exactive	[0.3480797]	HDLBP	S31	3D cultured(CR)HCT116 spheroids-R2	Prat_13
30061712			0.990656	H	C	Colorectal Cancer	TMT	IMAC	Q Exactive	[-1.536211]	HDLBP	S667	3D cultured(Dispase)HCT116 spheroids-R1	Prat_15
30833379	RSGLVPQQIKVATLNSEEESDPPTYKDAFPP	VATLNS(ph)EEESDPPTYK	0.999998	H	C	cervix carcinoma	SILAC	Ti-IMAC	Q-Exactive HF-X	[0, 17576000, 0, 0]	HDLBP	S31	In-Solution digestion@Hela cells	Prat_621
30833379	RSGLVPQQIKVATLNSEEESDPPTYKDAFPP	VATLNS(ph)EEESDPPTYK	0.999998	H	C	cervix carcinoma	SILAC	Ti-IMAC	Q-Exactive HF-X	[0, 23148000, 0, 0]	HDLBP	S31	PAC digestion@Hela cells	Prat_824
30843680	RSGLVPQQIKVATLNSEEESDPPTYKDAFPP		0.998966	H	C	breast cancer	TMT	IMAC-Fe3+	Orbitrap fusion lumos tribrid	[0.156282, -0.0799909, -0.47751, 0.0418189]	HDLBP	S31	Untreated@Human islet cells	Prat_1338
30843680	________MSSVAVLTQESFAEHRSGLVPQQ		0.996107	H	C	breast cancer	TMT	IMAC-Fe3+	Orbitrap fusion lumos tribrid	[-0.0297458, -0.064424, -0.00760341, 0.287549]	HDLBP	T8	Untreated@Human islet cells	Prat_1338
30843680	RSGLVPQQIKVATLNSEEESDPPTYKDAFPP		0.998966	H	C	breast cancer	TMT	IMAC-Fe3+	Orbitrap fusion lumos tribrid	[0.228838, 0.227919, 0.0289869, -0.215978]	HDLBP	S31	Untreated@Human islet cells	Prat_1338
30843680	________MSSVAVLTQESFAEHRSGLVPQQ		0.996107	H	C	breast cancer	TMT	IMAC-Fe3+	Orbitrap fusion lumos tribrid	[]	HDLBP	T8	Untreated@Human islet cells	Prat_1338
30843680	RSGLVPQQIKVATLNSEEESDPPTYKDAFPP		0.998966	H	C	breast cancer	TMT	IMAC-Fe3+	Orbitrap fusion lumos tribrid	[0.0495863, 0.013803, 0.038744, -0.235073]	HDLBP	S31	Cytokine(IL-1beta,IFN-gama)@Human islet cells	Prat_231
30843680	________MSSVAVLTQESFAEHRSGLVPQQ		0.996107	H	C	breast cancer	TMT	IMAC-Fe3+	Orbitrap fusion lumos tribrid	[0.0505505, -0.0190749, 0.105418, -0.0631652]	HDLBP	T8	Cytokine(IL-1beta,IFN-gama)@Human islet cells	Prat_231
30843680	RSGLVPQQIKVATLNSEEESDPPTYKDAFPP		0.998966	H	C	breast cancer	TMT	IMAC-Fe3+	Orbitrap fusion lumos tribrid	[0.169281, 0.22798, 0.149491, -0.363043]	HDLBP	S31	Cytokine(IL-1beta,IFN-gama)@Human islet cells	Prat_231
30843680	________MSSVAVLTQESFAEHRSGLVPQQ		0.996107	H	C	breast cancer	TMT	IMAC-Fe3+	Orbitrap fusion lumos tribrid	[]	HDLBP	T8	Cytokine(IL-1beta,IFN-gama)@Human islet cells	Prat_231
31350469		VATLNS(ph)EEESDPPTYK	Class 1	H	C	Skin cancer	SILAC	TiO2	Q Exactive	[0.0, 0.0, 0.10821]	HDLBP	S31	Dabrafenib@A375 cell line	Prat_236
31350469		VATLNS(ph)EEESDPPTYK	Class 1	H	C	Skin cancer	SILAC	TiO2	Q Exactive	[0.16916, 0.0, 0.0]	HDLBP	S31	SCH772984@A375 cell line	Prat_1037
31350469		VATLNS(ph)EEESDPPTYK	Class 1	H	C	Skin cancer	SILAC	TiO2	Q Exactive	[0.0, -0.28483, 0.03941]	HDLBP	S31	Trametinib@A375 cell line	Prat_1226
31665227	RSGLVPQQIKVATLNSEEESDPPTYKDAFPP		0.999595	H	C	Cancer	TMT	TiO2	Orbitrap Fusion Tribrid	[15.21079, 15.12263, 15.28349]	HDLBP	S31	14H@HEK293 cells	Prat_1
31665227	RSGLVPQQIKVATLNSEEESDPPTYKDAFPP		0.999595	H	C	Cancer	TMT	TiO2	Orbitrap Fusion Tribrid	[15.10628, 15.06672, 15.23923]	HDLBP	S31	DMSO@HEK293 cells	Prat_333
31665227	RSGLVPQQIKVATLNSEEESDPPTYKDAFPP		0.999595	H	C	Cancer	TMT	TiO2	Orbitrap Fusion Tribrid	[15.35834, 15.40314, 15.12679]	HDLBP	S31	MK2206@HEK293	Prat_731
31697643			0.995434	H	C	Esophageal Cancer	not mentioned	not mentioned	Orbitrap Fusion	[1.384, 0.926, 1.047]	HDLBP	S31	DMSO@KYSE150 cells_31697643	Prat_343
31697643			0.995434	H	C	Esophageal Cancer	not mentioned	not mentioned	Orbitrap Fusion	[1.08, 0.679, 0.885]	HDLBP	S31	DMSO@KYSE150 cells_31697643	Prat_343
31859329	TGKRANCEAARSRILSIQKDLANIAEVEVSI	AARSRILS(ph)IQKDLAN	0.999963	H	C	Breast Cancer	TMT	IMAC(Fe-NTA)	Q Exactive Plus Hybrid Quadrupole-Orbitrap	[1.08968, 1.0201, 0.97011, 1.12781]	HDLBP	S645	Monacolin K(0.5mM)(24h)@MDA-MB-231 cells	Prat_767
31859329	TGKRANCEAARSRILSIQKDLANIAEVEVSI	AARSRILS(ph)IQKDLAN	0.999963	H	C	Breast Cancer	TMT	IMAC(Fe-NTA)	Q Exactive Plus Hybrid Quadrupole-Orbitrap	[0.898256, 1.0131, 1.03437, 1.05669]	HDLBP	S645	Monacolin K(0.5mM)(30min)@MDA-MB-231 cells	Prat_768
31859329	TGKRANCEAARSRILSIQKDLANIAEVEVSI	AARSRILS(ph)IQKDLAN	0.999963	H	C	Breast Cancer	TMT	IMAC(Fe-NTA)	Q Exactive Plus Hybrid Quadrupole-Orbitrap	[1.15989, 1.03244, 0.979205, 1.06408]	HDLBP	S645	Monacolin K(0.5mM)(6h)@MDA-MB-231 cells	Prat_769
31859329	TGKRANCEAARSRILSIQKDLANIAEVEVSI	AARSRILS(ph)IQKDLAN	0.999963	H	C	Breast Cancer	TMT	IMAC(Fe-NTA)	Q Exactive Plus Hybrid Quadrupole-Orbitrap	[1.06465, 1.03525, 0.995263, 1.13859]	HDLBP	S645	Monacolin K(5mM)(24h)@MDA-MB-231 cells	Prat_770
31859329	TGKRANCEAARSRILSIQKDLANIAEVEVSI	AARSRILS(ph)IQKDLAN	0.999963	H	C	Breast Cancer	TMT	IMAC(Fe-NTA)	Q Exactive Plus Hybrid Quadrupole-Orbitrap	[0.99087, 1.03652, 1.04737, 0.97574]	HDLBP	S645	Monacolin K(5mM)(30min)@MDA-MB-231 cells	Prat_771
31859329	TGKRANCEAARSRILSIQKDLANIAEVEVSI	AARSRILS(ph)IQKDLAN	0.999963	H	C	Breast Cancer	TMT	IMAC(Fe-NTA)	Q Exactive Plus Hybrid Quadrupole-Orbitrap	[1.06834, 1.03352, 1.01489, 1.10855]	HDLBP	S645	Monacolin K(5mM)(6h)@MDA-MB-231 cells	Prat_772
32032466	_____MSSVAVLTQESFAEHRSGLVPQQIKV	SSVAVLTQES(ph)FAEHR	0.972183	H	C	Infection	SILAC	TiO2	Q-Exactive Plus Hybrid	[]	HDLBP	S11	Ad2(12h)@IMR-90 cell line	Prat_38
32032466	_____MSSVAVLTQESFAEHRSGLVPQQIKV	SSVAVLTQES(ph)FAEHR	0.972183	H	C	Infection	SILAC	TiO2	Q-Exactive Plus Hybrid	[]	HDLBP	S11	Ad2(2h)@IMR-90 cell line	Prat_40
32032466	_____MSSVAVLTQESFAEHRSGLVPQQIKV	SSVAVLTQES(ph)FAEHR	0.972183	H	C	Infection	SILAC	TiO2	Q-Exactive Plus Hybrid	[0.7168605167319722]	HDLBP	S11	Ad2(24h)@IMR-90 cell line	Prat_39
32032466	_____MSSVAVLTQESFAEHRSGLVPQQIKV	SSVAVLTQES(ph)FAEHR	0.972183	H	C	Infection	SILAC	TiO2	Q-Exactive Plus Hybrid	[]	HDLBP	S11	Ad2(36h)@IMR-90 cell line	Prat_41
32032466	_____MSSVAVLTQESFAEHRSGLVPQQIKV	SSVAVLTQES(ph)FAEHR	0.972183	H	C	Infection	SILAC	TiO2	Q-Exactive Plus Hybrid	[]	HDLBP	S11	Ad2(6h)@IMR-90 cell line	Prat_42
32314919	RSGLVPQQIKVATLNSEEESDPPTYKDAFPP	VATLNS(ph)EEESDPPTYK	0.999518	H	C	Inhibitors of checkpoint kinase 1 (CHK1)	SILAC	TiO2	Orbitrap Elite MS	[79241000.0]	HDLBP	S31	HU+SCH 900776 SF1@HEK293A cell	Prat_558
32314919	RSGLVPQQIKVATLNSEEESDPPTYKDAFPP	VATLNS(ph)EEESDPPTYK	0.999518	H	C	Inhibitors of checkpoint kinase 1 (CHK1)	SILAC	TiO2	Orbitrap Elite MS	[102080000.0]	HDLBP	S31	HU SF1@HEK293A cell	Prat_551
32788343	VPQQIKVATLNSEEESDPPTYKDAFPPLPEK		0.963	H	C	Lung cancer	SILAC	hydroxyl acid-modified metal oxide chromatography (HAMMOC)	The LTQ-Orbitrap XL	[5537400.0]	HDLBP	S35	DMSO(1min)@H1975 cells	Prat_287
32788343	VPQQIKVATLNSEEESDPPTYKDAFPPLPEK		0.963	H	C	Lung cancer	SILAC	hydroxyl acid-modified metal oxide chromatography (HAMMOC)	The LTQ-Orbitrap XL	[7282500.0]	HDLBP	S35	DMSO(60min)@H1975 cells	Prat_298
32788343	VPQQIKVATLNSEEESDPPTYKDAFPPLPEK		0.963	H	C	Lung cancer	SILAC	hydroxyl acid-modified metal oxide chromatography (HAMMOC)	The LTQ-Orbitrap XL	[3094000.0]	HDLBP	S35	DMSO(10min)@H1975 cells	Prat_279
32788343	VPQQIKVATLNSEEESDPPTYKDAFPPLPEK		0.963	H	C	Lung cancer	SILAC	hydroxyl acid-modified metal oxide chromatography (HAMMOC)	The LTQ-Orbitrap XL	[7330600.0]	HDLBP	S35	Citreoviridin(1min)@H1975 cells	Prat_175
32788343	VPQQIKVATLNSEEESDPPTYKDAFPPLPEK		0.963	H	C	Lung cancer	SILAC	hydroxyl acid-modified metal oxide chromatography (HAMMOC)	The LTQ-Orbitrap XL	[3119000.0]	HDLBP	S35	Citreoviridin(60min)@H1975 cells	Prat_181
32788343	VPQQIKVATLNSEEESDPPTYKDAFPPLPEK		0.963	H	C	Lung cancer	SILAC	hydroxyl acid-modified metal oxide chromatography (HAMMOC)	The LTQ-Orbitrap XL	[6523600.0]	HDLBP	S35	Citreoviridin(10min)@H1975 cells	Prat_170
32859902	TGKRANCEAARSRILSIQKDLANIAEVEVSI		0.999997	H	C	Infection	Label free	IMAC	Orbitrap Fusion or Q Exactive Plus	[-2.571232, -2.025513]	HDLBP	S645	CVB3 infection(10h)@HeLa R19 cells	Prat_219
32859902	TGKRANCEAARSRILSIQKDLANIAEVEVSI		0.999997	H	C	Infection	Label free	IMAC	Orbitrap Fusion or Q Exactive Plus	[]	HDLBP	S645	CVB3 infection(10h)@HeLa R19 cells	Prat_219
32859902	TGKRANCEAARSRILSIQKDLANIAEVEVSI		0.999997	H	C	Infection	Label free	IMAC	Orbitrap Fusion or Q Exactive Plus	[]	HDLBP	S645	CVB3 infection(2h)@HeLa R19 cells	Prat_220
32859902	TGKRANCEAARSRILSIQKDLANIAEVEVSI		0.999997	H	C	Infection	Label free	IMAC	Orbitrap Fusion or Q Exactive Plus	[0.9653625, 0.942728, 0.7618828, 1.307152]	HDLBP	S645	CVB3 infection(4h)@HeLa R19 cells	Prat_221
32859902	TGKRANCEAARSRILSIQKDLANIAEVEVSI		0.999997	H	C	Infection	Label free	IMAC	Orbitrap Fusion or Q Exactive Plus	[]	HDLBP	S645	CVB3 infection(4h)@HeLa R19 cells	Prat_221
32859902	TGKRANCEAARSRILSIQKDLANIAEVEVSI		0.999997	H	C	Infection	Label free	IMAC	Orbitrap Fusion or Q Exactive Plus	[1.513119, 1.014317, 1.550367, 1.731831]	HDLBP	S645	CVB3 infection(6h)@HeLa R19 cells	Prat_222
32859902	TGKRANCEAARSRILSIQKDLANIAEVEVSI		0.999997	H	C	Infection	Label free	IMAC	Orbitrap Fusion or Q Exactive Plus	[]	HDLBP	S645	CVB3 infection(6h)@HeLa R19 cells	Prat_222
32859902	TGKRANCEAARSRILSIQKDLANIAEVEVSI		0.999997	H	C	Infection	Label free	IMAC	Orbitrap Fusion or Q Exactive Plus	[0.510191, 1.257391, 0.2700882, 1.581356]	HDLBP	S645	CVB3 infection(8h)@HeLa R19 cells	Prat_223
32859902	TGKRANCEAARSRILSIQKDLANIAEVEVSI		0.999997	H	C	Infection	Label free	IMAC	Orbitrap Fusion or Q Exactive Plus	[]	HDLBP	S645	CVB3 infection(8h)@HeLa R19 cells	Prat_223
32859902	TGKRANCEAARSRILSIQKDLANIAEVEVSI		0.999997	H	C	Infection	Label free	IMAC	Orbitrap Fusion or Q Exactive Plus	[]	HDLBP	S645	Mock infected(0h)@HeLa R19 cells	Prat_746
32859902	TGKRANCEAARSRILSIQKDLANIAEVEVSI		0.999997	H	C	Infection	Label free	IMAC	Orbitrap Fusion or Q Exactive Plus	[-3.569941]	HDLBP	S645	Mock infected(10h)@HeLa R19 cells	Prat_747
32859902	TGKRANCEAARSRILSIQKDLANIAEVEVSI		0.999997	H	C	Infection	Label free	IMAC	Orbitrap Fusion or Q Exactive Plus	[]	HDLBP	S645	Mock infected(10h)@HeLa R19 cells	Prat_747
33755436	IKVATLNSEEESDPP	IKVATLNs(ph)EEESDPP	0.999993	H	C	Breast cancer	TMT	LTQ Orbitrap Elite	Fe-IMAC	[15.01094, '-', '-', '-']	HDLBP	S31	DMSO@BT-474 cell line R2	Prat_309
33755436	IKVATLNSEEESDPP	IKVATLNs(ph)EEESDPP	0.999993	H	C	Breast cancer	TMT	LTQ Orbitrap Elite	Fe-IMAC	[14.94407, '-', '-', '-']	HDLBP	S31	AZD5363@BT-474 cell line R2	Prat_83
33755436	IKVATLNSEEESDPP	IKVATLNs(ph)EEESDPP	0.999993	H	C	Breast cancer	TMT	LTQ Orbitrap Elite	Fe-IMAC	[14.90865, '-', '-', '-']	HDLBP	S31	GSK2110183@BT-474 cell line R2	Prat_507
33755436	IKVATLNSEEESDPP	IKVATLNs(ph)EEESDPP	0.999993	H	C	Breast cancer	TMT	LTQ Orbitrap Elite	Fe-IMAC	[14.82384, '-', '-', '-']	HDLBP	S31	GSK690693@BT-474 cell line R2	Prat_512
33755436	IKVATLNSEEESDPP	IKVATLNs(ph)EEESDPP	0.999993	H	C	Breast cancer	TMT	LTQ Orbitrap Elite	Fe-IMAC	[14.87804, '-', '-', '-']	HDLBP	S31	Ipatasertib@BT-474 cell line R2	Prat_629
33755436	IKVATLNSEEESDPP	IKVATLNs(ph)EEESDPP	0.999993	H	C	Breast cancer	TMT	LTQ Orbitrap Elite	Fe-IMAC	[14.76704, '-', '-', '-']	HDLBP	S31	MK-2206@BT-474 cell line R2	Prat_728
33889818	VPQQIKVATLNSEEESDPPTYKDAFPPLPEK		0.901641	H	C	Neuroblastoma cancer	TMT	Ti02	QExactive HF	[-0.2638006, 0, -0.2119408]	HDLBP	S35	Untreated@SH-SY5Y cell line	Prat_1349
33889818	RSGLVPQQIKVATLNSEEESDPPTYKDAFPP		0.990323	H	C	Neuroblastoma cancer	TMT	Ti02	QExactive HF	[-0.08407116, -0.04132843, -0.243556]	HDLBP	S31	Untreated@SH-SY5Y cell line	Prat_1349
33889818	VPQQIKVATLNSEEESDPPTYKDAFPPLPEK		0.901641	H	C	Neuroblastoma cancer	TMT	Ti02	QExactive HF	[0, -0.1665936, 0.1362667]	HDLBP	S35	CBLsKD@SH-SY5Y cell line	Prat_133
33889818	RSGLVPQQIKVATLNSEEESDPPTYKDAFPP		0.990323	H	C	Neuroblastoma cancer	TMT	Ti02	QExactive HF	[0, 0, 0]	HDLBP	S31	CBLsKD@SH-SY5Y cell line	Prat_133
33889818	VPQQIKVATLNSEEESDPPTYKDAFPPLPEK		0.901641	H	C	Neuroblastoma cancer	TMT	Ti02	QExactive HF	[0.04907036, 0.4219179, 0]	HDLBP	S35	Retinoic acid@SH-SY5Y cell line	Prat_958
33889818	RSGLVPQQIKVATLNSEEESDPPTYKDAFPP		0.990323	H	C	Neuroblastoma cancer	TMT	Ti02	QExactive HF	[0.06435585, 0.2642765, 0.2103672]	HDLBP	S31	Retinoic acid@SH-SY5Y cell line	Prat_958
33947818			0.989174	H	C	Salmonella infection	SILAC	TiO2	Q-Exactive HF	['Present', 'Present', 'Present', 'Present']	HDLBP	S35	Salmonella(2h)@HCT116 cells	Prat_995
33947818			0.989174	H	C	Salmonella infection	SILAC	TiO2	Q-Exactive HF	['Present', 'Present', 'Present', 'Present']	HDLBP	S35	Salmonella(30min)@HCT116 cells	Prat_996
33947818			0.989174	H	C	Salmonella infection	SILAC	TiO2	Q-Exactive HF	['Present', 'Present', 'Present', 'Present']	HDLBP	S35	Uninfected@HCT116 cells	Prat_1254
34689152	RSGLVPQQIKVATLNSEEESDPPTYKDAFPP	IKVATLNS(ph)EEESDPP	0.999977	H	C	Embryonic-Kidney	SILAC	Orbitrap Fusion and Q Exactive HF-X Hybrid Quadrupole-Orbitrap Mass Spectrometer	TiO2	['Present', 'Present', 'Present', 'Present']	HDLBP	S31	DMSO(15min)@HEK293T cell line	Prat_283
34689152	RSGLVPQQIKVATLNSEEESDPPTYKDAFPP	IKVATLNS(ph)EEESDPP	0.999977	H	C	Embryonic-Kidney	SILAC	Orbitrap Fusion and Q Exactive HF-X Hybrid Quadrupole-Orbitrap Mass Spectrometer	TiO2	['Present', 'Present', 'Present', 'Present']	HDLBP	S31	DMSO(2h)@HEK293T cell line	Prat_291
34689152	RSGLVPQQIKVATLNSEEESDPPTYKDAFPP	IKVATLNS(ph)EEESDPP	0.999977	H	C	Embryonic-Kidney	SILAC	Orbitrap Fusion and Q Exactive HF-X Hybrid Quadrupole-Orbitrap Mass Spectrometer	TiO2	['Present', 'Present', 'Present', 'Present']	HDLBP	S31	DMSO(30min)@HEK293T cell line	Prat_292
34689152	VPQQIKVATLNSEEESDPPTYKDAFPPLPEK	TLNSEEES(ph)DPPTYKD	0.794837	H	C	Embryonic-Kidney	SILAC	Orbitrap Fusion and Q Exactive HF-X Hybrid Quadrupole-Orbitrap Mass Spectrometer	TiO2	['Present', 'Present', 'Present', 'Present']	HDLBP	S35	DMSO(30min)@HEK293T cell line	Prat_292
34689152	RSGLVPQQIKVATLNSEEESDPPTYKDAFPP	IKVATLNS(ph)EEESDPP	0.999977	H	C	Embryonic-Kidney	SILAC	Orbitrap Fusion and Q Exactive HF-X Hybrid Quadrupole-Orbitrap Mass Spectrometer	TiO2	['Present', 'Present', 'Present', 'Present']	HDLBP	S31	DMSO(4h)@HEK293T cell line	Prat_296
34689152	RSGLVPQQIKVATLNSEEESDPPTYKDAFPP	IKVATLNS(ph)EEESDPP	0.999977	H	C	Embryonic-Kidney	SILAC	Orbitrap Fusion and Q Exactive HF-X Hybrid Quadrupole-Orbitrap Mass Spectrometer	TiO2	['Present', 'Present', 'Present', 'Present']	HDLBP	S31	TNF+Nec1s(15min)@HEK293T cell line	Prat_1218
34689152	RSGLVPQQIKVATLNSEEESDPPTYKDAFPP	IKVATLNS(ph)EEESDPP	0.999977	H	C	Embryonic-Kidney	SILAC	Orbitrap Fusion and Q Exactive HF-X Hybrid Quadrupole-Orbitrap Mass Spectrometer	TiO2	['Present', 'Present', 'Present', 'Present']	HDLBP	S31	TNF(15min)@HEK293T cell line	Prat_1214
34689152	RSGLVPQQIKVATLNSEEESDPPTYKDAFPP	IKVATLNS(ph)EEESDPP	0.999977	H	C	Embryonic-Kidney	SILAC	Orbitrap Fusion and Q Exactive HF-X Hybrid Quadrupole-Orbitrap Mass Spectrometer	TiO2	['Present', 'Present', 'Present', 'Present']	HDLBP	S31	TNF+Nec1s(2h)@HEK293T cell line	Prat_1219
34689152	RSGLVPQQIKVATLNSEEESDPPTYKDAFPP	IKVATLNS(ph)EEESDPP	0.999977	H	C	Embryonic-Kidney	SILAC	Orbitrap Fusion and Q Exactive HF-X Hybrid Quadrupole-Orbitrap Mass Spectrometer	TiO2	['Present', 'Present', 'Present', 'Present']	HDLBP	S31	TNF(2h)@HEK293T cell line	Prat_1215
34689152	RSGLVPQQIKVATLNSEEESDPPTYKDAFPP	IKVATLNS(ph)EEESDPP	0.999977	H	C	Embryonic-Kidney	SILAC	Orbitrap Fusion and Q Exactive HF-X Hybrid Quadrupole-Orbitrap Mass Spectrometer	TiO2	['Present', 'Present', 'Present', 'Present']	HDLBP	S31	TNF+Nec1s(30min)@HEK293T cell line	Prat_1220
34689152	VPQQIKVATLNSEEESDPPTYKDAFPPLPEK	TLNSEEES(ph)DPPTYKD	0.794837	H	C	Embryonic-Kidney	SILAC	Orbitrap Fusion and Q Exactive HF-X Hybrid Quadrupole-Orbitrap Mass Spectrometer	TiO2	['Present', 'Present', 'Present', 'Present']	HDLBP	S35	TNF+Nec1s(30min)@HEK293T cell line	Prat_1220
34689152	RSGLVPQQIKVATLNSEEESDPPTYKDAFPP	IKVATLNS(ph)EEESDPP	0.999977	H	C	Embryonic-Kidney	SILAC	Orbitrap Fusion and Q Exactive HF-X Hybrid Quadrupole-Orbitrap Mass Spectrometer	TiO2	['Present', 'Present', 'Present', 'Present']	HDLBP	S31	TNF(30min)@HEK293T cell line	Prat_1216
34689152	VPQQIKVATLNSEEESDPPTYKDAFPPLPEK	TLNSEEES(ph)DPPTYKD	0.794837	H	C	Embryonic-Kidney	SILAC	Orbitrap Fusion and Q Exactive HF-X Hybrid Quadrupole-Orbitrap Mass Spectrometer	TiO2	['Present', 'Present', 'Present', 'Present']	HDLBP	S35	TNF(30min)@HEK293T cell line	Prat_1216
34689152	RSGLVPQQIKVATLNSEEESDPPTYKDAFPP	IKVATLNS(ph)EEESDPP	0.999977	H	C	Embryonic-Kidney	SILAC	Orbitrap Fusion and Q Exactive HF-X Hybrid Quadrupole-Orbitrap Mass Spectrometer	TiO2	['Present', 'Present', 'Present', 'Present']	HDLBP	S31	TNF+Nec1s(4h)@HEK293T cell line	Prat_1221
34689152	RSGLVPQQIKVATLNSEEESDPPTYKDAFPP	IKVATLNS(ph)EEESDPP	0.999977	H	C	Embryonic-Kidney	SILAC	Orbitrap Fusion and Q Exactive HF-X Hybrid Quadrupole-Orbitrap Mass Spectrometer	TiO2	['Present', 'Present', 'Present', 'Present']	HDLBP	S31	TNF(4h)@HEK293T cell line	Prat_1217
35301407	________MSSVAVLTQESFAEHRSGLVPQQ	SSVAVLT(ph)QESFAEHR	0.910439	H	C	choriocarcinoma	SILAC	TiO2	LTQ-Orbitrap Velos	[]	HDLBP	T8	Vehicle-only@JEG3R cell lines	Prat_1360
35439648	AEHRSGLVPQQIKVATLNSEEESDPPTYKDA		0.981784	H	C	Lung cancer	dimethyl	TiO2	LTQ-Orbitrap XL	[4893500.0, 3896300.0]	HDLBP	T28	CM(30min)@LM cell line	Prat_185
35439648	AEHRSGLVPQQIKVATLNSEEESDPPTYKDA		0.981784	H	C	Lung cancer	dimethyl	TiO2	LTQ-Orbitrap XL	[5412200.0, 0.0]	HDLBP	T28	CM(5min)@LM cell line	Prat_186
35439648	AEHRSGLVPQQIKVATLNSEEESDPPTYKDA		0.981784	H	C	Lung cancer	dimethyl	TiO2	LTQ-Orbitrap XL	[9892900.0, 0.0]	HDLBP	T28	CM(60min)@LM cell line	Prat_187
35439648	AEHRSGLVPQQIKVATLNSEEESDPPTYKDA		0.981784	H	C	Lung cancer	dimethyl	TiO2	LTQ-Orbitrap XL	[11782000.0, 3895500.0]	HDLBP	T28	MSC-CM(10min)@LM cell line	Prat_774
35439648	AEHRSGLVPQQIKVATLNSEEESDPPTYKDA		0.981784	H	C	Lung cancer	dimethyl	TiO2	LTQ-Orbitrap XL	[3265000.0, 3549400.0]	HDLBP	T28	MSC-CM(30min)@LM cell line	Prat_775
35439648	AEHRSGLVPQQIKVATLNSEEESDPPTYKDA		0.981784	H	C	Lung cancer	dimethyl	TiO2	LTQ-Orbitrap XL	[6534800.0, 0.0]	HDLBP	T28	MSC-CM(5min)@LM cell line	Prat_776
35439648	AEHRSGLVPQQIKVATLNSEEESDPPTYKDA		0.981784	H	C	Lung cancer	dimethyl	TiO2	LTQ-Orbitrap XL	[9722400.0, 0.0]	HDLBP	T28	MSC-CM(60min)@LM cell line	Prat_777
35688186	RSGLVPQQIKVATLNSEEESDPPTYKDAFPP	VATLNS(ph)EEESDPPTYK	0.997526	H	C	Signaling	label-free	Enrichment (no details)	Orbitrap Lumos	[5978000.0, 8279000.0, 125200000.0]	HDLBP	S31	Quercetin(0Î¼M)@HepG2 cells	Prat_928
35688186	LRGEPEKLGQALTEVYAKANSFTVSSVAAPS	LGQALTEVY(ph)AK	0.999997	H	C	Signaling	label-free	Enrichment (no details)	Orbitrap Lumos	[0.0, 0.0, 0.0]	HDLBP	Y358	Caffeine(0.01Î¼M)@HepG2 cells	Prat_121
35688186	RSGLVPQQIKVATLNSEEESDPPTYKDAFPP	VATLNS(ph)EEESDPPTYK	0.999998	H	C	Signaling	label-free	Enrichment (no details)	Orbitrap Lumos	[296870000.0, 331110000.0, 449960000.0]	HDLBP	S31	Caffeine(0.01Î¼M)@HepG2 cells	Prat_121
35688186	LRGEPEKLGQALTEVYAKANSFTVSSVAAPS	LGQALTEVY(ph)AK	0.999997	H	C	Signaling	label-free	Enrichment (no details)	Orbitrap Lumos	[0.0, 0.0, 0.0]	HDLBP	Y358	Caffeine(0.1Î¼M)@HepG2 cells	Prat_122
35688186	RSGLVPQQIKVATLNSEEESDPPTYKDAFPP	VATLNS(ph)EEESDPPTYK	0.999998	H	C	Signaling	label-free	Enrichment (no details)	Orbitrap Lumos	[279920000.0, 355890000.0, 259820000.0]	HDLBP	S31	Caffeine(0.1Î¼M)@HepG2 cells	Prat_122
35688186	LRGEPEKLGQALTEVYAKANSFTVSSVAAPS	LGQALTEVY(ph)AK	0.999997	H	C	Signaling	label-free	Enrichment (no details)	Orbitrap Lumos	[0.0, 0.0, 0.0]	HDLBP	Y358	Caffeine(1Î¼M)@HepG2 cells	Prat_129
35688186	RSGLVPQQIKVATLNSEEESDPPTYKDAFPP	VATLNS(ph)EEESDPPTYK	0.999998	H	C	Signaling	label-free	Enrichment (no details)	Orbitrap Lumos	[239920000.0, 411960000.0, 418450000.0]	HDLBP	S31	Caffeine(1Î¼M)@HepG2 cells	Prat_129
35688186	LRGEPEKLGQALTEVYAKANSFTVSSVAAPS	LGQALTEVY(ph)AK	0.999997	H	C	Signaling	label-free	Enrichment (no details)	Orbitrap Lumos	[4927700.0, 2773600.0, 3864800.0]	HDLBP	Y358	Caffeine(10Î¼M)@HepG2 cells	Prat_127
35688186	RSGLVPQQIKVATLNSEEESDPPTYKDAFPP	VATLNS(ph)EEESDPPTYK	0.999998	H	C	Signaling	label-free	Enrichment (no details)	Orbitrap Lumos	[633050000.0, 779280000.0, 814920000.0]	HDLBP	S31	Caffeine(10Î¼M)@HepG2 cells	Prat_127
35688186	LRGEPEKLGQALTEVYAKANSFTVSSVAAPS	LGQALTEVY(ph)AK	0.999997	H	C	Signaling	label-free	Enrichment (no details)	Orbitrap Lumos	[2263700.0, 5615400.0, 4620000.0]	HDLBP	Y358	Caffeine(100Î¼M)@HepG2 cells	Prat_125
35688186	RSGLVPQQIKVATLNSEEESDPPTYKDAFPP	VATLNS(ph)EEESDPPTYK	0.999998	H	C	Signaling	label-free	Enrichment (no details)	Orbitrap Lumos	[712650000.0, 626690000.0, 662820000.0]	HDLBP	S31	Caffeine(100Î¼M)@HepG2 cells	Prat_125
35688186	LRGEPEKLGQALTEVYAKANSFTVSSVAAPS	LGQALTEVY(ph)AK	0.999997	H	C	Signaling	label-free	Enrichment (no details)	Orbitrap Lumos	[1475300.0, 1541600.0, 1836800.0]	HDLBP	Y358	Caffeine(1000Î¼M)@HepG2 cells	Prat_123
35688186	RSGLVPQQIKVATLNSEEESDPPTYKDAFPP	VATLNS(ph)EEESDPPTYK	0.999998	H	C	Signaling	label-free	Enrichment (no details)	Orbitrap Lumos	[696220000.0, 721460000.0, 646100000.0]	HDLBP	S31	Caffeine(1000Î¼M)@HepG2 cells	Prat_123
35688186	RSGLVPQQIKVATLNSEEESDPPTYKDAFPP	VATLNS(ph)EEESDPPTYK	0.997526	H	C	Signaling	label-free	Enrichment (no details)	Orbitrap Lumos	[2413900.0, 0.0, 79273000.0]	HDLBP	S31	Quercetin(0.2Î¼M)@HepG2 cells	Prat_927
35688186	LRGEPEKLGQALTEVYAKANSFTVSSVAAPS	LGQALTEVY(ph)AK	0.999997	H	C	Signaling	label-free	Enrichment (no details)	Orbitrap Lumos	[0.0, 0.0, 0.0]	HDLBP	Y358	Quercetin(10Î¼M)@HepG2 cells	Prat_929
35688186	RSGLVPQQIKVATLNSEEESDPPTYKDAFPP	VATLNS(ph)EEESDPPTYK	0.997526	H	C	Signaling	label-free	Enrichment (no details)	Orbitrap Lumos	[88714000.0, 80216000.0, 93260000.0]	HDLBP	S31	Quercetin(10Î¼M)@HepG2 cells	Prat_929
35688186	RSGLVPQQIKVATLNSEEESDPPTYKDAFPP	VATLNS(ph)EEESDPPTYK	0.999998	H	C	Signaling	label-free	Enrichment (no details)	Orbitrap Lumos	[220410000.0, 289540000.0, 5825000.0]	HDLBP	S31	Quercetin(10Î¼M)@HepG2 cells	Prat_929
35947955	TLNSEEESDPPTYKD	tLNsEEEsDPPtyKD	0.98	H	C	Blood-cancer	TMT	TiO2	Q Exactive HF-X	[0.281939506530762, -0.19762134552002, -0.0856947898864746, 0.366698265075684]	HDLBP	S35	MK2206@PL21 cell line F6 NN	Prat_742
35947955	TLNSEEESDPPTYKD	tLNsEEEsDPPtyKD	0.98	H	C	Blood-cancer	TMT	TiO2	Q Exactive HF-X	[-0.281939506530762, 0.318602561950684, -0.203814029693604, -0.366698265075684]	HDLBP	S35	Selinexor@PL21 cell line F6 NN	Prat_1055
35947955	TLNSEEESDPPTYKD	tLNsEEEsDPPtyKD	0.98	H	C	Blood-cancer	TMT	TiO2	Q Exactive HF-X	[-0.526570320129395, 0.19762134552002, 0.0856947898864746, -0.518133163452148]	HDLBP	S35	Selinexor+MK2206@PL21 cell line F6 NN	Prat_1066
35947955	TLNSEEESDPPTYKD	tLNsEEEsDPPtyKD	0.98	H	C	Blood-cancer	TMT	TiO2	Q Exactive HF-X	[0.0827674865722656, 0.19151496887207, -0.503540992736816, -0.183978080749512]	HDLBP	S35	MK2206@PL21 cell line F1 CC	Prat_737
35947955	TLNSEEESDPPTYKD	tLNsEEEsDPPtyKD	0.98	H	C	Blood-cancer	TMT	TiO2	Q Exactive HF-X	[0.0759906768798828, -0.284723281860352, 0.337965965270996, 0.271895408630371]	HDLBP	S35	Selinexor+MK2206@PL21 cell line F1 CC	Prat_1061
35947955	TLNSEEESDPPTYKD	tLNsEEEsDPPtyKD	0.98	H	C	Blood-cancer	TMT	TiO2	Q Exactive HF-X	[-0.0759906768798828, -0.19151496887207, -0.268307685852051, 0.0175867080688477]	HDLBP	S35	Selinexor@PL21 cell line F1 CC	Prat_1050
35947955	TLNSEEESDPPTYKD	tLNsEEEsDPPtyKD	0.98	H	C	Blood-cancer	TMT	TiO2	Q Exactive HF-X	[-0.143169403076172, -0.0654354095458984, 0.139673233032227, 0.123016834259033]	HDLBP	S35	MK2206@PL21 cell line F4 MBO	Prat_740
35947955	TLNSEEESDPPTYKD	tLNsEEEsDPPtyKD	0.98	H	C	Blood-cancer	TMT	TiO2	Q Exactive HF-X	[-0.143169403076172, -0.0654354095458984, 0.139673233032227, 0.123016834259033]	HDLBP	S35	MK2206@PL21 cell line F2 CC	Prat_738
35947955	TLNSEEESDPPTYKD	tLNsEEEsDPPtyKD	0.98	H	C	Blood-cancer	TMT	TiO2	Q Exactive HF-X	[0.0796737670898438, 0.0654354095458984, -0.0241250991821289, -0.0566039085388184]	HDLBP	S35	Selinexor+MK2206@PL21 cell line F4 MBO	Prat_1064
35947955	TLNSEEESDPPTYKD	tLNsEEEsDPPtyKD	0.98	H	C	Blood-cancer	TMT	TiO2	Q Exactive HF-X	[0.0796737670898438, 0.0654354095458984, -0.0241250991821289, -0.0566039085388184]	HDLBP	S35	Selinexor+MK2206@PL21 cell line F2 CC	Prat_1062
35947955	TLNSEEESDPPTYKD	tLNsEEEsDPPtyKD	0.98	H	C	Blood-cancer	TMT	TiO2	Q Exactive HF-X	[0.136672973632813, 0.282763481140137, 0.0241250991821289, 0.00513505935668945]	HDLBP	S35	Selinexor@PL21 cell line F4 MBO	Prat_1053
35947955	TLNSEEESDPPTYKD	tLNsEEEsDPPtyKD	0.98	H	C	Blood-cancer	TMT	TiO2	Q Exactive HF-X	[0.136672973632813, 0.282763481140137, 0.0241250991821289, 0.00513505935668945]	HDLBP	S35	Selinexor@PL21 cell line F2 CC	Prat_1051
35947955	TLNSEEESDPPTYKD	tLNsEEEsDPPtyKD	0.98	H	C	Blood-cancer	TMT	TiO2	Q Exactive HF-X	[-0.0796737670898438, -0.0759258270263672, -0.276564598083496, -0.00513505935668945]	HDLBP	S35	DMSO@PL21 cell line F4 MBO	Prat_367
35947955	TLNSEEESDPPTYKD	tLNsEEEsDPPtyKD	0.98	H	C	Blood-cancer	TMT	TiO2	Q Exactive HF-X	[0.762709617614746, -0.438462257385254, 0.349623203277588, 0.791105270385742]	HDLBP	S35	DMSO@PL21 cell line F6 NN	Prat_369
35947955	TLNSEEESDPPTYKD	tLNsEEEsDPPtyKD	0.98	H	C	Blood-cancer	TMT	TiO2	Q Exactive HF-X	[-0.27324390411377, 0.199028015136719, 0.268307685852051, -0.0175867080688477]	HDLBP	S35	DMSO@PL21 cell line F1 CC	Prat_364
35947955	TLNSEEESDPPTYKD	tLNsEEEsDPPtyKD	0.98	H	C	Blood-cancer	TMT	TiO2	Q Exactive HF-X	[-0.0796737670898438, -0.0759258270263672, -0.276564598083496, -0.00513505935668945]	HDLBP	S35	DMSO@PL21 cell line F2 CC	Prat_365
36060052	TGKRANCEAARSRILSIQKDLANIAEVEVSI		0.999997	H	C	PPM1D inhibition	SILAC	TiO2	Q Exactive Plus	['Present']	HDLBP	S645	Eto@HCT116 cells	Prat_449
36060052	TGKRANCEAARSRILSIQKDLANIAEVEVSI		0.999997	H	C	PPM1D inhibition	SILAC	TiO2	Q Exactive Plus	['Present']	HDLBP	S645	Eto+PPM1Di@HCT116 cells	Prat_451
36060052	TGKRANCEAARSRILSIQKDLANIAEVEVSI		0.999997	H	C	PPM1D inhibition	SILAC	TiO2	Q Exactive Plus	['Present']	HDLBP	S645	DMSO@HCT116 cells_36060052	dup_331
36293151			> 0.75	H	C	Hepatotoxicity	TMT	TiO2	LTQ-Orbitrap Velos	['Present', 'Present', 'Present', 'Present']	HDLBP	S944	Alpha-AMA(0.5h)@Huh7 cells	Prat_52
36293151			> 0.75	H	C	Hepatotoxicity	TMT	TiO2	LTQ-Orbitrap Velos	['Present', 'Present', 'Present', 'Present']	HDLBP	S944	Alpha-AMA(0h)@Huh7 cells	Prat_53
36293151			> 0.75	H	C	Hepatotoxicity	TMT	TiO2	LTQ-Orbitrap Velos	['Present', 'Present', 'Present', 'Present']	HDLBP	S944	Alpha-AMA(12h)@Huh7 cells	Prat_54
36293151			> 0.75	H	C	Hepatotoxicity	TMT	TiO2	LTQ-Orbitrap Velos	['Present', 'Present', 'Present', 'Present']	HDLBP	S944	Alpha-AMA(1h)@Huh7 cells	Prat_55
36293151			> 0.75	H	C	Hepatotoxicity	TMT	TiO2	LTQ-Orbitrap Velos	['Present', 'Present', 'Present', 'Present']	HDLBP	S944	Alpha-AMA(3h)@Huh7 cells	Prat_56
36293151			> 0.75	H	C	Hepatotoxicity	TMT	TiO2	LTQ-Orbitrap Velos	['Present', 'Present', 'Present', 'Present']	HDLBP	S944	Alpha-AMA(6h)@Huh7 cells	Prat_57
33819647	RSGLVPQQIKVATLNSEEESDPPTYKDAFPP	VATLNS(ph)EEESDPPTYK	0.999998	H	C	osteosarcoma	Label free	TiO2	Q Exactive HF	[23.2728075344504, 23.5865998593249, 23.1955086011132, 23.4363790882656, 23.1340655272555, 23.4590833303658]	HDLBP	S67	IR-RNAB@U2OS cell	Prat_632
28539327	QITRDFSVQIKFP	DFS(ph)VQIK	1000	H	C	Lung carcinoma	TMT	TiO2	Orbitrap Fusion	[09691178247013635,09761353018852766,05892765531438464,]	HDLBP	S904	Birinipant(15min)+TNF-alpha(10min)@H1299 cells	Prat_99
28539327	QITRDFSVQIKFP	DFS(ph)VQIK	1000	H	C	Lung carcinoma	TMT	TiO2	Orbitrap Fusion	[0.11765483083781529,0897704693697599,062120366412292766,09893269384285906]	HDLBP	S904	DMSO@H1299 cells	Prat_321
28539327	QITRDFSVQIKFP	DFS(ph)VQIK	1000	H	C	Lung carcinoma	TMT	TiO2	Orbitrap Fusion	[0.10925817944133662,0.1282052042828915,0.14060528783999635,]	HDLBP	S904	TNF-alpha@H1299 cells	Prat_1210
30619164	RSGLVPQQIKVATLNSEEESDPPTYKDAFPP	VATLNS(ph)EEESDPPTYK	0.999617	H	C	Toxin treatment	SILAC	IMAC+TiO2	Orbitrap Velos	[9390800,7620200,1922000,]	HDLBP	S31	TcdB (8h)@HEp-2 cell line	Prat_1158
30619164	RSGLVPQQIKVATLNSEEESDPPTYKDAFPP	VATLNS(ph)EEESDPPTYK	0.999617	H	C	Toxin treatment	SILAC	IMAC+TiO2	Orbitrap Velos	[13042000,4737400,1861300,]	HDLBP	S31	TcdBNXN (8h)HEp-2 cell line	Prat_1159
30619164	RSGLVPQQIKVATLNSEEESDPPTYKDAFPP	VATLNS(ph)EEESDPPTYK	0.999617	H	C	Toxin treatment	SILAC	IMAC+TiO2	Orbitrap Velos	[16425000,6642700,2013500,]	HDLBP	S31	Untreated@HEp-2 cell line	Prat_1331
30177828	VPQQIKVATLNSEEESDPPTYKDAFPPLPEK	VATLNS(ph)EEES(ph)DPPTYK	0.951986	H	C	Infection	Label free	EasyPhos	LTQ-Orbitrap XL + Orbitrap Q Exactive HF	[13.52]	HDLBP	S31	Mock(24h)@SK-N-BE2 cells	Prat_760
30177828	VPQQIKVATLNSEEESDPPTYKDAFPPLPEK	VATLNS(ph)EEES(ph)DPPTYK	0.951986	H	C	Infection	Label free	EasyPhos	LTQ-Orbitrap XL + Orbitrap Q Exactive HF	[13.52]	HDLBP	S35	Mock(24h)@SK-N-BE2 cells	Prat_760
30177828	VPQQIKVATLNSEEESDPPTYKDAFPPLPEK	VATLNS(ph)EEES(ph)DPPTYK	0.951986	H	C	Infection	Label free	EasyPhos	LTQ-Orbitrap XL + Orbitrap Q Exactive HF	[12.59]	HDLBP	S31	Mock(48h)@SK-N-BE2 cells	Prat_761
30177828	VPQQIKVATLNSEEESDPPTYKDAFPPLPEK	VATLNS(ph)EEES(ph)DPPTYK	0.951986	H	C	Infection	Label free	EasyPhos	LTQ-Orbitrap XL + Orbitrap Q Exactive HF	[12.59]	HDLBP	S35	Mock(48h)@SK-N-BE2 cells	Prat_761
30177828	VPQQIKVATLNSEEESDPPTYKDAFPPLPEK	VATLNS(ph)EEES(ph)DPPTYK	0.951986	H	C	Infection	Label free	EasyPhos	LTQ-Orbitrap XL + Orbitrap Q Exactive HF	[11.96]	HDLBP	S31	Mock(72h)@SK-N-BE2 cells	Prat_763
30177828	VPQQIKVATLNSEEESDPPTYKDAFPPLPEK	VATLNS(ph)EEES(ph)DPPTYK	0.951986	H	C	Infection	Label free	EasyPhos	LTQ-Orbitrap XL + Orbitrap Q Exactive HF	[11.96]	HDLBP	S35	Mock(72h)@SK-N-BE2 cells	Prat_763
30177828	VPQQIKVATLNSEEESDPPTYKDAFPPLPEK	VATLNS(ph)EEES(ph)DPPTYK	0.951986	H	C	Infection	Label free	EasyPhos	LTQ-Orbitrap XL + Orbitrap Q Exactive HF	[12.94]	HDLBP	S31	ZIKV(24h)@SK-N-BE2 cells	Prat_1392
30177828	VPQQIKVATLNSEEESDPPTYKDAFPPLPEK	VATLNS(ph)EEES(ph)DPPTYK	0.951986	H	C	Infection	Label free	EasyPhos	LTQ-Orbitrap XL + Orbitrap Q Exactive HF	[12.94]	HDLBP	S35	ZIKV(24h)@SK-N-BE2 cells	Prat_1392
30177828	VPQQIKVATLNSEEESDPPTYKDAFPPLPEK	VATLNS(ph)EEES(ph)DPPTYK	0.951986	H	C	Infection	Label free	EasyPhos	LTQ-Orbitrap XL + Orbitrap Q Exactive HF	[11.55]	HDLBP	S31	ZIKV(48h)@SK-N-BE2 cells	Prat_1393
30177828	VPQQIKVATLNSEEESDPPTYKDAFPPLPEK	VATLNS(ph)EEES(ph)DPPTYK	0.951986	H	C	Infection	Label free	EasyPhos	LTQ-Orbitrap XL + Orbitrap Q Exactive HF	[11.55]	HDLBP	S35	ZIKV(48h)@SK-N-BE2 cells	Prat_1393
30177828	VPQQIKVATLNSEEESDPPTYKDAFPPLPEK	VATLNS(ph)EEES(ph)DPPTYK	0.951986	H	C	Infection	Label free	EasyPhos	LTQ-Orbitrap XL + Orbitrap Q Exactive HF	[10.68]	HDLBP	S31	ZIKV(72h)@SK-N-BE2 cells	Prat_1394
30177828	VPQQIKVATLNSEEESDPPTYKDAFPPLPEK	VATLNS(ph)EEES(ph)DPPTYK	0.951986	H	C	Infection	Label free	EasyPhos	LTQ-Orbitrap XL + Orbitrap Q Exactive HF	[10.68]	HDLBP	S35	ZIKV(72h)@SK-N-BE2 cells	Prat_1394
20873877	KVATLNSEEESDP	VATLNS(ph)EEESDPPTYK	0.912191	H	C	No Disease	Label free	TiO2	LTQ-Orbitrap Velos instrument	[870850.0]	HDLBP	S31	High collision dissociation fragment-HCD2@HeLa S3 cells	Prat_538
22424773	LNSEEESDPPTYK	VATLNSEEES(ph)DPPTYK	0.975338	H	C	DNA damage response	SILAC	TiO2	LTQ Orbitrap	['Present', 'Present', 'Present', 'Present']	HDLBP	S35	IR(1h)@U2OS cells	Prat_635
22424773	LNSEEESDPPTYK	VATLNSEEES(ph)DPPTYK	0.975338	H	C	DNA damage response	SILAC	TiO2	LTQ Orbitrap	['Present', 'Present', 'Present', 'Present']	HDLBP	S35	DMSO (IR study)@U2OS cells	Prat_269
23898821	KDCDPGSPRRCDI		>75%	H	C	Lung cancer	mTRAQ	IMAC	Q Exactive	['Present']	HDLBP	S944	Untreated@H3122 cell line	Prat_1322
23898821	LINRMDYVEINID		>75%	H	C	Lung cancer	mTRAQ	IMAC	Q Exactive	['Present']	HDLBP	Y437	Untreated@H3122 cell line	Prat_1322
23898821	KVATLNSEEESDP		>75%	H	C	Lung cancer	mTRAQ	IMAC	Q Exactive	['Present']	HDLBP	S31	Untreated@H3122 cell line	Prat_1322
23898821	KDCDPGSPRRCDI		>75%	H	C	Lung cancer	SILAC	IMAC	Q Exactive	['Present']	HDLBP	S944	Untreated@H3122 cell line	Prat_1322
23898821	LINRMDYVEINID		>75%	H	C	Lung cancer	SILAC	IMAC	Q Exactive	['Present']	HDLBP	Y437	Untreated@H3122 cell line	Prat_1322
23898821	KVATLNSEEESDP		>75%	H	C	Lung cancer	SILAC	IMAC	Q Exactive	['Present']	HDLBP	S31	Untreated@H3122 cell line	Prat_1322
23898821	KVATLNSEEESDP	VATLNS(ph)EEESDPPTYK	0.967903	H	C	Lung cancer	mTRAQ	IMAC	Q Exactive	[]	HDLBP	S31	Crizotinib@H3122 cell line	Prat_207
23898821	KDCDPGSPRRCDI		>75%	H	C	Lung cancer	mTRAQ	IMAC	Q Exactive	['Present']	HDLBP	S944	Crizotinib@H3122 cell line	Prat_207
23898821	LINRMDYVEINID		>75%	H	C	Lung cancer	mTRAQ	IMAC	Q Exactive	['Present']	HDLBP	Y437	Crizotinib@H3122 cell line	Prat_207
23898821	KVATLNSEEESDP		>75%	H	C	Lung cancer	mTRAQ	IMAC	Q Exactive	['Present']	HDLBP	S31	Crizotinib@H3122 cell line	Prat_207
23898821	KDCDPGSPRRCDI		>75%	H	C	Lung cancer	SILAC	IMAC	Q Exactive	['Present']	HDLBP	S944	Crizotinib@H3122 cell line	Prat_207
23898821	LINRMDYVEINID		>75%	H	C	Lung cancer	SILAC	IMAC	Q Exactive	['Present']	HDLBP	Y437	Crizotinib@H3122 cell line	Prat_207
23898821	KVATLNSEEESDP		>75%	H	C	Lung cancer	SILAC	IMAC	Q Exactive	['Present']	HDLBP	S31	Crizotinib@H3122 cell line	Prat_207
24173317		VATLNS(ph)EEESDPPTYK	1	H	C	Neurological disorders	Dimethy labeling	SIMAC+TiO2	LTQ-Orbitrap Velos	['Present', 'Present', 'Present', 'Present', 'Present', 'Present']	HDLBP	S31	Human embryonic stem cells (hESCs)	Prat_560
24173317		SSVAVLTQES(ph)FAEHR	1	H	C	Neurological disorders	Dimethy labeling	SIMAC+TiO2	LTQ-Orbitrap Velos	['Present', 'Present', 'Present', 'Present', 'Present', 'Present']	HDLBP	S11	Human embryonic stem cells (hESCs)	Prat_560
24173317		VATLNS(ph)EEESDPPTYK	1	H	C	Neurological disorders	Dimethy labeling	SIMAC+TiO2	LTQ-Orbitrap Velos	['Present', 'Present', 'Present', 'Present', 'Present', 'Present']	HDLBP	S31	Parental neural stem cells (NSCs)	Prat_828
24173317		SSVAVLTQES(ph)FAEHR	1	H	C	Neurological disorders	Dimethy labeling	SIMAC+TiO2	LTQ-Orbitrap Velos	['Present', 'Present', 'Present', 'Present', 'Present', 'Present']	HDLBP	S11	Parental neural stem cells (NSCs)	Prat_828
24961811	IKVATLNSEEESDPP	VATLNS(ph)EEESDPT(ph)YK	100	H	C	Cancer	Label free	Ti4+-IMAC	LTQ-Orbitrap Velos	['Present', 'Present', 'Present', 'Present', 'Present', 'Present']	HDLBP	S31	BRAFV600E+OISb(3d)@HDF cells	Prat_110
24961811	AKDCDPGSPRRCDII	DCDPGS(ph)PRRCDIIIISGR	100	H	C	Cancer	Label free	Ti4+-IMAC	LTQ-Orbitrap Velos	['Present', 'Present', 'Present', 'Present', 'Present', 'Present']	HDLBP	S944	BRAFV600E+OISb(3d)@HDF cells	Prat_110
24961811	IKVATLNSEEESDPP	VATLNS(ph)EEESDPT(ph)YK	100	H	C	Cancer	Label free	Ti4+-IMAC	LTQ-Orbitrap Velos	['Present', 'Present', 'Present', 'Present', 'Present', 'Present']	HDLBP	S31	BRAFV600E+OIS(3d)@HDF cells	Prat_108
24961811	AKDCDPGSPRRCDII	DCDPGS(ph)PRRCDIIIISGR	100	H	C	Cancer	Label free	Ti4+-IMAC	LTQ-Orbitrap Velos	['Present', 'Present', 'Present', 'Present', 'Present', 'Present']	HDLBP	S944	BRAFV600E+OIS(3d)@HDF cells	Prat_108
24961811	IKVATLNSEEESDPP	VATLNS(ph)EEESDPT(ph)YK	100	H	C	Cancer	Label free	Ti4+-IMAC	LTQ-Orbitrap Velos	['Present', 'Present', 'Present', 'Present', 'Present', 'Present']	HDLBP	S31	BRAFV600E+OISb(9d)@HDF cells	Prat_111
24961811	AKDCDPGSPRRCDII	DCDPGS(ph)PRRCDIIIISGR	100	H	C	Cancer	Label free	Ti4+-IMAC	LTQ-Orbitrap Velos	['Present', 'Present', 'Present', 'Present', 'Present', 'Present']	HDLBP	S944	BRAFV600E+OISb(9d)@HDF cells	Prat_111
24961811	IKVATLNSEEESDPP	VATLNS(ph)EEESDPT(ph)YK	100	H	C	Cancer	Label free	Ti4+-IMAC	LTQ-Orbitrap Velos	['Present', 'Present', 'Present', 'Present', 'Present', 'Present']	HDLBP	S31	BRAFV600E+OIS(9d)@HDF cells	Prat_109
24961811	AKDCDPGSPRRCDII	DCDPGS(ph)PRRCDIIIISGR	100	H	C	Cancer	Label free	Ti4+-IMAC	LTQ-Orbitrap Velos	['Present', 'Present', 'Present', 'Present', 'Present', 'Present']	HDLBP	S944	BRAFV600E+OIS(9d)@HDF cells	Prat_109
24961811	IKVATLNSEEESDPP	VATLNS(ph)EEESDPT(ph)YK	100	H	C	Cancer	Label free	Ti4+-IMAC	LTQ-Orbitrap Velos	['Present', 'Present', 'Present', 'Present', 'Present', 'Present']	HDLBP	S31	Cycling control(3d)@HDF cells	Prat_229
24961811	AKDCDPGSPRRCDII	DCDPGS(ph)PRRCDIIIISGR	100	H	C	Cancer	Label free	Ti4+-IMAC	LTQ-Orbitrap Velos	['Present', 'Present', 'Present', 'Present', 'Present', 'Present']	HDLBP	S944	Cycling control(3d)@HDF cells	Prat_229
24961811	IKVATLNSEEESDPP	VATLNS(ph)EEESDPT(ph)YK	100	H	C	Cancer	Label free	Ti4+-IMAC	LTQ-Orbitrap Velos	['Present', 'Present', 'Present', 'Present', 'Present', 'Present']	HDLBP	S31	Cycling control(9d)@HDF cells	Prat_230
24961811	AKDCDPGSPRRCDII	DCDPGS(ph)PRRCDIIIISGR	100	H	C	Cancer	Label free	Ti4+-IMAC	LTQ-Orbitrap Velos	['Present', 'Present', 'Present', 'Present', 'Present', 'Present']	HDLBP	S944	Cycling control(9d)@HDF cells	Prat_230
25404012		VATLNS(ph)EEESDPPTYK	0.999757	H	C	lung cancer	SILAC	TiO2	LTQ Orbitrap XL	['Present', 'Present', 'Present', 'Present']	HDLBP	S31	EGF+Erlotinib@H1975 cell line	Prat_417
25404012		VATLNS(ph)EEESDPPTYK	0.999757	H	C	lung cancer	SILAC	TiO2	LTQ Orbitrap XL	['Present', 'Present', 'Present', 'Present']	HDLBP	S31	Erlotinib@H1975 cell line_25404012	Prat_441
25404012		VATLNS(ph)EEESDPPTYK	0.999757	H	C	lung cancer	SILAC	TiO2	LTQ Orbitrap XL	['Present', 'Present', 'Present', 'Present']	HDLBP	S31	Untreated@H1975 cell line	Prat_1321
25816343			0.999492	H	C	Infection	SILAC	TiO2	LTQ Orbitrap Velos hybrid	['Present', 'Present', 'Present', 'Present']	HDLBP	S31	Mock treated@16HBE14o- cells	Prat_757
25816343			0.999492	H	C	Infection	SILAC	TiO2	LTQ Orbitrap Velos hybrid	['Present', 'Present', 'Present', 'Present']	HDLBP	S31	Mock treated@S9 cells	Prat_758
25816343			0.999492	H	C	Infection	SILAC	TiO2	LTQ Orbitrap Velos hybrid	['Present', 'Present', 'Present', 'Present']	HDLBP	S31	rHla@16HBE14o- cells	Prat_959
25816343			0.999492	H	C	Infection	SILAC	TiO2	LTQ Orbitrap Velos hybrid	['Present', 'Present', 'Present', 'Present']	HDLBP	S31	rHla@S9 cells	Prat_960
26434776	RSGLVPQQIKVATLNSEEESDPPTYKDAFPP	_VATLNS(ph)EEESDPPTYK_	0.999994	H	C	Bone cancer	SILAC	IMAC+pY-1000	LTQ-Orbitrap Elite	[42128000.0]	HDLBP	S31	DMSO-CID1@H929 cells	Prat_273
26434776	RSGLVPQQIKVATLNSEEESDPPTYKDAFPP	_VATLNS(ph)EEESDPPTYK_	0.999994	H	C	Bone cancer	SILAC	IMAC+pY-1000	LTQ-Orbitrap Elite	[42128000.0]	HDLBP	S31	DMSO-CID1@H929 cells	Prat_273
26434776	RSGLVPQQIKVATLNSEEESDPPTYKDAFPP	_VATLNS(ph)EEESDPPTYK_	0.999994	H	C	Bone cancer	SILAC	IMAC+pY-1000	LTQ-Orbitrap Elite	[0.0]	HDLBP	S31	DMSO-HCD1@H929 cells	Prat_274
26434776	RSGLVPQQIKVATLNSEEESDPPTYKDAFPP	_VATLNS(ph)EEESDPPTYK_	0.999994	H	C	Bone cancer	SILAC	IMAC+pY-1000	LTQ-Orbitrap Elite	[0.0]	HDLBP	S31	DMSO-HCD1@H929 cells	Prat_274
26434776	RSGLVPQQIKVATLNSEEESDPPTYKDAFPP	_VATLNS(ph)EEESDPPTYK_	0.999994	H	C	Bone cancer	SILAC	IMAC+pY-1000	LTQ-Orbitrap Elite	[0.0]	HDLBP	S31	DMSO-HCDls2@H929 cells	Prat_275
26434776	RSGLVPQQIKVATLNSEEESDPPTYKDAFPP	_VATLNS(ph)EEESDPPTYK_	0.999994	H	C	Bone cancer	SILAC	IMAC+pY-1000	LTQ-Orbitrap Elite	[0.0]	HDLBP	S31	DMSO-HCDls2@H929 cells	Prat_275
26434776	RSGLVPQQIKVATLNSEEESDPPTYKDAFPP	_VATLNS(ph)EEESDPPTYK_	0.999994	H	C	Bone cancer	SILAC	IMAC+pY-1000	LTQ-Orbitrap Elite	[42837000.0]	HDLBP	S31	Imatinib-CID1@H929 cells	Prat_616
26434776	RSGLVPQQIKVATLNSEEESDPPTYKDAFPP	_VATLNS(ph)EEESDPPTYK_	0.999994	H	C	Bone cancer	SILAC	IMAC+pY-1000	LTQ-Orbitrap Elite	[42837000.0]	HDLBP	S31	Imatinib-CID1@H929 cells	Prat_616
26434776	RSGLVPQQIKVATLNSEEESDPPTYKDAFPP	_VATLNS(ph)EEESDPPTYK_	0.999994	H	C	Bone cancer	SILAC	IMAC+pY-1000	LTQ-Orbitrap Elite	[0.0]	HDLBP	S31	Imatinib-HCD1@H929 cells	Prat_617
26434776	RSGLVPQQIKVATLNSEEESDPPTYKDAFPP	_VATLNS(ph)EEESDPPTYK_	0.999994	H	C	Bone cancer	SILAC	IMAC+pY-1000	LTQ-Orbitrap Elite	[0.0]	HDLBP	S31	Imatinib-HCD1@H929 cells	Prat_617
26434776	RSGLVPQQIKVATLNSEEESDPPTYKDAFPP	_VATLNS(ph)EEESDPPTYK_	0.999994	H	C	Bone cancer	SILAC	IMAC+pY-1000	LTQ-Orbitrap Elite	[0.0]	HDLBP	S31	Imatinib-HCDls2@H929 cells	Prat_618
26434776	RSGLVPQQIKVATLNSEEESDPPTYKDAFPP	_VATLNS(ph)EEESDPPTYK_	0.999994	H	C	Bone cancer	SILAC	IMAC+pY-1000	LTQ-Orbitrap Elite	[0.0]	HDLBP	S31	Imatinib-HCDls2@H929 cells	Prat_618
26434776	RSGLVPQQIKVATLNSEEESDPPTYKDAFPP	_VATLNS(ph)EEESDPPTYK_	0.999994	H	C	Bone cancer	SILAC	IMAC+pY-1000	LTQ-Orbitrap Elite	[42837000.0]	HDLBP	S31	Imatinib@H929 cells	Prat_619
26434776	RSGLVPQQIKVATLNSEEESDPPTYKDAFPP	_VATLNS(ph)EEESDPPTYK_	0.999994	H	C	Bone cancer	SILAC	IMAC+pY-1000	LTQ-Orbitrap Elite	[42837000.0]	HDLBP	S31	Imatinib@H929 cells	Prat_619
26434776	RSGLVPQQIKVATLNSEEESDPPTYKDAFPP	_VATLNS(ph)EEESDPPTYK_	0.999994	H	C	Bone cancer	SILAC	IMAC+pY-1000	LTQ-Orbitrap Elite	[45217000.0]	HDLBP	S31	Bortezomib-CID1@H929 cells	Prat_100
26434776	RSGLVPQQIKVATLNSEEESDPPTYKDAFPP	_VATLNS(ph)EEESDPPTYK_	0.999994	H	C	Bone cancer	SILAC	IMAC+pY-1000	LTQ-Orbitrap Elite	[45217000.0]	HDLBP	S31	Bortezomib-CID1@H929 cells	Prat_100
26434776	RSGLVPQQIKVATLNSEEESDPPTYKDAFPP	_VATLNS(ph)EEESDPPTYK_	0.999994	H	C	Bone cancer	SILAC	IMAC+pY-1000	LTQ-Orbitrap Elite	[0.0]	HDLBP	S31	Bortezomib-HCD1@H929 cells	Prat_101
26434776	RSGLVPQQIKVATLNSEEESDPPTYKDAFPP	_VATLNS(ph)EEESDPPTYK_	0.999994	H	C	Bone cancer	SILAC	IMAC+pY-1000	LTQ-Orbitrap Elite	[0.0]	HDLBP	S31	Bortezomib-HCD1@H929 cells	Prat_101
26434776	RSGLVPQQIKVATLNSEEESDPPTYKDAFPP	_VATLNS(ph)EEESDPPTYK_	0.999994	H	C	Bone cancer	SILAC	IMAC+pY-1000	LTQ-Orbitrap Elite	[0.0]	HDLBP	S31	Bortezomib-HCDls2@H929 cells	Prat_102
26434776	RSGLVPQQIKVATLNSEEESDPPTYKDAFPP	_VATLNS(ph)EEESDPPTYK_	0.999994	H	C	Bone cancer	SILAC	IMAC+pY-1000	LTQ-Orbitrap Elite	[0.0]	HDLBP	S31	Bortezomib-HCDls2@H929 cells	Prat_102
26434776	RSGLVPQQIKVATLNSEEESDPPTYKDAFPP	_VATLNS(ph)EEESDPPTYK_	0.999994	H	C	Bone cancer	SILAC	IMAC+pY-1000	LTQ-Orbitrap Elite	[45217000.0]	HDLBP	S31	Bortezomib@H929 cells	Prat_103
26434776	RSGLVPQQIKVATLNSEEESDPPTYKDAFPP	_VATLNS(ph)EEESDPPTYK_	0.999994	H	C	Bone cancer	SILAC	IMAC+pY-1000	LTQ-Orbitrap Elite	[45217000.0]	HDLBP	S31	Bortezomib@H929 cells	Prat_103
26434776	RSGLVPQQIKVATLNSEEESDPPTYKDAFPP	VATLNS(ph)EEESDPPTYK	0.999994	H	C	Bone cancer	SILAC	IMAC+pY-1000	LTQ-Orbitrap Elite	[42128000.0]	HDLBP	S31	DMSO@H929 cells	Prat_327
26434776	RSGLVPQQIKVATLNSEEESDPPTYKDAFPP	VATLNS(ph)EEESDPPTYK	0.999994	H	C	Bone cancer	SILAC	IMAC+pY-1000	LTQ-Orbitrap Elite	[42128000.0]	HDLBP	S31	DMSO@H929 cells	Prat_327
27301801	VATLNSEEESDPPTYK		100	H	C	EGF stimulation	Label free	TiO2	Orbitrap fusion	[81171360, 84877432, 81308824]	HDLBP	S31	EGF(20min)@HeLa cells	Prat_413
27301801	DCDPGSPR		100	H	C	EGF stimulation	Label free	TiO2	Orbitrap fusion	[81171360, 84877432, 81308824]	HDLBP	S944	EGF(20min)@HeLa cells	Prat_413
27301801	DCDPGSPR		100	H	C	EGF stimulation	Label free	TiO2	Orbitrap fusion	[77044448, 68722616, 68272632]	HDLBP	S944	EGF(5min)@HeLa cells	Prat_415
27301801	VATLNSEEESDPPTYK		100	H	C	EGF stimulation	Label free	TiO2	Orbitrap fusion	[77044448, 68722616, 68272632]	HDLBP	S31	EGF(5min)@HeLa cells	Prat_415
27301801	DCDPGSPR		100	H	C	EGF stimulation	Label free	TiO2	Orbitrap fusion	[76360912, 69548664, 104297296]	HDLBP	S944	Unstimulated@HeLa cells	Prat_1261
27301801	VATLNSEEESDPPTYK		100	H	C	EGF stimulation	Label free	TiO2	Orbitrap fusion	[76360912, 69548664, 104297296]	HDLBP	S31	Unstimulated@HeLa cells	Prat_1261
27642862	EQIEGMVKDLINRMDYVEINIDHKFHRHLIG	MDY(ph)VEINIDHK	1	H	C	Enrichment-study	Label-free	Src-superbinder or sequencial enrichment	LTQ-Orbitrap Velos	[38503.0, 0.0, 0.0]	HDLBP	Y437	Sequential enrichment(4G10/SB)A1S2-S2	Prat_1072
27642862	EQIEGMVKDLINRMDYVEINIDHKFHRHLIG	MDY(ph)VEINIDHK	1	H	C	Enrichment-study	Label-free	Src superbinder+Ti-IMAC	LTQ-Orbitrap Velos	[1017000.0, 0.0, 0.0]	HDLBP	Y437	Pervanadate@BEL7402 cell line	Prat_840
27642862	CTKYMQKMVADLVENSYSISVPIFKQFHKNI	MVADLVENS(ph)YSISVPIFK	0.873895	H	C	Enrichment-study	Label-free	Src superbinder+Ti-IMAC	LTQ-Orbitrap Velos	[600880.0, 0.0, 0.0]	HDLBP	S581	Pervanadate@BT474 cell line	Prat_841
27642862	EQIEGMVKDLINRMDYVEINIDHKFHRHLIG	MDY(ph)VEINIDHK	1	H	C	Enrichment-study	Label-free	Src superbinder+Ti-IMAC	LTQ-Orbitrap Velos	[939920.0, 0.0, 0.0]	HDLBP	Y437	Pervanadate@BT474 cell line	Prat_841
27642862	TKYMQKMVADLVENSYSISVPIFKQFHKNII	MVADLVENSY(ph)SISVPIFK	0.995839	H	C	Enrichment-study	Label-free	Src superbinder+Ti-IMAC	LTQ-Orbitrap Velos	[3134900.0, 0.0, 0.0]	HDLBP	Y582	Pervanadate@BT474 cell line	Prat_841
27642862	EQIEGMVKDLINRMDYVEINIDHKFHRHLIG	MDY(ph)VEINIDHK	1	H	C	Enrichment-study	Label-free	Src superbinder+Ti-IMAC	LTQ-Orbitrap Velos	[281840.0, 0.0, 0.0]	HDLBP	Y437	Pervanadate@Hela cell line_27642862	dup_845
27642862	EQIEGMVKDLINRMDYVEINIDHKFHRHLIG	MDY(ph)VEINIDHK	1	H	C	Enrichment-study	Label-free	Src superbinder+Ti-IMAC	LTQ-Orbitrap Velos	[953760.0, 0.0, 0.0]	HDLBP	Y437	Pervanadate@HEPG2 cell line	Prat_847
27642862	EQIEGMVKDLINRMDYVEINIDHKFHRHLIG	MDY(ph)VEINIDHK	1	H	C	Enrichment-study	Label-free	Src superbinder+Ti-IMAC	LTQ-Orbitrap Velos	[58177.0, 0.0, 0.0]	HDLBP	Y437	Pervanadate@JURKAT cell line	Prat_848
27642862	EQIEGMVKDLINRMDYVEINIDHKFHRHLIG	MDY(ph)VEINIDHK	1	H	C	Enrichment-study	Label-free	Src superbinder+Ti-IMAC	LTQ-Orbitrap Velos	[638350.0, 0.0, 0.0]	HDLBP	Y437	Pervanadate@MCF10A cell line	Prat_851
27642862	TKYMQKMVADLVENSYSISVPIFKQFHKNII	MVADLVENSY(ph)SISVPIFK	0.921007	H	C	Enrichment-study	Label-free	Src superbinder+Ti-IMAC	LTQ-Orbitrap Velos	[4238500.0, 0.0, 0.0]	HDLBP	Y582	Pervanadate@MCF10A cell line	Prat_851
27642862	EQIEGMVKDLINRMDYVEINIDHKFHRHLIG	MDY(ph)VEINIDHK	1	H	C	Enrichment-study	Label-free	Src superbinder+Ti-IMAC	LTQ-Orbitrap Velos	[130170.0, 0.0, 0.0]	HDLBP	Y437	Pervanadate@MCF7 cell line	Prat_852
27642862	EQIEGMVKDLINRMDYVEINIDHKFHRHLIG	MDY(ph)VEINIDHK	1	H	C	Enrichment-study	Label-free	Src superbinder+Ti-IMAC	LTQ-Orbitrap Velos	[68100.0, 0.0, 0.0]	HDLBP	Y437	Pervanadate@MDAMB231 cell line	Prat_853
27642862	EQIEGMVKDLINRMDYVEINIDHKFHRHLIG	MDY(ph)VEINIDHK	1	H	C	Enrichment-study	Label-free	Src-superbinder or sequencial enrichment	LTQ-Orbitrap Velos	[35630.0, 0.0, 0.0]	HDLBP	Y437	Sequential enrichment(4G10/SB)S1A2-S1	Prat_1074
27642862	TKYMQKMVADLVENSYSISVPIFKQFHKNII	MVADLVENSY(ph)SISVPIFK	0.940871	H	C	Enrichment-study	Label-free	Src-superbinder or sequencial enrichment	LTQ-Orbitrap Velos	[1613900.0, 0.0, 0.0]	HDLBP	Y582	Sequential enrichment(4G10/SB)S1A2-S1	Prat_1074
27642862	EQIEGMVKDLINRMDYVEINIDHKFHRHLIG	MDY(ph)VEINIDHK	1	H	C	Enrichment-study	Label-free	Src-superbinder or sequencial enrichment	LTQ-Orbitrap Velos	[44279.0, 0.0, 0.0]	HDLBP	Y437	Sequential enrichment(4G10/SB)S1S2-S1	Prat_1075
27642862	TKYMQKMVADLVENSYSISVPIFKQFHKNII	MVADLVENSY(ph)SISVPIFK	0.998791	H	C	Enrichment-study	Label-free	Src-superbinder or sequencial enrichment	LTQ-Orbitrap Velos	[13272000.0, 0.0, 0.0]	HDLBP	Y582	Sequential enrichment(4G10/SB)S1S2-S1	Prat_1075
27642862	EQIEGMVKDLINRMDYVEINIDHKFHRHLIG	MDY(ph)VEINIDHK	1	H	C	phosphotyrosine superbinder	Label free	pTyr+Ti4+-IMAC	LTQ Orbitrap Velos	[1017000.0, 0.0, 0.0]	HDLBP	Y437	Untreated control@BEL7402 cell line	Prat_1293
27642862	EQIEGMVKDLINRMDYVEINIDHKFHRHLIG	MDY(ph)VEINIDHK	1	H	C	phosphotyrosine superbinder	Label free	pTyr+Ti4+-IMAC	LTQ Orbitrap Velos	[939920.0, 0.0, 0.0]	HDLBP	Y437	Untreated control@BT474 cell line	Prat_1294
27642862	TKYMQKMVADLVENSYSISVPIFKQFHKNII	MVADLVENSY(ph)SISVPIFK	0.995839	H	C	phosphotyrosine superbinder	Label free	pTyr+Ti4+-IMAC	LTQ Orbitrap Velos	[3134900.0, 0.0, 0.0]	HDLBP	Y582	Untreated control@BT474 cell line	Prat_1294
27642862	EQIEGMVKDLINRMDYVEINIDHKFHRHLIG	MDY(ph)VEINIDHK	1	H	C	phosphotyrosine superbinder	Label free	pTyr+Ti4+-IMAC	LTQ Orbitrap Velos	[281840.0, 0.0, 0.0]	HDLBP	Y437	Untreated control@HeLa cells	Prat_1304
27642862	EQIEGMVKDLINRMDYVEINIDHKFHRHLIG	MDY(ph)VEINIDHK	1	H	C	phosphotyrosine superbinder	Label free	pTyr+Ti4+-IMAC	LTQ Orbitrap Velos	[953760.0, 0.0, 0.0]	HDLBP	Y437	Untreated control@Hep-G2 cells	Prat_1305
27642862	EQIEGMVKDLINRMDYVEINIDHKFHRHLIG	MDY(ph)VEINIDHK	1	H	C	phosphotyrosine superbinder	Label free	pTyr+Ti4+-IMAC	LTQ Orbitrap Velos	[9106400.0, 0.0, 0.0]	HDLBP	Y437	Untreated control@Jurkat cells	Prat_1306
27642862	EQIEGMVKDLINRMDYVEINIDHKFHRHLIG	MDY(ph)VEINIDHK	1	H	C	phosphotyrosine superbinder	Label free	pTyr+Ti4+-IMAC	LTQ Orbitrap Velos	[638350.0, 0.0, 0.0]	HDLBP	Y437	Untreated control@MCF10A cells	Prat_1309
27642862	TKYMQKMVADLVENSYSISVPIFKQFHKNII	MVADLVENSY(ph)SISVPIFK	0.921007	H	C	phosphotyrosine superbinder	Label free	pTyr+Ti4+-IMAC	LTQ Orbitrap Velos	[4238500.0, 0.0, 0.0]	HDLBP	Y582	Untreated control@MCF10A cells	Prat_1309
27642862	EQIEGMVKDLINRMDYVEINIDHKFHRHLIG	MDY(ph)VEINIDHK	1	H	C	phosphotyrosine superbinder	Label free	pTyr+Ti4+-IMAC	LTQ Orbitrap Velos	[130170.0, 0.0, 0.0]	HDLBP	Y437	Untreated control@MCF-7 cells	Prat_1308
27642862	EQIEGMVKDLINRMDYVEINIDHKFHRHLIG	MDY(ph)VEINIDHK	1	H	C	phosphotyrosine superbinder	Label free	pTyr+Ti4+-IMAC	LTQ Orbitrap Velos	[68100.0, 0.0, 0.0]	HDLBP	Y437	Untreated control@MDAMB231 cells	Prat_1310
27642862	EQIEGMVKDLINRMDYVEINIDHKFHRHLIG	MDY(ph)VEINIDHK	1	H	C	phosphotyrosine superbinder	Label free	pTyr+Ti4+-IMAC	LTQ Orbitrap Velos	[321790.0, 0.0, 0.0]	HDLBP	Y437	Untreated control@SKBR3 cells	Prat_1311
27642862	EQIEGMVKDLINRMDYVEINIDHKFHRHLIG	MDY(ph)VEINIDHK	1	H	C	phosphotyrosine superbinder	Label free	pTyr+Ti4+-IMAC	LTQ Orbitrap Velos	[78380.0, 0.0, 0.0]	HDLBP	Y437	Pervanadate SB1@HeLa cells	Prat_837
27642862	TKYMQKMVADLVENSYSISVPIFKQFHKNII	MVADLVENSY(ph)SISVPIFK	0.973538	H	C	phosphotyrosine superbinder	Label free	pTyr+Ti4+-IMAC	LTQ Orbitrap Velos	[3344500.0, 0.0, 0.0]	HDLBP	Y582	Pervanadate SB1@HeLa cells	Prat_837
27642862	TKYMQKMVADLVENSYSISVPIFKQFHKNII	MVADLVENSY(ph)SISVPIFK	0.813409	H	C	phosphotyrosine superbinder	Label free	pTyr+Ti4+-IMAC	LTQ Orbitrap Velos	[102320.0, 0.0, 0.0]	HDLBP	Y582	Pervanadate(4G10+IMAC)@HeLa cells	Prat_838
27732954	RSGLVPQQIKVATLNSEEESDPPTYKDAFPP	_VATLNS(ph)EEESDPPTYK_	0.944332	H	C	Inhibition	SILAC	IMAC	LTQ-Orbitrap Elite	[2872470, 9092187.5]	HDLBP	S31	Crizotinib@NB1643 cell-line	Prat_210
27732954	RSGLVPQQIKVATLNSEEESDPPTYKDAFPP	_VATLNS(ph)EEESDPPTYK_	0.944332	H	C	Inhibition	SILAC	IMAC	LTQ-Orbitrap Elite	[3209300, 6629200]	HDLBP	S31	DMSO@NB1643 cell-line	Prat_360
27794612		DCDPGS(ph)PRR	1	H	C	Squamous cell carcinoma	TMT	Fe IMAC	Q Exactive	[17.5553, 17.5969, 17.567]	HDLBP	S944	Gefitinib+FGF2@A431cell line	Prat_487
27794612		DCDPGS(ph)PRR	1	H	C	Squamous cell carcinoma	TMT	Fe IMAC	Q Exactive	[17.6831, 17.736, 17.7229]	HDLBP	S944	Gefitinib@A431cell line	Prat_485
27794612		DCDPGS(ph)PRR	1	H	C	Squamous cell carcinoma	TMT	Fe IMAC	Q Exactive	[17.2606, 17.4206, 17.3011, 'Na']	HDLBP	S944	DMSO@A431cell line	Prat_304
28176443		VATLNS(ph)EEESDPPTYK	>75%	H	C	Skin squamous cell carcinoma	TMT	TiO2	Orbitrap fusion Tribrid	['Present']	HDLBP	S31	K8-GFP-WT@A431 cell line	Prat_657
28176443		VATLNS(ph)EEESDPPTYK	>75%	H	C	Skin squamous cell carcinoma	TMT	TiO2	Orbitrap fusion Tribrid	['Present']	HDLBP	S31	KD8S431A@A431 cell line	Prat_659
28176443		VATLNS(ph)EEESDPPTYK	>75%	H	C	Skin squamous cell carcinoma	TMT	TiO2	Orbitrap fusion Tribrid	['Present']	HDLBP	S31	KD8S73D@A431 cell line	Prat_665
28176443		VATLNS(ph)EEESDPPTYK	>75%	H	C	Skin squamous cell carcinoma	TMT	TiO2	Orbitrap fusion Tribrid	['Present']	HDLBP	S31	KD8WT@A431 cell line	Prat_666
28176443		VATLNS(ph)EEESDPPTYK	>75%	H	C	Skin squamous cell carcinoma	TMT	TiO2	Orbitrap fusion Tribrid	['Present']	HDLBP	S31	shRNA resistant K8-WT@A431 cell line	Prat_1092
28176443		VATLNS(ph)EEESDPPTYK	>75%	H	C	Skin squamous cell carcinoma	TMT	TiO2	Orbitrap fusion Tribrid	['Present']	HDLBP	S31	shRNA resistant K8-WT@A431 cell line	Prat_1092
28176443		VATLNS(ph)EEESDPPTYK	>75%	H	C	Skin squamous cell carcinoma	TMT	TiO2	Orbitrap fusion Tribrid	['Present']	HDLBP	S31	KD8S431A@A431 cell line	Prat_659
28176443		VATLNS(ph)EEESDPPTYK	>75%	H	C	Skin squamous cell carcinoma	TMT	TiO2	Orbitrap fusion Tribrid	['Present']	HDLBP	S31	KD8S431A@A431 cell line	Prat_659
28176443		VATLNS(ph)EEESDPPTYK	>75%	H	C	Skin squamous cell carcinoma	TMT	TiO2	Orbitrap fusion Tribrid	['Present']	HDLBP	S31	KD8S431D@A431 cell line	Prat_661
28176443		VATLNS(ph)EEESDPPTYK	>75%	H	C	Skin squamous cell carcinoma	TMT	TiO2	Orbitrap fusion Tribrid	['Present']	HDLBP	S31	KD8S431D@A431 cell line	Prat_661
28176443		VATLNS(ph)EEESDPPTYK	>75%	H	C	Skin squamous cell carcinoma	TMT	TiO2	Orbitrap fusion Tribrid	['Present']	HDLBP	S31	KD8S73A@A431 cell line	Prat_663
28176443		VATLNS(ph)EEESDPPTYK	>75%	H	C	Skin squamous cell carcinoma	TMT	TiO2	Orbitrap fusion Tribrid	['Present']	HDLBP	S31	KD8S73D@A431 cell line	Prat_665
28176443		VATLNS(ph)EEESDPPTYK	>75%	H	C	Skin squamous cell carcinoma	TMT	TiO2	Orbitrap fusion Tribrid	['Present']	HDLBP	S31	KD8S73D@A431 cell line	Prat_665
28176443		VATLNS(ph)EEESDPPTYK	>75%	H	C	Skin squamous cell carcinoma	TMT	TiO2	Orbitrap fusion Tribrid	['Present']	HDLBP	S31	KD8S73D phosphosead@A431 cell line	Prat_664
28176443		VATLNS(ph)EEESDPPTYK	>75%	H	C	Skin squamous cell carcinoma	TMT	TiO2	Orbitrap fusion Tribrid	['Present']	HDLBP	S31	KD8S431A phosphosead@A431 cell line	Prat_658
28176443		VATLNS(ph)EEESDPPTYK	>75%	H	C	Skin squamous cell carcinoma	TMT	TiO2	Orbitrap fusion Tribrid	['Present']	HDLBP	S31	KD8S431D phosphosead@A431 cell line	Prat_660
28176443		VATLNS(ph)EEESDPPTYK	>75%	H	C	Skin squamous cell carcinoma	TMT	TiO2	Orbitrap fusion Tribrid	['Present']	HDLBP	S31	KD8S73A phosphosead@A431 cell line	Prat_662
28176443		VATLNS(ph)EEESDPPTYK	>75%	H	C	Skin squamous cell carcinoma	TMT	TiO2	Orbitrap fusion Tribrid	['Present']	HDLBP	S31	KD8S431A@A431 cell line	Prat_659
28188228		VATLNS(ph)EEESDPPTYK	>75%	H	C	Colon cancer	SILAC	TiO2	Q-Exactive plus	[7.939598314]	HDLBP	S31	Vemurafenib@HCT116 cell line	Prat_1371
28188228		VATLNS(ph)EEESDPPTYK	>75%	H	C	Colon cancer	SILAC	TiO2	Q-Exactive plus	[8.068946893]	HDLBP	S31	Vemurafenib@Colo205 cell line	Prat_1370
28302921	VATLNSEEESDPPTYK	VATLNS(ph)EEESDPPTYK	1	H	C	Lung cancer	SILAC	FeCl3-TiO2	LTQ-Orbitrap XL	['Present', 'Present', 'Present', 'Present']	HDLBP	S31	Sham irradiated@A549 cell line	Prat_1087
28796482	TKYMQKMVADLVENSYSISVPIFKQFHKNII	_MVADLVENSY(ph)SISVPIFK_	0.769802	H	C	Enrichment analysis	Dimethy labeling	Ti4+-IMAC	Q Exactive	[43462000, 43462000, 0, 0]	HDLBP	Y582	SH2 superbinder+Pervanadate D2@Jurkat T cells	Prat_1085
28842319	AKDCDPGSPRRCDII		0.999243	H	C	Rhabdoid cancer	SILAC	IMAC+TiO2	LTQ velos orbitrap + Q Exactive HF	['Present', 'Present', 'Present', 'Present']	HDLBP	S944	Pazopanib@A204 cell line	Prat_830
29083192	RSGLVPQQIKVATLNSEEESDPPTYKDAFPP	VATLNS(ph)EEESDPPTYK	0.999994	H	C	Fractionation-study	TMT	TiO2	LTQ Orbitrap Velos	[3455500.0, '-', '-', '-']	HDLBP	S31	Unfractionated HeLa cell lysate digest(1mg)	Prat_1251
29083192	RSGLVPQQIKVATLNSEEESDPPTYKDAFPP	VATLNS(ph)EEESDPPTYK	0.999992	H	C	Fractionation-study	TMT	TiO2	LTQ Orbitrap Velos	[8914200.0, '-', '-', '-']	HDLBP	S31	BRP fractionation@HeLa cell line R3	Prat_114
29083192	RSGLVPQQIKVATLNSEEESDPPTYKDAFPP	VATLNS(ph)EEESDPPTYK	0.999769	H	C	Fractionation-study	TMT	TiO2	LTQ Orbitrap Velos	[30029000.0, '-', '-', '-']	HDLBP	S31	CSCX@HeLa cell line R2	Prat_214
29083192	NIAEVEVSIPAKLHNSLIGTKGRLIRSIMEE	LHNS(ph)LIGTK	0.998821	H	C	Fractionation-study	TMT	TiO2	LTQ Orbitrap Velos	[399230.0, '-', '-', '-']	HDLBP	S667	CSCX-TiO2@HeLa cell line	Prat_212
29083192	RSGLVPQQIKVATLNSEEESDPPTYKDAFPP	VATLNS(ph)EEESDPPTYK	0.999994	H	C	Fractionation-study	TMT	TiO2	LTQ Orbitrap Velos	[15687000.0, '-', '-', '-']	HDLBP	S31	CSCX-TiO2@HeLa cell line	Prat_212
29136377		VATLNS(ph)EEESDPPTYK	>75%	H	C	protease subtilisin Study	iTRAQ	TiO2	Orbitrap fusion Lumos and Q Exactive HF	[209393.015625, 171657.25, 130467.3359375, 150918.8125, 126091.4296875, 92435.2578125, 68972.703125, 33474.11328125]	HDLBP	S31	Trypsin digestion@A431 cell pellet	Prat_1230
29136377		VATLNSEEES(ph)DPPTYK	>75%	H	C	protease subtilisin Study	iTRAQ	TiO2	Orbitrap fusion Lumos and Q Exactive HF	[11010.20703125, 14551.49609375, 11760.9296875, 11211.1279296875, 12023.1923828125, 12261.423828125, 14441.5302734375, 10418.16796875]	HDLBP	S35	Trypsin digestion@A431 cell pellet	Prat_1230
29255136	RSGLVPQQIKVATLNSEEESDPPTYKDAFPP	-	-	H	C	Metastatic Melanoma	SILAC	TiO2	Orbitrap Fusion	['Present', 'Present', 'Present', 'Present']	HDLBP	S31	DMSO@WM239A Cell line	Prat_381
29255136	DEAGEGREAKDCDPGSPRRCDIIIISGRKEK	-	-	H	C	Metastatic Melanoma	SILAC	TiO2	Orbitrap Fusion	['Present', 'Present', 'Present', 'Present']	HDLBP	S944	DMSO@WM239A Cell line	Prat_381
29255136	RSGLVPQQIKVATLNSEEESDPPTYKDAFPP	-	-	H	C	Metastatic Melanoma	SILAC	TiO2	Orbitrap Fusion	['Present', 'Present', 'Present', 'Present']	HDLBP	S31	GDC0994@WM239A Cell line	Prat_484
29255136	RSGLVPQQIKVATLNSEEESDPPTYKDAFPP	-	-	H	C	Metastatic Melanoma	SILAC	TiO2	Orbitrap Fusion	['Present', 'Present', 'Present', 'Present']	HDLBP	S31	SCH772984@WM239A Cell line	Prat_1038
29255136	RSGLVPQQIKVATLNSEEESDPPTYKDAFPP	-	-	H	C	Metastatic Melanoma	SILAC	TiO2	Orbitrap Fusion	['Present', 'Present', 'Present', 'Present']	HDLBP	S31	Trametinib@WM239A Cell line	Prat_1227
29255136	DEAGEGREAKDCDPGSPRRCDIIIISGRKEK	-	-	H	C	Metastatic Melanoma	SILAC	TiO2	Orbitrap Fusion	['Present', 'Present', 'Present', 'Present']	HDLBP	S944	Trametinib@WM239A Cell line	Prat_1227
29507054	MGPKGSRIQQITRDFSVQIKFPDREENAVHS		1	H	C	melanomas	TMT 10plex	TiO2	HF Q-Exactive Orbitrap	[]	HDLBP	S904	DMSO@SK-Mel24 cells	Prat_372
29507054	VKKSQHKYVIGPKGNSLQEILERTGVSVEIP		1	H	C	melanomas	TMT 10plex	TiO2	HF Q-Exactive Orbitrap	[-1.515425, -1.408543]	HDLBP	S317	DMSO@SK-Mel24 cells	Prat_372
29507054	_____MSSVAVLTQESFAEHRSGLVPQQIKV		0.991098	H	C	melanomas	TMT 10plex	TiO2	HF Q-Exactive Orbitrap	[]	HDLBP	S11	DMSO@SK-Mel24 cells	Prat_372
29507054	VKKSQHKYVIGPKGNSLQEILERTGVSVEIP		1	H	C	melanomas	TMT 10plex	TiO2	HF Q-Exactive Orbitrap	[]	HDLBP	S317	DMSO@SK-Mel24 cells	Prat_372
29507054	MGPKGSRIQQITRDFSVQIKFPDREENAVHS		1	H	C	melanomas	TMT 10plex	TiO2	HF Q-Exactive Orbitrap	[]	HDLBP	S904	DMSO@SK-Mel28 cells	Prat_373
29507054	VKKSQHKYVIGPKGNSLQEILERTGVSVEIP		1	H	C	melanomas	TMT 10plex	TiO2	HF Q-Exactive Orbitrap	[]	HDLBP	S317	DMSO@SK-Mel28 cells	Prat_373
29507054	_____MSSVAVLTQESFAEHRSGLVPQQIKV		0.991098	H	C	melanomas	TMT 10plex	TiO2	HF Q-Exactive Orbitrap	[]	HDLBP	S11	DMSO@SK-Mel28 cells	Prat_373
29507054	MGPKGSRIQQITRDFSVQIKFPDREENAVHS		1	H	C	melanomas	TMT 10plex	TiO2	HF Q-Exactive Orbitrap	[]	HDLBP	S904	Dabra+XL888@SK-Mel28 cells	Prat_235
29507054	VKKSQHKYVIGPKGNSLQEILERTGVSVEIP		1	H	C	melanomas	TMT 10plex	TiO2	HF Q-Exactive Orbitrap	[]	HDLBP	S317	Dabra+XL888@SK-Mel28 cells	Prat_235
29507054	_____MSSVAVLTQESFAEHRSGLVPQQIKV		0.991098	H	C	melanomas	TMT 10plex	TiO2	HF Q-Exactive Orbitrap	[]	HDLBP	S11	Dabra+XL888@SK-Mel28 cells	Prat_235
29507054	MGPKGSRIQQITRDFSVQIKFPDREENAVHS		1	H	C	melanomas	TMT 10plex	TiO2	HF Q-Exactive Orbitrap	[0.4286366, -0.007286072, 0.01859665]	HDLBP	S904	Dabra+XL888@SK-Mel24 cells	Prat_234
29507054	VKKSQHKYVIGPKGNSLQEILERTGVSVEIP		1	H	C	melanomas	TMT 10plex	TiO2	HF Q-Exactive Orbitrap	[-2.441786, -3.279545]	HDLBP	S317	Dabra+XL888@SK-Mel24 cells	Prat_234
29507054	_____MSSVAVLTQESFAEHRSGLVPQQIKV		0.991098	H	C	melanomas	TMT 10plex	TiO2	HF Q-Exactive Orbitrap	[-0.7433167, 0.2202721, -0.7198963]	HDLBP	S11	Dabra+XL888@SK-Mel24 cells	Prat_234
29507054	MGPKGSRIQQITRDFSVQIKFPDREENAVHS		1	H	C	melanomas	TMT 10plex	TiO2	HF Q-Exactive Orbitrap	[]	HDLBP	S904	Dabra+XL888@SK-Mel24 cells	Prat_234
29507054	VKKSQHKYVIGPKGNSLQEILERTGVSVEIP		1	H	C	melanomas	TMT 10plex	TiO2	HF Q-Exactive Orbitrap	[]	HDLBP	S317	Dabra+XL888@SK-Mel24 cells	Prat_234
29507054	_____MSSVAVLTQESFAEHRSGLVPQQIKV		0.991098	H	C	melanomas	TMT 10plex	TiO2	HF Q-Exactive Orbitrap	[]	HDLBP	S11	Dabra+XL888@SK-Mel24 cells	Prat_234
29507054	MGPKGSRIQQITRDFSVQIKFPDREENAVHS		1	H	C	melanomas	TMT 10plex	TiO2	HF Q-Exactive Orbitrap	[]	HDLBP	S904	Dabra@SK-Mel28 cells	Prat_233
29507054	VKKSQHKYVIGPKGNSLQEILERTGVSVEIP		1	H	C	melanomas	TMT 10plex	TiO2	HF Q-Exactive Orbitrap	[]	HDLBP	S317	Dabra@SK-Mel28 cells	Prat_233
29507054	_____MSSVAVLTQESFAEHRSGLVPQQIKV		0.991098	H	C	melanomas	TMT 10plex	TiO2	HF Q-Exactive Orbitrap	[]	HDLBP	S11	Dabra@SK-Mel28 cells	Prat_233
29507054	MGPKGSRIQQITRDFSVQIKFPDREENAVHS		1	H	C	melanomas	TMT 10plex	TiO2	HF Q-Exactive Orbitrap	[-0.7847443, -3.467129]	HDLBP	S904	Dabra@SK-Mel24 cells	Prat_232
29507054	VKKSQHKYVIGPKGNSLQEILERTGVSVEIP		1	H	C	melanomas	TMT 10plex	TiO2	HF Q-Exactive Orbitrap	[-0.5035877, -1.22489, -0.8490543]	HDLBP	S317	Dabra@SK-Mel24 cells	Prat_232
29507054	_____MSSVAVLTQESFAEHRSGLVPQQIKV		0.991098	H	C	melanomas	TMT 10plex	TiO2	HF Q-Exactive Orbitrap	[]	HDLBP	S11	Dabra@SK-Mel24 cells	Prat_232
29507054	MGPKGSRIQQITRDFSVQIKFPDREENAVHS		1	H	C	melanomas	TMT 10plex	TiO2	HF Q-Exactive Orbitrap	[]	HDLBP	S904	Dabra@SK-Mel24 cells	Prat_232
29507054	VKKSQHKYVIGPKGNSLQEILERTGVSVEIP		1	H	C	melanomas	TMT 10plex	TiO2	HF Q-Exactive Orbitrap	[]	HDLBP	S317	Dabra@SK-Mel24 cells	Prat_232
29507054	MGPKGSRIQQITRDFSVQIKFPDREENAVHS		1	H	C	melanomas	TMT 10plex	TiO2	HF Q-Exactive Orbitrap	[]	HDLBP	S904	XL888@SK-Mel28 cells	Prat_1390
29507054	VKKSQHKYVIGPKGNSLQEILERTGVSVEIP		1	H	C	melanomas	TMT 10plex	TiO2	HF Q-Exactive Orbitrap	[-3.737066]	HDLBP	S317	XL888@SK-Mel28 cells	Prat_1390
29507054	_____MSSVAVLTQESFAEHRSGLVPQQIKV		0.991098	H	C	melanomas	TMT 10plex	TiO2	HF Q-Exactive Orbitrap	[]	HDLBP	S11	XL888@SK-Mel28 cells	Prat_1390
29507054	VKKSQHKYVIGPKGNSLQEILERTGVSVEIP		1	H	C	melanomas	TMT 10plex	TiO2	HF Q-Exactive Orbitrap	[]	HDLBP	S317	XL888@SK-Mel28 cells	Prat_1390
29507054	MGPKGSRIQQITRDFSVQIKFPDREENAVHS		1	H	C	melanomas	TMT 10plex	TiO2	HF Q-Exactive Orbitrap	[0.2828884, 0.5273457, 0.2757893]	HDLBP	S904	XL888@SK-Mel24 cells	Prat_1389
29507054	VKKSQHKYVIGPKGNSLQEILERTGVSVEIP		1	H	C	melanomas	TMT 10plex	TiO2	HF Q-Exactive Orbitrap	[0.01975632, -2.284763]	HDLBP	S317	XL888@SK-Mel24 cells	Prat_1389
29507054	_____MSSVAVLTQESFAEHRSGLVPQQIKV		0.991098	H	C	melanomas	TMT 10plex	TiO2	HF Q-Exactive Orbitrap	[-1.734488, 0.1677933]	HDLBP	S11	XL888@SK-Mel24 cells	Prat_1389
29507054	MGPKGSRIQQITRDFSVQIKFPDREENAVHS		1	H	C	melanomas	TMT 10plex	TiO2	HF Q-Exactive Orbitrap	[]	HDLBP	S904	XL888@SK-Mel24 cells	Prat_1389
29507054	VKKSQHKYVIGPKGNSLQEILERTGVSVEIP		1	H	C	melanomas	TMT 10plex	TiO2	HF Q-Exactive Orbitrap	[]	HDLBP	S317	XL888@SK-Mel24 cells	Prat_1389
29507054	_____MSSVAVLTQESFAEHRSGLVPQQIKV		0.991098	H	C	melanomas	TMT 10plex	TiO2	HF Q-Exactive Orbitrap	[]	HDLBP	S11	XL888@SK-Mel24 cells	Prat_1389
29514088	_____MSSVAVLTQESFAEHRSGLVPQQIKV	SSVAVLTQES(ph)FAEHRSGLVPQQIK	0.99595	H	C	Retinal pigment epithelial	SILAC	TiO2	Orbitrap HF	[112200000, '-', '-', '-']	HDLBP	S11	TGF-beta@RPE-1 cell line	Prat_1188
29514088	_____MSSVAVLTQESFAEHRSGLVPQQIKV	SSVAVLTQES(ph)FAEHRSGLVPQQIK	0.99595	H	C	Retinal pigment epithelial	SILAC	TiO2	Orbitrap HF	[236360000, '-', '-', '-']	HDLBP	S11	Unstimulated@RPE-1 cell line	Prat_1262
29523821	RSGLVPQQIKVATLNSEEESDPPTYKDAFPP	VATLNS(ph)EEESDPPTYK	1	H	C	Stimuli	SILAC	TiO2	Q Exactive or Q Exactive Plus	['Present', 'Present', 'Present', 'Present']	HDLBP	S31	PF-3644022+IR-UV@U2OS cells	Prat_877
29523821	VPQQIKVATLNSEEESDPPTYKDAFPPLPEK	VATLNSEEES(ph)DPPTYK	0.932353	H	C	Stimuli	SILAC	TiO2	Q Exactive or Q Exactive Plus	['Present', 'Present', 'Present', 'Present']	HDLBP	S35	PF-3644022+IR-UV@U2OS cells	Prat_877
29523821	RSGLVPQQIKVATLNSEEESDPPTYKDAFPP	VATLNS(ph)EEESDPPTYK	1	H	C	Stimuli	SILAC	TiO2	Q Exactive or Q Exactive Plus	['Present', 'Present', 'Present', 'Present']	HDLBP	S31	SB203580+IR-UV@U2OS cells	Prat_1035
29523821	RSGLVPQQIKVATLNSEEESDPPTYKDAFPP	VATLNS(ph)EEESDPPTYK	1	H	C	Stimuli	SILAC	TiO2	Q Exactive or Q Exactive Plus	['Present', 'Present', 'Present', 'Present']	HDLBP	S31	SB203580+IR-UV@U2OS cells	Prat_1035
29523821	VPQQIKVATLNSEEESDPPTYKDAFPPLPEK	VATLNSEEES(ph)DPPTYK	0.932353	H	C	Stimuli	SILAC	TiO2	Q Exactive or Q Exactive Plus	['Present', 'Present', 'Present', 'Present']	HDLBP	S35	SB203580+IR-UV@U2OS cells	Prat_1035
29523821	RSGLVPQQIKVATLNSEEESDPPTYKDAFPP	VATLNS(ph)EEESDPPTYK	1	H	C	Stimuli	SILAC	TiO2	Q Exactive or Q Exactive Plus	['Present', 'Present', 'Present', 'Present']	HDLBP	S31	DMSO@U2OS cells_29523821	dup_3788
30061712			0.965282	H	C	Colorectal Cancer	TMT	IMAC	Q Exactive	[-2.967699]	HDLBP	S35	2D cultured HCT116 spheroids-R1	Prat_4
31665227	VPQQIKVATLNSEEESDPPTYKDAFPPLPEK		0.999961	H	C	Cancer	TMT	TiO2	Orbitrap Fusion Tribrid	[19.78746, 19.80308, 19.90148]	HDLBP	S35	14H@HEK293 cells	Prat_1
31665227	VPQQIKVATLNSEEESDPPTYKDAFPPLPEK		0.999961	H	C	Cancer	TMT	TiO2	Orbitrap Fusion Tribrid	[19.88742, 19.74603, 19.70357]	HDLBP	S35	DMSO@HEK293 cells	Prat_333
31665227	VPQQIKVATLNSEEESDPPTYKDAFPPLPEK		0.999961	H	C	Cancer	TMT	TiO2	Orbitrap Fusion Tribrid	[19.76005, 20.01767, 19.74798]	HDLBP	S35	MK2206@HEK293	Prat_731
31859329	RSGLVPQQIKVATLNSEEESDPPTYKDAFPP	IKVAT(ph)LNS(ph)EEES(ph)DPP	0.998706	H	C	Breast Cancer	TMT	IMAC(Fe-NTA)	Q Exactive Plus Hybrid Quadrupole-Orbitrap	[1.07045, 1.02354, 0.974802, 1.00351]	HDLBP	S31	Monacolin K(0.5mM)(24h)@MDA-MB-231 cells	Prat_767
31859329	RSGLVPQQIKVATLNSEEESDPPTYKDAFPP	IKVAT(ph)LNS(ph)EEES(ph)DPP	0.998706	H	C	Breast Cancer	TMT	IMAC(Fe-NTA)	Q Exactive Plus Hybrid Quadrupole-Orbitrap	[0.969749, 1.00011, 1.01168, 1.0238]	HDLBP	S31	Monacolin K(0.5mM)(30min)@MDA-MB-231 cells	Prat_768
31859329	RSGLVPQQIKVATLNSEEESDPPTYKDAFPP	IKVAT(ph)LNS(ph)EEES(ph)DPP	0.998706	H	C	Breast Cancer	TMT	IMAC(Fe-NTA)	Q Exactive Plus Hybrid Quadrupole-Orbitrap	[1.04131, 1.00451, 0.977661, 1.02229]	HDLBP	S31	Monacolin K(0.5mM)(6h)@MDA-MB-231 cells	Prat_769
31859329	RSGLVPQQIKVATLNSEEESDPPTYKDAFPP	IKVAT(ph)LNS(ph)EEES(ph)DPP	0.998706	H	C	Breast Cancer	TMT	IMAC(Fe-NTA)	Q Exactive Plus Hybrid Quadrupole-Orbitrap	[1.07889, 1.05391, 0.978037, 0.994679]	HDLBP	S31	Monacolin K(5mM)(24h)@MDA-MB-231 cells	Prat_770
31859329	RSGLVPQQIKVATLNSEEESDPPTYKDAFPP	IKVAT(ph)LNS(ph)EEES(ph)DPP	0.998706	H	C	Breast Cancer	TMT	IMAC(Fe-NTA)	Q Exactive Plus Hybrid Quadrupole-Orbitrap	[0.997778, 1.01208, 1.01203, 0.98823]	HDLBP	S31	Monacolin K(5mM)(30min)@MDA-MB-231 cells	Prat_771
31859329	RSGLVPQQIKVATLNSEEESDPPTYKDAFPP	IKVAT(ph)LNS(ph)EEES(ph)DPP	0.998706	H	C	Breast Cancer	TMT	IMAC(Fe-NTA)	Q Exactive Plus Hybrid Quadrupole-Orbitrap	[1.01478, 1.00567, 1.00296, 1.03761]	HDLBP	S31	Monacolin K(5mM)(6h)@MDA-MB-231 cells	Prat_772
32156701	VPQQIKVATLNSEEESDPPTYKDAFPPLPEK		0.961859	H	C	Dephosphorylation	TMT	Ti-MAC	QExactive HF	[15018.07229]	HDLBP	S35	Dox +isoproterenol@RE cell line	Prat_389
32156701	VPQQIKVATLNSEEESDPPTYKDAFPPLPEK		0.961859	H	C	Dephosphorylation	TMT	Ti-MAC	QExactive HF	[15427.05882]	HDLBP	S35	Dox basal@OE cell line	Prat_390
32156701	VPQQIKVATLNSEEESDPPTYKDAFPPLPEK		0.961859	H	C	Dephosphorylation	TMT	Ti-MAC	QExactive HF	[16804.81928]	HDLBP	S35	Dox basal@RE cell line	Prat_391
32156701	VPQQIKVATLNSEEESDPPTYKDAFPPLPEK		0.961859	H	C	Dephosphorylation	TMT	Ti-MAC	QExactive HF	[17550]	HDLBP	S35	Dox+isoproterenol@OE cell line	Prat_398
32156701	VPQQIKVATLNSEEESDPPTYKDAFPPLPEK		0.961859	H	C	Dephosphorylation	TMT	Ti-MAC	QExactive HF	[16911]	HDLBP	S35	Isoproterenol@OE cell line	Prat_642
32156701	VPQQIKVATLNSEEESDPPTYKDAFPPLPEK		0.961859	H	C	Dephosphorylation	TMT	Ti-MAC	QExactive HF	[14303.49237]	HDLBP	S35	Basal@OE cell line	Prat_88
32156701	VPQQIKVATLNSEEESDPPTYKDAFPPLPEK		0.961859	H	C	Dephosphorylation	TMT	Ti-MAC	QExactive HF	[18072.61905]	HDLBP	S35	Isoproterenol@RE cell line	Prat_643
32156701	VPQQIKVATLNSEEESDPPTYKDAFPPLPEK		0.961859	H	C	Dephosphorylation	TMT	Ti-MAC	QExactive HF	[16450.57471]	HDLBP	S35	Basal@RE cell line	Prat_90
32314919	RSGLVPQQIKVATLNSEEESDPPTYKDAFPP	VATLNS(ph)EEESDPPTYK	0.991852	H	C	Inhibitors of checkpoint kinase 1 (CHK1)	SILAC	TiO2	Orbitrap Elite MS	[166400000.0]	HDLBP	S31	HU+SCH 900776 SF2@HEK293A cell	Prat_559
32314919	RSGLVPQQIKVATLNSEEESDPPTYKDAFPP	VATLNS(ph)EEESDPPTYK	0.991852	H	C	Inhibitors of checkpoint kinase 1 (CHK1)	SILAC	TiO2	Orbitrap Elite MS	[214100000.0]	HDLBP	S31	HU SF2@HEK293A cell	Prat_552
32344885	VATLNSEEESDPPTYK		100	H	C	Inflammation	TMT	TiO2	Q Exactive Plus	[0.432343085322516, 0.43343386926792, 0.445095172557424]	HDLBP	S31	LPS(24h)@ARPE-19 cells	Prat_708
32344885	VATLNSEEESDPPTYK		100	H	C	Inflammation	TMT	TiO2	Q Exactive Plus	[0.292452125683197, 0.291725823932767, 0.287017861539648]	HDLBP	S31	LPS(24h)@ARPE-19 cells	Prat_708
32344885	VATLNSEEESDPPTYK		100	H	C	Inflammation	TMT	TiO2	Q Exactive Plus	[0.266765173357625, 0.275373126787508, 0.282717278776607]	HDLBP	S31	LPS(45min)@ARPE-19 cells	Prat_709
32344885	VATLNSEEESDPPTYK		100	H	C	Inflammation	TMT	TiO2	Q Exactive Plus	[0.432079486600182, 0.429875875384955, 0.421458163961433]	HDLBP	S31	LPS(45min)@ARPE-19 cells	Prat_709
32344885	VATLNSEEESDPPTYK		100	H	C	inflammation	TMT	TiO2	Q Exactive Plus	[0.432365030461111, 0.430385161799955, 0.435135647753163]	HDLBP	S31	Untreated@ARPE-19 cells	Prat_1318
32344885	VATLNSEEESDPPTYK		100	H	C	inflammation	TMT	TiO2	Q Exactive Plus	[0.280108853940154, 0.280409149086425, 0.268683944826962]	HDLBP	S31	Untreated@ARPE-19 cells	Prat_1318
32409632	RSGLVPQQIKVATLNSEEESDPPTYKDAFPP		0.999956	H	C	Breast Cancer	SILAC	TiO2	LTQ Orbitrap Velos	[16123000]	HDLBP	S31	FGFR2 overexp@MFM223cells	Prat_465
32409632	RSGLVPQQIKVATLNSEEESDPPTYKDAFPP		0.999956	H	C	Breast Cancer	SILAC	TiO2	LTQ Orbitrap Velos	[15867000]	HDLBP	S31	FGFR2 overexp@SUM52 cells	Prat_466
32877642	DFSVQIK		>75%	H	C	Infection	TMT	Fe-NTA	Orbitrap Fusion Lumos	[250.2, 228.1, 182.1, 237.2, 243.9]	HDLBP	S904	SARS-CoV-2@Caco-2 cell line	Prat_1010
32877642	VATLNSEEESDPPTYK		>75%	H	C	Infection	TMT	Fe-NTA	Orbitrap Fusion Lumos	[483.3, 465.4, 435.2, 452.5, 493.0]	HDLBP	S31	SARS-CoV-2@Caco-2 cell line	Prat_1010
32877642	DCDPGSPRR		>75%	H	C	Infection	TMT	Fe-NTA	Orbitrap Fusion Lumos	[51.3, 45.3, 45.5, 44.5, 45.8]	HDLBP	S944	SARS-CoV-2@Caco-2 cell line	Prat_1010
32877642	DFSVQIK		>75%	H	C	Infection	TMT	Fe-NTA	Orbitrap Fusion Lumos	[50.3, 52.0, 53.5, 67.5, 51.1]	HDLBP	S904	Mock@Caco-2 cell line	Prat_765
32877642	VATLNSEEESDPPTYK		>75%	H	C	Infection	TMT	Fe-NTA	Orbitrap Fusion Lumos	[431.3, 420.0, 445.8, 397.7, 386.9]	HDLBP	S31	Mock@Caco-2 cell line	Prat_765
32877642	DCDPGSPRR		>75%	H	C	Infection	TMT	Fe-NTA	Orbitrap Fusion Lumos	[33.7, 43.5, 40.2, 32.7, 36.4]	HDLBP	S944	Mock@Caco-2 cell line	Prat_765
33259812	RSGLVPQQIKVATLNSEEESDPPTYKDAFPP		0.989517	H	C	Pluripotent stem	TMT	Q-Exactive HF-X	Fe-NTA	[15.9994131, 15.91262633, 15.98818753]	HDLBP	S31	Mock infection(24h)@iPSC cell line	Prat_750
33259812	RSGLVPQQIKVATLNSEEESDPPTYKDAFPP		0.989517	H	C	Pluripotent stem	TMT	Q-Exactive HF-X	Fe-NTA	[16.03342594, 15.89410178, 15.87425543]	HDLBP	S31	SARS-CoV-2(24h)@iPSC cell line	Prat_1004
33619172	EQIEGMVKDLINRMDYVEINIDHKFHRHLIG	MDY(ph)VEINIDHK	1	H	C	Signalling-study	TMT	anti-pY-1000+IMAC	Q Exactive HF-X	[13.3972467225119, 12.5440895867606, 12.3810528428374, '-']	HDLBP	Y437	DMSO@H1792 cell line	Prat_322
33619172	EQIEGMVKDLINRMDYVEINIDHKFHRHLIG	MDY(ph)VEINIDHK	1	H	C	Signalling-study	TMT	anti-pY-1000+IMAC	Q Exactive HF-X	[13.3162856494226, 13.2317376209215, 13.5891735012536, '-']	HDLBP	Y437	DMSO@H358 cell line	Prat_326
33619172	EQIEGMVKDLINRMDYVEINIDHKFHRHLIG	MDY(ph)VEINIDHK	1	H	C	Signalling-study	TMT	anti-pY-1000+IMAC	Q Exactive HF-X	[13.1996536052749, 13.1042845310421, 12.5200267476474, '-']	HDLBP	Y437	ARS1620(24h)@H1792 cell line pY+IMAC	Prat_72
33619172	EQIEGMVKDLINRMDYVEINIDHKFHRHLIG	MDY(ph)VEINIDHK	1	H	C	Signalling-study	TMT	anti-pY-1000+IMAC	Q Exactive HF-X	[11.6073350941624, 12.3834083971946, 12.3164550660887, '-']	HDLBP	Y437	ARS1620(24h)@H358 cell line pY+IMAC	Prat_74
33619172	EQIEGMVKDLINRMDYVEINIDHKFHRHLIG	MDY(ph)VEINIDHK	1	H	C	Signalling-study	TMT	anti-pY-1000+IMAC	Q Exactive HF-X	[13.4629445955896, 13.5918672689835, 13.2173486531621, '-']	HDLBP	Y437	ARS1620(6h)@H1792 cell line pY+IMAC	Prat_78
33619172	EQIEGMVKDLINRMDYVEINIDHKFHRHLIG	MDY(ph)VEINIDHK	1	H	C	Signalling-study	TMT	anti-pY-1000+IMAC	Q Exactive HF-X	[13.8160237936627, 13.5434776788134, 12.2178405510281, '-']	HDLBP	Y437	ARS1620(6h)@H358 cell line pY+IMAC	Prat_80
33619172	DEAGEGREAKDCDPGSPRRCDIIIISGRKEK	EAKDCDPGS(ph)PRR	1	H	C	Signalling-study	TMT	IMAC	Q Exactive HF-X	[13.9089104038959, 13.8232290878222, 13.876058093935, '-']	HDLBP	S944	ARS1620(24h)@H358 cell line IMAC	Prat_73
33619172	AEEYGGVMVSFPRSGTQSDKVTLKGAKDCVE	SGT(ph)QSDKVTLK	0.855367	H	C	Signalling-study	TMT	IMAC	Q Exactive HF-X	[10.2067625350726, 10.0166878489457, 9.79366512743682, '-']	HDLBP	T842	ARS1620(24h)@Calu1 cell line IMAC	Prat_69
33619172	DEAGEGREAKDCDPGSPRRCDIIIISGRKEK	EAKDCDPGS(ph)PRR	1	H	C	Signalling-study	TMT	IMAC	Q Exactive HF-X	[13.817953690379, 13.9701073895073, 13.9192329041389, '-']	HDLBP	S944	ARS1620(24h)@Calu1 cell line IMAC	Prat_69
33619172	DEAGEGREAKDCDPGSPRRCDIIIISGRKEK	EAKDCDPGS(ph)PRR	1	H	C	Signalling-study	TMT	IMAC	Q Exactive HF-X	[13.5684376955908, 14.037398677062, 13.8716424117255, '-']	HDLBP	S944	ARS1620(6h)@H358 cell line IMAC	Prat_79
33619172	AEEYGGVMVSFPRSGTQSDKVTLKGAKDCVE	SGT(ph)QSDKVTLK	0.855367	H	C	Signalling-study	TMT	IMAC	Q Exactive HF-X	[10.2239958760208, 10.4090049456175, 10.1793951399045, '-']	HDLBP	T842	ARS1620(6h)@Calu1 cell line IMAC	Prat_75
33619172	DEAGEGREAKDCDPGSPRRCDIIIISGRKEK	EAKDCDPGS(ph)PRR	1	H	C	Signalling-study	TMT	IMAC	Q Exactive HF-X	[13.9219593366981, 13.8690576127505, 13.8778584400078, '-']	HDLBP	S944	ARS1620(6h)@Calu1 cell line IMAC	Prat_75
33619172	DEAGEGREAKDCDPGSPRRCDIIIISGRKEK	EAKDCDPGS(ph)PRR	1	H	C	Signalling-study	TMT	IMAC	Q Exactive HF-X	[14.5285501362602, 14.5115750569933, 14.4685512189394, '-']	HDLBP	S944	ARS1620(24h)@H1792 cell line IMAC	Prat_71
33619172	DEAGEGREAKDCDPGSPRRCDIIIISGRKEK	EAKDCDPGS(ph)PRR	1	H	C	Signalling-study	TMT	IMAC	Q Exactive HF-X	[14.3048285960733, 14.2007932134187, 14.3532059107732, '-']	HDLBP	S944	ARS1620(6h)@H1792 cell line IMAC	Prat_77
33727228	RSGLVPQQIKVATLNSEEESDPPTYKDAFPP	VATLNS(ph)EEESDPPTYK	1	H	C	Lung Cancer	SILAC	TiO2	LTQ-Orbitrap Elite	[46335000.0, 0.0, 28033000.0]	HDLBP	S31	DMSO@AZR3 cell line Exp1	Prat_306
33727228	EQIEGMVKDLINRMDYVEINIDHKFHRHLIG	DLINRMDY(ph)VEINIDHK	1	H	C	Lung Cancer	SILAC	TiO2	LTQ-Orbitrap Elite	[0.0, 0.0, 0.0]	HDLBP	Y437	DMSO@AZR3 cell line Exp1	Prat_306
33727228	RSGLVPQQIKVATLNSEEESDPPTYKDAFPP	VATLNS(ph)EEESDPPTYK	1	H	C	Lung Cancer	SILAC	TiO2	LTQ-Orbitrap Elite	[27881000.0, 0.0, 38568000.0]	HDLBP	S31	DMSO@AZR4 cell line Exp1	Prat_307
33727228	EQIEGMVKDLINRMDYVEINIDHKFHRHLIG	DLINRMDY(ph)VEINIDHK	1	H	C	Lung Cancer	SILAC	TiO2	LTQ-Orbitrap Elite	[0.0, 0.0, 0.0]	HDLBP	Y437	DMSO@AZR4 cell line Exp1	Prat_307
33727228	RSGLVPQQIKVATLNSEEESDPPTYKDAFPP	VATLNS(ph)EEESDPPTYK	1	H	C	Lung Cancer	SILAC	TiO2	LTQ-Orbitrap Elite	[2999500.0, 793190.0, 0.0]	HDLBP	S31	DMSO@COR1 cell line Exp2	Prat_316
33727228	VKKSQHKYVIGPKGNSLQEILERTGVSVEIP	GNS(ph)LQEILER	1	H	C	Lung Cancer	SILAC	TiO2	LTQ-Orbitrap Elite	[0.0, 0.0, 0.0]	HDLBP	S317	DMSO@COR1 cell line Exp2	Prat_316
33727228	RSGLVPQQIKVATLNSEEESDPPTYKDAFPP	VATLNS(ph)EEESDPPTYK	1	H	C	Lung Cancer	SILAC	TiO2	LTQ-Orbitrap Elite	[7859200.0, 418620.0, 0.0]	HDLBP	S31	DMSO@COR10 cell line Exp2	Prat_317
33727228	VKKSQHKYVIGPKGNSLQEILERTGVSVEIP	GNS(ph)LQEILER	1	H	C	Lung Cancer	SILAC	TiO2	LTQ-Orbitrap Elite	[0.0, 0.0, 0.0]	HDLBP	S317	DMSO@COR10 cell line Exp2	Prat_317
33727228	RSGLVPQQIKVATLNSEEESDPPTYKDAFPP	VATLNS(ph)EEESDPPTYK	1	H	C	Lung Cancer	SILAC	TiO2	LTQ-Orbitrap Elite	[92944000.0, 91190000.0, 104910000.0]	HDLBP	S31	DMSO@H1975 cell line Exp1	Prat_323
33727228	EQIEGMVKDLINRMDYVEINIDHKFHRHLIG	DLINRMDY(ph)VEINIDHK	1	H	C	Lung Cancer	SILAC	TiO2	LTQ-Orbitrap Elite	[0.0, 0.0, 850710.0]	HDLBP	Y437	DMSO@H1975 cell line Exp1	Prat_323
33727228	RSGLVPQQIKVATLNSEEESDPPTYKDAFPP	VATLNS(ph)EEESDPPTYK	1	H	C	Lung Cancer	SILAC	TiO2	LTQ-Orbitrap Elite	[7620800.0, 1367000.0, 9125800.0]	HDLBP	S31	DMSO@H1975 cell line Exp2	Prat_324
33727228	VKKSQHKYVIGPKGNSLQEILERTGVSVEIP	GNS(ph)LQEILER	1	H	C	Lung Cancer	SILAC	TiO2	LTQ-Orbitrap Elite	[0.0, 0.0, 65204.0]	HDLBP	S317	DMSO@H1975 cell line Exp2	Prat_324
33727228	RSGLVPQQIKVATLNSEEESDPPTYKDAFPP	VATLNS(ph)EEESDPPTYK	1	H	C	Lung Cancer	SILAC	TiO2	LTQ-Orbitrap Elite	[0.0, 73355000.0, 69717000.0]	HDLBP	S31	Osimertinib@AZR3 cell line Exp1	Prat_818
33727228	DEAGEGREAKDCDPGSPRRCDIIIISGRKEK	DCDPGS(ph)PR	1	H	C	Lung Cancer	SILAC	TiO2	LTQ-Orbitrap Elite	[0.0, 0.0, 0.0]	HDLBP	S944	Osimertinib@AZR3 cell line Exp1	Prat_818
33727228	EQIEGMVKDLINRMDYVEINIDHKFHRHLIG	MDY(ph)VEINIDHK	1	H	C	Lung Cancer	SILAC	TiO2	LTQ-Orbitrap Elite	[0.0, 0.0, 0.0]	HDLBP	Y437	Osimertinib@AZR3 cell line Exp1	Prat_818
33727228	RSGLVPQQIKVATLNSEEESDPPTYKDAFPP	VATLNS(ph)EEESDPPTYK	1	H	C	Lung Cancer	SILAC	TiO2	LTQ-Orbitrap Elite	[0.0, 66211000.0, 53459000.0]	HDLBP	S31	Osimertinib@AZR4 cell line Exp1	Prat_819
33727228	DEAGEGREAKDCDPGSPRRCDIIIISGRKEK	DCDPGS(ph)PR	1	H	C	Lung Cancer	SILAC	TiO2	LTQ-Orbitrap Elite	[0.0, 0.0, 0.0]	HDLBP	S944	Osimertinib@AZR4 cell line Exp1	Prat_819
33727228	EQIEGMVKDLINRMDYVEINIDHKFHRHLIG	MDY(ph)VEINIDHK	1	H	C	Lung Cancer	SILAC	TiO2	LTQ-Orbitrap Elite	[0.0, 0.0, 0.0]	HDLBP	Y437	Osimertinib@AZR4 cell line Exp1	Prat_819
33727228	RSGLVPQQIKVATLNSEEESDPPTYKDAFPP	VATLNS(ph)EEESDPPTYK	1	H	C	Lung Cancer	SILAC	TiO2	LTQ-Orbitrap Elite	[0.0, 155700000.0, 154580000.0]	HDLBP	S31	Osimertinib@@H1975 cell line Exp1	Prat_817
33727228	DEAGEGREAKDCDPGSPRRCDIIIISGRKEK	DCDPGS(ph)PR	1	H	C	Lung Cancer	SILAC	TiO2	LTQ-Orbitrap Elite	[0.0, 0.0, 0.0]	HDLBP	S944	Osimertinib@@H1975 cell line Exp1	Prat_817
33727228	EQIEGMVKDLINRMDYVEINIDHKFHRHLIG	MDY(ph)VEINIDHK	1	H	C	Lung Cancer	SILAC	TiO2	LTQ-Orbitrap Elite	[0.0, 0.0, 0.0]	HDLBP	Y437	Osimertinib@@H1975 cell line Exp1	Prat_817
34292731	VATLNSEEESDPPTYK		>75%	H	C	workflow	TMT	TiO2	LTQ	[0.057776451, 1.523874283, 1.624714851, 1.612071991, 1.636075974]	HDLBP	S31	Selumetinib@Hela cells	Prat_1069
34292731	VATLNSEEESDPPTYK		>75%	H	C	workflow	TMT	TiO2	LTQ	[1.470472336, 1.592252731, 1.500593185, 1.472304344, 1.88803196]	HDLBP	S31	Untreated@Hela cells_34292731	Prat_1330
34343000	P(WTASSSEKAPDMSSSEEFPSFGAQVAPKTL		0.821312	H	C	Melanoma	Label free	IMAC(Fe(III)-NTA)	Orbitrap Q Exactive HF	[]	HDLBP	S1247	ERK1 KO(0d)@BRAFMUT 451Lu cells	Prat_429
34343000	P(WTASSSEKAPDMSSSEEFPSFGAQVAPKTL		0.821312	H	C	Melanoma	Label free	IMAC(Fe(III)-NTA)	Orbitrap Q Exactive HF	[]	HDLBP	S1247	ERK1 KO(1d)@BRAFMUT 451Lu cells	Prat_430
34343000	P(WTASSSEKAPDMSSSEEFPSFGAQVAPKTL		0.821312	H	C	Melanoma	Label free	IMAC(Fe(III)-NTA)	Orbitrap Q Exactive HF	[]	HDLBP	S1247	ERK1 KO(3d)@BRAFMUT 451Lu cells	Prat_431
34343000	P(WTASSSEKAPDMSSSEEFPSFGAQVAPKTL		0.821312	H	C	Melanoma	Label free	IMAC(Fe(III)-NTA)	Orbitrap Q Exactive HF	[]	HDLBP	S1247	ERK2 KO(0d)@BRAFMUT 451Lu cells	Prat_432
34343000	P(WTASSSEKAPDMSSSEEFPSFGAQVAPKTL		0.821312	H	C	Melanoma	Label free	IMAC(Fe(III)-NTA)	Orbitrap Q Exactive HF	[]	HDLBP	S1247	ERK2 KO(1d)@BRAFMUT 451Lu cells	Prat_433
34343000	P(WTASSSEKAPDMSSSEEFPSFGAQVAPKTL		0.821312	H	C	Melanoma	Label free	IMAC(Fe(III)-NTA)	Orbitrap Q Exactive HF	[]	HDLBP	S1247	ERK2 KO(3d)@BRAFMUT 451Lu cells	Prat_434
34343000	P(WTASSSEKAPDMSSSEEFPSFGAQVAPKTL		0.821312	H	C	Melanoma	Label free	IMAC(Fe(III)-NTA)	Orbitrap Q Exactive HF	[]	HDLBP	S1247	JUNB KO(0d)@BRAFMUT 451Lu cells	Prat_654
34343000	P(WTASSSEKAPDMSSSEEFPSFGAQVAPKTL		0.821312	H	C	Melanoma	Label free	IMAC(Fe(III)-NTA)	Orbitrap Q Exactive HF	[]	HDLBP	S1247	JUNB KO(1d)@BRAFMUT 451Lu cells	Prat_655
34343000	P(WTASSSEKAPDMSSSEEFPSFGAQVAPKTL		0.821312	H	C	Melanoma	Label free	IMAC(Fe(III)-NTA)	Orbitrap Q Exactive HF	[]	HDLBP	S1247	JUNB KO(3d)@BRAFMUT 451Lu cells	Prat_656
34343000	P(WTASSSEKAPDMSSSEEFPSFGAQVAPKTL		0.821312	H	C	Melanoma	Label free	IMAC(Fe(III)-NTA)	Orbitrap Q Exactive HF	[]	HDLBP	S1247	WT(0d)@BRAFMUT 451Lu cells	Prat_1380
34343000	P(WTASSSEKAPDMSSSEEFPSFGAQVAPKTL		0.821312	H	C	Melanoma	Label free	IMAC(Fe(III)-NTA)	Orbitrap Q Exactive HF	[]	HDLBP	S1247	WT(1d)@BRAFMUT 451Lu cells	Prat_1381
34343000	P(WTASSSEKAPDMSSSEEFPSFGAQVAPKTL		0.821312	H	C	Melanoma	Label free	IMAC(Fe(III)-NTA)	Orbitrap Q Exactive HF	[]	HDLBP	S1247	WT(3d)@BRAFMUT 451Lu cells	Prat_1382
34604676	DEAGEGREAKDCDPGSPRRCDIIIISGRKEK	DCDPGS(ph)PR	1	H	C	Acute Lymphoblastic Leukemia	TMT	TiO2+Fe-NTA	Orbitrap Fusion Lumos	[17.94683454, 18.03964827, 18.20122592]	HDLBP	S944	DMSO+PCB@Primary ALL-5 cells	Prat_382
34604676	DEAGEGREAKDCDPGSPRRCDIIIISGRKEK	DCDPGS(ph)PR	1	H	C	Acute Lymphoblastic Leukemia	TMT	TiO2+Fe-NTA	Orbitrap Fusion Lumos	[19.08415523, 19.07597527, 19.10300651]	HDLBP	S944	DMSO@Primary ALL-5 cells	Prat_370
34604676	DEAGEGREAKDCDPGSPRRCDIIIISGRKEK	DCDPGS(ph)PR	1	H	C	Acute Lymphoblastic Leukemia	TMT	TiO2+Fe-NTA	Orbitrap Fusion Lumos	[17.79510031, 17.92960068, 17.93094827]	HDLBP	S944	VCR+PCB@Primary ALL-5 cells	Prat_1355
34604676	DEAGEGREAKDCDPGSPRRCDIIIISGRKEK	DCDPGS(ph)PR	1	H	C	Acute Lymphoblastic Leukemia	TMT	TiO2+Fe-NTA	Orbitrap Fusion Lumos	[19.13064164, 18.79638247, 18.80639225]	HDLBP	S944	VCR@Primary ALL-5 cells	Prat_1354
34673281	RSGLVPQQIKVATLNSEEESDPPTYKDAFPP	VATLNS(ph)EEESDPPTYK	1	H	C	Melanoma	SILAC	TiO2	Quadrupole Orbitrap	[181420000, 781230016, 916760000]	HDLBP	S31	BRAFi-resistant@A375 cells	Prat_106
34673281	RSGLVPQQIKVATLNSEEESDPPTYKDAFPP	VATLNS(ph)EEESDPPTYK	1	H	C	Melanoma	SILAC	TiO2	Quadrupole Orbitrap	[1006000000, 1649100032, 1197200000]	HDLBP	S31	BRAFi-sensitive@A375 cells	Prat_107
34771457			0.999505	H	C	Neuroblastoma	Labelfree	TiO2	Q Exactive HF	[865805.0741]	HDLBP	S31	Untreated control(0h)@IMR5 Cell line	Prat_1273
34771457			0.999505	H	C	Neuroblastoma	Label free	TiO2	Q Exactive HF	[865805.0741]	HDLBP	S31	Untreated control(10min)@IMR5 Cell line	Prat_1274
34771457			0.999505	H	C	Neuroblastoma	Label free	TiO2	Q Exactive HF	[498606.1285, 972724.2237, 1443816.915, 1376053.871]	HDLBP	S31	Untreated control(12h)@IMR5 Cell line	Prat_1276
34771457			0.999505	H	C	Neuroblastoma	Label free	TiO2	Q Exactive HF	[930923.9184, 1259022.531, 1113459.444]	HDLBP	S31	Untreated control(1h)@IMR5 Cell line	Prat_1278
34771457			0.999505	H	C	Neuroblastoma	Label free	TiO2	Q Exactive HF	[885023.2559, 1053120.653, 1151608.538]	HDLBP	S31	Untreated control(24h)@IMR5 Cell line	Prat_1282
34771457			0.999505	H	C	Neuroblastoma	Label free	TiO2	Q Exactive HF	[813753.8622, 1044934.76]	HDLBP	S31	Untreated control(4h)@IMR5 Cell line	Prat_1287
34771457			0.999505	H	C	Neuroblastoma	Label free	TiO2	Q Exactive HF	[1022372.269, 1435851.969]	HDLBP	S31	NGF(0h)@IMR5 Cell line	Prat_785
34771457			0.999505	H	C	Neuroblastoma	Label free	TiO2	Q Exactive HF	[995689.6513, 1221049.393, 1059620.258]	HDLBP	S31	NGF(10min)@IMR5 Cell line	Prat_786
34771457			0.999505	H	C	Neuroblastoma	Label free	TiO2	Q Exactive HF	[903846.2899, 919675.5368, 1009353.389, 1287595.92]	HDLBP	S31	NGF(12h)@IMR5 Cell line	Prat_787
34771457			0.999505	H	C	Neuroblastoma	Label free	TiO2	Q Exactive HF	[1298757.626, 1433945.349, 1384325.484]	HDLBP	S31	NGF(1h)@IMR5 Cell line	Prat_788
34771457			0.999505	H	C	Neuroblastoma	Label free	TiO2	Q Exactive HF	[1180935.05, 923937.9625, 1356896.434]	HDLBP	S31	NGF(24h)@IMR5 Cell line	Prat_789
34771457			0.999505	H	C	Neuroblastoma	Label free	TiO2	Q Exactive HF	[897624.5322, 1000591.895]	HDLBP	S31	NGF(4h)@IMR5 Cell line	Prat_790
34974192	RSGLVPQQIKVATLNSEEESDPPTYKDAFPP	VATLNS(ph)EEESDPPTYK	1	H	C	Mitophagy	Dimethyl Labeling	IMAC	Q Exactive HF	[412950000, 340920000, 543730000, 643140000]	HDLBP	S31	CCP(0h)@C431A-Parkin HeLa cells	Prat_141
34974192	MGPKGSRIQQITRDFSVQIKFPDREENAVHS	DFS(ph)VQIK	1	H	C	Mitophagy	Dimethyl Labeling	IMAC	Q Exactive HF	[0, 0, 3107600, 1864700]	HDLBP	S904	CCP(0h)@C431A-Parkin HeLa cells	Prat_141
34974192	RSGLVPQQIKVATLNSEEESDPPTYKDAFPP	VATLNS(ph)EEESDPPTYK	1	H	C	Mitophagy	Dimethyl Labeling	IMAC	Q Exactive HF	[412480000, 790360000, 326720000, 734970000]	HDLBP	S31	CCP(0h)@WT Parkin HeLa cells	Prat_142
34974192	MGPKGSRIQQITRDFSVQIKFPDREENAVHS	DFS(ph)VQIK	1	H	C	Mitophagy	Dimethyl Labeling	IMAC	Q Exactive HF	[3216400, 32950000, 0, 0]	HDLBP	S904	CCP(0h)@WT Parkin HeLa cells	Prat_142
34974192	RSGLVPQQIKVATLNSEEESDPPTYKDAFPP	VATLNS(ph)EEESDPPTYK	1	H	C	Mitophagy	Dimethyl Labeling	IMAC	Q Exactive HF	[314940000, 372930000]	HDLBP	S31	CCP(12h)@C431A-Parkin HeLa cells	Prat_143
34974192	MGPKGSRIQQITRDFSVQIKFPDREENAVHS	DFS(ph)VQIK	1	H	C	Mitophagy	Dimethyl Labeling	IMAC	Q Exactive HF	[17248000, 699630]	HDLBP	S904	CCP(12h)@C431A-Parkin HeLa cells	Prat_143
34974192	RSGLVPQQIKVATLNSEEESDPPTYKDAFPP	VATLNS(ph)EEESDPPTYK	1	H	C	Mitophagy	Dimethyl Labeling	IMAC	Q Exactive HF	[212950000, 432750000]	HDLBP	S31	CCP(12h)@WT Parkin HeLa cells	Prat_144
34974192	MGPKGSRIQQITRDFSVQIKFPDREENAVHS	DFS(ph)VQIK	1	H	C	Mitophagy	Dimethyl Labeling	IMAC	Q Exactive HF	[0, 0]	HDLBP	S904	CCP(12h)@WT Parkin HeLa cells	Prat_144
34974192	RSGLVPQQIKVATLNSEEESDPPTYKDAFPP	VATLNS(ph)EEESDPPTYK	1	H	C	Mitophagy	Dimethyl Labeling	IMAC	Q Exactive HF	[239220000, 553550000]	HDLBP	S31	CCP(18h)@C431A-Parkin HeLa cells	Prat_145
34974192	MGPKGSRIQQITRDFSVQIKFPDREENAVHS	DFS(ph)VQIK	1	H	C	Mitophagy	Dimethyl Labeling	IMAC	Q Exactive HF	[13714000, 1822200]	HDLBP	S904	CCP(18h)@C431A-Parkin HeLa cells	Prat_145
34974192	RSGLVPQQIKVATLNSEEESDPPTYKDAFPP	VATLNS(ph)EEESDPPTYK	1	H	C	Mitophagy	Dimethyl Labeling	IMAC	Q Exactive HF	[190030000, 530710000]	HDLBP	S31	CCP(18h)@WT Parkin HeLa cells	Prat_146
34974192	MGPKGSRIQQITRDFSVQIKFPDREENAVHS	DFS(ph)VQIK	1	H	C	Mitophagy	Dimethyl Labeling	IMAC	Q Exactive HF	[0, 0]	HDLBP	S904	CCP(18h)@WT Parkin HeLa cells	Prat_146
34974192	RSGLVPQQIKVATLNSEEESDPPTYKDAFPP	VATLNS(ph)EEESDPPTYK	1	H	C	Mitophagy	Dimethyl Labeling	IMAC	Q Exactive HF	[381880000, 333160000]	HDLBP	S31	CCP(2h)@C431A-Parkin HeLa cells	Prat_147
34974192	MGPKGSRIQQITRDFSVQIKFPDREENAVHS	DFS(ph)VQIK	1	H	C	Mitophagy	Dimethyl Labeling	IMAC	Q Exactive HF	[0, 0]	HDLBP	S904	CCP(2h)@C431A-Parkin HeLa cells	Prat_147
34974192	RSGLVPQQIKVATLNSEEESDPPTYKDAFPP	VATLNS(ph)EEESDPPTYK	1	H	C	Mitophagy	Dimethyl Labeling	IMAC	Q Exactive HF	[441620000, 669840000]	HDLBP	S31	CCP(2h)@WT Parkin HeLa cells	Prat_148
34974192	MGPKGSRIQQITRDFSVQIKFPDREENAVHS	DFS(ph)VQIK	1	H	C	Mitophagy	Dimethyl Labeling	IMAC	Q Exactive HF	[6706400, 19594000]	HDLBP	S904	CCP(2h)@WT Parkin HeLa cells	Prat_148
34974192	RSGLVPQQIKVATLNSEEESDPPTYKDAFPP	VATLNS(ph)EEESDPPTYK	1	H	C	Mitophagy	Dimethyl Labeling	IMAC	Q Exactive HF	[371100000, 304090000]	HDLBP	S31	CCP(6h)@C431A-Parkin HeLa cells	Prat_149
34974192	MGPKGSRIQQITRDFSVQIKFPDREENAVHS	DFS(ph)VQIK	1	H	C	Mitophagy	Dimethyl Labeling	IMAC	Q Exactive HF	[0, 0]	HDLBP	S904	CCP(6h)@C431A-Parkin HeLa cells	Prat_149
34974192	RSGLVPQQIKVATLNSEEESDPPTYKDAFPP	VATLNS(ph)EEESDPPTYK	1	H	C	Mitophagy	Dimethyl Labeling	IMAC	Q Exactive HF	[398890000, 719340000]	HDLBP	S31	CCP(6h)@WT Parkin HeLa cells	Prat_150
34974192	MGPKGSRIQQITRDFSVQIKFPDREENAVHS	DFS(ph)VQIK	1	H	C	Mitophagy	Dimethyl Labeling	IMAC	Q Exactive HF	[7039300, 11098000]	HDLBP	S904	CCP(6h)@WT Parkin HeLa cells	Prat_150
35022314		EAKDCDPGS(ph)PR	1	H	C	Kinase-Signalling	TMT10plex	IMAC	Q Exactive Plus	[13.9264798709838, 14.26311542354335, 13.9119059671038]	HDLBP	S944	DMSO@H1299 cell line	Prat_320
35022314		EAKDCDPGS(ph)PR	1	H	C	Kinase-Signalling	TMT10plex	IMAC	Q Exactive Plus	[13.5527744023676, 12.004810675723299, 13.422901362728549]	HDLBP	S944	RXDX-106(30min)@H1299 cell line IMAC	Prat_977
35022314		EAKDCDPGS(ph)PR	1	H	C	Kinase-Signalling	TMT10plex	IMAC	Q Exactive Plus	[13.46934222749655, 12.97286646708195, 13.553377929969951]	HDLBP	S944	RXDX-106(4h)@H1299 cell line IMAC	Prat_979
35301407	RSGLVPQQIKVATLNSEEESDPPTYKDAFPP	VATLNS(ph)EEESDPPTYK	0.996154	H	C	choriocarcinoma	SILAC	TiO2	LTQ-Orbitrap Velos	[]	HDLBP	S31	Vehicle-only@JEG3R cell lines	Prat_1360
35439648	RSGLVPQQIKVATLNSEEESDPPTYKDAFPP		0.995065	H	C	Lung cancer	dimethyl	TiO2	LTQ-Orbitrap XL	[3994100.0, 2123800.0]	HDLBP	S31	CM(30min)@LM cell line	Prat_185
35439648	RSGLVPQQIKVATLNSEEESDPPTYKDAFPP		0.995065	H	C	Lung cancer	dimethyl	TiO2	LTQ-Orbitrap XL	[1914700.0, 2978500.0]	HDLBP	S31	CM(5min)@LM cell line	Prat_186
35439648	RSGLVPQQIKVATLNSEEESDPPTYKDAFPP		0.995065	H	C	Lung cancer	dimethyl	TiO2	LTQ-Orbitrap XL	[4503400.0, 2764200.0]	HDLBP	S31	CM(60min)@LM cell line	Prat_187
35439648	RSGLVPQQIKVATLNSEEESDPPTYKDAFPP		0.995065	H	C	Lung cancer	dimethyl	TiO2	LTQ-Orbitrap XL	[3131700.0, 3508400.0]	HDLBP	S31	MSC-CM(10min)@LM cell line	Prat_774
35439648	RSGLVPQQIKVATLNSEEESDPPTYKDAFPP		0.995065	H	C	Lung cancer	dimethyl	TiO2	LTQ-Orbitrap XL	[3628300.0, 1446800.0]	HDLBP	S31	MSC-CM(30min)@LM cell line	Prat_775
35439648	RSGLVPQQIKVATLNSEEESDPPTYKDAFPP		0.995065	H	C	Lung cancer	dimethyl	TiO2	LTQ-Orbitrap XL	[3747700.0, 2433400.0]	HDLBP	S31	MSC-CM(5min)@LM cell line	Prat_776
35439648	RSGLVPQQIKVATLNSEEESDPPTYKDAFPP		0.995065	H	C	Lung cancer	dimethyl	TiO2	LTQ-Orbitrap XL	[3313300.0, 2452200.0]	HDLBP	S31	MSC-CM(60min)@LM cell line	Prat_777
35688186	RSGLVPQQIKVATLNSEEESDPPTYKDAFPP	VATLNS(ph)EEESDPPTYK	1	H	C	Signaling	label-free	Enrichment (no details)	Orbitrap Lumos	[160350000.0, 204400000.0, 210560000.0]	HDLBP	S31	Coumarin(0Î¼M)@HepG2 cells	Prat_200
35688186	VPQQIKVATLNSEEESDPPTYKDAFPPLPEK	VATLNSEEES(ph)DPPTYK	0.977325	H	C	Signaling	label-free	Enrichment (no details)	Orbitrap Lumos	[93387000.0, 80542000.0, 0.0]	HDLBP	S35	Quercetin(0Î¼M)@HepG2 cells	Prat_928
35688186	RSGLVPQQIKVATLNSEEESDPPTYKDAFPP	VATLNS(ph)EEESDPPTYK	1	H	C	Signaling	label-free	Enrichment (no details)	Orbitrap Lumos	[160350000.0, 204400000.0, 210560000.0]	HDLBP	S31	Coumarin(0.001Î¼M)@HepG2 cells	Prat_196
35688186	RSGLVPQQIKVATLNSEEESDPPTYKDAFPP	VATLNS(ph)EEESDPPTYK	1	H	C	Signaling	label-free	Enrichment (no details)	Orbitrap Lumos	[279030000.0, 183130000.0, 331030000.0]	HDLBP	S31	Coumarin(0.01Î¼M)@HepG2 cells	Prat_198
35688186	_____MSSVAVLTQESFAEHRSGLVPQQIKV	SSVAVLTQES(ph)FAEHR	1	H	C	Signaling	label-free	Enrichment (no details)	Orbitrap Lumos	[2045600.0, 2269400.0, 0.0]	HDLBP	S11	Caffeine(0.01Î¼M)@HepG2 cells	Prat_121
35688186	_____________MSSVAVLTQESFAEHRSG	SS(ph)VAVLTQESFAEHR	0.84655	H	C	Signaling	label-free		Orbitrap Lumos	[0.0, 0.0, 0.0]	HDLBP	S3	Caffeine(0.01Î¼M)@HepG2 cells	Prat_121
35688186	RSGLVPQQIKVATLNSEEESDPPTYKDAFPP	VATLNS(ph)EEESDPPTYK	1	H	C	Signaling	label-free	Enrichment (no details)	Orbitrap Lumos	[220790000.0, 241380000.0, 0.0]	HDLBP	S31	Coumarin(0.1Î¼M)@HepG2 cells	Prat_199
35688186	_____MSSVAVLTQESFAEHRSGLVPQQIKV	SSVAVLTQES(ph)FAEHR	1	H	C	Signaling	label-free	Enrichment (no details)	Orbitrap Lumos	[3105000.0, 1856300.0, 1726500.0]	HDLBP	S11	Caffeine(0.1Î¼M)@HepG2 cells	Prat_122
35688186	_____________MSSVAVLTQESFAEHRSG	SS(ph)VAVLTQESFAEHR	0.84655	H	C	Signaling	label-free		Orbitrap Lumos	[0.0, 0.0, 0.0]	HDLBP	S3	Caffeine(0.1Î¼M)@HepG2 cells	Prat_122
35688186	RSGLVPQQIKVATLNSEEESDPPTYKDAFPP	VATLNS(ph)EEESDPPTYK	1	H	C	Signaling	label-free	Enrichment (no details)	Orbitrap Lumos	[328500000.0, 379390000.0, 317570000.0]	HDLBP	S31	Coumarin(1Î¼M)@HepG2 cells	Prat_206
35688186	_____MSSVAVLTQESFAEHRSGLVPQQIKV	SSVAVLTQES(ph)FAEHR	1	H	C	Signaling	label-free	Enrichment (no details)	Orbitrap Lumos	[1618300.0, 2021900.0, 823910.0]	HDLBP	S11	Caffeine(1Î¼M)@HepG2 cells	Prat_129
35688186	_____________MSSVAVLTQESFAEHRSG	SS(ph)VAVLTQESFAEHR	0.84655	H	C	Signaling	label-free		Orbitrap Lumos	[3651000.0, 0.0, 0.0]	HDLBP	S3	Caffeine(1Î¼M)@HepG2 cells	Prat_129
35688186	RSGLVPQQIKVATLNSEEESDPPTYKDAFPP	VATLNS(ph)EEESDPPTYK	1	H	C	Signaling	label-free	Enrichment (no details)	Orbitrap Lumos	[351950000.0, 459550000.0, 235900000.0]	HDLBP	S31	Coumarin(10Î¼M)@HepG2 cells	Prat_204
35688186	_____MSSVAVLTQESFAEHRSGLVPQQIKV	SSVAVLTQES(ph)FAEHR	1	H	C	Signaling	label-free	Enrichment (no details)	Orbitrap Lumos	[7555400.0, 4445600.0, 4941900.0]	HDLBP	S11	Caffeine(10Î¼M)@HepG2 cells	Prat_127
35688186	_____________MSSVAVLTQESFAEHRSG	SS(ph)VAVLTQESFAEHR	0.84655	H	C	Signaling	label-free		Orbitrap Lumos	[0.0, 8035500.0, 1892200.0]	HDLBP	S3	Caffeine(10Î¼M)@HepG2 cells	Prat_127
35688186	RSGLVPQQIKVATLNSEEESDPPTYKDAFPP	VATLNS(ph)EEESDPPTYK	1	H	C	Signaling	label-free	Enrichment (no details)	Orbitrap Lumos	[181010000.0, 269240000.0, 256190000.0]	HDLBP	S31	Coumarin(100Î¼M)@HepG2 cells	Prat_202
35688186	_____MSSVAVLTQESFAEHRSGLVPQQIKV	SSVAVLTQES(ph)FAEHR	1	H	C	Signaling	label-free	Enrichment (no details)	Orbitrap Lumos	[3504600.0, 7637900.0, 5574600.0]	HDLBP	S11	Caffeine(100Î¼M)@HepG2 cells	Prat_125
35688186	_____________MSSVAVLTQESFAEHRSG	SS(ph)VAVLTQESFAEHR	0.84655	H	C	Signaling	label-free		Orbitrap Lumos	[0.0, 0.0, 6661900.0]	HDLBP	S3	Caffeine(100Î¼M)@HepG2 cells	Prat_125
35688186	_____MSSVAVLTQESFAEHRSGLVPQQIKV	SSVAVLTQES(ph)FAEHR	1	H	C	Signaling	label-free	Enrichment (no details)	Orbitrap Lumos	[4213300.0, 8033800.0, 6329900.0]	HDLBP	S11	Caffeine(1000Î¼M)@HepG2 cells	Prat_123
35688186	_____________MSSVAVLTQESFAEHRSG	SS(ph)VAVLTQESFAEHR	0.84655	H	C	Signaling	label-free		Orbitrap Lumos	[0.0, 0.0, 0.0]	HDLBP	S3	Caffeine(1000Î¼M)@HepG2 cells	Prat_123
35688186	VPQQIKVATLNSEEESDPPTYKDAFPPLPEK	VATLNSEEES(ph)DPPTYK	0.977325	H	C	Signaling	label-free	Enrichment (no details)	Orbitrap Lumos	[34802000.0, 0.0, 0.0]	HDLBP	S35	Quercetin(0.2Î¼M)@HepG2 cells	Prat_927
35688186	VPQQIKVATLNSEEESDPPTYKDAFPPLPEK	VATLNSEEES(ph)DPPTYK	0.977325	H	C	Signaling	label-free	Enrichment (no details)	Orbitrap Lumos	[0.0, 0.0, 0.0]	HDLBP	S35	Quercetin(10Î¼M)@HepG2 cells	Prat_929
35688186	_____MSSVAVLTQESFAEHRSGLVPQQIKV	SSVAVLTQES(ph)FAEHR	1	H	C	Signaling	label-free	Enrichment (no details)	Orbitrap Lumos	[1613500.0, 1049400.0, 2610700.0]	HDLBP	S11	Quercetin(10Î¼M)@HepG2 cells	Prat_929
35688186	_____________MSSVAVLTQESFAEHRSG	SS(ph)VAVLTQESFAEHR	0.84655	H	C	Signaling	label-free		Orbitrap Lumos	[0.0, 0.0, 0.0]	HDLBP	S3	Quercetin(10Î¼M)@HepG2 cells	Prat_929
35838755	RSGLVPQQIKVATLNSEEESDPPTYKDAFPP	VATLNS(ph)EEESDPPTYK	1	H	C	Renal cancer	SILAC	Enrichment (no details)	Mass spec( no details)	[205220000.0, 184810000.0]	HDLBP	S31	DMSO@A498 cancer cell	Prat_305
35838755	RSGLVPQQIKVATLNSEEESDPPTYKDAFPP	VATLNS(ph)EEESDPPTYK	1	H	C	Renal cancer	SILAC	Enrichment (no details)	Mass spec(no details)	[205220000.0, 184810000.0]	HDLBP	S31	EA@A498 cell	Prat_403
35947955	PQQIKVATLNSEEES	PQQIKVAtLNsEEEs	1	H	C	Blood-cancer	TMT	TiO2	Q Exactive HF-X	[-0.535064220428467, -0.896886825561523, -1.06494474411011, 0.583536624908447]	HDLBP	T28	MK2206@PL21 cell line F6 NN	Prat_742
35947955	VIGPKGNSLQEILER	VIGPkGNsLQEILER	1	H	C	Blood-cancer	TMT	TiO2	Q Exactive HF-X	[-0.118860721588135, -0.875217437744141, -1.06090831756592, 0.870603561401367]	HDLBP	S317	MK2206@PL21 cell line F6 NN	Prat_742
35947955	IKVATLNSEEESDPP	IKVAtLNsEEEsDPP	1	H	C	Blood-cancer	TMT	TiO2	Q Exactive HF-X	[-0.457082748413086, -1.38440895080566, -0.671957015991211, 0.267251491546631]	HDLBP	S31	MK2206@PL21 cell line F6 NN	Prat_742
35947955	LPAENSNSETIIITG		1	H	C	Blood-cancer	TMT	TiO2	Q Exactive HF-X	[0.0595865249633789, -0.560061454772949, -0.842976093292236, 0.87156867980957]	HDLBP	S624	MK2206@PL21 cell line F6 NN	Prat_742
35947955	PQQIKVATLNSEEES	PQQIKVAtLNsEEEs	1	H	C	Blood-cancer	TMT	TiO2	Q Exactive HF-X	[-0.0790696144104004, 0.305817604064941, 0.173734188079834, -0.708447933197021]	HDLBP	T28	Selinexor@PL21 cell line F6 NN	Prat_1055
35947955	VIGPKGNSLQEILER	VIGPkGNsLQEILER	1	H	C	Blood-cancer	TMT	TiO2	Q Exactive HF-X	[0.0179362297058105, 0.496963500976563, -0.107205390930176, -0.856023788452148]	HDLBP	S317	Selinexor@PL21 cell line F6 NN	Prat_1055
35947955	IKVATLNSEEESDPP	IKVAtLNsEEEsDPP	1	H	C	Blood-cancer	TMT	TiO2	Q Exactive HF-X	[-0.20433235168457, 0.32427978515625, 0.184659004211426, -0.283268451690674]	HDLBP	S31	Selinexor@PL21 cell line F6 NN	Prat_1055
35947955	LPAENSNSETIIITG		1	H	C	Blood-cancer	TMT	TiO2	Q Exactive HF-X	[-0.170464515686035, 0.328717231750488, -0.0212082862854004, -0.594234466552734]	HDLBP	S624	Selinexor@PL21 cell line F6 NN	Prat_1055
35947955	PQQIKVATLNSEEES	PQQIKVAtLNsEEEs	1	H	C	Blood-cancer	TMT	TiO2	Q Exactive HF-X	[0.0790696144104004, 0.760188102722168, 0.0684809684753418, -0.383753299713135]	HDLBP	T28	Selinexor+MK2206@PL21 cell line F6 NN	Prat_1066
35947955	VIGPKGNSLQEILER	VIGPkGNsLQEILER	1	H	C	Blood-cancer	TMT	TiO2	Q Exactive HF-X	[-0.0179362297058105, 0.406527519226074, 0.107205390930176, -0.64362621307373]	HDLBP	S317	Selinexor+MK2206@PL21 cell line F6 NN	Prat_1066
35947955	IKVATLNSEEESDPP	IKVAtLNsEEEsDPP	1	H	C	Blood-cancer	TMT	TiO2	Q Exactive HF-X	[0.20433235168457, 0.280244827270508, 0.0518808364868164, -0.267251491546631]	HDLBP	S31	Selinexor+MK2206@PL21 cell line F6 NN	Prat_1066
35947955	LPAENSNSETIIITG		1	H	C	Blood-cancer	TMT	TiO2	Q Exactive HF-X	[-0.0595865249633789, 0.455260276794434, 0.0212082862854004, -0.429544448852539]	HDLBP	S624	Selinexor+MK2206@PL21 cell line F6 NN	Prat_1066
35947955	PQQIKVATLNSEEES	PQQIKVAtLNsEEEs	1	H	C	Blood-cancer	TMT	TiO2	Q Exactive HF-X	[0.401185989379883, 0.442818641662598, 0.0497732162475586, 0.0279102325439453]	HDLBP	T28	MK2206@PL21 cell line F1 CC	Prat_737
35947955	IKVATLNSEEESDPP	IKVAtLNsEEEsDPP	1	H	C	Blood-cancer	TMT	TiO2	Q Exactive HF-X	[0.322556495666504, 0.167147636413574, 0.0894947052001953, 0.00549888610839844]	HDLBP	S31	MK2206@PL21 cell line F1 CC	Prat_737
35947955	PQQIKVATLNSEEES	PQQIKVAtLNsEEEs	1	H	C	Blood-cancer	TMT	TiO2	Q Exactive HF-X	[0.0549850463867188, -0.445441246032715, -0.819012641906738, -0.282123565673828]	HDLBP	T28	Selinexor+MK2206@PL21 cell line F1 CC	Prat_1061
35947955	IKVATLNSEEESDPP	IKVAtLNsEEEsDPP	1	H	C	Blood-cancer	TMT	TiO2	Q Exactive HF-X	[-0.0175752639770508, -0.124203681945801, -0.371795654296875, -0.279241561889648]	HDLBP	S31	Selinexor+MK2206@PL21 cell line F1 CC	Prat_1061
35947955	PQQIKVATLNSEEES	PQQIKVAtLNsEEEs	1	H	C	Blood-cancer	TMT	TiO2	Q Exactive HF-X	[-0.0549850463867188, -0.442818641662598, -0.0497732162475586, -0.0279102325439453]	HDLBP	T28	Selinexor@PL21 cell line F1 CC	Prat_1050
35947955	IKVATLNSEEESDPP	IKVAtLNsEEEsDPP	1	H	C	Blood-cancer	TMT	TiO2	Q Exactive HF-X	[-0.171767234802246, -0.18631649017334, -0.0651016235351563, -0.00549888610839844]	HDLBP	S31	Selinexor@PL21 cell line F1 CC	Prat_1050
35947955	PQQIKVATLNSEEES	PQQIKVAtLNsEEEs	1	H	C	Blood-cancer	TMT	TiO2	Q Exactive HF-X	[-0.0826263427734375, -0.087590217590332, 0.0858802795410156, 0.0363006591796875]	HDLBP	T28	MK2206@PL21 cell line F4 MBO	Prat_740
35947955	VIGPKGNSLQEILER	VIGPkGNsLQEILER	1	H	C	Blood-cancer	TMT	TiO2	Q Exactive HF-X	[-1.66031837463379, -1.67494201660156, -1.12113571166992, -0.680700302124023]	HDLBP	S317	MK2206@PL21 cell line F4 MBO	Prat_740
35947955	IKVATLNSEEESDPP	IKVAtLNsEEEsDPP	1	H	C	Blood-cancer	TMT	TiO2	Q Exactive HF-X	[-0.153714179992676, -0.12995433807373, 0.0607109069824219, -0.00430202484130859]	HDLBP	S31	MK2206@PL21 cell line F4 MBO	Prat_740
35947955	PQQIKVATLNSEEES	PQQIKVAtLNsEEEs	1	H	C	Blood-cancer	TMT	TiO2	Q Exactive HF-X	[-0.0826263427734375, -0.087590217590332, 0.0858802795410156, 0.0363006591796875]	HDLBP	T28	MK2206@PL21 cell line F2 CC	Prat_738
35947955	VIGPKGNSLQEILER	VIGPkGNsLQEILER	1	H	C	Blood-cancer	TMT	TiO2	Q Exactive HF-X	[-1.66031837463379, -1.67494201660156, -1.12113571166992, -0.680700302124023]	HDLBP	S317	MK2206@PL21 cell line F2 CC	Prat_738
35947955	IKVATLNSEEESDPP	IKVAtLNsEEEsDPP	1	H	C	Blood-cancer	TMT	TiO2	Q Exactive HF-X	[-0.153714179992676, -0.12995433807373, 0.0607109069824219, -0.00430202484130859]	HDLBP	S31	MK2206@PL21 cell line F2 CC	Prat_738
35947955	PQQIKVATLNSEEES	PQQIKVAtLNsEEEs	1	H	C	Blood-cancer	TMT	TiO2	Q Exactive HF-X	[-0.0033268928527832, 0.0895285606384277, 0.167250633239746, -0.381725788116455]	HDLBP	T28	MK2206@PL21 cell line F3 MBO	Prat_739
35947955	IKVATLNSEEESDPP	IKVAtLNsEEEsDPP	1	H	C	Blood-cancer	TMT	TiO2	Q Exactive HF-X	[-0.00114822387695313, 0.0361204147338867, 0.0548915863037109, -0.00233840942382813]	HDLBP	S31	MK2206@PL21 cell line F3 MBO	Prat_739
35947955	PQQIKVATLNSEEES	PQQIKVAtLNsEEEs	1	H	C	Blood-cancer	TMT	TiO2	Q Exactive HF-X	[-0.122147560119629, -0.837973594665527, -0.581526756286621, -0.296318531036377]	HDLBP	T28	MK2206@PL21 cell line F5 NN	Prat_741
35947955	IKVATLNSEEESDPP	IKVAtLNsEEEsDPP	1	H	C	Blood-cancer	TMT	TiO2	Q Exactive HF-X	[-1.00400686264038, -1.40892505645752, -1.03308439254761, -0.800682067871094]	HDLBP	S31	MK2206@PL21 cell line F5 NN	Prat_741
35947955	PQQIKVATLNSEEES	PQQIKVAtLNsEEEs	1	H	C	Blood-cancer	TMT	TiO2	Q Exactive HF-X	[0.0645828247070313, 0.0623407363891602, -0.0858802795410156, -0.0363006591796875]	HDLBP	T28	Selinexor+MK2206@PL21 cell line F4 MBO	Prat_1064
35947955	VIGPKGNSLQEILER	VIGPkGNsLQEILER	1	H	C	Blood-cancer	TMT	TiO2	Q Exactive HF-X	[1.80169868469238, 2.66286945343018, 1.12113571166992, 0.644748687744141]	HDLBP	S317	Selinexor+MK2206@PL21 cell line F4 MBO	Prat_1064
35947955	IKVATLNSEEESDPP	IKVAtLNsEEEsDPP	1	H	C	Blood-cancer	TMT	TiO2	Q Exactive HF-X	[0.0972070693969727, 0.0847921371459961, -0.0607109069824219, 0.00430202484130859]	HDLBP	S31	Selinexor+MK2206@PL21 cell line F4 MBO	Prat_1064
35947955	PQQIKVATLNSEEES	PQQIKVAtLNsEEEs	1	H	C	Blood-cancer	TMT	TiO2	Q Exactive HF-X	[0.0645828247070313, 0.0623407363891602, -0.0858802795410156, -0.0363006591796875]	HDLBP	T28	Selinexor+MK2206@PL21 cell line F2 CC	Prat_1062
35947955	VIGPKGNSLQEILER	VIGPkGNsLQEILER	1	H	C	Blood-cancer	TMT	TiO2	Q Exactive HF-X	[1.80169868469238, 2.66286945343018, 1.12113571166992, 0.644748687744141]	HDLBP	S317	Selinexor+MK2206@PL21 cell line F2 CC	Prat_1062
35947955	IKVATLNSEEESDPP	IKVAtLNsEEEsDPP	1	H	C	Blood-cancer	TMT	TiO2	Q Exactive HF-X	[0.0972070693969727, 0.0847921371459961, -0.0607109069824219, 0.00430202484130859]	HDLBP	S31	Selinexor+MK2206@PL21 cell line F2 CC	Prat_1062
35947955	PQQIKVATLNSEEES	PQQIKVAtLNsEEEs	1	H	C	Blood-cancer	TMT	TiO2	Q Exactive HF-X	[-1.97134637832642, -2.11779642105103, -2.1555118560791, -1.83601045608521]	HDLBP	T28	Selinexor+MK2206@PL21 cell line F3 MBO	Prat_1063
35947955	IKVATLNSEEESDPP	IKVAtLNsEEEsDPP	1	H	C	Blood-cancer	TMT	TiO2	Q Exactive HF-X	[-0.0374326705932617, -0.193410873413086, -0.0548915863037109, -1.0766544342041]	HDLBP	S31	Selinexor+MK2206@PL21 cell line F3 MBO	Prat_1063
35947955	PQQIKVATLNSEEES	PQQIKVAtLNsEEEs	1	H	C	Blood-cancer	TMT	TiO2	Q Exactive HF-X	[0.122147560119629, -0.0707197189331055, -0.00830173492431641, -0.378334522247314]	HDLBP	T28	Selinexor+MK2206@PL21 cell line F5 NN	Prat_1065
35947955	IKVATLNSEEESDPP	IKVAtLNsEEEsDPP	1	H	C	Blood-cancer	TMT	TiO2	Q Exactive HF-X	[0.105361461639404, -0.107170104980469, 0.0141587257385254, -0.186801910400391]	HDLBP	S31	Selinexor+MK2206@PL21 cell line F5 NN	Prat_1065
35947955	PQQIKVATLNSEEES	PQQIKVAtLNsEEEs	1	H	C	Blood-cancer	TMT	TiO2	Q Exactive HF-X	[0.162282943725586, 0.204306602478027, 0.149925231933594, 0.114290237426758]	HDLBP	T28	Selinexor@PL21 cell line F4 MBO	Prat_1053
35947955	VIGPKGNSLQEILER	VIGPkGNsLQEILER	1	H	C	Blood-cancer	TMT	TiO2	Q Exactive HF-X	[1.66031837463379, 1.67494201660156, 2.02090072631836, 0.779752731323242]	HDLBP	S317	Selinexor@PL21 cell line F4 MBO	Prat_1053
35947955	IKVATLNSEEESDPP	IKVAtLNsEEEsDPP	1	H	C	Blood-cancer	TMT	TiO2	Q Exactive HF-X	[0.143496513366699, 0.228203773498535, 0.202554702758789, 0.107346534729004]	HDLBP	S31	Selinexor@PL21 cell line F4 MBO	Prat_1053
35947955	PQQIKVATLNSEEES	PQQIKVAtLNsEEEs	1	H	C	Blood-cancer	TMT	TiO2	Q Exactive HF-X	[0.162282943725586, 0.204306602478027, 0.149925231933594, 0.114290237426758]	HDLBP	T28	Selinexor@PL21 cell line F2 CC	Prat_1051
35947955	VIGPKGNSLQEILER	VIGPkGNsLQEILER	1	H	C	Blood-cancer	TMT	TiO2	Q Exactive HF-X	[1.66031837463379, 1.67494201660156, 2.02090072631836, 0.779752731323242]	HDLBP	S317	Selinexor@PL21 cell line F2 CC	Prat_1051
35947955	IKVATLNSEEESDPP	IKVAtLNsEEEsDPP	1	H	C	Blood-cancer	TMT	TiO2	Q Exactive HF-X	[0.143496513366699, 0.228203773498535, 0.202554702758789, 0.107346534729004]	HDLBP	S31	Selinexor@PL21 cell line F2 CC	Prat_1051
35947955	PQQIKVATLNSEEES	PQQIKVAtLNsEEEs	1	H	C	Blood-cancer	TMT	TiO2	Q Exactive HF-X	[0.0033268928527832, -0.0895285606384277, -0.167250633239746, 0.381725788116455]	HDLBP	T28	Selinexor@PL21 cell line F3 MBO	Prat_1052
35947955	IKVATLNSEEESDPP	IKVAtLNsEEEsDPP	1	H	C	Blood-cancer	TMT	TiO2	Q Exactive HF-X	[0.00114822387695313, -0.0361204147338867, 0.315067291259766, 0.233510971069336]	HDLBP	S31	Selinexor@PL21 cell line F3 MBO	Prat_1052
35947955	PQQIKVATLNSEEES	PQQIKVAtLNsEEEs	1	H	C	Blood-cancer	TMT	TiO2	Q Exactive HF-X	[-0.0645828247070313, -0.0623407363891602, -0.315547943115234, -0.0378227233886719]	HDLBP	T28	DMSO@PL21 cell line F4 MBO	Prat_367
35947955	VIGPKGNSLQEILER	VIGPkGNsLQEILER	1	H	C	Blood-cancer	TMT	TiO2	Q Exactive HF-X	[-1.71885299682617, -1.73005867004395, -1.1554479598999, -0.644748687744141]	HDLBP	S317	DMSO@PL21 cell line F4 MBO	Prat_367
35947955	IKVATLNSEEESDPP	IKVAtLNsEEEsDPP	1	H	C	Blood-cancer	TMT	TiO2	Q Exactive HF-X	[-0.0972070693969727, -0.0847921371459961, -0.28857421875, -0.0366945266723633]	HDLBP	S31	DMSO@PL21 cell line F4 MBO	Prat_367
35947955	PQQIKVATLNSEEES	PQQIKVAtLNsEEEs	1	H	C	Blood-cancer	TMT	TiO2	Q Exactive HF-X	[0.917473316192627, -0.305817604064941, -0.0684809684753418, 0.383753299713135]	HDLBP	T28	DMSO@PL21 cell line F6 NN	Prat_369
35947955	VIGPKGNSLQEILER	VIGPkGNsLQEILER	1	H	C	Blood-cancer	TMT	TiO2	Q Exactive HF-X	[1.21133470535278, -0.406527519226074, 0.198712348937988, 0.64362621307373]	HDLBP	S317	DMSO@PL21 cell line F6 NN	Prat_369
35947955	IKVATLNSEEESDPP	IKVAtLNsEEEsDPP	1	H	C	Blood-cancer	TMT	TiO2	Q Exactive HF-X	[1.43714046478271, -0.280244827270508, -0.0518808364868164, 0.567978382110596]	HDLBP	S31	DMSO@PL21 cell line F6 NN	Prat_369
35947955	LPAENSNSETIIITG		1	H	C	Blood-cancer	TMT	TiO2	Q Exactive HF-X	[1.06209564208984, -0.328717231750488, 0.0335898399353027, 0.429544448852539]	HDLBP	S624	DMSO@PL21 cell line F6 NN	Prat_369
35947955	PQQIKVATLNSEEES	PQQIKVAtLNsEEEs	1	H	C	Blood-cancer	TMT	TiO2	Q Exactive HF-X	[-1.33489322662354, -0.577179908752441, -1.02601909637451, -0.165124893188477]	HDLBP	T28	DMSO@MV4-11 cell line F1 CC	Prat_352
35947955	IKVATLNSEEESDPP	IKVAtLNsEEEsDPP	1	H	C	Blood-cancer	TMT	TiO2	Q Exactive HF-X	[-0.994734764099121, -0.612955093383789, -1.34456157684326, -0.158456802368164]	HDLBP	S31	DMSO@MV4-11 cell line F1 CC	Prat_352
35947955	PQQIKVATLNSEEES	PQQIKVAtLNsEEEs	1	H	C	Blood-cancer	TMT	TiO2	Q Exactive HF-X	[-0.160226821899414, 0.485289573669434, 0.107954978942871, 0.22520637512207]	HDLBP	T28	DMSO@PL21 cell line F1 CC	Prat_364
35947955	IKVATLNSEEESDPP	IKVAtLNsEEEsDPP	1	H	C	Blood-cancer	TMT	TiO2	Q Exactive HF-X	[0.0175752639770508, 0.124203681945801, 0.0651016235351563, 0.195255279541016]	HDLBP	S31	DMSO@PL21 cell line F1 CC	Prat_364
35947955	PQQIKVATLNSEEES	PQQIKVAtLNsEEEs	1	H	C	Blood-cancer	TMT	TiO2	Q Exactive HF-X	[-0.0645828247070313, -0.0623407363891602, -0.315547943115234, -0.0378227233886719]	HDLBP	T28	DMSO@PL21 cell line F2 CC	Prat_365
35947955	VIGPKGNSLQEILER	VIGPkGNsLQEILER	1	H	C	Blood-cancer	TMT	TiO2	Q Exactive HF-X	[-1.71885299682617, -1.73005867004395, -1.1554479598999, -0.644748687744141]	HDLBP	S317	DMSO@PL21 cell line F2 CC	Prat_365
35947955	IKVATLNSEEESDPP	IKVAtLNsEEEsDPP	1	H	C	Blood-cancer	TMT	TiO2	Q Exactive HF-X	[-0.0972070693969727, -0.0847921371459961, -0.28857421875, -0.0366945266723633]	HDLBP	S31	DMSO@PL21 cell line F2 CC	Prat_365
35947955	PQQIKVATLNSEEES	PQQIKVAtLNsEEEs	1	H	C	Blood-cancer	TMT	TiO2	Q Exactive HF-X	[0.559693336486816, 0.0707197189331055, 0.281099319458008, 0.316483020782471]	HDLBP	T28	DMSO@PL21 cell line F5 NN	Prat_368
35947955	IKVATLNSEEESDPP	IKVAtLNsEEEsDPP	1	H	C	Blood-cancer	TMT	TiO2	Q Exactive HF-X	[0.547362804412842, 0.343246459960938, 0.336719036102295, 0.438530921936035]	HDLBP	S31	DMSO@PL21 cell line F5 NN	Prat_368
35947955	PQQIKVATLNSEEES	PQQIKVAtLNsEEEs	1	H	C	Blood-cancer	TMT	TiO2	Q Exactive HF-X	[0.484790325164795, 0.49802827835083, 0.260473251342773, 0.684852123260498]	HDLBP	T28	DMSO@PL21 cell line F3 MBO	Prat_366
35947955	IKVATLNSEEESDPP	IKVAtLNsEEEsDPP	1	H	C	Blood-cancer	TMT	TiO2	Q Exactive HF-X	[0.465152740478516, 0.72645378112793, -0.322422981262207, 0.00233840942382813]	HDLBP	S31	DMSO@PL21 cell line F3 MBO	Prat_366
35947955	PQQIKVATLNSEEES	PQQIKVAtLNsEEEs	1	H	C	Blood-cancer	TMT	TiO2	Q Exactive HF-X	[-0.697482109069824, 0.116555213928223, 0.00830173492431641, 0.296318531036377]	HDLBP	T28	Selinexor@PL21 cell line F5 NN	Prat_1054
35947955	IKVATLNSEEESDPP	IKVAtLNsEEEsDPP	1	H	C	Blood-cancer	TMT	TiO2	Q Exactive HF-X	[-0.105361461639404, 0.107170104980469, -0.0141587257385254, 0.186801910400391]	HDLBP	S31	Selinexor@PL21 cell line F5 NN	Prat_1054
35947955	PQQIKVATLNSEEES	PQQIKVAtLNsEEEs	1	H	C	Blood-cancer	TMT	TiO2	Q Exactive HF-X	[0.321720123291016, 0.00706577301025391, 0.531882286071777, 0.231962203979492]	HDLBP	T28	MK2206@MV4-11 cell line F1 CC	Prat_732
35947955	IKVATLNSEEESDPP	IKVAtLNsEEEsDPP	1	H	C	Blood-cancer	TMT	TiO2	Q Exactive HF-X	[0.370091438293457, 0.00566482543945313, 0.236001014709473, 0.249107360839844]	HDLBP	S31	MK2206@MV4-11 cell line F1 CC	Prat_732
35947955	PQQIKVATLNSEEES	PQQIKVAtLNsEEEs	1	H	C	Blood-cancer	TMT	TiO2	Q Exactive HF-X	[0.0646171569824219, -0.224492073059082, -0.220911026000977, -0.129411697387695]	HDLBP	T28	MK2206@MV4-11 cell line F2 CC	Prat_733
35947955	VIGPKGNSLQEILER	VIGPkGNsLQEILER	1	H	C	Blood-cancer	TMT	TiO2	Q Exactive HF-X	[-3.41144704818726, -2.75412130355835, -3.05838441848755, -3.33896017074585]	HDLBP	S317	MK2206@MV4-11 cell line F2 CC	Prat_733
35947955	IKVATLNSEEESDPP	IKVAtLNsEEEsDPP	1	H	C	Blood-cancer	TMT	TiO2	Q Exactive HF-X	[0.0729188919067383, -0.293840408325195, -0.287801742553711, -0.194473266601563]	HDLBP	S31	MK2206@MV4-11 cell line F2 CC	Prat_733
35947955	PQQIKVATLNSEEES	PQQIKVAtLNsEEEs	1	H	C	Blood-cancer	TMT	TiO2	Q Exactive HF-X	[0.175565719604492, 0.0192093849182129, 0.142155170440674, 0.175704956054688]	HDLBP	T28	MK2206@MV4-11 cell line F3 MBO	Prat_734
35947955	IKVATLNSEEESDPP	IKVAtLNsEEEsDPP	1	H	C	Blood-cancer	TMT	TiO2	Q Exactive HF-X	[0.127325534820557, -0.0184903144836426, 0.0704841613769531, 0.0985732078552246]	HDLBP	S31	MK2206@MV4-11 cell line F3 MBO	Prat_734
35947955	PQQIKVATLNSEEES	PQQIKVAtLNsEEEs	1	H	C	Blood-cancer	TMT	TiO2	Q Exactive HF-X	[0.141727447509766, -0.430030345916748, 0.104297637939453, -0.343142509460449]	HDLBP	T28	MK2206@MV4-11 cell line F4 MBO	Prat_735
35947955	IKVATLNSEEESDPP	IKVAtLNsEEEsDPP	1	H	C	Blood-cancer	TMT	TiO2	Q Exactive HF-X	[-0.070228099822998, 0.0285449028015137, 0.153095245361328, 0.122591018676758]	HDLBP	S31	MK2206@MV4-11 cell line F4 MBO	Prat_735
35947955	IKVATLNSEEESDPP	IKVAtLNsEEEsDPP	1	H	C	Blood-cancer	TMT	TiO2	Q Exactive HF-X	[-0.37537956237793, 0.051267147064209, 0.086280345916748, -0.646257877349854]	HDLBP	S31	MK2206@MV4-11 cell line F5 NN	Prat_736
35947955	PQQIKVATLNSEEES	PQQIKVAtLNsEEEs	1	H	C	Blood-cancer	TMT	TiO2	Q Exactive HF-X	[0.181318283081055, -0.00706577301025391, -0.531882286071777, -0.675577163696289]	HDLBP	T28	Selinexor@MV4-11 cell line F1 CC	Prat_1046
35947955	IKVATLNSEEESDPP	IKVAtLNsEEEsDPP	1	H	C	Blood-cancer	TMT	TiO2	Q Exactive HF-X	[0.141411781311035, -0.00566482543945313, -0.236001014709473, -0.320255279541016]	HDLBP	S31	Selinexor@MV4-11 cell line F1 CC	Prat_1046
35947955	PQQIKVATLNSEEES	PQQIKVAtLNsEEEs	1	H	C	Blood-cancer	TMT	TiO2	Q Exactive HF-X	[-0.181318283081055, 0.299441337585449, 0.670763969421387, 0.165124893188477]	HDLBP	T28	Selinexor+MK2206@MV4-11 cell line F1 CC	Prat_1056
35947955	IKVATLNSEEESDPP	IKVAtLNsEEEsDPP	1	H	C	Blood-cancer	TMT	TiO2	Q Exactive HF-X	[-0.141411781311035, 0.0733585357666016, 0.41517162322998, 0.158456802368164]	HDLBP	S31	Selinexor+MK2206@MV4-11 cell line F1 CC	Prat_1056
35947955	PQQIKVATLNSEEES	PQQIKVAtLNsEEEs	1	H	C	Blood-cancer	TMT	TiO2	Q Exactive HF-X	[-0.226245880126953, 0.029850959777832, -0.125772476196289, -0.0709190368652344]	HDLBP	T28	Selinexor+MK2206@MV4-11 cell line F2 CC	Prat_1057
35947955	VIGPKGNSLQEILER	VIGPkGNsLQEILER	1	H	C	Blood-cancer	TMT	TiO2	Q Exactive HF-X	[1.05342149734497, 1.90549230575562, 1.40381002426147, 0.584326267242432]	HDLBP	S317	Selinexor+MK2206@MV4-11 cell line F2 CC	Prat_1057
35947955	IKVATLNSEEESDPP	IKVAtLNsEEEsDPP	1	H	C	Blood-cancer	TMT	TiO2	Q Exactive HF-X	[-0.0729188919067383, 0.0772895812988281, -0.131889343261719, -0.0157661437988281]	HDLBP	S31	Selinexor+MK2206@MV4-11 cell line F2 CC	Prat_1057
35947955	PQQIKVATLNSEEES	PQQIKVAtLNsEEEs	1	H	C	Blood-cancer	TMT	TiO2	Q Exactive HF-X	[-0.49908447265625, -0.525886058807373, -0.407721042633057, -0.430939674377441]	HDLBP	T28	Selinexor+MK2206@MV4-11 cell line F3 MBO	Prat_1058
35947955	IKVATLNSEEESDPP	IKVAtLNsEEEsDPP	1	H	C	Blood-cancer	TMT	TiO2	Q Exactive HF-X	[-0.410694599151611, -0.527679920196533, -0.371333122253418, -0.370171070098877]	HDLBP	S31	Selinexor+MK2206@MV4-11 cell line F3 MBO	Prat_1058
35947955	PQQIKVATLNSEEES	PQQIKVAtLNsEEEs	1	H	C	Blood-cancer	TMT	TiO2	Q Exactive HF-X	[-0.637587547302246, -0.30078649520874, -0.650074005126953, -1.07031059265137]	HDLBP	T28	Selinexor+MK2206@MV4-11 cell line F4 MBO	Prat_1059
35947955	IKVATLNSEEESDPP	IKVAtLNsEEEsDPP	1	H	C	Blood-cancer	TMT	TiO2	Q Exactive HF-X	[-0.531200885772705, -0.451013088226318, -0.601764678955078, -0.479649543762207]	HDLBP	S31	Selinexor+MK2206@MV4-11 cell line F4 MBO	Prat_1059
35947955	IKVATLNSEEESDPP	IKVAtLNsEEEsDPP	1	H	C	Blood-cancer	TMT	TiO2	Q Exactive HF-X	[0.149011611938477, 0.507450580596924, -0.086280345916748, 0.470382213592529]	HDLBP	S31	Selinexor+MK2206@MV4-11 cell line F5 NN	Prat_1060
35947955	PQQIKVATLNSEEES	PQQIKVAtLNsEEEs	1	H	C	Blood-cancer	TMT	TiO2	Q Exactive HF-X	[0.338411331176758, 0.314896583557129, 0.125772476196289, 0.0962085723876953]	HDLBP	T28	Selinexor@MV4-11 cell line F2 CC	Prat_1047
35947955	VIGPKGNSLQEILER	VIGPkGNsLQEILER	1	H	C	Blood-cancer	TMT	TiO2	Q Exactive HF-X	[0.12376070022583, -0.546411991119385, -0.544006824493408, 0.0401530265808105]	HDLBP	S317	Selinexor@MV4-11 cell line F2 CC	Prat_1047
35947955	IKVATLNSEEESDPP	IKVAtLNsEEEsDPP	1	H	C	Blood-cancer	TMT	TiO2	Q Exactive HF-X	[0.499289512634277, 0.38154411315918, 0.138544082641602, 0.200494766235352]	HDLBP	S31	Selinexor@MV4-11 cell line F2 CC	Prat_1047
35947955	PQQIKVATLNSEEES	PQQIKVAtLNsEEEs	1	H	C	Blood-cancer	TMT	TiO2	Q Exactive HF-X	[-0.175565719604492, -0.0192093849182129, -0.142155170440674, -0.175704956054688]	HDLBP	T28	Selinexor@MV4-11 cell line F3 MBO	Prat_1048
35947955	IKVATLNSEEESDPP	IKVAtLNsEEEsDPP	1	H	C	Blood-cancer	TMT	TiO2	Q Exactive HF-X	[-0.127325534820557, 0.0184903144836426, -0.0704841613769531, -0.0985732078552246]	HDLBP	S31	Selinexor@MV4-11 cell line F3 MBO	Prat_1048
35947955	PQQIKVATLNSEEES	PQQIKVAtLNsEEEs	1	H	C	Blood-cancer	TMT	TiO2	Q Exactive HF-X	[-0.141727447509766, 0.30078649520874, -0.104297637939453, 0.343142509460449]	HDLBP	T28	Selinexor@MV4-11 cell line F4 MBO	Prat_1049
35947955	IKVATLNSEEESDPP	IKVAtLNsEEEsDPP	1	H	C	Blood-cancer	TMT	TiO2	Q Exactive HF-X	[0.070228099822998, -0.0285449028015137, -0.153095245361328, -0.122591018676758]	HDLBP	S31	Selinexor@MV4-11 cell line F4 MBO	Prat_1049
35947955	IKVATLNSEEESDPP	IKVAtLNsEEEsDPP	1	H	C	Blood-cancer	TMT	TiO2	Q Exactive HF-X	[-0.149011611938477, -0.051267147064209, 0.166513919830322, -0.470382213592529]	HDLBP	S31	Selinexor@MV4-11 cell line F1 CC	Prat_1046
35947955	PQQIKVATLNSEEES	PQQIKVAtLNsEEEs	1	H	C	Blood-cancer	TMT	TiO2	Q Exactive HF-X	[0.285933494567871, 0.608693599700928, 0.695802211761475, 0.622174263000488]	HDLBP	T28	DMSO@MV4-11 cell line F3 MBO	Prat_354
35947955	IKVATLNSEEESDPP	IKVAtLNsEEEsDPP	1	H	C	Blood-cancer	TMT	TiO2	Q Exactive HF-X	[0.229438304901123, 0.540719509124756, 0.685447692871094, 0.569222927093506]	HDLBP	S31	DMSO@MV4-11 cell line F3 MBO	Prat_354
35947955	PQQIKVATLNSEEES	PQQIKVAtLNsEEEs	1	H	C	Blood-cancer	TMT	TiO2	Q Exactive HF-X	[-0.0646171569824219, -0.029850959777832, 0.198951721191406, 0.0709190368652344]	HDLBP	T28	DMSO@MV4-11 cell line F2 CC	Prat_353
35947955	VIGPKGNSLQEILER	VIGPkGNsLQEILER	1	H	C	Blood-cancer	TMT	TiO2	Q Exactive HF-X	[-0.12376070022583, 0.546411991119385, 0.544006824493408, -0.0401530265808105]	HDLBP	S317	DMSO@MV4-11 cell line F2 CC	Prat_353
35947955	IKVATLNSEEESDPP	IKVAtLNsEEEsDPP	1	H	C	Blood-cancer	TMT	TiO2	Q Exactive HF-X	[-0.0823163986206055, -0.0772895812988281, 0.131889343261719, 0.0157661437988281]	HDLBP	S31	DMSO@MV4-11 cell line F2 CC	Prat_353
35947955	PQQIKVATLNSEEES	PQQIKVAtLNsEEEs	1	H	C	Blood-cancer	TMT	TiO2	Q Exactive HF-X	[0.90803337097168, 0.364918231964111, 0.627777099609375, 0.3770751953125]	HDLBP	T28	DMSO@MV4-11 cell line F4 MBO	Prat_355
35947955	IKVATLNSEEESDPP	IKVAtLNsEEEsDPP	1	H	C	Blood-cancer	TMT	TiO2	Q Exactive HF-X	[1.13539266586304, 0.469253063201904, 0.41710090637207, 0.542378425598145]	HDLBP	S31	DMSO@MV4-11 cell line F4 MBO	Prat_355
35947955	IKVATLNSEEESDPP	IKVAtLNsEEEsDPP	1	H	C	Blood-cancer	TMT	TiO2	Q Exactive HF-X	[0.716292381286621, -0.4538254737854, -0.111683368682861, 0.544653415679932]	HDLBP	S31	DMSO@MV4-11 cell line F5 NN	Prat_356
36060052	RSGLVPQQIKVATLNSEEESDPPTYKDAFPP		1	H	C	PPM1D inhibition	SILAC	TiO2	Q Exactive Plus	['Present']	HDLBP	S31	Eto@HCT116 cells	Prat_449
36060052	RSGLVPQQIKVATLNSEEESDPPTYKDAFPP		1	H	C	PPM1D inhibition	SILAC	TiO2	Q Exactive Plus	['Present']	HDLBP	S31	Eto@U2OS cells	Prat_450
36060052	RSGLVPQQIKVATLNSEEESDPPTYKDAFPP		1	H	C	PPM1D inhibition	SILAC	TiO2	Q Exactive Plus	['Present']	HDLBP	S31	Eto+PPM1Di@HCT116 cells	Prat_451
36060052	RSGLVPQQIKVATLNSEEESDPPTYKDAFPP		1	H	C	PPM1D inhibition	SILAC	TiO2	Q Exactive Plus	['Present']	HDLBP	S31	Eto+PPM1Di@U2OS cells	Prat_452
36060052	RSGLVPQQIKVATLNSEEESDPPTYKDAFPP		1	H	C	PPM1D inhibition	SILAC	TiO2	Q Exactive Plus	['Present']	HDLBP	S31	DMSO@HCT116 cells_36060052	dup_331
36060052	RSGLVPQQIKVATLNSEEESDPPTYKDAFPP		1	H	C	PPM1D inhibition	SILAC	TiO2	Q Exactive Plus	['Present']	HDLBP	S31	DMSO@U2OS cells_36060052	dup_3799
36183837	RSGLVPQQIKVATLNSEEESDPPTYKDAFPP	VATLNS(ph)EEESDPPTYK	0.998456	H	C	Malignant neoplasm of ovary	TMT	IMAC	Q Exactive	['Present', 'Present', 'Present']	HDLBP	S31	DMSO@UWB cells	Prat_378
36183837	RSGLVPQQIKVATLNSEEESDPPTYKDAFPP	VATLNS(ph)EEESDPPTYK	0.998456	H	C	Malignant neoplasm of ovary	TMT	IMAC	Q Exactive	['Present', 'Present', 'Present']	HDLBP	S31	DMSO@UWB+B cells	Prat_379
36183837	RSGLVPQQIKVATLNSEEESDPPTYKDAFPP	VATLNS(ph)EEESDPPTYK	0.998456	H	C	Malignant neoplasm of ovary	TMT	IMAC	Q Exactive	['Present', 'Present', 'Present']	HDLBP	S31	Rucaparib@UWB cells	Prat_968
36183837	RSGLVPQQIKVATLNSEEESDPPTYKDAFPP	VATLNS(ph)EEESDPPTYK	0.998456	H	C	Malignant neoplasm of ovary	TMT	IMAC	Q Exactive	['Present', 'Present', 'Present']	HDLBP	S31	Rucaparib@UWB+B cells	Prat_969
36357940			100	H	C	Signaling	TMT	IMAC	Q-Exactive-orbitrap	['Present', 'Present', 'Present', 'Present']	HDLBP	S944	JPH203 (15min)@KKU-055-BTC cell line	Prat_648
36357940			100	H	C	Signaling	TMT	IMAC	Q-Exactive-orbitrap	['Present', 'Present', 'Present', 'Present']	HDLBP	S31	JPH203 (15min)@KKU-055-BTC cell line	Prat_648
36357940			100	H	C	Signaling	TMT	IMAC	Q-Exactive-orbitrap	['Present', 'Present', 'Present', 'Present']	HDLBP	S944	JPH203 (15min)@KKU-100-BTC cell line	Prat_649
36357940			100	H	C	Signaling	TMT	IMAC	Q-Exactive-orbitrap	['Present', 'Present', 'Present', 'Present']	HDLBP	S31	JPH203 (15min)@KKU-100-BTC cell line	Prat_649
36357940			100	H	C	Signaling	TMT	IMAC	Q-Exactive-orbitrap	['Present', 'Present', 'Present', 'Present']	HDLBP	S756	JPH203 (15min)@KKU-100-BTC cell line	Prat_649
36357940			100	H	C	Signaling	TMT	IMAC	Q-Exactive-orbitrap	['Present', 'Present', 'Present', 'Present']	HDLBP	S31	JPH203 (15min)@KKU-213-BTC cell line	Prat_650
36357940			100	H	C	Signaling	TMT	IMAC	Q-Exactive-orbitrap	['Present', 'Present', 'Present', 'Present']	HDLBP	S944	JPH203 (15min)@KKU-213-BTC cell line	Prat_650
36357940			100	H	C	Signaling	TMT	IMAC	Q-Exactive-orbitrap	['Present', 'Present', 'Present', 'Present']	HDLBP	S31	JPH203 (30min)@KKU-055-BTC cell line	Prat_651
36357940			100	H	C	Signaling	TMT	IMAC	Q-Exactive-orbitrap	['Present', 'Present', 'Present', 'Present']	HDLBP	S944	JPH203 (30min)@KKU-055-BTC cell line	Prat_651
36357940			100	H	C	Signaling	TMT	IMAC	Q-Exactive-orbitrap	['Present', 'Present', 'Present', 'Present']	HDLBP	S31	JPH203 (30min)@KKU-100-BTC cell line	Prat_652
36357940			100	H	C	Signaling	TMT	IMAC	Q-Exactive-orbitrap	['Present', 'Present', 'Present', 'Present']	HDLBP	S944	JPH203 (30min)@KKU-100-BTC cell line	Prat_652
36357940			100	H	C	Signaling	TMT	IMAC	Q-Exactive-orbitrap	['Present', 'Present', 'Present', 'Present']	HDLBP	S944	JPH203 (30min)@KKU-213-BTC cell line	Prat_653
36357940			100	H	C	Signaling	TMT	IMAC	Q-Exactive-orbitrap	['Present', 'Present', 'Present', 'Present']	HDLBP	S31	JPH203 (30min)@KKU-213-BTC cell line	Prat_653
36357940			100	H	C	Signaling	TMT	IMAC	Q-Exactive-orbitrap	['Present', 'Present', 'Present', 'Present']	HDLBP	S31	DMSO@KKU-055-BTC cell line	Prat_340
36357940			100	H	C	Signaling	TMT	IMAC	Q-Exactive-orbitrap	['Present', 'Present', 'Present', 'Present']	HDLBP	S944	DMSO@KKU-055-BTC cell line	Prat_340
36357940			100	H	C	Signaling	TMT	IMAC	Q-Exactive-orbitrap	['Present', 'Present', 'Present', 'Present']	HDLBP	S31	DMSO@KKU-055-BTC cell line	Prat_340
36357940			100	H	C	Signaling	TMT	IMAC	Q-Exactive-orbitrap	['Present', 'Present', 'Present', 'Present']	HDLBP	S944	DMSO@KKU-055-BTC cell line	Prat_340
36357940			100	H	C	Signaling	TMT	IMAC	Q-Exactive-orbitrap	['Present', 'Present', 'Present', 'Present']	HDLBP	S944	DMSO@KKU-100-BTC cell line	Prat_341
36357940			100	H	C	Signaling	TMT	IMAC	Q-Exactive-orbitrap	['Present', 'Present', 'Present', 'Present']	HDLBP	S756	DMSO@KKU-100-BTC cell line	Prat_341
36357940			100	H	C	Signaling	TMT	IMAC	Q-Exactive-orbitrap	['Present', 'Present', 'Present', 'Present']	HDLBP	S31	DMSO@KKU-100-BTC cell line	Prat_341
36357940			100	H	C	Signaling	TMT	IMAC	Q-Exactive-orbitrap	['Present', 'Present', 'Present', 'Present']	HDLBP	S944	DMSO@KKU-100-BTC cell line	Prat_341
36357940			100	H	C	Signaling	TMT	IMAC	Q-Exactive-orbitrap	['Present', 'Present', 'Present', 'Present']	HDLBP	S31	DMSO@KKU-100-BTC cell line	Prat_341
36357940			100	H	C	Signaling	TMT	IMAC	Q-Exactive-orbitrap	['Present', 'Present', 'Present', 'Present']	HDLBP	S31	DMSO@KKU-213-BTC cell line	Prat_342
36357940			100	H	C	Signaling	TMT	IMAC	Q-Exactive-orbitrap	['Present', 'Present', 'Present', 'Present']	HDLBP	S944	DMSO@KKU-213-BTC cell line	Prat_342
36357940			100	H	C	Signaling	TMT	IMAC	Q-Exactive-orbitrap	['Present', 'Present', 'Present', 'Present']	HDLBP	S31	DMSO@KKU-213-BTC cell line	Prat_342
36357940			100	H	C	Signaling	TMT	IMAC	Q-Exactive-orbitrap	['Present', 'Present', 'Present', 'Present']	HDLBP	S944	DMSO@KKU-213-BTC cell line	Prat_342
36483536		VATLNS(ph)EEESDPPTYK	0.999846	H	C	ACKR2 signaling	SILAC	TiO2	LTQ Orbitrap Velos	['Present']	HDLBP	S31	ACKR2 induced long-term activity	Prat_36
36590899	TSIDAYDNFDNISLAQR		99;99	H	C	Infection	TMT	IMAC	Q Exactive HF Hybrid Quadrupole-Orbitrap	[720502.184075866, 530466.943045784, 286286.80617783]	HDLBP	S363	SARS-CoV-2(24h)@Calu-3 cells	Prat_1003
26552605	RSGLVPQQIKVATLNSEEESDPPTYKDAFPP	_VATLNS(ph)EEESDPPTYK_	0.998557	H	C	Sequential enrichment	Not mentioned	Ti4+-IMAC	Q Exactive	46009000	HDLBP	S31	Pervanadate@Jurkat cells exp1	Prat_849
30624053		VAT(ph)LNSEEESDPPTYK	97.91	H	C	Colon carcinoma	Not mentioned	TiO2	Q-Exactive HF	Presesnt	HDLBP	T28	SCX-RPLC-CZE-MS/MS@HCT116 cell	Prat_1039
30624053		YVIGPKGNS(ph)LQEILER	100	H	C	Colon carcinoma	Not mentioned	TiO2	Q-Exactive HF	Presesnt	HDLBP	S317	SCX-RPLC-CZE-MS/MS@HCT116 cell	Prat_1039
30624053		DCDPGS(ph)PRRCDIIIISGR	100	H	C	Colon carcinoma	Not mentioned	TiO2	Q-Exactive HF	Presesnt	HDLBP	S944	SCX-RPLC-CZE-MS/MS@HCT116 cell	Prat_1039
19651622	KVATLNSEEESDP	VATLNS(ph)EEESDPPTYK	0.999989	H	C	Lung cancer	SILAC	TiO2	LTQ-Orbitrap	['Present', 'Present ', 'Present', 'Present']	HDLBP	S31	DMSO(1h)@K562 cell line	Prat_285
19651622	KVATLNSEEESDP	VATLNS(ph)EEESDPPTYK	0.999989	H	C	Lung cancer	SILAC	TiO2	LTQ-Orbitrap	['Present', 'Present ', 'Present', 'Present']	HDLBP	S31	Dasatinib(50nm)@K562 cell line	Prat_237
19651622	KVATLNSEEESDP	VATLNS(ph)EEESDPPTYK	0.999989	H	C	Lung cancer	SILAC	TiO2	LTQ-Orbitrap	['Present', 'Present ', 'Present', 'Present']	HDLBP	S31	Dasatinib(5nm)@K562 cell line	Prat_238
20873877	VYAKANSFTVSSV	ANS(ph)FTVSSVAAPSWLHR	0.999857	H	C	No Disease	Label free	TiO2	LTQ-Orbitrap Velos instrument	[1642000.0]	HDLBP	S363	Collisional induced dissociation-CID1@HeLa S3 cells	Prat_189
20873877	EKAPDMSSSEEFP	APDMS(ph)S(ph)SEEFPSFGAQVAPK	0.955196	H	C	No Disease	Label free	TiO2	LTQ-Orbitrap Velos instrument	[1091400.0]	HDLBP	S1245	Collisional induced dissociation-CID1@HeLa S3 cells	Prat_189
21406692	GSRIQQITR	GS(ph)RIQQITR	0.91	H	C	no disease	Label free	TiO2	Q Exactive HF	['Presnt']	HDLBP	S894	NCM(1h)@HUES9 cell	Prat_778
21406692	GSRIQQITR	GS(ph)RIQQITR	0.91	H	C	no disease	Label free	TiO2	Q Exactive HF	['Presnt']	HDLBP	S894	NCM(24h)@HUES9 cell	Prat_779
21406692	GSRIQQITR	GS(ph)RIQQITR	0.91	H	C	no disease	Label free	TiO2	Q Exactive HF	['Presnt']	HDLBP	S894	NCM(6h)@HUES9 cell	Prat_781
21406692	GSRIQQITR	GS(ph)RIQQITR	0.91	H	C	no disease	Label free	TiO2	Q Exactive HF	['Present']	HDLBP	S894	PMA(1h)@HUES9 cell	Prat_908
21406692	GSRIQQITR	GS(ph)RIQQITR	0.91	H	C	no disease	Label free	TiO2	Q Exactive HF	['Present']	HDLBP	S894	PMA(24h)@HUES9 cell	Prat_909
21406692	GSRIQQITR	GS(ph)RIQQITR	0.91	H	C	no disease	Label free	TiO2	Q Exactive HF	['Present']	HDLBP	S894	PMA(30min)@HUES9 cell	Prat_911
21406692	GSRIQQITR	GS(ph)RIQQITR	0.91	H	C	no disease	Label free	TiO2	Q Exactive HF	['Present']	HDLBP	S894	PMA(6h)@HUES9 cell	Prat_915
23684312	KVATLNSEEESDP	VATLNS(ph)EEESDPPTYK	0.99998	H	C	HIV-1-Infection	SILAC	IMAC	Hybrid LTQ Orbitrap	[1078700]	HDLBP	S31	Refrence CEM cells RM	Prat_943
23684312	KVATLNSEEESDP	VATLNS(ph)EEESDPPTYK	0.99998	H	C	HIV-1 Infection	SILAC	IMAC	Hybrid LTQ Orbitrap	[506020]	HDLBP	S31	Mock@CD4+ T cells RM	Prat_766
24850871	RSGLVPQQIKVATLNSEEESDPPTYKDAFPP	_VATLNS(ph)EEESDPPTYK_	0.999794	H	C	T cells stimulated with PGE2	Label Free	Ti-IMAC	LTQ-Orbitrap Elite	[2.054662]	HDLBP	S31	Enrichment1@HeLa cells	Prat_426
24850871	RSGLVPQQIKVATLNSEEESDPPTYKDAFPP	_VATLNS(ph)EEESDPPTYK_	0.999794	H	C	T cells stimulated with PGE2	Label Free	Ti-IMAC	LTQ-Orbitrap Elite	[2.594082]	HDLBP	S31	Enrichment2@HeLa cells	Prat_427
24850871	RSGLVPQQIKVATLNSEEESDPPTYKDAFPP	_VATLNS(ph)EEESDPPTYK_	0.999794	H	C	T cells stimulated with PGE2	Label Free	Ti-IMAC	LTQ-Orbitrap Elite	[2.482217]	HDLBP	S31	Enrichment3@HeLa cells	Prat_428
25003641	_____MSSVAVLTQESFAEHRSGLVPQQIKV	SSVAVLTQES(ph)FAEHR	0.993259	H	C	leukemia	SILAC	TiO2	Q Exactive	['Present', 'Present', 'Present', 'Present', 'Present', 'Present']	HDLBP	S11	DMSO@HL-60 cells	Prat_336
25003641	_____MSSVAVLTQESFAEHRSGLVPQQIKV	SSVAVLTQES(ph)FAEHR	0.993259	H	C	leukemia	SILAC	TiO2	Q Exactive	['Present', 'Present', 'Present', 'Present', 'Present', 'Present']	HDLBP	S11	VE-821@HL-60 cells	Prat_1356
25159151	TGKRANCEAARSRILSIQKDLANIAEVEVSI		0.99999	H	C	Cancer	label-free	pY	Q Exactive	[0.0, 0.0, 0.0, 0.0]	HDLBP	S645	Nocodazole(pY)@Hela cell line	Prat_797
25159151	TKYMQKMVADLVENSYSISVPIFKQFHKNII		0.925308	H	C	Cancer	label-free	pY	Q Exactive	[0.0, 0.0, 0.0, 0.0]	HDLBP	Y582	Nocodazole(pY)@Hela cell line	Prat_797
25159151	TGKRANCEAARSRILSIQKDLANIAEVEVSI		0.99999	H	C	Cancer	label-free	pY	Q Exactive	[0.0, 0.0, 0.0, 0.0]	HDLBP	S645	Pervanadate@Hela cell line_25159151	Prat_845
25159151	TKYMQKMVADLVENSYSISVPIFKQFHKNII		0.925308	H	C	Cancer	label-free	pY	Q Exactive	[12704000.0, 56237000.0, 60486000.0, 0.0]	HDLBP	Y582	Pervanadate@Hela cell line_25159151	Prat_845
25159151	TGKRANCEAARSRILSIQKDLANIAEVEVSI		0.99999	H	C	Cancer	label-free	TiO2	Q Exactive mass spectrometer	[246970000, 119760000, 163350000, 241520000, 'Yes', 'Yes']	HDLBP	S645	EGF(15min)@HeLa cell line	Prat_412
25159151	TKYMQKMVADLVENSYSISVPIFKQFHKNII		0.925308	H	C	Cancer	label-free	TiO2	Q Exactive mass spectrometer	[0, 0, 0, 0, 'Yes', 'Yes']	HDLBP	Y582	EGF(15min)@HeLa cell line	Prat_412
25159151	TGKRANCEAARSRILSIQKDLANIAEVEVSI		0.99999	H	C	Cancer	label-free	pY	Q Exactive	[829290000.0, 0.0, 0.0, 0.0]	HDLBP	S645	EGF(5min)@HeLa cell line	Prat_414
25159151	TKYMQKMVADLVENSYSISVPIFKQFHKNII		0.925308	H	C	Cancer	label-free	pY	Q Exactive	[294880000.0, 0.0, 0.0, 0.0]	HDLBP	Y582	EGF(5min)@HeLa cell line	Prat_414
25159151	TGKRANCEAARSRILSIQKDLANIAEVEVSI		0.99999	H	C	Cancer	label-free	TiO2	Q Exactive mass spectrometer	[0, 0, 0, 0, 'Yes', 'Yes']	HDLBP	S645	Nocodazole(TiO2)@Hela cell line	Prat_798
25159151	TKYMQKMVADLVENSYSISVPIFKQFHKNII		0.925308	H	C	Cancer	label-free	TiO2	Q Exactive mass spectrometer	[0, 0, 0, 0, 'Yes', 'Yes']	HDLBP	Y582	Nocodazole(TiO2)@Hela cell line	Prat_798
25159151	TGKRANCEAARSRILSIQKDLANIAEVEVSI		0.99999	H	C	Cancer	label-free	TiO2	Q Exactive mass spectrometer	[20779000, 0, 0, 19047000, 17869000, 0]	HDLBP	S645	Untreated@HeLa cell line	Prat_1327
25159151	TGKRANCEAARSRILSIQKDLANIAEVEVSI		0.99999	H	C	Cancer	label-free	pY	Q Exactive	[0.0, 0.0, 0.0]	HDLBP	S645	Untreated@HeLa cell line	Prat_1327
25159151	TKYMQKMVADLVENSYSISVPIFKQFHKNII		0.925308	H	C	Cancer	label-free	TiO2	Q Exactive mass spectrometer	[0, 0, 0, 0, 0, 0]	HDLBP	Y582	Untreated@HeLa cell line	Prat_1327
25159151	TKYMQKMVADLVENSYSISVPIFKQFHKNII		0.925308	H	C	Cancer	label-free	pY	Q Exactive	[0.0, 0.0, 0.0]	HDLBP	Y582	Untreated@HeLa cell line	Prat_1327
25404012		SSVAVLTQES(ph)FAEHR	0.875069	H	C	lung cancer	SILAC	TiO2	LTQ Orbitrap XL	['Present', 'Present', 'Present', 'Present']	HDLBP	S11	EGF@H3255cell line	Prat_416
25404012		SSVAVLTQES(ph)FAEHR	0.875069	H	C	lung cancer	SILAC	TiO2	LTQ Orbitrap XL	['Present', 'Present', 'Present', 'Present']	HDLBP	S11	EGF+Erlotinib@H3255cell line	Prat_418
25404012		SSVAVLTQES(ph)FAEHR	0.875069	H	C	lung cancer	SILAC	TiO2	LTQ Orbitrap XL	['Present', 'Present', 'Present', 'Present']	HDLBP	S11	Untreated@H3255cell line	Prat_1323
25852190	KVATLNSEEESDP	VATLNS(ph)EEESDPPTYK	0.999911	H	C	TRAIL stimulation	SILAC	IMAC	LTQ Orbitrap Velos	[227360]	HDLBP	S31	TRAIL(5min)@DLD-1 cells	Prat_1224
25852190	KVATLNSEEESDP	VATLNS(ph)EEESDPPTYK	0.999911	H	C	TRAIL stimulation	SILAC	IMAC	LTQ Orbitrap Velos	[254140]	HDLBP	S31	TRAIL(60min)@DLD-1 cells	Prat_1225
26503514		VATLNS(ph)EEESDPPTYK	0.962689	H	C	FGF signaling	SILAC	TiO2	Orbitrap Velos ETD	['Present', 'Present', 'Present', 'Present', 'Present']	HDLBP	S31	FGF1@HEK293 cells-LC-FAIMS-MSMS	Prat_463
26503514		VATLNS(ph)EEESDPPTYK	0.962689	H	C	FGF signaling	SILAC	TiO2	Orbitrap Velos ETD	['Present', 'Present', 'Present', 'Present', 'Present']	HDLBP	S31	SU5402@HEK293 cells-LC-FAIMS-MSMS	Prat_1153
26503514		VATLNS(ph)EEESDPPTYK	0.962689	H	C	FGF signaling	SILAC	TiO2	Orbitrap Velos ETD	['Present', 'Present', 'Present', 'Present', 'Present']	HDLBP	S31	Dasatinib@HEK293 cells-LC-FAIMS-MSMS	Prat_242
26503892		VATLNS(ph)EEESDPPTYK	0.999487	H	C	acute cardiac beriberi	SILAC	TiO2	LTQ-Orbitrap XL	['Present']	HDLBP	S31	DMSO(10min)@CL1â€“0 cells	Prat_277
26503892		VATLNS(ph)EEESDPPTYK	0.999487	H	C	acute cardiac beriberi	SILAC	TiO2	LTQ-Orbitrap XL	['Present']	HDLBP	S31	DMSO(10s)@CL1â€“0 cells	Prat_280
26503892		VATLNS(ph)EEESDPPTYK	0.999487	H	C	acute cardiac beriberi	SILAC	TiO2	LTQ-Orbitrap XL	['Present']	HDLBP	S31	DMSO(1min)@CL1â€“0 cells	Prat_286
26503892		VATLNS(ph)EEESDPPTYK	0.999487	H	C	acute cardiac beriberi	SILAC	TiO2	LTQ-Orbitrap XL	['Present']	HDLBP	S31	DMSO(2h)@CL1â€“0 cells	Prat_290
26503892		VATLNS(ph)EEESDPPTYK	0.999487	H	C	acute cardiac beriberi	SILAC	TiO2	LTQ-Orbitrap XL	['Present']	HDLBP	S31	DMSO(5min)@CL1â€“0 cells	Prat_297
26503892		VATLNS(ph)EEESDPPTYK	0.999487	H	C	acute cardiac beriberi	SILAC	TiO2	LTQ-Orbitrap XL	['Present']	HDLBP	S31	Citreoviridin(1min)@CL1â€“0 cells	Prat_174
26503892		VATLNS(ph)EEESDPPTYK	0.999487	H	C	acute cardiac beriberi	SILAC	TiO2	LTQ-Orbitrap XL	['Present']	HDLBP	S31	Citreoviridin(10min)@CL1â€“0 cells	Prat_169
26503892		VATLNS(ph)EEESDPPTYK	0.999487	H	C	acute cardiac beriberi	SILAC	TiO2	LTQ-Orbitrap XL	['Present']	HDLBP	S31	Citreoviridin(10s)@CL1â€“0 cells	Prat_171
26503892		VATLNS(ph)EEESDPPTYK	0.999487	H	C	acute cardiac beriberi	SILAC	TiO2	LTQ-Orbitrap XL	['Present']	HDLBP	S31	Citreoviridin(12h)@CL1â€“0 cells	Prat_172
26503892		VATLNS(ph)EEESDPPTYK	0.999487	H	C	acute cardiac beriberi	SILAC	TiO2	LTQ-Orbitrap XL	['Present']	HDLBP	S31	Citreoviridin(1h)@CL1â€“0 cells	Prat_173
26503892		VATLNS(ph)EEESDPPTYK	0.999487	H	C	acute cardiac beriberi	SILAC	TiO2	LTQ-Orbitrap XL	['Present']	HDLBP	S31	Citreoviridin(24h)@CL1â€“0 cells	Prat_176
26503892		VATLNS(ph)EEESDPPTYK	0.999487	H	C	acute cardiac beriberi	SILAC	TiO2	LTQ-Orbitrap XL	['Present']	HDLBP	S31	Citreoviridin(2h)@CL1â€“0 cells	Prat_177
26503892		VATLNS(ph)EEESDPPTYK	0.999487	H	C	acute cardiac beriberi	SILAC	TiO2	LTQ-Orbitrap XL	['Present']	HDLBP	S31	Citreoviridin(36h)@CL1â€“0 cells	Prat_178
26503892		VATLNS(ph)EEESDPPTYK	0.999487	H	C	acute cardiac beriberi	SILAC	TiO2	LTQ-Orbitrap XL	['Present']	HDLBP	S31	Citreoviridin(48h)@CL1â€“0 cells	Prat_179
26503892		VATLNS(ph)EEESDPPTYK	0.999487	H	C	acute cardiac beriberi	SILAC	TiO2	LTQ-Orbitrap XL	['Present']	HDLBP	S31	Citreoviridin(5min)@CL1â€“0 cells	Prat_180
26503892		VATLNS(ph)EEESDPPTYK	0.999487	H	C	acute cardiac beriberi	SILAC	TiO2	LTQ-Orbitrap XL	['Present']	HDLBP	S31	DMSO(1h)@CL1â€“0 cells	Prat_284
26503892		VATLNS(ph)EEESDPPTYK	0.999487	H	C	acute cardiac beriberi	SILAC	TiO2	LTQ-Orbitrap XL	['Present']	HDLBP	S31	DMSO(24h)@CL1â€“0 cells	Prat_289
26503892		VATLNS(ph)EEESDPPTYK	0.999487	H	C	acute cardiac beriberi	SILAC	TiO2	LTQ-Orbitrap XL	['Present']	HDLBP	S31	DMSO(48h)@CL1â€“0 cells	Prat_295
26503892		VATLNS(ph)EEESDPPTYK	0.999487	H	C	acute cardiac beriberi	SILAC	TiO2	LTQ-Orbitrap XL	['Present']	HDLBP	S31	DMSO(12h)@CL1â€“0 cells	Prat_282
26503892		VATLNS(ph)EEESDPPTYK	0.999487	H	C	acute cardiac beriberi	SILAC	TiO2	LTQ-Orbitrap XL	['Present']	HDLBP	S31	DMSO(36h)@CL1â€“0 cells	Prat_294
27050516	RSGLVPQQIKVATLNSEEESDPPTYKDAFPP	_VATLNS(ph)EEESDPPTYK_	0.999287	H	C	Inflammation	SILAC	TiO2	Orbitrap LTQ	[927370000]	HDLBP	S31	Cortistatin A@HCT116 cells	Prat_195
27050516	RSGLVPQQIKVATLNSEEESDPPTYKDAFPP	_VATLNS(ph)EEESDPPTYK_	0.999287	H	C	Inflammation	SILAC	TiO2	Orbitrap LTQ	[927370000]	HDLBP	S31	DMSO@HCT116 cells_27050516	Prat_331
27135362	RSGLVPQQIKVATLNSEEESDPPTYKDAFPP		0.999987	H	C	Breast Cancer	Label free	TiO2	Q Exactive	[21.9333, 23.31645, 23.05479]	HDLBP	S31	Metformin@MCF7 cells	Prat_718
27135362	RSGLVPQQIKVATLNSEEESDPPTYKDAFPP		0.999987	H	C	Breast Cancer	Label free	TiO2	Q Exactive	[22.19844, 22.42864]	HDLBP	S31	Untreated@MCF7 cells	Prat_1344
27642862	TKYMQKMVADLVENSYSISVPIFKQFHKNII	MVADLVENSY(ph)SISVPIFK	0.99902	H	C	Enrichment-study	Label-free	Src-superbinder or sequencial enrichment	LTQ-Orbitrap Velos	[6687000.0, 0.0, 0.0]	HDLBP	Y582	Sequential enrichment(4G10/SB)A1S2-S2	Prat_1072
27642862	TKYMQKMVADLVENSYSISVPIFKQFHKNII	MVADLVENSY(ph)SISVPIFK	0.999858	H	C	Enrichment-study	Label-free	Src superbinder+Ti-IMAC	LTQ-Orbitrap Velos	[3317300.0, 0.0, 0.0]	HDLBP	Y582	Pervanadate@BEL7402 cell line	Prat_840
27642862	TKYMQKMVADLVENSYSISVPIFKQFHKNII	MVADLVENSY(ph)SISVPIFK	0.999939	H	C	Enrichment-study	Label-free	Src superbinder+Ti-IMAC	LTQ-Orbitrap Velos	[9106400.0, 0.0, 0.0]	HDLBP	Y582	Pervanadate@JURKAT cell line	Prat_848
27642862	TKYMQKMVADLVENSYSISVPIFKQFHKNII	MVADLVENSY(ph)SISVPIFK	0.999858	H	C	phosphotyrosine superbinder	Label free	pTyr+Ti4+-IMAC	LTQ Orbitrap Velos	[3317300.0, 0.0, 0.0]	HDLBP	Y582	Untreated control@BEL7402 cell line	Prat_1293
27642862	TKYMQKMVADLVENSYSISVPIFKQFHKNII	MVADLVENSY(ph)SISVPIFK	0.999939	H	C	phosphotyrosine superbinder	Label free	pTyr+Ti4+-IMAC	LTQ Orbitrap Velos	[73018.0, 0.0, 0.0]	HDLBP	Y582	Untreated control@Jurkat cells	Prat_1306
27642862	TKYMQKMVADLVENSYSISVPIFKQFHKNII	MVADLVENSY(ph)SISVPIFK	0.996918	H	C	phosphotyrosine superbinder	Label free	pTyr+Ti4+-IMAC	LTQ Orbitrap Velos	[2905400.0, 0.0, 0.0]	HDLBP	Y582	Untreated control@SKBR3 cells	Prat_1311
27690223	VATLNSEEESDPPTYK		90.9	H	C	Infection	TMT	TiO2	Orbitrap Fusion	['Present', 'Present', 'Present', 'Present']	HDLBP	T28	WT HIV@CEM-T4 T cells	Prat_1376
27690223	VATLNSEEESDPPTYK		90.9	H	C	Infection	TMT	TiO2	Orbitrap Fusion	['Present', 'Present', 'Present', 'Present']	HDLBP	T28	HIV delta_Vif@CEM-T4 T cells	Prat_539
27690223	VATLNSEEESDPPTYK		90.9	H	C	Infection	TMT	TiO2	Orbitrap Fusion	['Present', 'Present', 'Present', 'Present']	HDLBP	T28	Mock infected@CEM-T4 T cells	Prat_748
28302921	VATLNSEEESDPPTYK	VATLNS(ph)EEESDPPTYK	0.999993	H	C	Lung cancer	SILAC	FeCl3-TiO2	LTQ-Orbitrap XL	['21627333.333333332', '25426666.666666668', '24520666.666666668']	HDLBP	S31	Photon@A549 cell line	Prat_898
28796482	TKYMQKMVADLVENSYSISVPIFKQFHKNII	_MVADLVENSY(ph)SISVPIFK_	0.7502	H	C	Enrichment analysis	Dimethy labeling	Ti4+IMAC	Q Exactive	[15645000, 15645000, 0, 0]	HDLBP	Y582	Pervanadate+SH2 superbinder+CNBr B1@Jurkat T cells	Prat_857
29083192	RSGLVPQQIKVATLNSEEESDPPTYKDAFPP	VATLNS(ph)EEESDPPTYK	0.999987	H	C	Fractionation-study	TMT	TiO2	LTQ Orbitrap Velos	[9348800.0, '-', '-', '-']	HDLBP	S31	BRP fractionation@HeLa cell line R1	Prat_112
29083192	RSGLVPQQIKVATLNSEEESDPPTYKDAFPP	VATLNS(ph)EEESDPPTYK	0.877104	H	C	Fractionation-study	TMT	TiO2	LTQ Orbitrap Velos	[2615900.0, '-', '-', '-']	HDLBP	S31	SAX@HeLa cell line R2	Prat_1023
29083192	RSGLVPQQIKVATLNSEEESDPPTYKDAFPP	VATLNS(ph)EEESDPPTYK	0.972521	H	C	Fractionation-study	TMT	TiO2	LTQ Orbitrap Velos	[5161800.0, '-', '-', '-']	HDLBP	S31	SAX@HeLa cell line R3	Prat_1024
29083192	_____________MSSVAVLTQESFAE____	SS(ph)VAVLTQESFAE	0.99398	H	C	Fractionation-study	TMT	TiO2	LTQ Orbitrap Velos	[111030.0, '-', '-', '-']	HDLBP	S3	SCX@HeLa cell line R3	Prat_1044
29514088	NIAEVEVSIPAKLHNSLIGTKGRLIRSIMEE	LHNS(ph)LIGTK	0.999974	H	C	Retinal pigment epithelial	SILAC	TiO2	Orbitrap HF	[42962000, '-', '-', '-']	HDLBP	S667	TGF-beta@RPE-1 cell line	Prat_1188
29514088	FLIGKGGGKIRKVRDSTGARVIFPAAEDKDQ	VRDS(ph)TGARVIFPAAEDK	0.754599	H	C	Retinal pigment epithelial	SILAC	TiO2	Orbitrap HF	[2462200, '-', '-', '-']	HDLBP	S756	TGF-beta@RPE-1 cell line	Prat_1188
29514088	NIAEVEVSIPAKLHNSLIGTKGRLIRSIMEE	LHNS(ph)LIGTK	0.999974	H	C	Retinal pigment epithelial	SILAC	TiO2	Orbitrap HF	[65387000, '-', '-', '-']	HDLBP	S667	Unstimulated@RPE-1 cell line	Prat_1262
29514088	FLIGKGGGKIRKVRDSTGARVIFPAAEDKDQ	VRDS(ph)TGARVIFPAAEDK	0.754599	H	C	Retinal pigment epithelial	SILAC	TiO2	Orbitrap HF	[3998900, '-', '-', '-']	HDLBP	S756	Unstimulated@RPE-1 cell line	Prat_1262
29523821	_____MSSVAVLTQESFAEHRSGLVPQQIKV	SSVAVLTQES(ph)FAEHR	0.999989	H	C	Stimuli	SILAC	TiO2	Q Exactive or Q Exactive Plus	['Present', 'Present', 'Present', 'Present']	HDLBP	S11	PF-3644022+IR-UV@U2OS cells	Prat_877
29523821	_____MSSVAVLTQESFAEHRSGLVPQQIKV	SSVAVLTQES(ph)FAEHR	0.999989	H	C	Stimuli	SILAC	TiO2	Q Exactive or Q Exactive Plus	['Present', 'Present', 'Present', 'Present']	HDLBP	S11	SB203580+IR-UV@U2OS cells	Prat_1035
30061712			0.999989	H	C	Colorectal Cancer	TMT	IMAC	Q Exactive	[2.381713]	HDLBP	S31	2D cultured(Acetone)HCT116 spheroids-R3	Prat_9
30061712			0.999991	H	C	Colorectal Cancer	TMT	IMAC	Q Exactive	[1.028828]	HDLBP	S468	3D cultured(Dispase)HCT116 spheroids-R3	Prat_17
30550624	RSGLVPQQIKVATLNSEEESDPPTYKDAFPP	-	0.99998	H	C	Colorectal-cancer	SILAC	Ni+Fe+TiO2	LTQ Orbitrap XL	[76330000, '-', '-', '-']	HDLBP	S31	Untreated control@HCT 116	Prat_1299
30550624	RSGLVPQQIKVATLNSEEESDPPTYKDAFPP	-	0.99998	H	C	Colorectal-cancer	SILAC	Ni+Fe+TiO2	LTQ Orbitrap XL	[68719000, '-', '-', '-']	HDLBP	S31	Gal-4(1h)@HCT 116	Prat_479
30843680	RSGLVPQQIKVATLNSEEESDPPTYKDAFPP		0.999104	H	C	breast cancer	TMT	IMAC-Fe3+	Orbitrap fusion lumos tribrid	[13.4043, 13.2742, 13.3744, 13.3284, 13.547, 13.5936, 13.6934, 13.5946, 13.4079]	HDLBP	S31	Without boosting channel@AML cells	Prat_1373
32071079	VATLNSEEESDPPTYKDAFPPLPEK		Class I	H	C	Cervical cancer	Label-free	TiO2	Q Exactive quadrupole-orbitrap	['Present', '-', '-', '-']	HDLBP	S35	DMSO@HeLa cell line	Prat_334
32071079	VATLNSEEESDPPTYKDAFPPLPEK		Class I	H	C	Cervical cancer	Label-free	TiO2	Q Exactive quadrupole-orbitrap	['Present', '-', '-', '-']	HDLBP	S35	CIP2A@HeLa cell line	Prat_168
32071079	VATLNSEEESDPPTYKDAFPPLPEK		Class I	H	C	Cervical cancer	Label-free	TiO2	Q Exactive quadrupole-orbitrap	['Present', '-', '-', '-']	HDLBP	S35	PME-1@HeLa cell line	Prat_919
32071079	VATLNSEEESDPPTYKDAFPPLPEK		Class I	H	C	Cervical cancer	Label-free	TiO2	Q Exactive quadrupole-orbitrap	['Present', '-', '-', '-']	HDLBP	S35	PPP2R1A@HeLa cell line	Prat_920
32071079	VATLNSEEESDPPTYKDAFPPLPEK		Class I	H	C	Cervical cancer	Label-free	TiO2	Q Exactive quadrupole-orbitrap	['Present', '-', '-', '-']	HDLBP	S35	SET@HeLa cell line	Prat_1081
32156701	RSGLVPQQIKVATLNSEEESDPPTYKDAFPP		0.99866	H	C	Dephosphorylation	TMT	Ti-MAC	QExactive HF	[45683.13253]	HDLBP	S31	Dox +isoproterenol@RE cell line	Prat_389
32156701	RSGLVPQQIKVATLNSEEESDPPTYKDAFPP		0.99866	H	C	Dephosphorylation	TMT	Ti-MAC	QExactive HF	[47048.23529]	HDLBP	S31	Dox basal@OE cell line	Prat_390
32156701	RSGLVPQQIKVATLNSEEESDPPTYKDAFPP		0.99866	H	C	Dephosphorylation	TMT	Ti-MAC	QExactive HF	[49200]	HDLBP	S31	Dox basal@RE cell line	Prat_391
32156701	RSGLVPQQIKVATLNSEEESDPPTYKDAFPP		0.99866	H	C	Dephosphorylation	TMT	Ti-MAC	QExactive HF	[47602.43902]	HDLBP	S31	Dox+isoproterenol@OE cell line	Prat_398
32156701	RSGLVPQQIKVATLNSEEESDPPTYKDAFPP		0.99866	H	C	Dephosphorylation	TMT	Ti-MAC	QExactive HF	[48081]	HDLBP	S31	Isoproterenol@OE cell line	Prat_642
32156701	RSGLVPQQIKVATLNSEEESDPPTYKDAFPP		0.99866	H	C	Dephosphorylation	TMT	Ti-MAC	QExactive HF	[43436.50794]	HDLBP	S31	Basal@OE cell line	Prat_88
32156701	RSGLVPQQIKVATLNSEEESDPPTYKDAFPP		0.99866	H	C	Dephosphorylation	TMT	Ti-MAC	QExactive HF	[54300]	HDLBP	S31	Isoproterenol@RE cell line	Prat_643
32156701	RSGLVPQQIKVATLNSEEESDPPTYKDAFPP		0.99866	H	C	Dephosphorylation	TMT	Ti-MAC	QExactive HF	[48274.71264]	HDLBP	S31	Basal@RE cell line	Prat_90
32314919	RSGLVPQQIKVATLNSEEESDPPTYKDAFPP	VATLNS(ph)EEESDPPTYK	0.972208	H	C	Inhibitors of checkpoint kinase 1 (CHK1)	SILAC	TiO2	Orbitrap Elite MS	[0.0]	HDLBP	S31	HU+SCH 900776 CF1@HEK293A cell	Prat_556
32314919	RSGLVPQQIKVATLNSEEESDPPTYKDAFPP	VATLNS(ph)EEESDPPTYK	0.972208	H	C	Inhibitors of checkpoint kinase 1 (CHK1)	SILAC	TiO2	Orbitrap Elite MS	[0.0]	HDLBP	S31	HU CF1@HEK293A cell	Prat_549
32681075		VATLNSEEES(ph)DPPTYK	0.871	H	C	Breast cancer	SILAC	TiO2 + pY100	Orbitrap Fusion	['Present ', 'present ', 'Present', 'Present ']	HDLBP	S35	GAS6(10min)@Hs578T cell line	Prat_481
32681075		VATLNSEEES(ph)DPPTYK	0.871	H	C	Breast cancer	SILAC	TiO2 + pY100	Orbitrap Fusion	['Present ', 'present ', 'Present', 'Present ']	HDLBP	S35	GAS6(20min)@Hs578T cell line	Prat_482
32681075		VATLNSEEES(ph)DPPTYK	0.871	H	C	Breast cancer	SILAC	TiO2 + pY100	Orbitrap Fusion	['Present ', 'present ', 'Present', 'Present ']	HDLBP	S35	GAS6(5min)@Hs578T cell line	Prat_483
32681075		VATLNSEEES(ph)DPPTYK	0.871	H	C	Breast cancer	SILAC	TiO2 + pY100	Orbitrap Fusion	['Present ', 'present ', 'Present', 'Present ']	HDLBP	S35	Untreated@Hs578T cell line	Prat_1335
33067575	DCDPGSPR		Class I	H	C	Blood cancer	iTRAQ	TiO2	LTQ Orbitrap Velos	['Present', 'Present', 'Present', 'Present']	HDLBP	S944	Untreated@MV4-11-AML- cell line	Prat_1345
33619172	VPQQIKVATLNSEEESDPPTYKDAFPPLPEK	VATLNSEEES(ph)DPPTYK	0.998584	H	C	Signalling-study	TMT	IMAC	Q Exactive HF-X	[10.2332102294625, 9.96473429659902, 10.1598204151015, '-']	HDLBP	S35	ARS1620(24h)@H358 cell line IMAC	Prat_73
33619172	VPQQIKVATLNSEEESDPPTYKDAFPPLPEK	VATLNSEEES(ph)DPPTYK	0.998584	H	C	Signalling-study	TMT	IMAC	Q Exactive HF-X	[8.85504519415379, 8.74762840186166, 8.97823589771196, '-']	HDLBP	S35	ARS1620(24h)@Calu1 cell line IMAC	Prat_69
33619172	VPQQIKVATLNSEEESDPPTYKDAFPPLPEK	VATLNSEEES(ph)DPPTYK	0.998584	H	C	Signalling-study	TMT	IMAC	Q Exactive HF-X	[10.4628476714282, 10.4550348369265, 10.2647222908612, '-']	HDLBP	S35	ARS1620(6h)@H358 cell line IMAC	Prat_79
33619172	VPQQIKVATLNSEEESDPPTYKDAFPPLPEK	VATLNSEEES(ph)DPPTYK	0.998584	H	C	Signalling-study	TMT	IMAC	Q Exactive HF-X	[9.21006301350344, 9.22108852712291, 8.85417241035153, '-']	HDLBP	S35	ARS1620(6h)@Calu1 cell line IMAC	Prat_75
33619172	VPQQIKVATLNSEEESDPPTYKDAFPPLPEK	VATLNSEEES(ph)DPPTYK	0.998584	H	C	Signalling-study	TMT	IMAC	Q Exactive HF-X	[9.00695368988738, 8.93947254588879, 8.92611412646299, '-']	HDLBP	S35	ARS1620(24h)@H1792 cell line IMAC	Prat_71
33619172	VPQQIKVATLNSEEESDPPTYKDAFPPLPEK	VATLNSEEES(ph)DPPTYK	0.998584	H	C	Signalling-study	TMT	IMAC	Q Exactive HF-X	[8.93896185596344, 9.08877932866664, 8.92827281599911, '-']	HDLBP	S35	ARS1620(6h)@H1792 cell line IMAC	Prat_77
33727228	VPQQIKVATLNSEEESDPPTYKDAFPPLPEK	VATLNSEEES(ph)DPPTYKDAFPPLPEK	0.76211	H	C	Lung Cancer	SILAC	TiO2	LTQ-Orbitrap Elite	[0.0, 0.0, 0.0]	HDLBP	S35	Osimertinib@AZR3 cell line Exp1	Prat_818
33727228	VPQQIKVATLNSEEESDPPTYKDAFPPLPEK	VATLNSEEES(ph)DPPTYKDAFPPLPEK	0.76211	H	C	Lung Cancer	SILAC	TiO2	LTQ-Orbitrap Elite	[0.0, 0.0, 0.0]	HDLBP	S35	Osimertinib@AZR4 cell line Exp1	Prat_819
33727228	VPQQIKVATLNSEEESDPPTYKDAFPPLPEK	VATLNSEEES(ph)DPPTYKDAFPPLPEK	0.76211	H	C	Lung Cancer	SILAC	TiO2	LTQ-Orbitrap Elite	[0.0, 0.0, 0.0]	HDLBP	S35	Osimertinib@@H1975 cell line Exp1	Prat_817
33768672	EQIEGMVKDIINRMDYVEINIDHKFHRHIIG	MDY(ph)VEINIDHK	Class I	H	C	Kidney epithelial	SILAC	P-Tyr-1000	Q Exactive Plus	['Present', 'Present', 'Present', 'Present']	HDLBP	Y437	Untreated control@HEK 293T cell line	Prat_1300
33768672	RIEVEKAFHPFIAGPYNRIVGEIMQETGTRI	AFHPFIAGPY(ph)NR	Class I	H	C	Kidney epithelial	SILAC	P-Tyr-1000	Q Exactive Plus	['Present', 'Present', 'Present', 'Present']	HDLBP	Y241	Untreated control@HEK 293T cell line	Prat_1300
33768672	IRGEPEKIGQAITEVYAKANSFTVSSVAAPS	IGQAITEVY(ph)AK	Class I	H	C	Kidney epithelial	SILAC	P-Tyr-1000	Q Exactive Plus	['Present', 'Present', 'Present', 'Present']	HDLBP	Y358	Untreated control@HEK 293T cell line	Prat_1300
33768672	TKYMQKMVADIVENSYSISVPIFKQFHKNII	MVADIVENSY(ph)SISVPIFK	Class I	H	C	Kidney epithelial	SILAC	P-Tyr-1000	Q Exactive Plus	['Present', 'Present', 'Present', 'Present']	HDLBP	Y582	Untreated control@HEK 293T cell line	Prat_1300
33768672	EQIEGMVKDIINRMDYVEINIDHKFHRHIIG	MDY(ph)VEINIDHK	Class I	H	C	Kidney epithelial	SILAC	P-Tyr-1000	Q Exactive Plus	['Present', 'Present', 'Present', 'Present']	HDLBP	Y437	CD74-ROS1@HEK 293T cell line	Prat_154
33768672	RIEVEKAFHPFIAGPYNRIVGEIMQETGTRI	AFHPFIAGPY(ph)NR	Class I	H	C	Kidney epithelial	SILAC	P-Tyr-1000	Q Exactive Plus	['Present', 'Present', 'Present', 'Present']	HDLBP	Y241	CD74-ROS1@HEK 293T cell line	Prat_154
33768672	IRGEPEKIGQAITEVYAKANSFTVSSVAAPS	IGQAITEVY(ph)AK	Class I	H	C	Kidney epithelial	SILAC	P-Tyr-1000	Q Exactive Plus	['Present', 'Present', 'Present', 'Present']	HDLBP	Y358	CD74-ROS1@HEK 293T cell line	Prat_154
33768672	TKYMQKMVADIVENSYSISVPIFKQFHKNII	MVADIVENSY(ph)SISVPIFK	Class I	H	C	Kidney epithelial	SILAC	P-Tyr-1000	Q Exactive Plus	['Present', 'Present', 'Present', 'Present']	HDLBP	Y582	CD74-ROS1@HEK 293T cell line	Prat_154
33768672	EQIEGMVKDIINRMDYVEINIDHKFHRHIIG	MDY(ph)VEINIDHK	Class I	H	C	Kidney epithelial	SILAC	P-Tyr-1000	Q Exactive Plus	['Present', 'Present', 'Present', 'Present']	HDLBP	Y437	EML4-ALK@HEK 293T cell line	Prat_422
33768672	RIEVEKAFHPFIAGPYNRIVGEIMQETGTRI	AFHPFIAGPY(ph)NR	Class I	H	C	Kidney epithelial	SILAC	P-Tyr-1000	Q Exactive Plus	['Present', 'Present', 'Present', 'Present']	HDLBP	Y241	EML4-ALK@HEK 293T cell line	Prat_422
33768672	IRGEPEKIGQAITEVYAKANSFTVSSVAAPS	IGQAITEVY(ph)AK	Class I	H	C	Kidney epithelial	SILAC	P-Tyr-1000	Q Exactive Plus	['Present', 'Present', 'Present', 'Present']	HDLBP	Y358	EML4-ALK@HEK 293T cell line	Prat_422
33768672	TKYMQKMVADIVENSYSISVPIFKQFHKNII	MVADIVENSY(ph)SISVPIFK	Class I	H	C	Kidney epithelial	SILAC	P-Tyr-1000	Q Exactive Plus	['Present', 'Present', 'Present', 'Present']	HDLBP	Y582	EML4-ALK@HEK 293T cell line	Prat_422
33768672	EQIEGMVKDIINRMDYVEINIDHKFHRHIIG	MDY(ph)VEINIDHK	Class I	H	C	Kidney epithelial	SILAC	P-Tyr-1000	Q Exactive Plus	['Present', 'Present', 'Present', 'Present']	HDLBP	Y437	KIF5B-ALK@HEK 293T cell line	Prat_668
33768672	EQIEGMVKDIINRMDYVEINIDHKFHRHIIG	MDY(ph)VEINIDHK	Class I	H	C	Kidney epithelial	SILAC	P-Tyr-1000	Q Exactive Plus	['Present', 'Present', 'Present', 'Present']	HDLBP	Y437	KIF5B-ALK@HEK 293T cell line	Prat_668
33768672	RIEVEKAFHPFIAGPYNRIVGEIMQETGTRI	AFHPFIAGPY(ph)NR	Class I	H	C	Kidney epithelial	SILAC	P-Tyr-1000	Q Exactive Plus	['Present', 'Present', 'Present', 'Present']	HDLBP	Y241	KIF5B-ALK@HEK 293T cell line	Prat_668
33768672	RIEVEKAFHPFIAGPYNRIVGEIMQETGTRI	AFHPFIAGPY(ph)NR	Class I	H	C	Kidney epithelial	SILAC	P-Tyr-1000	Q Exactive Plus	['Present', 'Present', 'Present', 'Present']	HDLBP	Y241	KIF5B-ALK@HEK 293T cell line	Prat_668
33768672	IRGEPEKIGQAITEVYAKANSFTVSSVAAPS	IGQAITEVY(ph)AK	Class I	H	C	Kidney epithelial	SILAC	P-Tyr-1000	Q Exactive Plus	['Present', 'Present', 'Present', 'Present']	HDLBP	Y358	KIF5B-ALK@HEK 293T cell line	Prat_668
33768672	IRGEPEKIGQAITEVYAKANSFTVSSVAAPS	IGQAITEVY(ph)AK	Class I	H	C	Kidney epithelial	SILAC	P-Tyr-1000	Q Exactive Plus	['Present', 'Present', 'Present', 'Present']	HDLBP	Y358	KIF5B-ALK@HEK 293T cell line	Prat_668
33768672	TKYMQKMVADIVENSYSISVPIFKQFHKNII	MVADIVENSY(ph)SISVPIFK	Class I	H	C	Kidney epithelial	SILAC	P-Tyr-1000	Q Exactive Plus	['Present', 'Present', 'Present', 'Present']	HDLBP	Y582	KIF5B-ALK@HEK 293T cell line	Prat_668
33768672	TKYMQKMVADIVENSYSISVPIFKQFHKNII	MVADIVENSY(ph)SISVPIFK	Class I	H	C	Kidney epithelial	SILAC	P-Tyr-1000	Q Exactive Plus	['Present', 'Present', 'Present', 'Present']	HDLBP	Y582	KIF5B-ALK@HEK 293T cell line	Prat_668
33768672	EQIEGMVKDIINRMDYVEINIDHKFHRHIIG	MDY(ph)VEINIDHK	Class I	H	C	Kidney epithelial	SILAC	P-Tyr-1000	Q Exactive Plus	['Present', 'Present', 'Present', 'Present']	HDLBP	Y437	KIF5B-RET@HEK 293T cell line	Prat_669
33768672	RIEVEKAFHPFIAGPYNRIVGEIMQETGTRI	AFHPFIAGPY(ph)NR	Class I	H	C	Kidney epithelial	SILAC	P-Tyr-1000	Q Exactive Plus	['Present', 'Present', 'Present', 'Present']	HDLBP	Y241	KIF5B-RET@HEK 293T cell line	Prat_669
33768672	IRGEPEKIGQAITEVYAKANSFTVSSVAAPS	IGQAITEVY(ph)AK	Class I	H	C	Kidney epithelial	SILAC	P-Tyr-1000	Q Exactive Plus	['Present', 'Present', 'Present', 'Present']	HDLBP	Y358	KIF5B-RET@HEK 293T cell line	Prat_669
33768672	TKYMQKMVADIVENSYSISVPIFKQFHKNII	MVADIVENSY(ph)SISVPIFK	Class I	H	C	Kidney epithelial	SILAC	P-Tyr-1000	Q Exactive Plus	['Present', 'Present', 'Present', 'Present']	HDLBP	Y582	KIF5B-RET@HEK 293T cell line	Prat_669
33768672	EQIEGMVKDIINRMDYVEINIDHKFHRHIIG	MDY(ph)VEINIDHK	Class I	H	C	Kidney epithelial	SILAC	P-Tyr-1000	Q Exactive Plus	['Present', 'Present', 'Present', 'Present']	HDLBP	Y437	SDC4-ROS1@HEK 293T cell line	Prat_1045
33768672	RIEVEKAFHPFIAGPYNRIVGEIMQETGTRI	AFHPFIAGPY(ph)NR	Class I	H	C	Kidney epithelial	SILAC	P-Tyr-1000	Q Exactive Plus	['Present', 'Present', 'Present', 'Present']	HDLBP	Y241	SDC4-ROS1@HEK 293T cell line	Prat_1045
33768672	IRGEPEKIGQAITEVYAKANSFTVSSVAAPS	IGQAITEVY(ph)AK	Class I	H	C	Kidney epithelial	SILAC	P-Tyr-1000	Q Exactive Plus	['Present', 'Present', 'Present', 'Present']	HDLBP	Y358	SDC4-ROS1@HEK 293T cell line	Prat_1045
33768672	TKYMQKMVADIVENSYSISVPIFKQFHKNII	MVADIVENSY(ph)SISVPIFK	Class I	H	C	Kidney epithelial	SILAC	P-Tyr-1000	Q Exactive Plus	['Present', 'Present', 'Present', 'Present']	HDLBP	Y582	SDC4-ROS1@HEK 293T cell line	Prat_1045
33797919	VATLNSEEESDPPTYK		0.999987	H	C	Cervical cancer	SILAC	TiO2	Q Exactive	[132940000, 'PRESENT', 'PRESENT', 'PRESENT']	HDLBP	S31	Untreated control@HeLa cell line R2	Prat_1302
33797919	VATLNSEEESDPPTYK		0.999987	H	C	Cervical cancer	SILAC	TiO2	Q Exactive	[151000000, 'PRESENT', 'PRESENT', 'PRESENT']	HDLBP	S31	Rapamycin@HeLa cell line R2	Prat_938
33845483	DEAGEGREAKDCDPGSPRRCDIIIISGRKEK		provided	H	C	SARS-Infection	Label-free	Fe3+NTA	Orbitrap Exploris 480	['Present', 'Present', 'Present', 'Present']	HDLBP	S944	DMSO(12h)@A549 cell line	Prat_281
33845483	DEAGEGREAKDCDPGSPRRCDIIIISGRKEK		provided	H	C	SARS-Infection	Label-free	Fe3+NTA	Orbitrap Exploris 480	['Present', 'Present', 'Present', 'Present']	HDLBP	S944	DMSO(36h)@A549 cell line	Prat_293
33845483	DEAGEGREAKDCDPGSPRRCDIIIISGRKEK		provided	H	C	SARS-Infection	Label-free	Fe3+NTA	Orbitrap Exploris 480	['Present', 'Present', 'Present', 'Present']	HDLBP	S944	DMSO(6h)@A549 cell line	Prat_299
33845483	DEAGEGREAKDCDPGSPRRCDIIIISGRKEK		provided	H	C	SARS-Infection	Label-free	Fe3+NTA	Orbitrap Exploris 480	['Present', 'Present', 'Present', 'Present']	HDLBP	S944	SARS-CoV(12h)@A549 cell line	Prat_1011
33845483	DEAGEGREAKDCDPGSPRRCDIIIISGRKEK		provided	H	C	SARS-Infection	Label-free	Fe3+NTA	Orbitrap Exploris 480	['Present', 'Present', 'Present', 'Present']	HDLBP	S944	SARS-CoV(24h)@A549 cell line	Prat_1012
33845483	DEAGEGREAKDCDPGSPRRCDIIIISGRKEK		provided	H	C	SARS-Infection	Label-free	Fe3+NTA	Orbitrap Exploris 480	['Present', 'Present', 'Present', 'Present']	HDLBP	S944	SARS-CoV(36h)@A549 cell line	Prat_1013
33845483	DEAGEGREAKDCDPGSPRRCDIIIISGRKEK		provided	H	C	SARS-Infection	Label-free	Fe3+NTA	Orbitrap Exploris 480	['Present', 'Present', 'Present', 'Present']	HDLBP	S944	SARS-CoV(6h)@A549 cell line	Prat_1014
33845483	DEAGEGREAKDCDPGSPRRCDIIIISGRKEK		provided	H	C	SARS-Infection	Label-free	Fe3+NTA	Orbitrap Exploris 480	['Present', 'Present', 'Present', 'Present']	HDLBP	S944	SARS-CoV2(12h)@A549 cell line	Prat_1015
33845483	DEAGEGREAKDCDPGSPRRCDIIIISGRKEK		provided	H	C	SARS-Infection	Label-free	Fe3+NTA	Orbitrap Exploris 480	['Present', 'Present', 'Present', 'Present']	HDLBP	S944	SARS-CoV2(36h)@A549 cell line	Prat_1017
33845483	DEAGEGREAKDCDPGSPRRCDIIIISGRKEK		provided	H	C	SARS-Infection	Label-free	Fe3+NTA	Orbitrap Exploris 480	['Present', 'Present', 'Present', 'Present']	HDLBP	S944	SARS-CoV2(6h)@A549 cell line	Prat_1018
34124911	RSGLVPQQIKVATLNSEEESDPPTYKDAFPP	VATLNS(ph)EEESDPPTYK	0.999911	H	C	Inflammation	Label free	TiO2	Q Exactive Orbitrap	[23.11393, 23.55707, 23.66807, 24.26835, 23.42111, 23.32636]	HDLBP	S31	TGF-beta(0d)@hSAECs	Prat_1185
34124911	RSGLVPQQIKVATLNSEEESDPPTYKDAFPP	VATLNS(ph)EEESDPPTYK	0.999911	H	C	Inflammation	Label free	TiO2	Q Exactive Orbitrap	[23.85424, 23.91534, 23.89689, 23.21479, 23.44215, 23.55882]	HDLBP	S31	TGF-beta(1d)@hSAECs	Prat_1186
34124911	RSGLVPQQIKVATLNSEEESDPPTYKDAFPP	VATLNS(ph)EEESDPPTYK	0.999911	H	C	Inflammation	Label free	TiO2	Q Exactive Orbitrap	[22.97584, 22.79739, 23.47988, 23.39924, 23.91734, 23.70197]	HDLBP	S31	TGF-beta(3d)@hSAECs	Prat_1187
34124911	RSGLVPQQIKVATLNSEEESDPPTYKDAFPP	VATLNS(ph)EEESDPPTYK	0.999911	H	C	Inflammation	Label free	TiO2	Q Exactive Orbitrap	[22.25312, 23.0326, 23.39558, 19.24018, 22.34852, 23.4197]	HDLBP	S31	TGF-beta+BMS-345541(0d)@hSAECs	Prat_1189
34124911	RSGLVPQQIKVATLNSEEESDPPTYKDAFPP	VATLNS(ph)EEESDPPTYK	0.999911	H	C	Inflammation	Label free	TiO2	Q Exactive Orbitrap	[23.39519, 24.08318, 24.26499, 22.00696, 23.61785, 23.33579]	HDLBP	S31	TGF-beta+BMS-345541(1d)@hSAECs	Prat_1190
34124911	RSGLVPQQIKVATLNSEEESDPPTYKDAFPP	VATLNS(ph)EEESDPPTYK	0.999911	H	C	Inflammation	Label free	TiO2	Q Exactive Orbitrap	[23.84594, 23.15385, 23.51941, 23.08391, 23.31603, 24.01308]	HDLBP	S31	TGF-beta+BMS-345541(3d)@hSAECs	Prat_1191
34186244	RSGLVPQQIKVATLNSEEESDPPTYKDAFPP	-	Class I	H	C	Kinase-study	TMT	TIO2(HAMMOC)	Orbitrap Fusion Lumos or Q Exactive	[1848021.488, 1613262.836, 1793691.066, '-']	HDLBP	S31	DMSO ctrl1@HEK293T cell line	Prat_270
34186244	AEHRSGLVPQQIKVATLNSEEESDPPTYKDA	-	Class I	H	C	Kinase-study	TMT	TIO2(HAMMOC)	Orbitrap Fusion Lumos or Q Exactive	[558578, 486642, 507659, '-']	HDLBP	T28	DMSO ctrl2@HEK293T cell line	Prat_271
34186244	RSGLVPQQIKVATLNSEEESDPPTYKDAFPP	-	Class I	H	C	Kinase-study	TMT	TIO2(HAMMOC)	Orbitrap Fusion Lumos or Q Exactive	[792197, 732668, 701265, '-']	HDLBP	S31	DMSO ctrl2@HEK293T cell line	Prat_271
34186244	RSGLVPQQIKVATLNSEEESDPPTYKDAFPP	-	Class I	H	C	Kinase-study	TMT	TIO2(HAMMOC)	Orbitrap Fusion Lumos or Q Exactive	[1045709.011, 991738.4081, 975478.1897, '-']	HDLBP	S31	CX-4945@HEK293T cell line	Prat_224
34186244	AEHRSGLVPQQIKVATLNSEEESDPPTYKDA	-	Class I	H	C	Kinase-study	TMT	TIO2(HAMMOC)	Orbitrap Fusion Lumos or Q Exactive	[435375, 516962, 479410, '-']	HDLBP	T28	Forskolin@HEK293T cell line	Prat_474
34186244	RSGLVPQQIKVATLNSEEESDPPTYKDAFPP	-	Class I	H	C	Kinase-study	TMT	TIO2(HAMMOC)	Orbitrap Fusion Lumos or Q Exactive	[587366, 681569, 626085, '-']	HDLBP	S31	Forskolin@HEK293T cell line	Prat_474
34604676	AEHRSGLVPQQIKVATLNSEEESDPPTYKDA	VAT(ph)LNSEEESDPPTYK	0.963351	H	C	Acute Lymphoblastic Leukemia	TMT	TiO2+Fe-NTA	Orbitrap Fusion Lumos	[]	HDLBP	T28	DMSO+PCB@Primary ALL-5 cells	Prat_382
34604676	AEHRSGLVPQQIKVATLNSEEESDPPTYKDA	VAT(ph)LNSEEESDPPTYK	0.963351	H	C	Acute Lymphoblastic Leukemia	TMT	TiO2+Fe-NTA	Orbitrap Fusion Lumos	[15.17343705, 15.24141496, 15.1454869]	HDLBP	T28	DMSO@Primary ALL-5 cells	Prat_370
34604676	AEHRSGLVPQQIKVATLNSEEESDPPTYKDA	VAT(ph)LNSEEESDPPTYK	0.963351	H	C	Acute Lymphoblastic Leukemia	TMT	TiO2+Fe-NTA	Orbitrap Fusion Lumos	[]	HDLBP	T28	VCR+PCB@Primary ALL-5 cells	Prat_1355
34604676	AEHRSGLVPQQIKVATLNSEEESDPPTYKDA	VAT(ph)LNSEEESDPPTYK	0.963351	H	C	Acute Lymphoblastic Leukemia	TMT	TiO2+Fe-NTA	Orbitrap Fusion Lumos	[14.4866099, 15.06235235, 15.08957051]	HDLBP	T28	VCR@Primary ALL-5 cells	Prat_1354
35022314		VATLNS(ph)EEESDPPTYK	0.998841	H	C	Kinase-Signalling	TMT10plex	IMAC	Q Exactive Plus	[14.3816604818752, 13.9112507291719, 13.9399189916957]	HDLBP	S31	DMSO@H1299 cell line	Prat_320
35022314		VATLNS(ph)EEESDPPTYK	0.998841	H	C	Kinase-Signalling	TMT10plex	IMAC	Q Exactive Plus	[12.9940703205807, 13.405791897582901, 13.18702511055255]	HDLBP	S31	RXDX-106(30min)@H1299 cell line IMAC	Prat_977
35022314		VATLNS(ph)EEESDPPTYK	0.998841	H	C	Kinase-Signalling	TMT10plex	IMAC	Q Exactive Plus	[13.0278362209493, 12.993999381915948, 13.012382176257699]	HDLBP	S31	RXDX-106(4h)@H1299 cell line IMAC	Prat_979
35688186	PSRGFVVRDAPWTASSSEKAPDMSSSEEFPS	DAPWTASS(ph)SEK	0.752911	H	C	Signaling	label-free		Orbitrap Lumos	[0.0, 0.0, 0.0]	HDLBP	S1237	Caffeine(0.01Î¼M)@HepG2 cells	Prat_121
35688186	VPQQIKVATLNSEEESDPPTYKDAFPPLPEK	VATLNSEEES(ph)DPPTYK	0.99999	H	C	Signaling	label-free	Enrichment (no details)	Orbitrap Lumos	[0.0, 10736000.0, 0.0]	HDLBP	S35	Caffeine(0.01Î¼M)@HepG2 cells	Prat_121
35688186	CTKYMQKMVADLVENSYSISVPIFKQFHKNI	MVADLVENS(ph)YSISVPIFK	0.992499	H	C	Signaling	label-free	Enrichment (no details)	Orbitrap Lumos	[2840500.0, 4459500.0, 11168000.0]	HDLBP	S581	Caffeine(0.01Î¼M)@HepG2 cells	Prat_121
35688186	PSRGFVVRDAPWTASSSEKAPDMSSSEEFPS	DAPWTASS(ph)SEK	0.752911	H	C	Signaling	label-free		Orbitrap Lumos	[0.0, 0.0, 0.0]	HDLBP	S1237	Caffeine(0.1Î¼M)@HepG2 cells	Prat_122
35688186	VPQQIKVATLNSEEESDPPTYKDAFPPLPEK	VATLNSEEES(ph)DPPTYK	0.99999	H	C	Signaling	label-free	Enrichment (no details)	Orbitrap Lumos	[12430000.0, 39100000.0, 8309400.0]	HDLBP	S35	Caffeine(0.1Î¼M)@HepG2 cells	Prat_122
35688186	CTKYMQKMVADLVENSYSISVPIFKQFHKNI	MVADLVENS(ph)YSISVPIFK	0.992499	H	C	Signaling	label-free	Enrichment (no details)	Orbitrap Lumos	[0.0, 1468700.0, 1643300.0]	HDLBP	S581	Caffeine(0.1Î¼M)@HepG2 cells	Prat_122
35688186	PSRGFVVRDAPWTASSSEKAPDMSSSEEFPS	DAPWTASS(ph)SEK	0.752911	H	C	Signaling	label-free		Orbitrap Lumos	[0.0, 0.0, 0.0]	HDLBP	S1237	Caffeine(1Î¼M)@HepG2 cells	Prat_129
35688186	VPQQIKVATLNSEEESDPPTYKDAFPPLPEK	VATLNSEEES(ph)DPPTYK	0.99999	H	C	Signaling	label-free	Enrichment (no details)	Orbitrap Lumos	[0.0, 0.0, 10396000.0]	HDLBP	S35	Caffeine(1Î¼M)@HepG2 cells	Prat_129
35688186	CTKYMQKMVADLVENSYSISVPIFKQFHKNI	MVADLVENS(ph)YSISVPIFK	0.992499	H	C	Signaling	label-free	Enrichment (no details)	Orbitrap Lumos	[4862900.0, 0.0, 10618000.0]	HDLBP	S581	Caffeine(1Î¼M)@HepG2 cells	Prat_129
35688186	PSRGFVVRDAPWTASSSEKAPDMSSSEEFPS	DAPWTASS(ph)SEK	0.752911	H	C	Signaling	label-free		Orbitrap Lumos	[31530000.0, 0.0, 0.0]	HDLBP	S1237	Caffeine(10Î¼M)@HepG2 cells	Prat_127
35688186	VPQQIKVATLNSEEESDPPTYKDAFPPLPEK	VATLNSEEES(ph)DPPTYK	0.99999	H	C	Signaling	label-free	Enrichment (no details)	Orbitrap Lumos	[27258000.0, 0.0, 19762000.0]	HDLBP	S35	Caffeine(10Î¼M)@HepG2 cells	Prat_127
35688186	CTKYMQKMVADLVENSYSISVPIFKQFHKNI	MVADLVENS(ph)YSISVPIFK	0.992499	H	C	Signaling	label-free	Enrichment (no details)	Orbitrap Lumos	[0.0, 15093000.0, 15195000.0]	HDLBP	S581	Caffeine(10Î¼M)@HepG2 cells	Prat_127
35688186	PSRGFVVRDAPWTASSSEKAPDMSSSEEFPS	DAPWTASS(ph)SEK	0.752911	H	C	Signaling	label-free		Orbitrap Lumos	[0.0, 0.0, 0.0]	HDLBP	S1237	Caffeine(100Î¼M)@HepG2 cells	Prat_125
35688186	VPQQIKVATLNSEEESDPPTYKDAFPPLPEK	VATLNSEEES(ph)DPPTYK	0.99999	H	C	Signaling	label-free	Enrichment (no details)	Orbitrap Lumos	[30692000.0, 0.0, 18326000.0]	HDLBP	S35	Caffeine(100Î¼M)@HepG2 cells	Prat_125
35688186	CTKYMQKMVADLVENSYSISVPIFKQFHKNI	MVADLVENS(ph)YSISVPIFK	0.992499	H	C	Signaling	label-free	Enrichment (no details)	Orbitrap Lumos	[5387200.0, 4258700.0, 0.0]	HDLBP	S581	Caffeine(100Î¼M)@HepG2 cells	Prat_125
35688186	PSRGFVVRDAPWTASSSEKAPDMSSSEEFPS	DAPWTASS(ph)SEK	0.752911	H	C	Signaling	label-free		Orbitrap Lumos	[0.0, 7393500.0, 8848700.0]	HDLBP	S1237	Caffeine(1000Î¼M)@HepG2 cells	Prat_123
35688186	VPQQIKVATLNSEEESDPPTYKDAFPPLPEK	VATLNSEEES(ph)DPPTYK	0.99999	H	C	Signaling	label-free	Enrichment (no details)	Orbitrap Lumos	[0.0, 21683000.0, 11228000.0]	HDLBP	S35	Caffeine(1000Î¼M)@HepG2 cells	Prat_123
35688186	CTKYMQKMVADLVENSYSISVPIFKQFHKNI	MVADLVENS(ph)YSISVPIFK	0.992499	H	C	Signaling	label-free	Enrichment (no details)	Orbitrap Lumos	[0.0, 0.0, 0.0]	HDLBP	S581	Caffeine(1000Î¼M)@HepG2 cells	Prat_123
35688186	PSRGFVVRDAPWTASSSEKAPDMSSSEEFPS	DAPWTASS(ph)SEK	0.752911	H	C	Signaling	label-free		Orbitrap Lumos	[0.0, 0.0, 0.0]	HDLBP	S1237	Quercetin(10Î¼M)@HepG2 cells	Prat_929
35688186	VPQQIKVATLNSEEESDPPTYKDAFPPLPEK	VATLNSEEES(ph)DPPTYK	0.99999	H	C	Signaling	label-free	Enrichment (no details)	Orbitrap Lumos	[0.0, 0.0, 0.0]	HDLBP	S35	Quercetin(10Î¼M)@HepG2 cells	Prat_929
35688186	CTKYMQKMVADLVENSYSISVPIFKQFHKNI	MVADLVENS(ph)YSISVPIFK	0.992499	H	C	Signaling	label-free	Enrichment (no details)	Orbitrap Lumos	[10543000.0, 13940000.0, 0.0]	HDLBP	S581	Quercetin(10Î¼M)@HepG2 cells	Prat_929
35864335	DCDPGSPR	DCDPGS(ph)PR	Class I	H	C	Phospho-signaling	TMT	IMAC-Fe	Q Exactive Plus or Orbitrap Fusion Lumos	[1.26115493273115]	HDLBP	S944	RNA-bound@HeLa Kyoto cells	Prat_963
35864335	DCDPGSPR	DCDPGS(ph)PR	Class I	H	C	Phospho-signaling	TMT	IMAC-Fe	Q Exactive Plus or Orbitrap Fusion Lumos	[1.07331131810037]	HDLBP	S944	Soluble-phosphopeptides@HeLa Kyoto cells	Prat_1109
35880733	VATLNSEEESDPPTYK	VATLNS(ph)EEESDPPTYK	Class I	H	C	ovarian cancer	Label-free	IMAC-Fe	Orbitrap	[0.0, 0.0, 0.0, 572400.0, 588590.0, 6029500.0]	HDLBP	S31	MBR(1X-R1-R6)@SK-OV-3 cell line	Prat_716
35880733	VATLNSEEESDPPTYK	VATLNS(ph)EEESDPPTYK	Class I	H	C	ovarian cancer	Label-free	IMAC-Fe	Orbitrap	[0.0, 0.0, 0.0, 0.0, 0.0, 6029500.0]	HDLBP	S31	Without MBR(1X-R1-R6)@SK-OV-3 cell line	Prat_1374
35880733	VATLNSEEESDPPTYK	VAT(ph)LNSEEESDPPTYK	Class I	H	C	ovarian cancer	TMT	IMAC-Fe	Orbitrap	[0.0, 0.0, 0.0, 0.2655820014564409, 0.16203671764209882, 0.26282626192940095]	HDLBP	T28	TMT(1X-R1-R6)@SK-OV-3 cell line	Prat_1208
35880733	VATLNSEEESDPPTYK	VATLNS(ph)EEESDPPTYK	Class I	H	C	ovarian cancer	SILAC	IMAC-Fe	Orbitrap	[0.39144520556133366, 0.42838027409086005, 0.42693074754143456, 0.44483182306865304, 0.34074011311402486, 0.0]	HDLBP	S31	siSILAC+MBR(1X-R1-R6)@SK-OV-3 cell line	Prat_1108
35880733	VATLNSEEESDPPTYK	VATLNS(ph)EEESDPPTYK	Class I	H	C	ovarian cancer	SILAC	IMAC-Fe	Orbitrap	[0.39144520556133366, 0.42838027409086005, 0.42693074754143456, 0.44483182306865304, 0.34074011311402486, 0.0]	HDLBP	S31	siSILAC(1X-R1-R6)@SK-OV-3 cell line	Prat_1107
35882839			Class I	H	C	Colon-cancer	Label-free	not mentioned	Orbitrap Fusion Lumos	['present', 'present', 'present', 'present']	HDLBP	S31	Irrelevant shRNA@HCT116	Prat_640
35882839			Class I	H	C	Colon-cancer	Label-free	not mentioned	Orbitrap Fusion Lumos	['present', 'present', 'present', 'present']	HDLBP	S11	Irrelevant shRNA@HCT116	Prat_640
35882839			Class I	H	C	Colon-cancer	Label-free	not mentioned	Orbitrap Fusion Lumos	['present', 'present', 'present', 'present']	HDLBP	S11	shRNA 947@HCT116	Prat_1091
35882839			Class I	H	C	Colon-cancer	Label-free	not mentioned	Orbitrap Fusion Lumos	['present', 'present', 'present', 'present']	HDLBP	S31	shRNA 947@HCT116	Prat_1091
35947955	TLNSEEESDPPTYKD	tLNsEEEsDPPtyKD	0.95	H	C	Blood-cancer	TMT	TiO2	Q Exactive HF-X	[-0.701045036315918, -0.538468837738037, -0.361294269561768, -0.224184513092041]	HDLBP	S35	DMSO@MV4-11 cell line F1 CC	Prat_352
35947955	TLNSEEESDPPTYKD	tLNsEEEsDPPtyKD	0.95	H	C	Blood-cancer	TMT	TiO2	Q Exactive HF-X	[0.536280632019043, 0.0223383903503418, 0.3974928855896, 0.428842067718506]	HDLBP	S35	MK2206@MV4-11 cell line F1 CC	Prat_732
35947955	TLNSEEESDPPTYKD	tLNsEEEsDPPtyKD	0.95	H	C	Blood-cancer	TMT	TiO2	Q Exactive HF-X	[0.146180152893066, -0.206618309020996, -0.209747314453125, -0.179749488830566]	HDLBP	S35	MK2206@MV4-11 cell line F2 CC	Prat_733
35947955	TLNSEEESDPPTYKD	tLNsEEEsDPPtyKD	0.95	H	C	Blood-cancer	TMT	TiO2	Q Exactive HF-X	[-0.29464864730835, -0.0093846321105957, -0.148520946502686, -0.109580993652344]	HDLBP	S35	MK2206@MV4-11 cell line F3 MBO	Prat_734
35947955	TLNSEEESDPPTYKD	tLNsEEEsDPPtyKD	0.95	H	C	Blood-cancer	TMT	TiO2	Q Exactive HF-X	[-0.584583759307861, -0.222130298614502, -2.48758745193481, -0.196288585662842]	HDLBP	S35	MK2206@MV4-11 cell line F4 MBO	Prat_735
35947955	TLNSEEESDPPTYKD	tLNsEEEsDPPtyKD	0.95	H	C	Blood-cancer	TMT	TiO2	Q Exactive HF-X	[2.28638744354248, 1.38629150390625, 1.40531158447266, 1.52164220809937]	HDLBP	S35	MK2206@MV4-11 cell line F5 NN	Prat_736
35947955	TLNSEEESDPPTYKD	tLNsEEEsDPPtyKD	0.95	H	C	Blood-cancer	TMT	TiO2	Q Exactive HF-X	[0.185273170471191, 0.0859589576721191, -0.133960247039795, -0.266452312469482]	HDLBP	S35	Selinexor@MV4-11 cell line F1 CC	Prat_1046
35947955	TLNSEEESDPPTYKD	tLNsEEEsDPPtyKD	0.95	H	C	Blood-cancer	TMT	TiO2	Q Exactive HF-X	[-0.185273170471191, -0.0223383903503418, 0.133960247039795, 0.224184513092041]	HDLBP	S35	Selinexor+MK2206@MV4-11 cell line F1 CC	Prat_1056
35947955	TLNSEEESDPPTYKD	tLNsEEEsDPPtyKD	0.95	H	C	Blood-cancer	TMT	TiO2	Q Exactive HF-X	[-0.149056434631348, 0.171788215637207, -0.0541524887084961, -0.0438823699951172]	HDLBP	S35	Selinexor+MK2206@MV4-11 cell line F2 CC	Prat_1057
35947955	TLNSEEESDPPTYKD	tLNsEEEsDPPtyKD	0.95	H	C	Blood-cancer	TMT	TiO2	Q Exactive HF-X	[-0.0352492332458496, 0.0093846321105957, 0.196374416351318, -0.099553108215332]	HDLBP	S35	Selinexor+MK2206@MV4-11 cell line F3 MBO	Prat_1058
35947955	TLNSEEESDPPTYKD	tLNsEEEsDPPtyKD	0.95	H	C	Blood-cancer	TMT	TiO2	Q Exactive HF-X	[-0.0897784233093262, -0.0587630271911621, -0.141710758209229, -0.393129825592041]	HDLBP	S35	Selinexor+MK2206@MV4-11 cell line F4 MBO	Prat_1059
35947955	TLNSEEESDPPTYKD	tLNsEEEsDPPtyKD	0.95	H	C	Blood-cancer	TMT	TiO2	Q Exactive HF-X	[-1.35315990447998, -1.50594234466553, -1.42997169494629, -1.60536241531372]	HDLBP	S35	Selinexor+MK2206@MV4-11 cell line F5 NN	Prat_1060
35947955	TLNSEEESDPPTYKD	tLNsEEEsDPPtyKD	0.95	H	C	Blood-cancer	TMT	TiO2	Q Exactive HF-X	[0.309202194213867, 0.466221809387207, 0.0541524887084961, 0.223824501037598]	HDLBP	S35	Selinexor@MV4-11 cell line F2 CC	Prat_1047
35947955	TLNSEEESDPPTYKD	tLNsEEEsDPPtyKD	0.95	H	C	Blood-cancer	TMT	TiO2	Q Exactive HF-X	[0.0352492332458496, 0.101737499237061, -0.240655422210693, 0.099553108215332]	HDLBP	S35	Selinexor@MV4-11 cell line F3 MBO	Prat_1048
35947955	TLNSEEESDPPTYKD	tLNsEEEsDPPtyKD	0.95	H	C	Blood-cancer	TMT	TiO2	Q Exactive HF-X	[0.0897784233093262, 0.244850635528564, 0.141710758209229, 0.196288585662842]	HDLBP	S35	Selinexor@MV4-11 cell line F4 MBO	Prat_1049
35947955	TLNSEEESDPPTYKD	tLNsEEEsDPPtyKD	0.95	H	C	Blood-cancer	TMT	TiO2	Q Exactive HF-X	[-1.28816795349121, -1.38629150390625, -1.40531158447266, -1.52164220809937]	HDLBP	S35	Selinexor@MV4-11 cell line F1 CC	Prat_1046
35947955	TLNSEEESDPPTYKD	tLNsEEEsDPPtyKD	0.95	H	C	Blood-cancer	TMT	TiO2	Q Exactive HF-X	[0.198683261871338, -0.085233211517334, 0.148520946502686, 0.547473907470703]	HDLBP	S35	DMSO@MV4-11 cell line F3 MBO	Prat_354
35947955	TLNSEEESDPPTYKD	tLNsEEEsDPPtyKD	0.95	H	C	Blood-cancer	TMT	TiO2	Q Exactive HF-X	[-0.146180152893066, -0.171788215637207, 0.268553733825684, 0.0438823699951172]	HDLBP	S35	DMSO@MV4-11 cell line F2 CC	Prat_353
35947955	TLNSEEESDPPTYKD	tLNsEEEsDPPtyKD	0.95	H	C	Blood-cancer	TMT	TiO2	Q Exactive HF-X	[0.405444622039795, 0.0587630271911621, 0.77946138381958, 0.391660213470459]	HDLBP	S35	DMSO@MV4-11 cell line F4 MBO	Prat_355
35947955	TLNSEEESDPPTYKD	tLNsEEEsDPPtyKD	0.95	H	C	Blood-cancer	TMT	TiO2	Q Exactive HF-X	[1.28816795349121, 1.69156169891357, 1.56417274475098, 1.66098928451538]	HDLBP	S35	DMSO@MV4-11 cell line F5 NN	Prat_356
35973030	MDYVEINIDHK	MDY(ph)VEINIDHK	Class I	H	C	Colorectal cancer	Label-free	p-Tyr-1000	Q-Exactive Plus	[581050.752787, ' --', 891574.953778]	HDLBP	Y437	Osimertinib@CAF7 cell line Run1	Prat_820
35973030	MDYVEINIDHK	MDY(ph)VEINIDHK	Class I	H	C	Colorectal cancer	Label-free	p-Tyr-1000	Q-Exactive Plus	[501056.658804, ' --', ' --']	HDLBP	Y437	Osimertinib@MRC5 cell line Run1	Prat_822
35973030	MDYVEINIDHK	MDY(ph)VEINIDHK	Class I	H	C	Colorectal cancer	Label-free	p-Tyr-1000	Q-Exactive Plus	[884164.29719, ' --', ' --']	HDLBP	Y437	Osimertinib@CAF7 cell line Run2	Prat_821
35973030	MDYVEINIDHK	MDY(ph)VEINIDHK	Class I	H	C	Colorectal cancer	Label-free	p-Tyr-1000	Q-Exactive Plus	[444008.357554, 1651779.943681, 625669.298819]	HDLBP	Y437	Osimertinib@MRC5 cell line Run2	Prat_823
35973030	MDYVEINIDHK	MDY(ph)VEINIDHK	Class I	H	C	Colorectal cancer	Label-free	p-Tyr-1000	Q-Exactive Plus	[789924.897868, 1078650.982681, 882037.61487]	HDLBP	Y437	DMSO@CAF7 cell line Run1	Prat_312
35973030	MDYVEINIDHK	MDY(ph)VEINIDHK	Class I	H	C	Colorectal cancer	Label-free	p-Tyr-1000	Q-Exactive Plus	[1537668.232327, 1154445.863764, ' --']	HDLBP	Y437	DMSO@MRC5 cell line Run1	Prat_350
35973030	MDYVEINIDHK	MDY(ph)VEINIDHK	Class I	H	C	Colorectal cancer	Label-free	p-Tyr-1000	Q-Exactive Plus	[' --', 1034945.481221, 1294261.530444]	HDLBP	Y437	DMSO@CAF7 cell line Run2	Prat_313
35973030	MDYVEINIDHK	MDY(ph)VEINIDHK	Class I	H	C	Colorectal cancer	Label-free	p-Tyr-1000	Q-Exactive Plus	[1349854.511608, ' --', ' --']	HDLBP	Y437	DMSO@MRC5 cell line Run2	Prat_351
36483536		VATLNS(ph)EEESDPPTYK	0.998514	H	C	CCR5 signaling	SILAC	TiO2	LTQ Orbitrap Velos	['Present']	HDLBP	S31	CCR5 constitutive activity	Prat_151
36619864			0.991993	H	C	Embryo implantation	TMT	TiO2	Q-Exactive HF-X hybrid quadrupole-Orbitrap	[10.9445657730103, 11.2732715606689, 11.3856468200684, 11.374605178833]	HDLBP	S31	Untreated@Trophectoderm cells	Prat_1351
36619864			0.991993	H	C	Embryo implantation	TMT	TiO2	Q-Exactive HF-X hybrid quadrupole-Orbitrap	[12.3480367660522, 12.5387954711914, 12.3892011642456, 11.9768142700195]	HDLBP	S31	Endometrial EP-sEVs@Trophectoderm cells	Prat_425
26378887		VATLNS(ph)EEESDPPTYK	0.998976	H	C	Kinase activity	Label Free	Fe-IMAC	Orbitrap Q-Exactive	[25.9762]	HDLBP	S67	Pervanadate@SK-N-BE cell line	Prat_855
26378887		VATLNS(ph)EEESDPPTYK	0.998976	H	C	Kinase activity	Label Free	Fe-IMAC	Orbitrap Q-Exactive	[25.9762]	HDLBP	S67	Untreated@SK-N-BE cell line	Prat_1350
30872405	VPQQIKVATLNSEEESDPPTYKDAFPPLPEK	-	0.885845	H	C	Skeletal Myoblasts	SILAC	TiO2	Orbitrap Fusion Tribrid	['Present', 'Present', 'Present', 'Present']	HDLBP	S71	Untreated@LHCN-M2 cells	Prat_1342
30872405	RSGLVPQQIKVATLNSEEESDPPTYKDAFPP	-	0.999985	H	C	Skeletal Myoblasts	SILAC	TiO2	Orbitrap Fusion Tribrid	['Present', 'Present', 'Present', 'Present']	HDLBP	S67	Untreated@LHCN-M2 cells	Prat_1342
30872405	RSGLVPQQIKVATLNSEEESDPPTYKDAFPP	-	0.999985	H	C	Skeletal Myoblasts	SILAC	TiO2	Orbitrap Fusion Tribrid	['Present', 'Present', 'Present', 'Present']	HDLBP	S67	CHIR99021@LHCN-M2 cells	Prat_161
35882839			Class I	H	C	Colon-cancer	Label-free	not mentioned	Orbitrap Fusion Lumos	['present', 'present', 'present', 'present']	HDLBP	S11	shRNA 312@HCT116	Prat_1090
35882839			Class I	H	C	Colon-cancer	Label-free	not mentioned	Orbitrap Fusion Lumos	['present', 'present', 'present', 'present']	HDLBP	T8	shRNA 312@HCT116	Prat_1090
35882839			Class I	H	C	Colon-cancer	Label-free	not mentioned	Orbitrap Fusion Lumos	['present', 'present', 'present', 'present']	HDLBP	T39	shRNA 312@HCT116	Prat_1090
35882839			Class I	H	C	Colon-cancer	Label-free	not mentioned	Orbitrap Fusion Lumos	['present', 'present', 'present', 'present']	HDLBP	T28	shRNA 312@HCT116	Prat_1090
35882839			Class I	H	C	Colon-cancer	Label-free	not mentioned	Orbitrap Fusion Lumos	['present', 'present', 'present', 'present']	HDLBP	S31	shRNA 312@HCT116	Prat_1090
35882839			Class I	H	C	Colon-cancer	Label-free	not mentioned	Orbitrap Fusion Lumos	['present', 'present', 'present', 'present']	HDLBP	S35	shRNA 312@HCT116	Prat_1090
35882839			Class I	H	C	Colon-cancer	Label-free	not mentioned	Orbitrap Fusion Lumos	['present', 'present', 'present', 'present']	HDLBP	Y40	shRNA 312@HCT116	Prat_1090
20071362	KVATLNSEEESDP	VATLNS(ph)EEESDPPTYK	1	H	C	cellular signaling	SILAC	TiO2	LTQ-Orbitrap	['Present', 'Present', 'Present']	HDLBP	S31	HB-EGF(3min)@A498 cell line	Prat_520
20071362	KVATLNSEEESDP	VATLNS(ph)EEESDPPTYK	1	H	C	cellular signaling	SILAC	TiO2	LTQ-Orbitrap	['Present', 'Present', 'Present']	HDLBP	S31	LPA(3min)@A498 cell line	Prat_707
20071362	KVATLNSEEESDP	VATLNS(ph)EEESDPPTYK	1	H	C	cellular signaling	SILAC	TiO2	LTQ-Orbitrap	['Present', 'Present', 'Present']	HDLBP	S31	Serum starvation@A498 cell line	Prat_1077
20097925	KDCDPGSPRRCDI	DCDPGS(ph)PR	1	H	C	mitotic progression	SILAC	TiO2	LTQ-Orbitrap	['Present', 'Present', 'Present', 'Present']	HDLBP	S944	Telophase@HeLa S cells	Prat_1164
20097925	KVATLNSEEESDP	VATLNS(ph)EEESDPPTYK	1	H	C	mitotic progression	SILAC	TiO2	LTQ-Orbitrap	['Present', 'Present', 'Present', 'Present']	HDLBP	S31	Telophase@HeLa S cells	Prat_1164
20097925	KDCDPGSPRRCDI	DCDPGS(ph)PR	1	H	C	mitotic progression	SILAC	TiO2	LTQ-Orbitrap	['Present', 'Present', 'Present', 'Present']	HDLBP	S944	Metaphase@HeLa S cells	Prat_717
20097925	KVATLNSEEESDP	VATLNS(ph)EEESDPPTYK	1	H	C	mitotic progression	SILAC	TiO2	LTQ-Orbitrap	['Present', 'Present', 'Present', 'Present']	HDLBP	S31	Metaphase@HeLa S cells	Prat_717
20097925	KDCDPGSPRRCDI	DCDPGS(ph)PR	1	H	C	mitotic progression	SILAC	TiO2	LTQ-Orbitrap	['Present', 'Present', 'Present', 'Present']	HDLBP	S944	Prometaphase@HeLa S cells	Prat_925
20097925	KVATLNSEEESDP	VATLNS(ph)EEESDPPTYK	1	H	C	mitotic progression	SILAC	TiO2	LTQ-Orbitrap	['Present', 'Present', 'Present', 'Present']	HDLBP	S31	Prometaphase@HeLa S cells	Prat_925
20363803	QITRDFSVQIKFP	DFS(ph)VQIK	1	H	C	Signaling network	SILAC	TIO2	LTQ-Orbitrap	[]	HDLBP	S904	Ang II(15min)@AT1R-HEK cell line	Prat_61
20363803	QITRDFSVQIKFP	DFS(ph)VQIK	1	H	C	Signaling network	SILAC	TIO2	LTQ-Orbitrap	[15.85]	HDLBP	S904	Ang II(153min)@AT1R-HEK cell line	Prat_60
20363803	QITRDFSVQIKFP	DFS(ph)VQIK	1	H	C	Signaling network	SILAC	TIO2	LTQ-Orbitrap	[]	HDLBP	S904	SII Ang II(15min)@AT1R-HEK cell line	Prat_1093
20363803	QITRDFSVQIKFP	DFS(ph)VQIK	1	H	C	Signaling network	SILAC	TIO2	LTQ-Orbitrap	[2.9331]	HDLBP	S904	SII Ang II(3min)@AT1R-HEK cell line	Prat_1094
20873877	QITRDFSVQIKFP	DFS(ph)VQIK	1	H	C	No Disease	Label free	TiO2	LTQ-Orbitrap Velos instrument	[7114500.0]	HDLBP	S904	Collisional induced dissociation-CID1@HeLa S3 cells	Prat_189
20873877	PDPAQKSDIVQLR	DKFPEVIINFPDPAQKS(ph)DIVQLR	1	H	C	No Disease	Label free	TiO2	LTQ-Orbitrap Velos instrument	[2639600.0]	HDLBP	S551	Collisional induced dissociation-CID1@HeLa S3 cells	Prat_189
20873877	ELLELASRMENER	ELLELAS(ph)R	1	H	C	No Disease	Label free	TiO2	LTQ-Orbitrap Velos instrument	[125690.0]	HDLBP	S502	Collisional induced dissociation-CID1@HeLa S3 cells	Prat_189
20873877	IGPKGNSLQEILE	GNS(ph)LQEILER	1	H	C	No Disease	Label free	TiO2	LTQ-Orbitrap Velos instrument	[502640.0]	HDLBP	S317	Collisional induced dissociation-CID1@HeLa S3 cells	Prat_189
20873877	INIPPPSVNRTEI	INIPPPS(ph)VNR	1	H	C	No Disease	Label free	TiO2	LTQ-Orbitrap Velos instrument	[764180.0]	HDLBP	S262	Collisional induced dissociation-CID1@HeLa S3 cells	Prat_189
20873877	PAKLHNSLIGTKG	LHNS(ph)LIGTK	0.999999	H	C	No Disease	Label free	TiO2	LTQ-Orbitrap Velos instrument	[1197100.0]	HDLBP	S667	Collisional induced dissociation-CID1@HeLa S3 cells	Prat_189
20873877	HNSLIGTKGRLIR	LHNSLIGT(ph)K	1	H	C	No Disease	Label free	TiO2	LTQ-Orbitrap Velos instrument	[718700.0]	HDLBP	T671	Collisional induced dissociation-CID1@HeLa S3 cells	Prat_189
20873877	LNSEEESDPPTYK	VATLNS(ph)EEES(ph)DPPTYK	1	H	C	No Disease	Label free	TiO2	LTQ-Orbitrap Velos instrument	[1798300.0]	HDLBP	S35	Collisional induced dissociation-CID1@HeLa S3 cells	Prat_189
20873877	VYAKANSFTVSSV	ANS(ph)FTVSSVAAPSWLHR	0.943235	H	C	No disease	Label free	TiO2	LTQ-Orbitrap Velos instrument	[356260.0]	HDLBP	S363	High collision dissociation fragment-HCD1@HeLa S3 cells	Prat_537
20873877	KDCDPGSPRRCDI	DCDPGS(ph)PR	1	H	C	No disease	Label free	TiO2	LTQ-Orbitrap Velos instrument	[166320.0]	HDLBP	S944	High collision dissociation fragment-HCD1@HeLa S3 cells	Prat_537
20873877	QITRDFSVQIKFP	DFS(ph)VQIK	1	H	C	No disease	Label free	TiO2	LTQ-Orbitrap Velos instrument	[3401300.0]	HDLBP	S904	High collision dissociation fragment-HCD1@HeLa S3 cells	Prat_537
20873877	PDPAQKSDIVQLR	DKFPEVIINFPDPAQKS(ph)DIVQLR	1	H	C	No disease	Label free	TiO2	LTQ-Orbitrap Velos instrument	[1166300.0]	HDLBP	S551	High collision dissociation fragment-HCD1@HeLa S3 cells	Prat_537
20873877	IGPKGNSLQEILE	GNS(ph)LQEILER	1	H	C	No disease	Label free	TiO2	LTQ-Orbitrap Velos instrument	[267390.0]	HDLBP	S317	High collision dissociation fragment-HCD1@HeLa S3 cells	Prat_537
20873877	INIPPPSVNRTEI	INIPPPS(ph)VNR	1	H	C	No disease	Label free	TiO2	LTQ-Orbitrap Velos instrument	[780730.0]	HDLBP	S262	High collision dissociation fragment-HCD1@HeLa S3 cells	Prat_537
20873877	PAKLHNSLIGTKG	LHNS(ph)LIGTK	1	H	C	No disease	Label free	TiO2	LTQ-Orbitrap Velos instrument	[2593200.0]	HDLBP	S667	High collision dissociation fragment-HCD1@HeLa S3 cells	Prat_537
20873877	KVATLNSEEESDP	VATLNS(ph)EEESDPPTYK	0.969713	H	C	No disease	Label free	TiO2	LTQ-Orbitrap Velos instrument	[2887100.0]	HDLBP	S31	High collision dissociation fragment-HCD1@HeLa S3 cells	Prat_537
20873877	HNSLIGTKGRLIR	LHNSLIGT(ph)K	1	H	C	No disease	Label free	TiO2	LTQ-Orbitrap Velos instrument	[418600.0]	HDLBP	T671	High collision dissociation fragment-HCD1@HeLa S3 cells	Prat_537
20873877	KDCDPGSPRRCDI	DCDPGS(ph)PR	1	H	C	No Disease	Label free	TiO2	LTQ-Orbitrap Velos instrument	[150410.0]	HDLBP	S944	High collision dissociation fragment-HCD2@HeLa S3 cells	Prat_538
21406692	DCDPGSPR	DCDPGS(ph)PR	1	H	C	no disease	Label free	TiO2	Q Exactive HF	['Presnt']	HDLBP	S944	NCM(1h)@HUES9 cell	Prat_778
21406692	VATLNSEEESDPPTYK	VATLNS(ph)EEESDPPTYK	1	H	C	no disease	Label free	TiO2	Q Exactive HF	['Presnt']	HDLBP	S31	NCM(1h)@HUES9 cell	Prat_778
21406692	VATLNSEEESDPPTYK	VAT(ph)LNSEEESDPPTYK	0.76	H	C	no disease	Label free	TiO2	Q Exactive HF	['Presnt']	HDLBP	T28	NCM(1h)@HUES9 cell	Prat_778
21406692	DCDPGSPR	DCDPGS(ph)PR	1	H	C	no disease	Label free	TiO2	Q Exactive HF	['Presnt']	HDLBP	S944	NCM(24h)@HUES9 cell	Prat_779
21406692	VATLNSEEESDPPTYK	VATLNS(ph)EEESDPPTYK	1	H	C	no disease	Label free	TiO2	Q Exactive HF	['Presnt']	HDLBP	S31	NCM(24h)@HUES9 cell	Prat_779
21406692	VATLNSEEESDPPTYK	VAT(ph)LNSEEESDPPTYK	0.76	H	C	no disease	Label free	TiO2	Q Exactive HF	['Presnt']	HDLBP	T28	NCM(24h)@HUES9 cell	Prat_779
21406692	DCDPGSPR	DCDPGS(ph)PR	1	H	C	no disease	Label free	TiO2	Q Exactive HF	['Presnt']	HDLBP	S944	NCM(6h)@HUES9 cell	Prat_781
21406692	VATLNSEEESDPPTYK	VATLNS(ph)EEESDPPTYK	1	H	C	no disease	Label free	TiO2	Q Exactive HF	['Presnt']	HDLBP	S31	NCM(6h)@HUES9 cell	Prat_781
21406692	VATLNSEEESDPPTYK	VAT(ph)LNSEEESDPPTYK	0.76	H	C	no disease	Label free	TiO2	Q Exactive HF	['Presnt']	HDLBP	T28	NCM(6h)@HUES9 cell	Prat_781
21406692	DCDPGSPR	DCDPGS(ph)PR	1	H	C	no disease	Label free	TiO2	Q Exactive HF	['Present']	HDLBP	S944	PMA(1h)@HUES9 cell	Prat_908
21406692	VATLNSEEESDPPTYK	VATLNS(ph)EEESDPPTYK	1	H	C	no disease	Label free	TiO2	Q Exactive HF	['Present']	HDLBP	S31	PMA(1h)@HUES9 cell	Prat_908
21406692	VATLNSEEESDPPTYK	VAT(ph)LNSEEESDPPTYK	0.76	H	C	no disease	Label free	TiO2	Q Exactive HF	['Present']	HDLBP	T28	PMA(1h)@HUES9 cell	Prat_908
21406692	DCDPGSPR	DCDPGS(ph)PR	1	H	C	no disease	Label free	TiO2	Q Exactive HF	['Present']	HDLBP	S944	PMA(24h)@HUES9 cell	Prat_909
21406692	VATLNSEEESDPPTYK	VATLNS(ph)EEESDPPTYK	1	H	C	no disease	Label free	TiO2	Q Exactive HF	['Present']	HDLBP	S31	PMA(24h)@HUES9 cell	Prat_909
21406692	VATLNSEEESDPPTYK	VAT(ph)LNSEEESDPPTYK	0.76	H	C	no disease	Label free	TiO2	Q Exactive HF	['Present']	HDLBP	T28	PMA(24h)@HUES9 cell	Prat_909
21406692	DCDPGSPR	DCDPGS(ph)PR	1	H	C	no disease	Label free	TiO2	Q Exactive HF	['Present']	HDLBP	S944	PMA(30min)@HUES9 cell	Prat_911
21406692	VATLNSEEESDPPTYK	VATLNS(ph)EEESDPPTYK	1	H	C	no disease	Label free	TiO2	Q Exactive HF	['Present']	HDLBP	S31	PMA(30min)@HUES9 cell	Prat_911
21406692	VATLNSEEESDPPTYK	VAT(ph)LNSEEESDPPTYK	0.76	H	C	no disease	Label free	TiO2	Q Exactive HF	['Present']	HDLBP	T28	PMA(30min)@HUES9 cell	Prat_911
21406692	DCDPGSPR	DCDPGS(ph)PR	1	H	C	no disease	Label free	TiO2	Q Exactive HF	['Present']	HDLBP	S944	PMA(6h)@HUES9 cell	Prat_915
21406692	VATLNSEEESDPPTYK	VATLNS(ph)EEESDPPTYK	1	H	C	no disease	Label free	TiO2	Q Exactive HF	['Present']	HDLBP	S31	PMA(6h)@HUES9 cell	Prat_915
21406692	VATLNSEEESDPPTYK	VAT(ph)LNSEEESDPPTYK	0.76	H	C	no disease	Label free	TiO2	Q Exactive HF	['Present']	HDLBP	T28	PMA(6h)@HUES9 cell	Prat_915
21851590	SSVAVLTQESFAE	SSVAVLT(ph)QESFAEHR	1	H	C	DNA-damage responses	Label Free	Enrichment (no details)	LTQ-Orbitrap XL	[455140]	HDLBP	T8	Chk1 kinase assay@HeLa nuclear extract	Prat_162
21949786	KVATLNSEEESDP	VATLNS(ph)EEESDPPTYK	1	H	C	Inflammation	SILAC	IMAC	hybrid LTQ Orbitrap	[0]	HDLBP	S31	CXCL12(HS)@CEM cell line	Prat_226
21949786	KVATLNSEEESDP	VATLNS(ph)EEESDPPTYK	1	H	C	Inflammation	SILAC	IMAC	hybrid LTQ Orbitrap	[0]	HDLBP	S31	Untreated(HS)@CEM cell line	Prat_1315
21949786	KVATLNSEEESDP	VATLNS(ph)EEESDPPTYK	1	H	C	Inflammation	SILAC	IMAC	hybrid LTQ Orbitrap	[3512200, 551770]	HDLBP	S31	CXCL12(LS1)@CEM cell line	Prat_227
21949786	KVATLNSEEESDP	VATLNS(ph)EEESDPPTYK	1	H	C	Inflammation	SILAC	IMAC	hybrid LTQ Orbitrap	[684860]	HDLBP	S31	CXCL12(LS2)@CEM cell line	Prat_228
22424773	KDCDPGSPRRCDI	DCDPGS(ph)PRR	1	H	C	DNA damage response	SILAC	TiO2	LTQ Orbitrap	['Present', 'Present', 'Present', 'Present']	HDLBP	S944	IR(1h)@U2OS cells	Prat_635
22424773	KVATLNSEEESDP	VATLNS(ph)EEESDPPTYK	1	H	C	DNA damage response	SILAC	TiO2	LTQ Orbitrap	['Present', 'Present', 'Present', 'Present']	HDLBP	S31	IR(1h)@U2OS cells	Prat_635
22424773	KDCDPGSPRRCDI	DCDPGS(ph)PRR	1	H	C	DNA damage response	SILAC	TiO2	LTQ Orbitrap	['Present', 'Present', 'Present', 'Present']	HDLBP	S944	DMSO (IR study)@U2OS cells	Prat_269
22424773	KVATLNSEEESDP	VATLNS(ph)EEESDPPTYK	1	H	C	DNA damage response	SILAC	TiO2	LTQ Orbitrap	['Present', 'Present', 'Present', 'Present']	HDLBP	S31	DMSO (IR study)@U2OS cells	Prat_269
23898821	KDCDPGSPRRCDI	DCDPGS(ph)PRRCDIIIISGR	1	H	C	Lung cancer	SILAC	IMAC	Q Exactive	[]	HDLBP	S944	Crizotinib@H3122 cell line	Prat_207
23898821	LINRMDYVEINID	MDY(ph)VEINIDHK	1	H	C	Lung cancer	SILAC	IMAC	Q Exactive	[]	HDLBP	Y437	Crizotinib@H3122 cell line	Prat_207
23898821	KDCDPGSPRRCDI	DCDPGS(ph)PRR	1	H	C	Lung cancer	mTRAQ	IMAC	Q Exactive	[]	HDLBP	S944	Crizotinib@H3122 cell line	Prat_207
23898821	LINRMDYVEINID	MDY(ph)VEINIDHK	1	H	C	Lung cancer	mTRAQ	IMAC	Q Exactive	[]	HDLBP	Y437	Crizotinib@H3122 cell line	Prat_207
24275748	KVATINSEEESDP		0.999031	H	C	Autophagy	SILAC	TiO2	LTQ-Orbitrap XL	['Present ', 'Present', 'Present', 'Present', 'Present', 'Present']	HDLBP	S31	Rapamycin(15min)@MCF7 cells	Prat_933
24275748	KVATINSEEESDP		0.999031	H	C	Autophagy	SILAC	TiO2	LTQ-Orbitrap XL	['Present ', 'Present', 'Present', 'Present', 'Present', 'Present']	HDLBP	S31	Rapamycin(2min)@MCF7 cells	Prat_934
24275748	KVATINSEEESDP		0.999031	H	C	Autophagy	SILAC	TiO2	LTQ-Orbitrap XL	['Present ', 'Present', 'Present', 'Present', 'Present', 'Present']	HDLBP	S31	Rapamycin(30min)@MCF7 cells	Prat_935
24275748	KVATINSEEESDP		0.999031	H	C	Autophagy	SILAC	TiO2	LTQ-Orbitrap XL	['Present ', 'Present', 'Present', 'Present', 'Present', 'Present']	HDLBP	S31	Rapamycin(7min)@MCF7 cells	Prat_936
24275748	KVATINSEEESDP		0.999031	H	C	Autophagy	SILAC	TiO2	LTQ-Orbitrap XL	['Present ', 'Present', 'Present', 'Present', 'Present', 'Present']	HDLBP	S31	Starvation(15min)@MCF7 cells	Prat_1138
24275748	KVATINSEEESDP		0.999031	H	C	Autophagy	SILAC	TiO2	LTQ-Orbitrap XL	['Present ', 'Present', 'Present', 'Present', 'Present', 'Present']	HDLBP	S31	Starvation(2min)@MCF7 cells	Prat_1139
24275748	KVATINSEEESDP		0.999031	H	C	Autophagy	SILAC	TiO2	LTQ-Orbitrap XL	['Present ', 'Present', 'Present', 'Present', 'Present', 'Present']	HDLBP	S31	Starvation(30min)@MCF7 cells	Prat_1140
24275748	KVATINSEEESDP		0.999031	H	C	Autophagy	SILAC	TiO2	LTQ-Orbitrap XL	['Present ', 'Present', 'Present', 'Present', 'Present', 'Present']	HDLBP	S31	Starvation(7min)@MCF7 cells	Prat_1141
24850871	RSGLVPQQIKVATLNSEEESDPPTYKDAFPP	_VATLNS(ph)EEESDPPTYK_	1	H	C	T cells stimulated with PGE2	Label Free	Ti-IMAC	LTQ-Orbitrap Elite	[0.6208234]	HDLBP	S31	PGE2(10min)-MS1@Jurkat T cells	Prat_881
24850871	RSGLVPQQIKVATLNSEEESDPPTYKDAFPP	_VATLNS(ph)EEESDPPTYK_	1	H	C	T cells stimulated with PGE2	Label Free	Ti-IMAC	LTQ-Orbitrap Elite	[0.6961713]	HDLBP	S31	PGE2(10min)-MS2@Jurkat T cells	Prat_882
24850871	RSGLVPQQIKVATLNSEEESDPPTYKDAFPP	_VATLNS(ph)EEESDPPTYK_	1	H	C	T cells stimulated with PGE2	Label Free	Ti-IMAC	LTQ-Orbitrap Elite	[0.768559]	HDLBP	S31	PGE2(20min)-MS1@Jurkat T cells	Prat_883
24850871	RSGLVPQQIKVATLNSEEESDPPTYKDAFPP	_VATLNS(ph)EEESDPPTYK_	1	H	C	T cells stimulated with PGE2	Label Free	Ti-IMAC	LTQ-Orbitrap Elite	[0.6587424]	HDLBP	S31	PGE2(20min)-MS2@Jurkat T cells	Prat_884
24850871	RSGLVPQQIKVATLNSEEESDPPTYKDAFPP	_VATLNS(ph)EEESDPPTYK_	1	H	C	T cells stimulated with PGE2	Label Free	Ti-IMAC	LTQ-Orbitrap Elite	[0.7003851]	HDLBP	S31	PGE2(30min)-MS1@Jurkat T cells	Prat_885
24850871	RSGLVPQQIKVATLNSEEESDPPTYKDAFPP	_VATLNS(ph)EEESDPPTYK_	1	H	C	T cells stimulated with PGE2	Label Free	Ti-IMAC	LTQ-Orbitrap Elite	[0.6615624]	HDLBP	S31	PGE2(30min)-MS2@Jurkat T cells	Prat_886
24850871	RSGLVPQQIKVATLNSEEESDPPTYKDAFPP	_VATLNS(ph)EEESDPPTYK_	1	H	C	T cells stimulated with PGE2	Label Free	Ti-IMAC	LTQ-Orbitrap Elite	[0.725657]	HDLBP	S31	PGE2(5min)-MS1@Jurkat T cells	Prat_887
24850871	RSGLVPQQIKVATLNSEEESDPPTYKDAFPP	_VATLNS(ph)EEESDPPTYK_	1	H	C	T cells stimulated with PGE2	Label Free	Ti-IMAC	LTQ-Orbitrap Elite	[0.6874728]	HDLBP	S31	PGE2(5min)-MS2@Jurkat T cells	Prat_888
24850871	RSGLVPQQIKVATLNSEEESDPPTYKDAFPP	_VATLNS(ph)EEESDPPTYK_	1	H	C	T cells stimulated with PGE2	Label Free	Ti-IMAC	LTQ-Orbitrap Elite	[0.649684]	HDLBP	S31	PGE2(60min)-MS1@Jurkat T cells	Prat_889
24850871	RSGLVPQQIKVATLNSEEESDPPTYKDAFPP	_VATLNS(ph)EEESDPPTYK_	1	H	C	T cells stimulated with PGE2	Label Free	Ti-IMAC	LTQ-Orbitrap Elite	[0.6089563]	HDLBP	S31	PGE2(60min)-MS2@Jurkat T cells	Prat_890
24850871	RSGLVPQQIKVATLNSEEESDPPTYKDAFPP	_VATLNS(ph)EEESDPPTYK_	1	H	C	T cells stimulated with PGE2	Label Free	Ti-IMAC	LTQ-Orbitrap Elite	[0.647922]	HDLBP	S31	PGE2(0min)-MS1@Jurkat T cells	Prat_879
24850871	RSGLVPQQIKVATLNSEEESDPPTYKDAFPP	_VATLNS(ph)EEESDPPTYK_	1	H	C	T cells stimulated with PGE2	Label Free	Ti-IMAC	LTQ-Orbitrap Elite	[0.7653289]	HDLBP	S31	PGE2(0min)-MS2@Jurkat T cells	Prat_880
24850871	PWTASSSEKAPDMSSSEEFPSFGAQVAPKTL	_APDMSSS(ph)EEFPSFGAQVAPK_	0.766114	H	C	T cells stimulated with PGE2	Label Free	Ti-IMAC	LTQ-Orbitrap Elite	[]	HDLBP	S1247	Enrichment1@HeLa cells	Prat_426
24850871	DEAGEGREAKDCDPGSPRRCDIIIISGRKEK	_DCDPGS(ph)PR_	1	H	C	T cells stimulated with PGE2	Label Free	Ti-IMAC	LTQ-Orbitrap Elite	[-1.206927]	HDLBP	S944	Enrichment1@HeLa cells	Prat_426
24850871	PWTASSSEKAPDMSSSEEFPSFGAQVAPKTL	_APDMSSS(ph)EEFPSFGAQVAPK_	0.766114	H	C	T cells stimulated with PGE2	Label Free	Ti-IMAC	LTQ-Orbitrap Elite	[-3.560736]	HDLBP	S1247	Enrichment2@HeLa cells	Prat_427
24850871	DEAGEGREAKDCDPGSPRRCDIIIISGRKEK	_DCDPGS(ph)PR_	1	H	C	T cells stimulated with PGE2	Label Free	Ti-IMAC	LTQ-Orbitrap Elite	[-1.142849]	HDLBP	S944	Enrichment2@HeLa cells	Prat_427
24850871	PWTASSSEKAPDMSSSEEFPSFGAQVAPKTL	_APDMSSS(ph)EEFPSFGAQVAPK_	0.766114	H	C	T cells stimulated with PGE2	Label Free	Ti-IMAC	LTQ-Orbitrap Elite	[-1.741751]	HDLBP	S1247	Enrichment3@HeLa cells	Prat_428
24850871	DEAGEGREAKDCDPGSPRRCDIIIISGRKEK	_DCDPGS(ph)PR_	1	H	C	T cells stimulated with PGE2	Label Free	Ti-IMAC	LTQ-Orbitrap Elite	[]	HDLBP	S944	Enrichment3@HeLa cells	Prat_428
25002506		VATLNS(ph)EEESDPPTYK	0.999996	H	C	skin cancer	SILAC	TiO2	Orbitrap	['Present', 'Present', 'Present', 'Present', 'Present']	HDLBP	S31	PD184352+ PMA(30min)@HEK293 cells	Prat_835
25002506		VATLNS(ph)EEESDPPTYK	0.999996	H	C	skin cancer	SILAC	TiO2	Orbitrap	['Present', 'Present', 'Present', 'Present', 'Present']	HDLBP	S31	BI-D1870+ PMA(30min)@HEK293 cells	Prat_98
25002506		VATLNS(ph)EEESDPPTYK	0.999996	H	C	skin cancer	SILAC	TiO2	Orbitrap	['Present', 'Present', 'Present', 'Present', 'Present']	HDLBP	S31	BI-D1870(2h)@A375 cells	Prat_97
25002506		VATLNS(ph)EEESDPPTYK	0.999996	H	C	skin cancer	SILAC	TiO2	Orbitrap	['Present', 'Present', 'Present', 'Present', 'Present']	HDLBP	S31	Control RNAi@A375 cells	Prat_193
25002506		VATLNS(ph)EEESDPPTYK	0.999996	H	C	skin cancer	SILAC	TiO2	Orbitrap	['Present', 'Present', 'Present', 'Present', 'Present']	HDLBP	S31	Control RNAi + PMA(30min)@HEK293 cells	Prat_192
25002506		VATLNS(ph)EEESDPPTYK	0.999996	H	C	skin cancer	SILAC	TiO2	Orbitrap	['Present', 'Present', 'Present', 'Present', 'Present']	HDLBP	S31	DMSO@A375 cells	Prat_302
25002506		VATLNS(ph)EEESDPPTYK	0.999996	H	C	skin cancer	SILAC	TiO2	Orbitrap	['Present', 'Present', 'Present', 'Present', 'Present']	HDLBP	S31	PD184352(2h)@A375 cells	Prat_834
25002506		VATLNS(ph)EEESDPPTYK	0.999996	H	C	skin cancer	SILAC	TiO2	Orbitrap	['Present', 'Present', 'Present', 'Present', 'Present']	HDLBP	S31	PMA(30min)@HEK293 cells	Prat_910
25002506		VATLNS(ph)EEESDPPTYK	0.999996	H	C	skin cancer	SILAC	TiO2	Orbitrap	['Present', 'Present', 'Present', 'Present', 'Present']	HDLBP	S31	RSK1/2 RNAi@A375 cells	Prat_967
25002506		VATLNS(ph)EEESDPPTYK	0.999996	H	C	skin cancer	SILAC	TiO2	Orbitrap	['Present', 'Present', 'Present', 'Present', 'Present']	HDLBP	S31	RSK1/2 RNAi + PMA (30min)@HEK293 cells	Prat_966
25003641	RSGLVPQQIKVATLNSEEESDPPTYKDAFPP	VATLNS(ph)EEESDPPTYK	1	H	C	leukemia	SILAC	TiO2	Q Exactive	['Present', 'Present', 'Present', 'Present', 'Present', 'Present']	HDLBP	S31	DMSO@HL-60 cells	Prat_336
25003641	RSGLVPQQIKVATLNSEEESDPPTYKDAFPP	VATLNS(ph)EEESDPPTYK	1	H	C	leukemia	SILAC	TiO2	Q Exactive	['Present', 'Present', 'Present', 'Present', 'Present', 'Present']	HDLBP	S31	VE-821@HL-60 cells	Prat_1356
25099161	DEAGEGREAKDCDPGSPRRCDIIIISGRKEK	_DCDPGS(ph)PR_		H	C	ovarian cancer	SILAC	TiO2	LTQ-OrbitrapXL	[98736, 'Present', 'Present', 'Present', 'Present', 'Present']	HDLBP	S944	CDDP(24h)@SK-OV-3 cell line	Prat_158
25099161	DEAGEGREAKDCDPGSPRRCDIIIISGRKEK	_DCDPGS(ph)PR_		H	C	ovarian cancer	SILAC	TiO2	LTQ-OrbitrapXL	[240660, 'Present', 'Present', 'Present', 'Present', 'Present']	HDLBP	S944	CDDP(6h)@SK-OV-3 cell line	Prat_159
25099161	DEAGEGREAKDCDPGSPRRCDIIIISGRKEK	_DCDPGS(ph)PR_		H	C	ovarian cancer	SILAC	TiO2	LTQ-OrbitrapXL	[69844, 'Present', 'Present', 'Present', 'Present', 'Present']	HDLBP	S944	HGF+CDDP(24h)@SK-OV-3 cell line	Prat_535
25099161	DEAGEGREAKDCDPGSPRRCDIIIISGRKEK	_DCDPGS(ph)PR_		H	C	ovarian cancer	SILAC	TiO2	LTQ-OrbitrapXL	[254170, 'Present', 'Present', 'Present', 'Present', 'Present']	HDLBP	S944	HGF+CDDP(6h)@SK-OV-3 cell line	Prat_536
25099161	DEAGEGREAKDCDPGSPRRCDIIIISGRKEK	_DCDPGS(ph)PR_		H	C	ovarian cancer	SILAC	TiO2	LTQ-OrbitrapXL	[83201, 'Present', 'Present', 'Present', 'Present', 'Present']	HDLBP	S944	Untreated control(24h)@SK-OV-3 cell line	Prat_1283
25099161	DEAGEGREAKDCDPGSPRRCDIIIISGRKEK	_DCDPGS(ph)PR_		H	C	ovarian cancer	SILAC	TiO2	LTQ-OrbitrapXL	[265770, 'Present', 'Present', 'Present', 'Present', 'Present']	HDLBP	S944	Untreated control(6h)@SK-OV-3 cell line	Prat_1291
25159151	VPQQIKVATLNSEEESDPPTYKDAFPPLPEK		1	H	C	Cancer	label-free	pY	Q Exactive	[0.0, 0.0, 0.0, 0.0]	HDLBP	S35	Nocodazole(pY)@Hela cell line	Prat_797
25159151	LRGEPEKLGQALTEVYAKANSFTVSSVAAPS		0.999978	H	C	Cancer	label-free	pY	Q Exactive	[0.0, 1019800.0, 0.0, 0.0]	HDLBP	Y358	Nocodazole(pY)@Hela cell line	Prat_797
25159151	KVATLNSEEESDPPTYKDAFPPLPEKAACLE		0.804551	H	C	Cancer	label-free	pY	Q Exactive	[0.0, 0.0, 0.0, 0.0]	HDLBP	Y40	Nocodazole(pY)@Hela cell line	Prat_797
25159151	VEVSIPAKLHNSLIGTKGRLIRSIMEECGGV		1	H	C	Cancer	label-free	pY	Q Exactive	[0.0, 0.0, 0.0, 0.0]	HDLBP	T671	Nocodazole(pY)@Hela cell line	Prat_797
25159151	RSGLVPQQIKVATLNSEEESDPPTYKDAFPP		1	H	C	Cancer	label-free	pY	Q Exactive	[0.0, 0.0, 0.0, 0.0]	HDLBP	S31	Nocodazole(pY)@Hela cell line	Prat_797
25159151	DEAGEGREAKDCDPGSPRRCDIIIISGRKEK		1	H	C	Cancer	label-free	pY	Q Exactive	[0.0, 0.0, 0.0, 0.0]	HDLBP	S944	Nocodazole(pY)@Hela cell line	Prat_797
25159151	VPQQIKVATLNSEEESDPPTYKDAFPPLPEK		1	H	C	Cancer	label-free	pY	Q Exactive	[0.0, 0.0, 0.0, 0.0]	HDLBP	S35	Pervanadate@Hela cell line_25159151	Prat_845
25159151	LRGEPEKLGQALTEVYAKANSFTVSSVAAPS		0.999978	H	C	Cancer	label-free	pY	Q Exactive	[0.0, 22164000.0, 28132000.0, 26990000.0]	HDLBP	Y358	Pervanadate@Hela cell line_25159151	Prat_845
25159151	KVATLNSEEESDPPTYKDAFPPLPEKAACLE		0.804551	H	C	Cancer	label-free	pY	Q Exactive	[7123700.0, 3905800.0, 6421700.0, 0.0]	HDLBP	Y40	Pervanadate@Hela cell line_25159151	Prat_845
25159151	VEVSIPAKLHNSLIGTKGRLIRSIMEECGGV		1	H	C	Cancer	label-free	pY	Q Exactive	[0.0, 0.0, 0.0, 0.0]	HDLBP	T671	Pervanadate@Hela cell line_25159151	Prat_845
25159151	RSGLVPQQIKVATLNSEEESDPPTYKDAFPP		1	H	C	Cancer	label-free	pY	Q Exactive	[0.0, 0.0, 0.0, 0.0]	HDLBP	S31	Pervanadate@Hela cell line_25159151	Prat_845
25159151	DEAGEGREAKDCDPGSPRRCDIIIISGRKEK		1	H	C	Cancer	label-free	pY	Q Exactive	[0.0, 0.0, 0.0, 0.0]	HDLBP	S944	Pervanadate@Hela cell line_25159151	Prat_845
25159151	VPQQIKVATLNSEEESDPPTYKDAFPPLPEK		1	H	C	Cancer	label-free	TiO2	Q Exactive mass spectrometer	[357182000, 328721000, 334554000, 176127000, 'Yes', 'Yes']	HDLBP	S35	EGF(15min)@HeLa cell line	Prat_412
25159151	LRGEPEKLGQALTEVYAKANSFTVSSVAAPS		0.999978	H	C	Cancer	label-free	TiO2	Q Exactive mass spectrometer	[0, 0, 0, 0, 'Yes', 'Yes']	HDLBP	Y358	EGF(15min)@HeLa cell line	Prat_412
25159151	KVATLNSEEESDPPTYKDAFPPLPEKAACLE		0.804551	H	C	Cancer	label-free	TiO2	Q Exactive mass spectrometer	[0, 0, 0, 0, 'Yes', 'Yes']	HDLBP	Y40	EGF(15min)@HeLa cell line	Prat_412
25159151	RSGLVPQQIKVATLNSEEESDPPTYKDAFPP		1	H	C	Cancer	label-free	TiO2	Q Exactive mass spectrometer	[2230622000, 2087061000, 1851984000, 1992837000, 'Yes', 'Yes']	HDLBP	S31	EGF(15min)@HeLa cell line	Prat_412
25159151	VEVSIPAKLHNSLIGTKGRLIRSIMEECGGV		1	H	C	Cancer	label-free	TiO2	Q Exactive mass spectrometer	[22676000, 0, 0, 0, 'Yes', 'Yes']	HDLBP	T671	EGF(15min)@HeLa cell line	Prat_412
25159151	DEAGEGREAKDCDPGSPRRCDIIIISGRKEK		1	H	C	Cancer	label-free	TiO2	Q Exactive mass spectrometer	[14731000, 3629800, 6084700, 7548900, 'Yes', 'Yes']	HDLBP	S944	EGF(15min)@HeLa cell line	Prat_412
25159151	VPQQIKVATLNSEEESDPPTYKDAFPPLPEK		1	H	C	Cancer	label-free	pY	Q Exactive	[3803000000.0, 0.0, 0.0, 0.0]	HDLBP	S35	EGF(5min)@HeLa cell line	Prat_414
25159151	LRGEPEKLGQALTEVYAKANSFTVSSVAAPS		0.999978	H	C	Cancer	label-free	pY	Q Exactive	[78672000.0, 0.0, 0.0, 0.0]	HDLBP	Y358	EGF(5min)@HeLa cell line	Prat_414
25159151	KVATLNSEEESDPPTYKDAFPPLPEKAACLE		0.804551	H	C	Cancer	label-free	pY	Q Exactive	[17451000.0, 0.0, 0.0, 0.0]	HDLBP	Y40	EGF(5min)@HeLa cell line	Prat_414
25159151	VEVSIPAKLHNSLIGTKGRLIRSIMEECGGV		1	H	C	Cancer	label-free	pY	Q Exactive	[449990000.0, 0.0, 0.0, 0.0]	HDLBP	T671	EGF(5min)@HeLa cell line	Prat_414
25159151	RSGLVPQQIKVATLNSEEESDPPTYKDAFPP		1	H	C	Cancer	label-free	pY	Q Exactive	[123630000000.0, 0.0, 0.0, 0.0]	HDLBP	S31	EGF(5min)@HeLa cell line	Prat_414
25159151	DEAGEGREAKDCDPGSPRRCDIIIISGRKEK		1	H	C	Cancer	label-free	pY	Q Exactive	[1617400000.0, 0.0, 0.0, 0.0]	HDLBP	S944	EGF(5min)@HeLa cell line	Prat_414
25159151	VPQQIKVATLNSEEESDPPTYKDAFPPLPEK		1	H	C	Cancer	label-free	TiO2	Q Exactive mass spectrometer	[144687000, 190047000, 250418000, 199575000, 'Yes', 'Yes']	HDLBP	S35	Nocodazole(TiO2)@Hela cell line	Prat_798
25159151	LRGEPEKLGQALTEVYAKANSFTVSSVAAPS		0.999978	H	C	Cancer	label-free	TiO2	Q Exactive mass spectrometer	[0, 0, 0, 0, 'Yes', 'Yes']	HDLBP	Y358	Nocodazole(TiO2)@Hela cell line	Prat_798
25159151	KVATLNSEEESDPPTYKDAFPPLPEKAACLE		0.804551	H	C	Cancer	label-free	TiO2	Q Exactive mass spectrometer	[0, 0, 0, 0, 'Yes', 'Yes']	HDLBP	Y40	Nocodazole(TiO2)@Hela cell line	Prat_798
25159151	RSGLVPQQIKVATLNSEEESDPPTYKDAFPP		1	H	C	Cancer	label-free	TiO2	Q Exactive mass spectrometer	[86557000, 897077000, 83890000, 115753000, 'Yes', 'Yes']	HDLBP	S31	Nocodazole(TiO2)@Hela cell line	Prat_798
25159151	VEVSIPAKLHNSLIGTKGRLIRSIMEECGGV		1	H	C	Cancer	label-free	TiO2	Q Exactive mass spectrometer	[202580000, 98581000, 0, 126160000, 'Yes', 'Yes']	HDLBP	T671	Nocodazole(TiO2)@Hela cell line	Prat_798
25159151	DEAGEGREAKDCDPGSPRRCDIIIISGRKEK		1	H	C	Cancer	label-free	TiO2	Q Exactive mass spectrometer	[82223000, 6742900, 44094000, 32142000, 'Yes', 'Yes']	HDLBP	S944	Nocodazole(TiO2)@Hela cell line	Prat_798
25159151	VPQQIKVATLNSEEESDPPTYKDAFPPLPEK		1	H	C	Cancer	label-free	TiO2	Q Exactive mass spectrometer	[349785000, 280050000, 176595000, 265977000, 253235000, 250569000]	HDLBP	S35	Untreated@HeLa cell line	Prat_1327
25159151	VPQQIKVATLNSEEESDPPTYKDAFPPLPEK		1	H	C	Cancer	label-free	pY	Q Exactive	[0.0, 0.0, 0.0]	HDLBP	S35	Untreated@HeLa cell line	Prat_1327
25159151	LRGEPEKLGQALTEVYAKANSFTVSSVAAPS		0.999978	H	C	Cancer	label-free	TiO2	Q Exactive mass spectrometer	[0, 0, 0, 0, 0, 0]	HDLBP	Y358	Untreated@HeLa cell line	Prat_1327
25159151	LRGEPEKLGQALTEVYAKANSFTVSSVAAPS		0.999978	H	C	Cancer	label-free	pY	Q Exactive	[366060.0, 0.0, 0.0]	HDLBP	Y358	Untreated@HeLa cell line	Prat_1327
25159151	KVATLNSEEESDPPTYKDAFPPLPEKAACLE		0.804551	H	C	Cancer	label-free	TiO2	Q Exactive mass spectrometer	[0, 0, 0, 0, 0, 0]	HDLBP	Y40	Untreated@HeLa cell line	Prat_1327
25159151	RSGLVPQQIKVATLNSEEESDPPTYKDAFPP		1	H	C	Cancer	label-free	TiO2	Q Exactive mass spectrometer	[2199475000, 2244400000, 1761855000, 1935877000, 2205245000, 2891709000]	HDLBP	S31	Untreated@HeLa cell line	Prat_1327
25159151	KVATLNSEEESDPPTYKDAFPPLPEKAACLE		0.804551	H	C	Cancer	label-free	pY	Q Exactive	[0.0, 0.0, 0.0]	HDLBP	Y40	Untreated@HeLa cell line	Prat_1327
25159151	VEVSIPAKLHNSLIGTKGRLIRSIMEECGGV		1	H	C	Cancer	label-free	TiO2	Q Exactive mass spectrometer	[0, 0, 0, 0, 0, 0]	HDLBP	T671	Untreated@HeLa cell line	Prat_1327
25159151	VEVSIPAKLHNSLIGTKGRLIRSIMEECGGV		1	H	C	Cancer	label-free	pY	Q Exactive	[0.0, 0.0, 0.0]	HDLBP	T671	Untreated@HeLa cell line	Prat_1327
25159151	RSGLVPQQIKVATLNSEEESDPPTYKDAFPP		1	H	C	Cancer	label-free	pY	Q Exactive	[0.0, 0.0, 0.0]	HDLBP	S31	Untreated@HeLa cell line	Prat_1327
25159151	DEAGEGREAKDCDPGSPRRCDIIIISGRKEK		1	H	C	Cancer	label-free	TiO2	Q Exactive mass spectrometer	[114320000, 89358000, 82482000, 13820000, 18080000, 45076000]	HDLBP	S944	Untreated@HeLa cell line	Prat_1327
25159151	DEAGEGREAKDCDPGSPRRCDIIIISGRKEK		1	H	C	Cancer	label-free	pY	Q Exactive	[0.0, 0.0, 0.0]	HDLBP	S944	Untreated@HeLa cell line	Prat_1327
25404012		MDY(ph)VEINIDHK	1	H	C	lung cancer	SILAC	TiO2	LTQ Orbitrap XL	['Present', 'Present', 'Present', 'Present']	HDLBP	Y437	EGF@H3255cell line	Prat_416
25404012		MDY(ph)VEINIDHK	1	H	C	lung cancer	SILAC	TiO2	LTQ Orbitrap XL	['Present', 'Present', 'Present', 'Present']	HDLBP	Y437	EGF+Erlotinib@H3255cell line	Prat_418
25404012		MDY(ph)VEINIDHK	1	H	C	lung cancer	SILAC	TiO2	LTQ Orbitrap XL	['Present', 'Present', 'Present', 'Present']	HDLBP	Y437	Untreated@H3255cell line	Prat_1323
25599653		EAKDCDPGS(ph)PR	1	H	C	Colorectal cancer	SILAC	TiO2	LTQ-OrbitrapXL	['Present', 'Present', 'Present', 'Present']	HDLBP	S944	KRAS Mutant(G12D, G12V, G13D)@SW48 cell line	Prat_696
25605370		MDY(ph)VEINIDHK	1	H	C	Acute myeloid leukemia (AML)	SILAC	P-Tyr-1000	Q Exactive	[8.57263]	HDLBP	Y437	Ibrutinib@FLT3-ITD-negative KG-1 cell line	Prat_606
25605370		MDY(ph)VEINIDHK	1	H	C	Acute myeloid leukemia (AML)	SILAC	P-Tyr-1000	Q Exactive	[6.65494]	HDLBP	Y437	Ibrutinib@Positive AML MV4-11 cell line	Prat_607
25816343			1	H	C	Infection	SILAC	TiO2	LTQ Orbitrap Velos hybrid	['Present', 'Present', 'Present', 'Present']	HDLBP	S944	Mock treated@16HBE14o- cells	Prat_757
25816343			1	H	C	Infection	SILAC	TiO2	LTQ Orbitrap Velos hybrid	['Present', 'Present', 'Present', 'Present']	HDLBP	S944	Mock treated@S9 cells	Prat_758
25816343			1	H	C	Infection	SILAC	TiO2	LTQ Orbitrap Velos hybrid	['Present', 'Present', 'Present', 'Present']	HDLBP	S944	rHla@16HBE14o- cells	Prat_959
25816343			1	H	C	Infection	SILAC	TiO2	LTQ Orbitrap Velos hybrid	['Present', 'Present', 'Present', 'Present']	HDLBP	S944	rHla@S9 cells	Prat_960
25849741	RSGLVPQQIKVATLNSEEESDPPTYKDAFPP		1	H	C	Breast cancer	SILAC	TiO2	Q Exactive	['Present', 'Present', 'Present', 'Present']	HDLBP	S31	IKKb(K44M)+TNF-alpha@MCF7 cells	Prat_610
25849741	RSGLVPQQIKVATLNSEEESDPPTYKDAFPP		1	H	C	Breast cancer	SILAC	TiO2	Q Exactive	['Present', 'Present', 'Present', 'Present']	HDLBP	S31	TNF-alpha@MCF7 cells	Prat_1211
25849741	RSGLVPQQIKVATLNSEEESDPPTYKDAFPP		1	H	C	Breast cancer	SILAC	TiO2	Q Exactive	['Present', 'Present', 'Present', 'Present']	HDLBP	S31	TNF-alpha+SC-514 IKK@MCF7 cells	Prat_1213
25849741	RSGLVPQQIKVATLNSEEESDPPTYKDAFPP		1	H	C	Breast cancer	SILAC	TiO2	Q Exactive	['Present', 'Present', 'Present', 'Present']	HDLBP	S31	TNF-alpha+IKKb@MCF7 cells	Prat_1212
25850435	RSGLVPQQIKVATLNSEEESDPPTYKDAFPP	RSS(ph)MGSTAVATDVK	1	H	C	Melanoma	SILAC	TiO2	LTQ Orbitrap Velos	[452200000]	HDLBP	S31	Selumetinib(10Î¼m)@WM239A cells	Prat_1067
25850435	RSGLVPQQIKVATLNSEEESDPPTYKDAFPP	VATLNS(ph)EEESDPPTYK	1	H	C	Melanoma	SILAC	TiO2	LTQ Orbitrap Velos	[517150000]	HDLBP	S31	Selumetinib(30nM)@WM239A cells	Prat_1068
25850435	DEAGEGREAKDCDPGSPRRCDIIIISGRKEK	DCDPGS(ph)PRR	1	H	C	Melanoma	SILAC	TiO2	LTQ Orbitrap Velos	[146540000]	HDLBP	S944	Selumetinib(30nM)@WM239A cells	Prat_1068
25850435	RSGLVPQQIKVATLNSEEESDPPTYKDAFPP	RSS(ph)MGSTAVATDVK	1	H	C	Melanoma	SILAC	TiO2	LTQ Orbitrap Velos	[452200000]	HDLBP	S31	Vemurafenib(10Î¼m)@WM239A cells	Prat_1368
25850435	RSGLVPQQIKVATLNSEEESDPPTYKDAFPP	VATLNS(ph)EEESDPPTYK	1	H	C	Melanoma	SILAC	TiO2	LTQ Orbitrap Velos	[517150000]	HDLBP	S31	Vemurafenib(30nM)@WM239A cells	Prat_1369
25850435	DEAGEGREAKDCDPGSPRRCDIIIISGRKEK	DCDPGS(ph)PRR	1	H	C	Melanoma	SILAC	TiO2	LTQ Orbitrap Velos	[146540000]	HDLBP	S944	Vemurafenib(30nM)@WM239A cells	Prat_1369
25907765		VATLNS(ph)EEESDPPTYK	1	H	C	mTORC1 Inhibition	SILAC	TiO2	LTQ-FT	['Present', 'Present', 'Present', 'Present']	HDLBP	S31	Insulin+aa+RaptorKD@shRaptor HeLa cells	Prat_626
25907765		VATLNS(ph)EEESDPPTYK	1	H	C	mTORC1 Inhibition	SILAC	TiO2	LTQ-FT	['Present', 'Present', 'Present', 'Present']	HDLBP	S31	Insulin+aa@shRaptor HeLa cells	Prat_625
25907765		VATLNS(ph)EEESDPPTYK	1	H	C	mTORC1 Inhibition	SILAC	TiO2	LTQ-FT	['Present', 'Present', 'Present', 'Present']	HDLBP	S31	Serum+aa starvation@shRaptor HeLa cells	Prat_1080
26434776	DEAGEGREAKDCDPGSPRRCDIIIISGRKEK	_EAKDCDPGS(ph)PR_	1	H	C	Bone cancer	SILAC	IMAC+pY-1000	LTQ-Orbitrap Elite	[115850.0]	HDLBP	S944	DMSO-CID1@H929 cells	Prat_273
26434776	TGKRANCEAARSRILSIQKDLANIAEVEVSI	_ILS(ph)IQKDLANIAEVEVSIPAK_	1	H	C	Bone cancer	SILAC	IMAC+pY-1000	LTQ-Orbitrap Elite	[4918700.0]	HDLBP	S645	DMSO-CID1@H929 cells	Prat_273
26434776	DEAGEGREAKDCDPGSPRRCDIIIISGRKEK	_EAKDCDPGS(ph)PR_	1	H	C	Bone cancer	SILAC	IMAC+pY-1000	LTQ-Orbitrap Elite	[115850.0]	HDLBP	S944	DMSO-CID1@H929 cells	Prat_273
26434776	TGKRANCEAARSRILSIQKDLANIAEVEVSI	_ILS(ph)IQKDLANIAEVEVSIPAK_	1	H	C	Bone cancer	SILAC	IMAC+pY-1000	LTQ-Orbitrap Elite	[4918700.0]	HDLBP	S645	DMSO-CID1@H929 cells	Prat_273
26434776	DEAGEGREAKDCDPGSPRRCDIIIISGRKEK	_EAKDCDPGS(ph)PR_	1	H	C	Bone cancer	SILAC	IMAC+pY-1000	LTQ-Orbitrap Elite	[0.0]	HDLBP	S944	DMSO-HCD1@H929 cells	Prat_274
26434776	TGKRANCEAARSRILSIQKDLANIAEVEVSI	_ILS(ph)IQKDLANIAEVEVSIPAK_	1	H	C	Bone cancer	SILAC	IMAC+pY-1000	LTQ-Orbitrap Elite	[1674200.0]	HDLBP	S645	DMSO-HCD1@H929 cells	Prat_274
26434776	DEAGEGREAKDCDPGSPRRCDIIIISGRKEK	_EAKDCDPGS(ph)PR_	1	H	C	Bone cancer	SILAC	IMAC+pY-1000	LTQ-Orbitrap Elite	[0.0]	HDLBP	S944	DMSO-HCD1@H929 cells	Prat_274
26434776	TGKRANCEAARSRILSIQKDLANIAEVEVSI	_ILS(ph)IQKDLANIAEVEVSIPAK_	1	H	C	Bone cancer	SILAC	IMAC+pY-1000	LTQ-Orbitrap Elite	[1674200.0]	HDLBP	S645	DMSO-HCD1@H929 cells	Prat_274
26434776	DEAGEGREAKDCDPGSPRRCDIIIISGRKEK	_EAKDCDPGS(ph)PR_	1	H	C	Bone cancer	SILAC	IMAC+pY-1000	LTQ-Orbitrap Elite	[0.0]	HDLBP	S944	DMSO-HCDls2@H929 cells	Prat_275
26434776	TGKRANCEAARSRILSIQKDLANIAEVEVSI	_ILS(ph)IQKDLANIAEVEVSIPAK_	1	H	C	Bone cancer	SILAC	IMAC+pY-1000	LTQ-Orbitrap Elite	[0.0]	HDLBP	S645	DMSO-HCDls2@H929 cells	Prat_275
26434776	DEAGEGREAKDCDPGSPRRCDIIIISGRKEK	_EAKDCDPGS(ph)PR_	1	H	C	Bone cancer	SILAC	IMAC+pY-1000	LTQ-Orbitrap Elite	[0.0]	HDLBP	S944	DMSO-HCDls2@H929 cells	Prat_275
26434776	TGKRANCEAARSRILSIQKDLANIAEVEVSI	_ILS(ph)IQKDLANIAEVEVSIPAK_	1	H	C	Bone cancer	SILAC	IMAC+pY-1000	LTQ-Orbitrap Elite	[0.0]	HDLBP	S645	DMSO-HCDls2@H929 cells	Prat_275
26434776	DEAGEGREAKDCDPGSPRRCDIIIISGRKEK	_EAKDCDPGS(ph)PR_	1	H	C	Bone cancer	SILAC	IMAC+pY-1000	LTQ-Orbitrap Elite	[121200.0]	HDLBP	S944	Imatinib-CID1@H929 cells	Prat_616
26434776	TGKRANCEAARSRILSIQKDLANIAEVEVSI	_ILS(ph)IQKDLANIAEVEVSIPAK_	1	H	C	Bone cancer	SILAC	IMAC+pY-1000	LTQ-Orbitrap Elite	[5828900.0]	HDLBP	S645	Imatinib-CID1@H929 cells	Prat_616
26434776	DEAGEGREAKDCDPGSPRRCDIIIISGRKEK	_EAKDCDPGS(ph)PR_	1	H	C	Bone cancer	SILAC	IMAC+pY-1000	LTQ-Orbitrap Elite	[121200.0]	HDLBP	S944	Imatinib-CID1@H929 cells	Prat_616
26434776	TGKRANCEAARSRILSIQKDLANIAEVEVSI	_ILS(ph)IQKDLANIAEVEVSIPAK_	1	H	C	Bone cancer	SILAC	IMAC+pY-1000	LTQ-Orbitrap Elite	[5828900.0]	HDLBP	S645	Imatinib-CID1@H929 cells	Prat_616
26434776	DEAGEGREAKDCDPGSPRRCDIIIISGRKEK	_EAKDCDPGS(ph)PR_	1	H	C	Bone cancer	SILAC	IMAC+pY-1000	LTQ-Orbitrap Elite	[0.0]	HDLBP	S944	Imatinib-HCD1@H929 cells	Prat_617
26434776	TGKRANCEAARSRILSIQKDLANIAEVEVSI	_ILS(ph)IQKDLANIAEVEVSIPAK_	1	H	C	Bone cancer	SILAC	IMAC+pY-1000	LTQ-Orbitrap Elite	[922540.0]	HDLBP	S645	Imatinib-HCD1@H929 cells	Prat_617
26434776	DEAGEGREAKDCDPGSPRRCDIIIISGRKEK	_EAKDCDPGS(ph)PR_	1	H	C	Bone cancer	SILAC	IMAC+pY-1000	LTQ-Orbitrap Elite	[0.0]	HDLBP	S944	Imatinib-HCD1@H929 cells	Prat_617
26434776	TGKRANCEAARSRILSIQKDLANIAEVEVSI	_ILS(ph)IQKDLANIAEVEVSIPAK_	1	H	C	Bone cancer	SILAC	IMAC+pY-1000	LTQ-Orbitrap Elite	[922540.0]	HDLBP	S645	Imatinib-HCD1@H929 cells	Prat_617
26434776	DEAGEGREAKDCDPGSPRRCDIIIISGRKEK	_EAKDCDPGS(ph)PR_	1	H	C	Bone cancer	SILAC	IMAC+pY-1000	LTQ-Orbitrap Elite	[0.0]	HDLBP	S944	Imatinib-HCDls2@H929 cells	Prat_618
26434776	TGKRANCEAARSRILSIQKDLANIAEVEVSI	_ILS(ph)IQKDLANIAEVEVSIPAK_	1	H	C	Bone cancer	SILAC	IMAC+pY-1000	LTQ-Orbitrap Elite	[0.0]	HDLBP	S645	Imatinib-HCDls2@H929 cells	Prat_618
26434776	DEAGEGREAKDCDPGSPRRCDIIIISGRKEK	_EAKDCDPGS(ph)PR_	1	H	C	Bone cancer	SILAC	IMAC+pY-1000	LTQ-Orbitrap Elite	[0.0]	HDLBP	S944	Imatinib-HCDls2@H929 cells	Prat_618
26434776	TGKRANCEAARSRILSIQKDLANIAEVEVSI	_ILS(ph)IQKDLANIAEVEVSIPAK_	1	H	C	Bone cancer	SILAC	IMAC+pY-1000	LTQ-Orbitrap Elite	[0.0]	HDLBP	S645	Imatinib-HCDls2@H929 cells	Prat_618
26434776	DEAGEGREAKDCDPGSPRRCDIIIISGRKEK	_EAKDCDPGS(ph)PR_	1	H	C	Bone cancer	SILAC	IMAC+pY-1000	LTQ-Orbitrap Elite	[121200.0]	HDLBP	S944	Imatinib@H929 cells	Prat_619
26434776	TGKRANCEAARSRILSIQKDLANIAEVEVSI	_ILS(ph)IQKDLANIAEVEVSIPAK_	1	H	C	Bone cancer	SILAC	IMAC+pY-1000	LTQ-Orbitrap Elite	[6751400.0]	HDLBP	S645	Imatinib@H929 cells	Prat_619
26434776	DEAGEGREAKDCDPGSPRRCDIIIISGRKEK	_EAKDCDPGS(ph)PR_	1	H	C	Bone cancer	SILAC	IMAC+pY-1000	LTQ-Orbitrap Elite	[121200.0]	HDLBP	S944	Imatinib@H929 cells	Prat_619
26434776	TGKRANCEAARSRILSIQKDLANIAEVEVSI	_ILS(ph)IQKDLANIAEVEVSIPAK_	1	H	C	Bone cancer	SILAC	IMAC+pY-1000	LTQ-Orbitrap Elite	[6751400.0]	HDLBP	S645	Imatinib@H929 cells	Prat_619
26434776	DEAGEGREAKDCDPGSPRRCDIIIISGRKEK	_EAKDCDPGS(ph)PR_	1	H	C	Bone cancer	SILAC	IMAC+pY-1000	LTQ-Orbitrap Elite	[132200.0]	HDLBP	S944	Bortezomib-CID1@H929 cells	Prat_100
26434776	TGKRANCEAARSRILSIQKDLANIAEVEVSI	_ILS(ph)IQKDLANIAEVEVSIPAK_	1	H	C	Bone cancer	SILAC	IMAC+pY-1000	LTQ-Orbitrap Elite	[15634000.0]	HDLBP	S645	Bortezomib-CID1@H929 cells	Prat_100
26434776	DEAGEGREAKDCDPGSPRRCDIIIISGRKEK	_EAKDCDPGS(ph)PR_	1	H	C	Bone cancer	SILAC	IMAC+pY-1000	LTQ-Orbitrap Elite	[132200.0]	HDLBP	S944	Bortezomib-CID1@H929 cells	Prat_100
26434776	TGKRANCEAARSRILSIQKDLANIAEVEVSI	_ILS(ph)IQKDLANIAEVEVSIPAK_	1	H	C	Bone cancer	SILAC	IMAC+pY-1000	LTQ-Orbitrap Elite	[15634000.0]	HDLBP	S645	Bortezomib-CID1@H929 cells	Prat_100
26434776	DEAGEGREAKDCDPGSPRRCDIIIISGRKEK	_EAKDCDPGS(ph)PR_	1	H	C	Bone cancer	SILAC	IMAC+pY-1000	LTQ-Orbitrap Elite	[0.0]	HDLBP	S944	Bortezomib-HCD1@H929 cells	Prat_101
26434776	TGKRANCEAARSRILSIQKDLANIAEVEVSI	_ILS(ph)IQKDLANIAEVEVSIPAK_	1	H	C	Bone cancer	SILAC	IMAC+pY-1000	LTQ-Orbitrap Elite	[769680.0]	HDLBP	S645	Bortezomib-HCD1@H929 cells	Prat_101
26434776	DEAGEGREAKDCDPGSPRRCDIIIISGRKEK	_EAKDCDPGS(ph)PR_	1	H	C	Bone cancer	SILAC	IMAC+pY-1000	LTQ-Orbitrap Elite	[0.0]	HDLBP	S944	Bortezomib-HCD1@H929 cells	Prat_101
26434776	TGKRANCEAARSRILSIQKDLANIAEVEVSI	_ILS(ph)IQKDLANIAEVEVSIPAK_	1	H	C	Bone cancer	SILAC	IMAC+pY-1000	LTQ-Orbitrap Elite	[769680.0]	HDLBP	S645	Bortezomib-HCD1@H929 cells	Prat_101
26434776	DEAGEGREAKDCDPGSPRRCDIIIISGRKEK	_EAKDCDPGS(ph)PR_	1	H	C	Bone cancer	SILAC	IMAC+pY-1000	LTQ-Orbitrap Elite	[0.0]	HDLBP	S944	Bortezomib-HCDls2@H929 cells	Prat_102
26434776	TGKRANCEAARSRILSIQKDLANIAEVEVSI	_ILS(ph)IQKDLANIAEVEVSIPAK_	1	H	C	Bone cancer	SILAC	IMAC+pY-1000	LTQ-Orbitrap Elite	[0.0]	HDLBP	S645	Bortezomib-HCDls2@H929 cells	Prat_102
26434776	DEAGEGREAKDCDPGSPRRCDIIIISGRKEK	_EAKDCDPGS(ph)PR_	1	H	C	Bone cancer	SILAC	IMAC+pY-1000	LTQ-Orbitrap Elite	[0.0]	HDLBP	S944	Bortezomib-HCDls2@H929 cells	Prat_102
26434776	TGKRANCEAARSRILSIQKDLANIAEVEVSI	_ILS(ph)IQKDLANIAEVEVSIPAK_	1	H	C	Bone cancer	SILAC	IMAC+pY-1000	LTQ-Orbitrap Elite	[0.0]	HDLBP	S645	Bortezomib-HCDls2@H929 cells	Prat_102
26434776	DEAGEGREAKDCDPGSPRRCDIIIISGRKEK	_EAKDCDPGS(ph)PR_	1	H	C	Bone cancer	SILAC	IMAC+pY-1000	LTQ-Orbitrap Elite	[132200.0]	HDLBP	S944	Bortezomib@H929 cells	Prat_103
26434776	TGKRANCEAARSRILSIQKDLANIAEVEVSI	_ILS(ph)IQKDLANIAEVEVSIPAK_	1	H	C	Bone cancer	SILAC	IMAC+pY-1000	LTQ-Orbitrap Elite	[16403000.0]	HDLBP	S645	Bortezomib@H929 cells	Prat_103
26434776	DEAGEGREAKDCDPGSPRRCDIIIISGRKEK	_EAKDCDPGS(ph)PR_	1	H	C	Bone cancer	SILAC	IMAC+pY-1000	LTQ-Orbitrap Elite	[132200.0]	HDLBP	S944	Bortezomib@H929 cells	Prat_103
26434776	TGKRANCEAARSRILSIQKDLANIAEVEVSI	_ILS(ph)IQKDLANIAEVEVSIPAK_	1	H	C	Bone cancer	SILAC	IMAC+pY-1000	LTQ-Orbitrap Elite	[16403000.0]	HDLBP	S645	Bortezomib@H929 cells	Prat_103
26434776	DEAGEGREAKDCDPGSPRRCDIIIISGRKEK	EAKDCDPGS(ph)PR	1	H	C	Bone cancer	SILAC	IMAC+pY-1000	LTQ-Orbitrap Elite	[115850.0]	HDLBP	S944	DMSO@H929 cells	Prat_327
26434776	TGKRANCEAARSRILSIQKDLANIAEVEVSI	ILS(ph)IQKDLANIAEVEVSIPAK	1	H	C	Bone cancer	SILAC	IMAC+pY-1000	LTQ-Orbitrap Elite	[6592900.0]	HDLBP	S645	DMSO@H929 cells	Prat_327
26434776	DEAGEGREAKDCDPGSPRRCDIIIISGRKEK	EAKDCDPGS(ph)PR	1	H	C	Bone cancer	SILAC	IMAC+pY-1000	LTQ-Orbitrap Elite	[115850.0]	HDLBP	S944	DMSO@H929 cells	Prat_327
26434776	TGKRANCEAARSRILSIQKDLANIAEVEVSI	ILS(ph)IQKDLANIAEVEVSIPAK	1	H	C	Bone cancer	SILAC	IMAC+pY-1000	LTQ-Orbitrap Elite	[6592900.0]	HDLBP	S645	DMSO@H929 cells	Prat_327
26503514		VATLNS(ph)EEESDPPTYK	1	H	C	FGF signaling	SILAC	TiO2	Orbitrap Velos ETD	['Present', 'Present', 'Present', 'Present', 'Present']	HDLBP	S31	FGF1@HEK293 cells-LC-MSMS	Prat_464
26503514		VATLNS(ph)EEESDPPTYK	1	H	C	FGF signaling	SILAC	TiO2	Orbitrap Velos ETD	['Present', 'Present', 'Present', 'Present', 'Present']	HDLBP	S31	SU5402@HEK293 cells-LC-MSMS	Prat_1154
26503514		VATLNS(ph)EEESDPPTYK	1	H	C	FGF signaling	SILAC	TiO2	Orbitrap Velos ETD	['Present', 'Present', 'Present', 'Present', 'Present']	HDLBP	S31	Dasatinib@HEK293 cells-LC-MSMS	Prat_243
26572502	KVATLNSEEESDP	VATLNS(ph)EEESDPPTYK	1	H	C	Cancer	SILAC	TiO2	Q-Exactive Plus	['Present', 'Present ', 'Present ', 'Present ', 'Present ', 'Present ']	HDLBP	S31	VE-821+Hydroxyurea@U2OS cells	Prat_1358
26572502	KVATLNSEEESDP	VATLNS(ph)EEESDPPTYK	1	H	C	Cancer	SILAC	TiO2	Q-Exactive Plus	['Present', 'Present ', 'Present ', 'Present ', 'Present ', 'Present ']	HDLBP	S31	DMSO@U2OS cells_26572502	dup_377
26572502	KVATLNSEEESDP	VATLNS(ph)EEESDPPTYK	1	H	C	Cancer	SILAC	TiO2	Q-Exactive Plus	['Present', 'Present ', 'Present ', 'Present ', 'Present ', 'Present ']	HDLBP	S31	Hydroxyurea@U2OS cells	Prat_561
27050516	VKKSQHKYVIGPKGNSLQEILERTGVSVEIP	_GNS(ph)LQEILER_	1	H	C	Inflammation	SILAC	TiO2	Orbitrap LTQ	[1377600]	HDLBP	S317	Cortistatin A@HCT116 cells	Prat_195
27050516	DEAGEGREAKDCDPGSPRRCDIIIISGRKEK	_DCDPGS(ph)PR_	1	H	C	Inflammation	SILAC	TiO2	Orbitrap LTQ	[4089200]	HDLBP	S944	Cortistatin A@HCT116 cells	Prat_195
27050516	VKKSQHKYVIGPKGNSLQEILERTGVSVEIP	_GNS(ph)LQEILER_	1	H	C	Inflammation	SILAC	TiO2	Orbitrap LTQ	[1377600]	HDLBP	S317	DMSO@HCT116 cells_27050516	Prat_331
27050516	DEAGEGREAKDCDPGSPRRCDIIIISGRKEK	_DCDPGS(ph)PR_	1	H	C	Inflammation	SILAC	TiO2	Orbitrap LTQ	[4089200]	HDLBP	S944	DMSO@HCT116 cells_27050516	Prat_331
27067055		VATLNS(ph)EEESDPPTYK	0.999999	H	C	Cytokine stimulation	SILAC	TiO2	Q Exactive HF	['Present', 'Present', 'Present']	HDLBP	S31	IL2@Kit225 T cells	Prat_615
27067055		GNS(ph)LQEILER	1	H	C	Cytokine stimulation	SILAC	TiO2	Q Exactive HF	['Present', 'Present', 'Present']	HDLBP	S317	IL2@Kit225 T cells	Prat_615
27067055		VATLNS(ph)EEESDPPTYK	0.999999	H	C	Cytokine stimulation	SILAC	TiO2	Q Exactive HF	['Present', 'Present', 'Present']	HDLBP	S31	Untreated@Kit225 T cells	Prat_1340
27067055		GNS(ph)LQEILER	1	H	C	Cytokine stimulation	SILAC	TiO2	Q Exactive HF	['Present', 'Present', 'Present']	HDLBP	S317	Untreated@Kit225 T cells	Prat_1340
27134283	IGPKGNSLQEILE	GNS(ph)LQEILET	1	H	C	Cdk1 inhibition	SILAC	TiO2	Q-Exactive Plus	['Present', 'Present', 'Present']	HDLBP	S317	DMSO@HeLa cells	Prat_335
27134283	KDCDPGSPRRCDI	DCDPGS(ph)PRRCDIIIISGK	1	H	C	Cdk1 inhibition	SILAC	TiO2	Q-Exactive Plus	['Present', 'Present', 'Present']	HDLBP	S944	DMSO@HeLa cells	Prat_335
27134283	KVATLNSEEESDP	VATLNS(ph)EEESDPPTYKDAFPPLPEA	1	H	C	Cdk1 inhibition	SILAC	TiO2	Q-Exactive Plus	['Present', 'Present', 'Present']	HDLBP	S31	DMSO@HeLa cells	Prat_335
27134283	KVATLNSEEESDP	VATLNS(ph)EEESDPPTYD	1	H	C	Cdk1 inhibition	SILAC	TiO2	Q-Exactive Plus	['Present', 'Present', 'Present']	HDLBP	S31	DMSO@HeLa cells	Prat_335
27134283	IGPKGNSLQEILE	GNS(ph)LQEILET	1	H	C	Cdk1 inhibition	SILAC	TiO2	Q-Exactive Plus	['Present', 'Present', 'Present']	HDLBP	S317	Flavopiridol@HeLa cells	Prat_471
27134283	KDCDPGSPRRCDI	DCDPGS(ph)PRRCDIIIISGK	1	H	C	Cdk1 inhibition	SILAC	TiO2	Q-Exactive Plus	['Present', 'Present', 'Present']	HDLBP	S944	Flavopiridol@HeLa cells	Prat_471
27134283	KVATLNSEEESDP	VATLNS(ph)EEESDPPTYKDAFPPLPEA	1	H	C	Cdk1 inhibition	SILAC	TiO2	Q-Exactive Plus	['Present', 'Present', 'Present']	HDLBP	S31	Flavopiridol@HeLa cells	Prat_471
27134283	KVATLNSEEESDP	VATLNS(ph)EEESDPPTYD	1	H	C	Cdk1 inhibition	SILAC	TiO2	Q-Exactive Plus	['Present', 'Present', 'Present']	HDLBP	S31	Flavopiridol@HeLa cells	Prat_471
27134283	IGPKGNSLQEILE	GNS(ph)LQEILET	1	H	C	Cdk1 inhibition	SILAC	TiO2	Q-Exactive Plus	['Present', 'Present', 'Present']	HDLBP	S317	RO-3306@HeLa cells	Prat_964
27134283	KDCDPGSPRRCDI	DCDPGS(ph)PRRCDIIIISGK	1	H	C	Cdk1 inhibition	SILAC	TiO2	Q-Exactive Plus	['Present', 'Present', 'Present']	HDLBP	S944	RO-3306@HeLa cells	Prat_964
27134283	KVATLNSEEESDP	VATLNS(ph)EEESDPPTYKDAFPPLPEA	1	H	C	Cdk1 inhibition	SILAC	TiO2	Q-Exactive Plus	['Present', 'Present', 'Present']	HDLBP	S31	RO-3306@HeLa cells	Prat_964
27134283	KVATLNSEEESDP	VATLNS(ph)EEESDPPTYD	1	H	C	Cdk1 inhibition	SILAC	TiO2	Q-Exactive Plus	['Present', 'Present', 'Present']	HDLBP	S31	RO-3306@HeLa cells	Prat_964
27174698		DCDPGS(ph)PR	1	H	C	Knockdown	Dimethyl labeling	TiO2	LTQ-Orbitrap Velos	['Present', 'Present', 'Present', 'Present']	HDLBP	S944	CHC siRNA@HeLa S3 cells	Prat_160
27174698		DCDPGS(ph)PR	1	H	C	Knockdown	Dimethyl labeling	TiO2	LTQ-Orbitrap Velos	['Present', 'Present', 'Present', 'Present']	HDLBP	S944	Luc siRNA@HeLa S3 cells	Prat_710
27436111	DCDPGSPR	DCDPGS(ph)PR		H	C	SCX fractionation method	Labelling (not mentioned)	IMAC	Q Exactive hybrid quadrupole-Orbitrap	[21842000.0]	HDLBP	S944	Acid based SCX fractionation@DLD-1 cells	Prat_34
27436111	VATLNSEEESDPPTYK	VATLNS(ph)EEESDPPTYK		H	C	SCX fractionation method	Labelling (not mentioned)	IMAC	Q Exactive hybrid quadrupole-Orbitrap	[837020000.0, 76582000.0]	HDLBP	S31	Acid based SCX fractionation@DLD-1 cells	Prat_34
27436111	MDYVEINIDHK	MDY(ph)VEINIDHK		H	C	SCX fractionation method	Labelling (not mentioned)	IMAC	Q Exactive hybrid quadrupole-Orbitrap	[31318000.0, 17051000.0]	HDLBP	Y437	Acid based gradient fractionation(Exp1)@SNU-16 cell line	Prat_32
27436111	MDYVEINIDHK	MDY(ph)VEINIDHK		H	C	SCX fractionation method	Labelling (not mentioned)	IMAC	Q Exactive hybrid quadrupole-Orbitrap	[11843000.0]	HDLBP	Y437	Acid based gradient fractionation(Exp1)@SNU-16 cell line	Prat_32
27436111	VATLNSEEESDPPTYK	VATLNS(ph)EEESDPPTYK		H	C	SCX fractionation method	Labelling (not mentioned)	IMAC	Q Exactive hybrid quadrupole-Orbitrap	[1366100000.0, 95289000.0]	HDLBP	S31	Acid based gradient fractionation(Exp1)@SNU-16 cell line	Prat_32
27436111	VATLNSEEESDPPTYK	VATLNSEEES(ph)DPPTYK		H	C	SCX fractionation method	Labelling (not mentioned)	IMAC	Q Exactive hybrid quadrupole-Orbitrap	[]	HDLBP	S35	Acid based gradient fractionation(Exp1)@SNU-16 cell line	Prat_32
27436111	GNSLQEILER	GNS(ph)LQEILER		H	C	SCX fractionation method	Labelling (not mentioned)	IMAC	Q Exactive hybrid quadrupole-Orbitrap	[5307500.0]	HDLBP	S317	Acid based gradient fractionation(Exp1)@SNU-16 cell line	Prat_32
27436111	MDYVEINIDHK	MDY(ph)VEINIDHK		H	C	SCX fractionation method	Labelling (not mentioned)	IMAC	Q Exactive hybrid quadrupole-Orbitrap	[14625000.0]	HDLBP	Y437	Acid based gradient fractionation(Exp2)@SNU-16 cell line	Prat_33
27436111	MDYVEINIDHK	MDY(ph)VEINIDHK		H	C	SCX fractionation method	Labelling (not mentioned)	IMAC	Q Exactive hybrid quadrupole-Orbitrap	[17740000.0]	HDLBP	Y437	Acid based gradient fractionation(Exp2)@SNU-16 cell line	Prat_33
27436111	VATLNSEEESDPPTYK	VATLNS(ph)EEESDPPTYK		H	C	SCX fractionation method	Labelling (not mentioned)	IMAC	Q Exactive hybrid quadrupole-Orbitrap	[933970000.0, 109740000.0]	HDLBP	S31	Acid based gradient fractionation(Exp2)@SNU-16 cell line	Prat_33
27436111	VATLNSEEESDPPTYK	VATLNS(ph)EEESDPPTYK		H	C	SCX fractionation method	Labelling (not mentioned)	IMAC	Q Exactive hybrid quadrupole-Orbitrap	[356820000.0, 65142000.0, 26043000.0, 17911000.0, 14013000.0, 14946000.0, 14071000.0]	HDLBP	S31	Salt based gradient C18-SCX@DLD-1 cells	Prat_999
27642862	RSGLVPQQIKVATLNSEEESDPPTYKDAFPP	VATLNS(ph)EEESDPPTY(ph)KDAFPPLPEK	0.989114	H	C	Enrichment-study	Label-free	Src superbinder+Ti-IMAC	LTQ-Orbitrap Velos	[0.0, 310020.0, 0.0]	HDLBP	S31	Pervanadate@HEPG2 cell line	Prat_847
27642862	KVATLNSEEESDPPTYKDAFPPLPEKAACLE	VATLNS(ph)EEESDPPTY(ph)KDAFPPLPEK	0.814073	H	C	Enrichment-study	Label-free	Src superbinder+Ti-IMAC	LTQ-Orbitrap Velos	[0.0, 310020.0, 0.0]	HDLBP	Y40	Pervanadate@HEPG2 cell line	Prat_847
27642862	TKYMQKMVADLVENSYSISVPIFKQFHKNII	MVADLVENSY(ph)SISVPIFK	0.950757	H	C	Enrichment-study	Label-free	Src superbinder+Ti-IMAC	LTQ-Orbitrap Velos	[362620.0, 0.0, 0.0]	HDLBP	Y582	Pervanadate@MCF7 cell line	Prat_852
27642862	EQIEGMVKDLINRMDYVEINIDHKFHRHLIG	MDY(ph)VEINIDHK		H	C	Enrichment-study	Label-free	Src superbinder+Ti-IMAC	LTQ-Orbitrap Velos	[321790.0, 0.0, 0.0]	HDLBP	Y437	Pervanadate@SKBR3 cell line	Prat_856
27642862	TKYMQKMVADLVENSYSISVPIFKQFHKNII	MVADLVENSY(ph)SISVPIFK		H	C	Enrichment-study	Label-free	Src superbinder+Ti-IMAC	LTQ-Orbitrap Velos	[2905400.0, 0.0, 0.0]	HDLBP	Y582	Pervanadate@SKBR3 cell line	Prat_856
27642862	IKVATLNSEEESDPPTYKDAFPPLPEKAACL	VATLNSEEESDPPTYKDAFPPLPEK		H	C	Enrichment-study	Label-free	Src superbinder+Ti-IMAC	LTQ-Orbitrap Velos	[170540.0, 0.0, 0.0]	HDLBP	T39	Pervanadate@SKBR3 cell line	Prat_856
27642862	TKYMQKMVADLVENSYSISVPIFKQFHKNII	MVADLVENSY(ph)SISVPIFK	0.950757	H	C	phosphotyrosine superbinder	Label free	pTyr+Ti4+-IMAC	LTQ Orbitrap Velos	[362620.0, 0.0, 0.0]	HDLBP	Y582	Untreated control@MCF-7 cells	Prat_1308
27642862	EQIEGMVKDLINRMDYVEINIDHKFHRHLIG	MDY(ph)VEINIDHK	0.958181	H	C	phosphotyrosine superbinder	Label free	pTyr+Ti4+-IMAC	LTQ Orbitrap Velos	[0.0, 0.0, 0.0]	HDLBP	Y437	Pervanadate SB1@HeLa cells	Prat_837
27642862	TKYMQKMVADLVENSYSISVPIFKQFHKNII	MVADLVENSY(ph)SISVPIFK	0.915507	H	C	phosphotyrosine superbinder	Label free	pTyr+Ti4+-IMAC	LTQ Orbitrap Velos	[238330.0, 0.0, 0.0]	HDLBP	Y582	Pervanadate@HeLa cells_27642862	dup_123
27732954	RSGLVPQQIKVATLNSEEESDPPTYKDAFPP	_VATLNS(ph)EEESDPPTYK_	0.999641	H	C	Inhibition	SILAC	IMAC	LTQ-Orbitrap Elite	[30452000, 23936000]	HDLBP	S31	Crizotinib@NB1 cell-line	Prat_209
27732954	VPQQIKVATLNSEEESDPPTYKDAFPPLPEK	_VATLNSEEES(ph)DPPTYK_	1	H	C	Inhibition	SILAC	IMAC	LTQ-Orbitrap Elite	[7313600, 2504300]	HDLBP	S35	Crizotinib@SHSY5Y cell-line	Prat_211
27732954	VKKSQHKYVIGPKGNSLQEILERTGVSVEIP	_GNS(ph)LQEILER_	1	H	C	Inhibition	SILAC	IMAC	LTQ-Orbitrap Elite	[0, 0]	HDLBP	S317	Crizotinib@SHSY5Y cell-line	Prat_211
27732954	RSGLVPQQIKVATLNSEEESDPPTYKDAFPP	_VATLNS(ph)EEESDPPTYK_	1	H	C	Inhibition	SILAC	IMAC	LTQ-Orbitrap Elite	[218280000, 132750000]	HDLBP	S31	Crizotinib@SHSY5Y cell-line	Prat_211
27732954	DEAGEGREAKDCDPGSPRRCDIIIISGRKEK	_DCDPGS(ph)PR_	1	H	C	Inhibition	SILAC	IMAC	LTQ-Orbitrap Elite	[7733100, 0]	HDLBP	S944	Crizotinib@SHSY5Y cell-line	Prat_211
27732954	RSGLVPQQIKVATLNSEEESDPPTYKDAFPP	_VATLNS(ph)EEESDPPTYK_	0.999641	H	C	Inhibition	SILAC	IMAC	LTQ-Orbitrap Elite	[35214207.5, 24127690]	HDLBP	S31	DMSO@NB1 cell-line	Prat_359
27732954	VPQQIKVATLNSEEESDPPTYKDAFPPLPEK	_VATLNSEEES(ph)DPPTYK_	1	H	C	Inhibition	SILAC	IMAC	LTQ-Orbitrap Elite	[4413050.25, 2501376.5]	HDLBP	S35	DMSO@SHSY5Y cell-line	Prat_371
27732954	VKKSQHKYVIGPKGNSLQEILERTGVSVEIP	_GNS(ph)LQEILER_	1	H	C	Inhibition	SILAC	IMAC	LTQ-Orbitrap Elite	[0, 0]	HDLBP	S317	DMSO@SHSY5Y cell-line	Prat_371
27732954	RSGLVPQQIKVATLNSEEESDPPTYKDAFPP	_VATLNS(ph)EEESDPPTYK_	1	H	C	Inhibition	SILAC	IMAC	LTQ-Orbitrap Elite	[223872800, 132488050]	HDLBP	S31	DMSO@SHSY5Y cell-line	Prat_371
27732954	DEAGEGREAKDCDPGSPRRCDIIIISGRKEK	_DCDPGS(ph)PR_	1	H	C	Inhibition	SILAC	IMAC	LTQ-Orbitrap Elite	[7785293, 0]	HDLBP	S944	DMSO@SHSY5Y cell-line	Prat_371
27794612		VATLNSEEES(ph)DPPTYK	0.954034	H	C	Squamous cell carcinoma	TMT	Fe IMAC	Q Exactive	[16.838, 16.7814, 16.8405]	HDLBP	S35	Gefitinib+FGF2@A431cell line	Prat_487
27794612		VATLNSEEES(ph)DPPTYK	0.954034	H	C	Squamous cell carcinoma	TMT	Fe IMAC	Q Exactive	[16.5939, 16.2526, 16.3841]	HDLBP	S35	Gefitinib@A431cell line	Prat_485
27794612		VATLNSEEES(ph)DPPTYK	0.954034	H	C	Squamous cell carcinoma	TMT	Fe IMAC	Q Exactive	[16.9854, 16.6816, 16.7208, 'Na']	HDLBP	S35	DMSO@A431cell line	Prat_304
27834733	VATLNSEEESDPPTYKDAFPPLPEK	VATLNS(ph)EEESDPPTYKDAFPPLPEK		H	C	Glioblastoma	SILAC	TiO2	Orbitrap Fusion	[291110]	HDLBP	S31	Cobimetinib(4h)@RAS-NHA cells	Prat_188
27834733	DAPWTASSSEKAPDMSSSEEFPSFGAQVAPK	DAPWTASS(ph)SEKAPDMSSSEEFPSFGAQVAPK		H	C	Glioblastoma	SILAC	TiO2	Orbitrap Fusion	[2907800]	HDLBP	S1237	Cobimetinib(4h)@RAS-NHA cells	Prat_188
27834733	DAPWTASSSEKAPDMSSSEEFPSFGAQVAPK	DAPWTASS(ph)SEKAPDMSSSEEFPSFGAQVAPK		H	C	Glioblastoma	SILAC	TiO2	Orbitrap Fusion	[139890]	HDLBP	S1237	Cobimetinib(4h)@RAS-NHA cells	Prat_188
27834733	VATLNSEEESDPPTYK	VATLNS(ph)EEESDPPTYK		H	C	Glioblastoma	SILAC	TiO2	Orbitrap Fusion	[1659400]	HDLBP	S31	Cobimetinib(4h)@RAS-NHA cells	Prat_188
27834733	VATLNSEEESDPPTYKDAFPPLPEK	VATLNS(ph)EEESDPPTYKDAFPPLPEK		H	C	Glioblastoma	SILAC	TiO2	Orbitrap Fusion	[484440]	HDLBP	S31	DMSO@NHA cells	Prat_361
27834733	DAPWTASSSEKAPDMSSSEEFPSFGAQVAPK	DAPWTASS(ph)SEKAPDMSSSEEFPSFGAQVAPK		H	C	Glioblastoma	SILAC	TiO2	Orbitrap Fusion	[8319400]	HDLBP	S1237	DMSO@NHA cells	Prat_361
27834733	DAPWTASSSEKAPDMSSSEEFPSFGAQVAPK	DAPWTASS(ph)SEKAPDMSSSEEFPSFGAQVAPK		H	C	Glioblastoma	SILAC	TiO2	Orbitrap Fusion	[526760]	HDLBP	S1237	DMSO@NHA cells	Prat_361
27834733	VATLNSEEESDPPTYK	VATLNS(ph)EEESDPPTYK		H	C	Glioblastoma	SILAC	TiO2	Orbitrap Fusion	[3646100]	HDLBP	S31	DMSO@NHA cells	Prat_361
27834733	VATLNSEEESDPPTYKDAFPPLPEK	VATLNS(ph)EEESDPPTYKDAFPPLPEK		H	C	Glioblastoma	SILAC	TiO2	Orbitrap Fusion	[302560]	HDLBP	S31	IDH1mut-NHA cells	Prat_609
27834733	DAPWTASSSEKAPDMSSSEEFPSFGAQVAPK	DAPWTASS(ph)SEKAPDMSSSEEFPSFGAQVAPK		H	C	Glioblastoma	SILAC	TiO2	Orbitrap Fusion	[6037700]	HDLBP	S1237	IDH1mut-NHA cells	Prat_609
27834733	DAPWTASSSEKAPDMSSSEEFPSFGAQVAPK	DAPWTASS(ph)SEKAPDMSSSEEFPSFGAQVAPK		H	C	Glioblastoma	SILAC	TiO2	Orbitrap Fusion	[206110]	HDLBP	S1237	IDH1mut-NHA cells	Prat_609
27834733	VATLNSEEESDPPTYK	VATLNS(ph)EEESDPPTYK		H	C	Glioblastoma	SILAC	TiO2	Orbitrap Fusion	[2519300]	HDLBP	S31	IDH1mut-NHA cells	Prat_609
28009266	KDCDPGSPRRCDI		1	H	C	Breast cancer	SILAC	TiO2	LTQ-Orbitrap Velos	[21.39074]	HDLBP	S944	EGF(10min)@MCF7 cell line	Prat_411
28009266	KVATLNSEEESDP		0.971971	H	C	Breast cancer	SILAC	TiO2	LTQ-Orbitrap Velos	[19.51524, 14.94805]	HDLBP	S31	EGF(10min)@MCF7 cell line	Prat_411
28009266	KDCDPGSPRRCDI		1	H	C	Breast cancer	SILAC	TiO2	LTQ-Orbitrap Velos	[19.5503]	HDLBP	S944	WT@MCF7 cell line	Prat_1386
28009266	KVATLNSEEESDP		0.971971	H	C	Breast cancer	SILAC	TiO2	LTQ-Orbitrap Velos	[19.61744, 15.11602]	HDLBP	S31	WT@MCF7 cell line	Prat_1386
28209619	VKKSQHKYVIGPKGNSLQEILERTGVSVEIP	_GNS(ph)LQEILER_	1	H	C	Breast cancer	dimethyl labeling	IMAC	Q Exactive	[8911890]	HDLBP	S317	Lapatinib@BT-474 cell Parental	Prat_700
28209619	RSGLVPQQIKVATLNSEEESDPPTYKDAFPP	_VATLNS(ph)EEESDPPTYK_	0.999999	H	C	Breast cancer	dimethyl labeling	IMAC	Q Exactive	[353858000, 367750000, 352615000, 326432000]	HDLBP	S31	Lapatinib@BT-474 cell Parental	Prat_700
28209619	VKKSQHKYVIGPKGNSLQEILERTGVSVEIP	_GNS(ph)LQEILER_	1	H	C	Breast cancer	dimethyl labeling	IMAC	Q Exactive	[5984920]	HDLBP	S317	Lapatinib@BT-474 cell Resistant	Prat_701
28209619	RSGLVPQQIKVATLNSEEESDPPTYKDAFPP	_VATLNS(ph)EEESDPPTYK_	0.999999	H	C	Breast cancer	dimethyl labeling	IMAC	Q Exactive	[390648000, 360432000, 374560000, 409704000]	HDLBP	S31	Lapatinib@BT-474 cell Resistant	Prat_701
28209619	VKKSQHKYVIGPKGNSLQEILERTGVSVEIP	_GNS(ph)LQEILER_	1	H	C	Breast cancer	dimethyl labeling	IMAC	Q Exactive	[7240710]	HDLBP	S317	Untreated@BT-474 cells Parental	Prat_1319
28209619	RSGLVPQQIKVATLNSEEESDPPTYKDAFPP	_VATLNS(ph)EEESDPPTYK_	0.999999	H	C	Breast cancer	dimethyl labeling	IMAC	Q Exactive	[368374000, 384698000, 385704000, 376743000]	HDLBP	S31	Untreated@BT-474 cells Parental	Prat_1319
28302921	VATLNSEEESDPPTYK	VATLNS(ph)EEESDPPTYK	0.999967	H	C	Lung cancer	SILAC	FeCl3-TiO2	LTQ-Orbitrap XL	['25251666.666666668', '33254666.666666668', '32556666.666666668']	HDLBP	S31	X-Ray@A549 cell line	Prat_1388
28331001	EQIEGMVKDLINRMDYVEINIDHKFHRHLIG		1	H	C	Lung cancer	SILAC	pY-100 or pY1000	LTQ-Orbitrap Elite	['Present', 'Present']	HDLBP	Y437	FBS@H2355 cell line	Prat_459
28331001	EQIEGMVKDLINRMDYVEINIDHKFHRHLIG	_MDY(ph)VEINIDHK_	1	H	C	Lung cancer	SILAC	pY-100 or pY1000	LTQ-Orbitrap Elite	['Present', 'Present']	HDLBP	Y437	Afatinib @H3255cell line	Prat_46
28331001	EQIEGMVKDLINRMDYVEINIDHKFHRHLIG	_MDY(ph)VEINIDHK_	1	H	C	Lung cancer	SILAC	pY-100 or pY1000	LTQ-Orbitrap Elite	['Present', 'Present']	HDLBP	Y437	Erlotinib@H3255 cell line	Prat_442
28450419	NIAEVEVSIPAKLHNSLIGTKGRLIRSIMEE	LHNS(ph)LIGTK		H	C	Blood cancer	SILAC	IMAC	LTQ Orbitrap Velos mass spectrometer	['Present']	HDLBP	S667	Sorafenib(0.01ÂµM)@MV4-11 cells	Prat_1111
28450419	AEHRSGLVPQQIKVATLNSEEESDPPTYKDA	VAT(ph)LNSEEESDPPTYKDAFPPLPEK		H	C	Blood cancer	SILAC	IMAC	LTQ Orbitrap Velos mass spectrometer	['Present']	HDLBP	T28	Sorafenib(0.01ÂµM)@MV4-11 cells	Prat_1111
28450419	VKKSQHKYVIGPKGNSLQEILERTGVSVEIP	GNS(ph)LQEILER		H	C	Blood cancer	SILAC	IMAC	LTQ Orbitrap Velos mass spectrometer	['Present']	HDLBP	S317	Sorafenib(0.01ÂµM)@MV4-11 cells	Prat_1111
28450419	RSGLVPQQIKVATLNSEEESDPPTYKDAFPP	VATLNS(ph)EEESDPPTYK		H	C	Blood cancer	SILAC	IMAC	LTQ Orbitrap Velos mass spectrometer	['Present']	HDLBP	S31	Sorafenib(0.01ÂµM)@MV4-11 cells	Prat_1111
28450419	DEAGEGREAKDCDPGSPRRCDIIIISGRKEK	DCDPGS(ph)PRRCDIIIISGR		H	C	Blood cancer	SILAC	IMAC	LTQ Orbitrap Velos mass spectrometer	['Present']	HDLBP	S944	Sorafenib(0.01ÂµM)@MV4-11 cells	Prat_1111
28450419	NIAEVEVSIPAKLHNSLIGTKGRLIRSIMEE	LHNS(ph)LIGTK		H	C	Blood cancer	SILAC	IMAC	LTQ Orbitrap Velos mass spectrometer	['Present']	HDLBP	S667	Sorafenib(0.2ÂµM)@MONO-MAC-1 cells	Prat_1113
28450419	AEHRSGLVPQQIKVATLNSEEESDPPTYKDA	VAT(ph)LNSEEESDPPTYKDAFPPLPEK		H	C	Blood cancer	SILAC	IMAC	LTQ Orbitrap Velos mass spectrometer	['Present']	HDLBP	T28	Sorafenib(0.2ÂµM)@MONO-MAC-1 cells	Prat_1113
28450419	VKKSQHKYVIGPKGNSLQEILERTGVSVEIP	GNS(ph)LQEILER		H	C	Blood cancer	SILAC	IMAC	LTQ Orbitrap Velos mass spectrometer	['Present']	HDLBP	S317	Sorafenib(0.2ÂµM)@MONO-MAC-1 cells	Prat_1113
28450419	RSGLVPQQIKVATLNSEEESDPPTYKDAFPP	VATLNS(ph)EEESDPPTYK		H	C	Blood cancer	SILAC	IMAC	LTQ Orbitrap Velos mass spectrometer	['Present']	HDLBP	S31	Sorafenib(0.2ÂµM)@MONO-MAC-1 cells	Prat_1113
28450419	DEAGEGREAKDCDPGSPRRCDIIIISGRKEK	DCDPGS(ph)PRRCDIIIISGR		H	C	Blood cancer	SILAC	IMAC	LTQ Orbitrap Velos mass spectrometer	['Present']	HDLBP	S944	Sorafenib(0.2ÂµM)@MONO-MAC-1 cells	Prat_1113
28450419	NIAEVEVSIPAKLHNSLIGTKGRLIRSIMEE	LHNS(ph)LIGTK		H	C	Blood cancer	SILAC	IMAC	LTQ Orbitrap Velos mass spectrometer	['Present']	HDLBP	S667	Sorafenib(0.2ÂµM)@MV4-11 cells	Prat_1114
28450419	AEHRSGLVPQQIKVATLNSEEESDPPTYKDA	VAT(ph)LNSEEESDPPTYKDAFPPLPEK		H	C	Blood cancer	SILAC	IMAC	LTQ Orbitrap Velos mass spectrometer	['Present']	HDLBP	T28	Sorafenib(0.2ÂµM)@MV4-11 cells	Prat_1114
28450419	VKKSQHKYVIGPKGNSLQEILERTGVSVEIP	GNS(ph)LQEILER		H	C	Blood cancer	SILAC	IMAC	LTQ Orbitrap Velos mass spectrometer	['Present']	HDLBP	S317	Sorafenib(0.2ÂµM)@MV4-11 cells	Prat_1114
28450419	RSGLVPQQIKVATLNSEEESDPPTYKDAFPP	VATLNS(ph)EEESDPPTYK		H	C	Blood cancer	SILAC	IMAC	LTQ Orbitrap Velos mass spectrometer	['Present']	HDLBP	S31	Sorafenib(0.2ÂµM)@MV4-11 cells	Prat_1114
28450419	DEAGEGREAKDCDPGSPRRCDIIIISGRKEK	DCDPGS(ph)PRRCDIIIISGR		H	C	Blood cancer	SILAC	IMAC	LTQ Orbitrap Velos mass spectrometer	['Present']	HDLBP	S944	Sorafenib(0.2ÂµM)@MV4-11 cells	Prat_1114
28450419	NIAEVEVSIPAKLHNSLIGTKGRLIRSIMEE	LHNS(ph)LIGTK		H	C	Blood cancer	SILAC	IMAC	LTQ Orbitrap Velos mass spectrometer	['Present']	HDLBP	S667	Sorafenib(0.2ÂµM)@SKM-1 cells	Prat_1115
28450419	AEHRSGLVPQQIKVATLNSEEESDPPTYKDA	VAT(ph)LNSEEESDPPTYKDAFPPLPEK		H	C	Blood cancer	SILAC	IMAC	LTQ Orbitrap Velos mass spectrometer	['Present']	HDLBP	T28	Sorafenib(0.2ÂµM)@SKM-1 cells	Prat_1115
28450419	VKKSQHKYVIGPKGNSLQEILERTGVSVEIP	GNS(ph)LQEILER		H	C	Blood cancer	SILAC	IMAC	LTQ Orbitrap Velos mass spectrometer	['Present']	HDLBP	S317	Sorafenib(0.2ÂµM)@SKM-1 cells	Prat_1115
28450419	RSGLVPQQIKVATLNSEEESDPPTYKDAFPP	VATLNS(ph)EEESDPPTYK		H	C	Blood cancer	SILAC	IMAC	LTQ Orbitrap Velos mass spectrometer	['Present']	HDLBP	S31	Sorafenib(0.2ÂµM)@SKM-1 cells	Prat_1115
28450419	DEAGEGREAKDCDPGSPRRCDIIIISGRKEK	DCDPGS(ph)PRRCDIIIISGR		H	C	Blood cancer	SILAC	IMAC	LTQ Orbitrap Velos mass spectrometer	['Present']	HDLBP	S944	Sorafenib(0.2ÂµM)@SKM-1 cells	Prat_1115
28450419	NIAEVEVSIPAKLHNSLIGTKGRLIRSIMEE	LHNS(ph)LIGTK		H	C	Blood cancer	SILAC	IMAC	LTQ Orbitrap Velos mass spectrometer	['Present']	HDLBP	S667	Sorafenib(0.01ÂµM)@MONO-MAC-1 cells	Prat_1110
28450419	AEHRSGLVPQQIKVATLNSEEESDPPTYKDA	VAT(ph)LNSEEESDPPTYKDAFPPLPEK		H	C	Blood cancer	SILAC	IMAC	LTQ Orbitrap Velos mass spectrometer	['Present']	HDLBP	T28	Sorafenib(0.01ÂµM)@MONO-MAC-1 cells	Prat_1110
28450419	VKKSQHKYVIGPKGNSLQEILERTGVSVEIP	GNS(ph)LQEILER		H	C	Blood cancer	SILAC	IMAC	LTQ Orbitrap Velos mass spectrometer	['Present']	HDLBP	S317	Sorafenib(0.01ÂµM)@MONO-MAC-1 cells	Prat_1110
28450419	RSGLVPQQIKVATLNSEEESDPPTYKDAFPP	VATLNS(ph)EEESDPPTYK		H	C	Blood cancer	SILAC	IMAC	LTQ Orbitrap Velos mass spectrometer	['Present']	HDLBP	S31	Sorafenib(0.01ÂµM)@MONO-MAC-1 cells	Prat_1110
28450419	DEAGEGREAKDCDPGSPRRCDIIIISGRKEK	DCDPGS(ph)PRRCDIIIISGR		H	C	Blood cancer	SILAC	IMAC	LTQ Orbitrap Velos mass spectrometer	['Present']	HDLBP	S944	Sorafenib(0.01ÂµM)@MONO-MAC-1 cells	Prat_1110
28450419	NIAEVEVSIPAKLHNSLIGTKGRLIRSIMEE	LHNS(ph)LIGTK		H	C	Blood cancer	SILAC	IMAC	LTQ Orbitrap Velos mass spectrometer	['Present']	HDLBP	S667	Sorafenib(0.01ÂµM)@SKM-1 cells	Prat_1112
28450419	AEHRSGLVPQQIKVATLNSEEESDPPTYKDA	VAT(ph)LNSEEESDPPTYKDAFPPLPEK		H	C	Blood cancer	SILAC	IMAC	LTQ Orbitrap Velos mass spectrometer	['Present']	HDLBP	T28	Sorafenib(0.01ÂµM)@SKM-1 cells	Prat_1112
28450419	VKKSQHKYVIGPKGNSLQEILERTGVSVEIP	GNS(ph)LQEILER		H	C	Blood cancer	SILAC	IMAC	LTQ Orbitrap Velos mass spectrometer	['Present']	HDLBP	S317	Sorafenib(0.01ÂµM)@SKM-1 cells	Prat_1112
28450419	RSGLVPQQIKVATLNSEEESDPPTYKDAFPP	VATLNS(ph)EEESDPPTYK		H	C	Blood cancer	SILAC	IMAC	LTQ Orbitrap Velos mass spectrometer	['Present']	HDLBP	S31	Sorafenib(0.01ÂµM)@SKM-1 cells	Prat_1112
28450419	DEAGEGREAKDCDPGSPRRCDIIIISGRKEK	DCDPGS(ph)PRRCDIIIISGR		H	C	Blood cancer	SILAC	IMAC	LTQ Orbitrap Velos mass spectrometer	['Present']	HDLBP	S944	Sorafenib(0.01ÂµM)@SKM-1 cells	Prat_1112
28450419	NIAEVEVSIPAKLHNSLIGTKGRLIRSIMEE	LHNS(ph)LIGTK		H	C	Blood cancer	SILAC	IMAC	LTQ Orbitrap Velos mass spectrometer	['Present']	HDLBP	S667	DMSO@MONO-MAC-1 cells	Prat_349
28450419	AEHRSGLVPQQIKVATLNSEEESDPPTYKDA	VAT(ph)LNSEEESDPPTYKDAFPPLPEK		H	C	Blood cancer	SILAC	IMAC	LTQ Orbitrap Velos mass spectrometer	['Present']	HDLBP	T28	DMSO@MONO-MAC-1 cells	Prat_349
28450419	VKKSQHKYVIGPKGNSLQEILERTGVSVEIP	GNS(ph)LQEILER		H	C	Blood cancer	SILAC	IMAC	LTQ Orbitrap Velos mass spectrometer	['Present']	HDLBP	S317	DMSO@MONO-MAC-1 cells	Prat_349
28450419	RSGLVPQQIKVATLNSEEESDPPTYKDAFPP	VATLNS(ph)EEESDPPTYK		H	C	Blood cancer	SILAC	IMAC	LTQ Orbitrap Velos mass spectrometer	['Present']	HDLBP	S31	DMSO@MONO-MAC-1 cells	Prat_349
28450419	DEAGEGREAKDCDPGSPRRCDIIIISGRKEK	DCDPGS(ph)PRRCDIIIISGR		H	C	Blood cancer	SILAC	IMAC	LTQ Orbitrap Velos mass spectrometer	['Present']	HDLBP	S944	DMSO@MONO-MAC-1 cells	Prat_349
28450419	NIAEVEVSIPAKLHNSLIGTKGRLIRSIMEE	LHNS(ph)LIGTK		H	C	Blood cancer	SILAC	IMAC	LTQ Orbitrap Velos mass spectrometer	['Present']	HDLBP	S667	DMSO@MV4-11 cells	Prat_357
28450419	AEHRSGLVPQQIKVATLNSEEESDPPTYKDA	VAT(ph)LNSEEESDPPTYKDAFPPLPEK		H	C	Blood cancer	SILAC	IMAC	LTQ Orbitrap Velos mass spectrometer	['Present']	HDLBP	T28	DMSO@MV4-11 cells	Prat_357
28450419	VKKSQHKYVIGPKGNSLQEILERTGVSVEIP	GNS(ph)LQEILER		H	C	Blood cancer	SILAC	IMAC	LTQ Orbitrap Velos mass spectrometer	['Present']	HDLBP	S317	DMSO@MV4-11 cells	Prat_357
28450419	RSGLVPQQIKVATLNSEEESDPPTYKDAFPP	VATLNS(ph)EEESDPPTYK		H	C	Blood cancer	SILAC	IMAC	LTQ Orbitrap Velos mass spectrometer	['Present']	HDLBP	S31	DMSO@MV4-11 cells	Prat_357
28450419	DEAGEGREAKDCDPGSPRRCDIIIISGRKEK	DCDPGS(ph)PRRCDIIIISGR		H	C	Blood cancer	SILAC	IMAC	LTQ Orbitrap Velos mass spectrometer	['Present']	HDLBP	S944	DMSO@MV4-11 cells	Prat_357
28450419	NIAEVEVSIPAKLHNSLIGTKGRLIRSIMEE	LHNS(ph)LIGTK		H	C	Blood cancer	SILAC	IMAC	LTQ Orbitrap Velos mass spectrometer	['Present']	HDLBP	S667	DMSO@SKM-1 cells	Prat_374
28450419	AEHRSGLVPQQIKVATLNSEEESDPPTYKDA	VAT(ph)LNSEEESDPPTYKDAFPPLPEK		H	C	Blood cancer	SILAC	IMAC	LTQ Orbitrap Velos mass spectrometer	['Present']	HDLBP	T28	DMSO@SKM-1 cells	Prat_374
28450419	VKKSQHKYVIGPKGNSLQEILERTGVSVEIP	GNS(ph)LQEILER		H	C	Blood cancer	SILAC	IMAC	LTQ Orbitrap Velos mass spectrometer	['Present']	HDLBP	S317	DMSO@SKM-1 cells	Prat_374
28450419	RSGLVPQQIKVATLNSEEESDPPTYKDAFPP	VATLNS(ph)EEESDPPTYK		H	C	Blood cancer	SILAC	IMAC	LTQ Orbitrap Velos mass spectrometer	['Present']	HDLBP	S31	DMSO@SKM-1 cells	Prat_374
28450419	DEAGEGREAKDCDPGSPRRCDIIIISGRKEK	DCDPGS(ph)PRRCDIIIISGR		H	C	Blood cancer	SILAC	IMAC	LTQ Orbitrap Velos mass spectrometer	['Present']	HDLBP	S944	DMSO@SKM-1 cells	Prat_374
28674419	IKVATLNSEEESDPP			H	C	HiRIEF	TMT	TiO2	Q-Exactive	['Present', 'Present', 'Present', 'Present', 'Present', 'Present']	HDLBP	S31	Mitotic arrest@Hela cells	Prat_725
28674419	AKDCDPGSPRRCDII			H	C	HiRIEF	TMT	TiO2	Q-Exactive	['Present', 'Present', 'Present', 'Present', 'Present', 'Present']	HDLBP	S944	Mitotic arrest@Hela cells	Prat_725
28674419	IKVATLNSEEESDPP			H	C	HiRIEF	TMT	TiO2	Q-Exactive	['Present', 'Present', 'Present', 'Present', 'Present', 'Present']	HDLBP	S31	Pervanadate@HeLa cells_28674419	Prat_846
28674419	AKDCDPGSPRRCDII			H	C	HiRIEF	TMT	TiO2	Q-Exactive	['Present', 'Present', 'Present', 'Present', 'Present', 'Present']	HDLBP	S944	Pervanadate@HeLa cells_28674419	Prat_846
28674419	IKVATLNSEEESDPP			H	C	HiRIEF	TMT	TiO2	Q-Exactive	['Present', 'Present', 'Present', 'Present', 'Present', 'Present']	HDLBP	S31	Untreated@Hela cells_28674419	Prat_1328
28674419	AKDCDPGSPRRCDII			H	C	HiRIEF	TMT	TiO2	Q-Exactive	['Present', 'Present', 'Present', 'Present', 'Present', 'Present']	HDLBP	S944	Untreated@Hela cells_28674419	Prat_1328
28796482	TKYMQKMVADLVENSYSISVPIFKQFHKNII	_MVADLVENSY(ph)SISVPIFK_	0.785143	H	C	Enrichment analysis	Dimethy labeling	Ti4+-IMAC	Q Exactive	[226650000, 226650000, 0, 0]	HDLBP	Y582	SH2 superbinder+Pervanadate D3@Jurkat T cells	Prat_1086
28818855	DEAGEGREAKDCDPGSPRRCDIIIISGRKEK	AKDCDPGS(ph)PRRCDII	1	H	C	PAR1-mediated signaling	SILAC	TiO2	Orbitrap Fusion Tribrid	['Present']	HDLBP	S944	APCTL(NPNDKYEPF-NH2)@BOECs L	Prat_67
28818855	RSGLVPQQIKVATLNSEEESDPPTYKDAFPP	IKVAT(ph)LNS(ph)EEES(ph)DPP	1	H	C	PAR1-mediated signaling	SILAC	TiO2	Orbitrap Fusion Tribrid	['Present']	HDLBP	S31	APCTL(NPNDKYEPF-NH2)@BOECs L	Prat_67
28818855	MGPKGSRIQQITRDFSVQIKFPDREENAVHS	QQITRDFS(ph)VQIKFPD	1	H	C	PAR1-mediated signaling	SILAC	TiO2	Orbitrap Fusion Tribrid	['Present']	HDLBP	S904	APCTL(NPNDKYEPF-NH2)@BOECs L	Prat_67
28818855	DEAGEGREAKDCDPGSPRRCDIIIISGRKEK	AKDCDPGS(ph)PRRCDII	1	H	C	PAR1-mediated signaling	SILAC	TiO2	Orbitrap Fusion Tribrid	['Present']	HDLBP	S944	NETL(RNPNDKYEPF-NH2)@BOECs L	Prat_783
28818855	RSGLVPQQIKVATLNSEEESDPPTYKDAFPP	IKVAT(ph)LNS(ph)EEES(ph)DPP	1	H	C	PAR1-mediated signaling	SILAC	TiO2	Orbitrap Fusion Tribrid	['Present']	HDLBP	S31	NETL(RNPNDKYEPF-NH2)@BOECs L	Prat_783
28818855	MGPKGSRIQQITRDFSVQIKFPDREENAVHS	QQITRDFS(ph)VQIKFPD	1	H	C	PAR1-mediated signaling	SILAC	TiO2	Orbitrap Fusion Tribrid	['Present']	HDLBP	S904	NETL(RNPNDKYEPF-NH2)@BOECs L	Prat_783
28818855	DEAGEGREAKDCDPGSPRRCDIIIISGRKEK	AKDCDPGS(ph)PRRCDII	1	H	C	PAR1-mediated signaling	SILAC	TiO2	Orbitrap Fusion Tribrid	['Present']	HDLBP	S944	APCTL(NPNDKYEPF-NH2)@BOECs H	Prat_66
28818855	RSGLVPQQIKVATLNSEEESDPPTYKDAFPP	IKVAT(ph)LNS(ph)EEES(ph)DPP	1	H	C	PAR1-mediated signaling	SILAC	TiO2	Orbitrap Fusion Tribrid	['Present']	HDLBP	S31	APCTL(NPNDKYEPF-NH2)@BOECs H	Prat_66
28818855	MGPKGSRIQQITRDFSVQIKFPDREENAVHS	QQITRDFS(ph)VQIKFPD	1	H	C	PAR1-mediated signaling	SILAC	TiO2	Orbitrap Fusion Tribrid	['Present']	HDLBP	S904	APCTL(NPNDKYEPF-NH2)@BOECs H	Prat_66
28818855	DEAGEGREAKDCDPGSPRRCDIIIISGRKEK	AKDCDPGS(ph)PRRCDII	1	H	C	PAR1-mediated signaling	SILAC	TiO2	Orbitrap Fusion Tribrid	['Present']	HDLBP	S944	APCTL(NPNDKYEPF-NH2)@BOECs M	Prat_68
28818855	RSGLVPQQIKVATLNSEEESDPPTYKDAFPP	IKVAT(ph)LNS(ph)EEES(ph)DPP	1	H	C	PAR1-mediated signaling	SILAC	TiO2	Orbitrap Fusion Tribrid	['Present']	HDLBP	S31	APCTL(NPNDKYEPF-NH2)@BOECs M	Prat_68
28818855	MGPKGSRIQQITRDFSVQIKFPDREENAVHS	QQITRDFS(ph)VQIKFPD	1	H	C	PAR1-mediated signaling	SILAC	TiO2	Orbitrap Fusion Tribrid	['Present']	HDLBP	S904	APCTL(NPNDKYEPF-NH2)@BOECs M	Prat_68
28818855	DEAGEGREAKDCDPGSPRRCDIIIISGRKEK	AKDCDPGS(ph)PRRCDII	1	H	C	PAR1-mediated signaling	SILAC	TiO2	Orbitrap Fusion Tribrid	['Present']	HDLBP	S944	MMP1TL(PRSFLLRN-NH2)@BOECs H	Prat_743
28818855	RSGLVPQQIKVATLNSEEESDPPTYKDAFPP	IKVAT(ph)LNS(ph)EEES(ph)DPP	1	H	C	PAR1-mediated signaling	SILAC	TiO2	Orbitrap Fusion Tribrid	['Present']	HDLBP	S31	MMP1TL(PRSFLLRN-NH2)@BOECs H	Prat_743
28818855	MGPKGSRIQQITRDFSVQIKFPDREENAVHS	QQITRDFS(ph)VQIKFPD	1	H	C	PAR1-mediated signaling	SILAC	TiO2	Orbitrap Fusion Tribrid	['Present']	HDLBP	S904	MMP1TL(PRSFLLRN-NH2)@BOECs H	Prat_743
28818855	DEAGEGREAKDCDPGSPRRCDIIIISGRKEK	AKDCDPGS(ph)PRRCDII	1	H	C	PAR1-mediated signaling	SILAC	TiO2	Orbitrap Fusion Tribrid	['Present']	HDLBP	S944	MMP1TL(PRSFLLRN-NH2)@BOECs M	Prat_745
28818855	RSGLVPQQIKVATLNSEEESDPPTYKDAFPP	IKVAT(ph)LNS(ph)EEES(ph)DPP	1	H	C	PAR1-mediated signaling	SILAC	TiO2	Orbitrap Fusion Tribrid	['Present']	HDLBP	S31	MMP1TL(PRSFLLRN-NH2)@BOECs M	Prat_745
28818855	MGPKGSRIQQITRDFSVQIKFPDREENAVHS	QQITRDFS(ph)VQIKFPD	1	H	C	PAR1-mediated signaling	SILAC	TiO2	Orbitrap Fusion Tribrid	['Present']	HDLBP	S904	MMP1TL(PRSFLLRN-NH2)@BOECs M	Prat_745
28818855	DEAGEGREAKDCDPGSPRRCDIIIISGRKEK	AKDCDPGS(ph)PRRCDII	1	H	C	PAR1-mediated signaling	SILAC	TiO2	Orbitrap Fusion Tribrid	['Present']	HDLBP	S944	NETL(RNPNDKYEPF-NH2)@BOECs H	Prat_782
28818855	RSGLVPQQIKVATLNSEEESDPPTYKDAFPP	IKVAT(ph)LNS(ph)EEES(ph)DPP	1	H	C	PAR1-mediated signaling	SILAC	TiO2	Orbitrap Fusion Tribrid	['Present']	HDLBP	S31	NETL(RNPNDKYEPF-NH2)@BOECs H	Prat_782
28818855	MGPKGSRIQQITRDFSVQIKFPDREENAVHS	QQITRDFS(ph)VQIKFPD	1	H	C	PAR1-mediated signaling	SILAC	TiO2	Orbitrap Fusion Tribrid	['Present']	HDLBP	S904	NETL(RNPNDKYEPF-NH2)@BOECs H	Prat_782
28818855	DEAGEGREAKDCDPGSPRRCDIIIISGRKEK	AKDCDPGS(ph)PRRCDII	1	H	C	PAR1-mediated signaling	SILAC	TiO2	Orbitrap Fusion Tribrid	['Present']	HDLBP	S944	NETL(RNPNDKYEPF-NH2)@BOECs M	Prat_784
28818855	RSGLVPQQIKVATLNSEEESDPPTYKDAFPP	IKVAT(ph)LNS(ph)EEES(ph)DPP	1	H	C	PAR1-mediated signaling	SILAC	TiO2	Orbitrap Fusion Tribrid	['Present']	HDLBP	S31	NETL(RNPNDKYEPF-NH2)@BOECs M	Prat_784
28818855	MGPKGSRIQQITRDFSVQIKFPDREENAVHS	QQITRDFS(ph)VQIKFPD	1	H	C	PAR1-mediated signaling	SILAC	TiO2	Orbitrap Fusion Tribrid	['Present']	HDLBP	S904	NETL(RNPNDKYEPF-NH2)@BOECs M	Prat_784
28818855	DEAGEGREAKDCDPGSPRRCDIIIISGRKEK	AKDCDPGS(ph)PRRCDII	1	H	C	PAR1-mediated signaling	SILAC	TiO2	Orbitrap Fusion Tribrid	['Present']	HDLBP	S944	ThrombinTL(SFLLRN-NH2)@BOECs H	Prat_1203
28818855	RSGLVPQQIKVATLNSEEESDPPTYKDAFPP	IKVAT(ph)LNS(ph)EEES(ph)DPP	1	H	C	PAR1-mediated signaling	SILAC	TiO2	Orbitrap Fusion Tribrid	['Present']	HDLBP	S31	ThrombinTL(SFLLRN-NH2)@BOECs H	Prat_1203
28818855	MGPKGSRIQQITRDFSVQIKFPDREENAVHS	QQITRDFS(ph)VQIKFPD	1	H	C	PAR1-mediated signaling	SILAC	TiO2	Orbitrap Fusion Tribrid	['Present']	HDLBP	S904	ThrombinTL(SFLLRN-NH2)@BOECs H	Prat_1203
28818855	DEAGEGREAKDCDPGSPRRCDIIIISGRKEK	AKDCDPGS(ph)PRRCDII	1	H	C	PAR1-mediated signaling	SILAC	TiO2	Orbitrap Fusion Tribrid	['Present']	HDLBP	S944	ThrombinTL(SFLLRN-NH2)@BOECs M	Prat_1205
28818855	RSGLVPQQIKVATLNSEEESDPPTYKDAFPP	IKVAT(ph)LNS(ph)EEES(ph)DPP	1	H	C	PAR1-mediated signaling	SILAC	TiO2	Orbitrap Fusion Tribrid	['Present']	HDLBP	S31	ThrombinTL(SFLLRN-NH2)@BOECs M	Prat_1205
28818855	MGPKGSRIQQITRDFSVQIKFPDREENAVHS	QQITRDFS(ph)VQIKFPD	1	H	C	PAR1-mediated signaling	SILAC	TiO2	Orbitrap Fusion Tribrid	['Present']	HDLBP	S904	ThrombinTL(SFLLRN-NH2)@BOECs M	Prat_1205
28818855	DEAGEGREAKDCDPGSPRRCDIIIISGRKEK	AKDCDPGS(ph)PRRCDII	1	H	C	PAR1-mediated signaling	SILAC	TiO2	Orbitrap Fusion Tribrid	['Present']	HDLBP	S944	MMP1TL(PRSFLLRN-NH2)@BOECs L	Prat_744
28818855	RSGLVPQQIKVATLNSEEESDPPTYKDAFPP	IKVAT(ph)LNS(ph)EEES(ph)DPP	1	H	C	PAR1-mediated signaling	SILAC	TiO2	Orbitrap Fusion Tribrid	['Present']	HDLBP	S31	MMP1TL(PRSFLLRN-NH2)@BOECs L	Prat_744
28818855	MGPKGSRIQQITRDFSVQIKFPDREENAVHS	QQITRDFS(ph)VQIKFPD	1	H	C	PAR1-mediated signaling	SILAC	TiO2	Orbitrap Fusion Tribrid	['Present']	HDLBP	S904	MMP1TL(PRSFLLRN-NH2)@BOECs L	Prat_744
28818855	DEAGEGREAKDCDPGSPRRCDIIIISGRKEK	AKDCDPGS(ph)PRRCDII	1	H	C	PAR1-mediated signaling	SILAC	TiO2	Orbitrap Fusion Tribrid	['Present']	HDLBP	S944	NP3TL(TLDPRSF-NH2)@BOECs L	Prat_807
28818855	RSGLVPQQIKVATLNSEEESDPPTYKDAFPP	IKVAT(ph)LNS(ph)EEES(ph)DPP	1	H	C	PAR1-mediated signaling	SILAC	TiO2	Orbitrap Fusion Tribrid	['Present']	HDLBP	S31	NP3TL(TLDPRSF-NH2)@BOECs L	Prat_807
28818855	MGPKGSRIQQITRDFSVQIKFPDREENAVHS	QQITRDFS(ph)VQIKFPD	1	H	C	PAR1-mediated signaling	SILAC	TiO2	Orbitrap Fusion Tribrid	['Present']	HDLBP	S904	NP3TL(TLDPRSF-NH2)@BOECs L	Prat_807
28818855	DEAGEGREAKDCDPGSPRRCDIIIISGRKEK	AKDCDPGS(ph)PRRCDII	1	H	C	PAR1-mediated signaling	SILAC	TiO2	Orbitrap Fusion Tribrid	['Present']	HDLBP	S944	ThrombinTL(SFLLRN-NH2)@BOECs L	Prat_1204
28818855	RSGLVPQQIKVATLNSEEESDPPTYKDAFPP	IKVAT(ph)LNS(ph)EEES(ph)DPP	1	H	C	PAR1-mediated signaling	SILAC	TiO2	Orbitrap Fusion Tribrid	['Present']	HDLBP	S31	ThrombinTL(SFLLRN-NH2)@BOECs L	Prat_1204
28818855	MGPKGSRIQQITRDFSVQIKFPDREENAVHS	QQITRDFS(ph)VQIKFPD	1	H	C	PAR1-mediated signaling	SILAC	TiO2	Orbitrap Fusion Tribrid	['Present']	HDLBP	S904	ThrombinTL(SFLLRN-NH2)@BOECs L	Prat_1204
28818855	DEAGEGREAKDCDPGSPRRCDIIIISGRKEK	AKDCDPGS(ph)PRRCDII	1	H	C	PAR1-mediated signaling	SILAC	TiO2	Orbitrap Fusion Tribrid	['Present']	HDLBP	S944	NP3TL(TLDPRSF-NH2)@BOECs H	Prat_806
28818855	RSGLVPQQIKVATLNSEEESDPPTYKDAFPP	IKVAT(ph)LNS(ph)EEES(ph)DPP	1	H	C	PAR1-mediated signaling	SILAC	TiO2	Orbitrap Fusion Tribrid	['Present']	HDLBP	S31	NP3TL(TLDPRSF-NH2)@BOECs H	Prat_806
28818855	MGPKGSRIQQITRDFSVQIKFPDREENAVHS	QQITRDFS(ph)VQIKFPD	1	H	C	PAR1-mediated signaling	SILAC	TiO2	Orbitrap Fusion Tribrid	['Present']	HDLBP	S904	NP3TL(TLDPRSF-NH2)@BOECs H	Prat_806
28818855	DEAGEGREAKDCDPGSPRRCDIIIISGRKEK	AKDCDPGS(ph)PRRCDII	1	H	C	PAR1-mediated signaling	SILAC	TiO2	Orbitrap Fusion Tribrid	['Present']	HDLBP	S944	NP3TL(TLDPRSF-NH2)@BOECs M	Prat_808
28818855	RSGLVPQQIKVATLNSEEESDPPTYKDAFPP	IKVAT(ph)LNS(ph)EEES(ph)DPP	1	H	C	PAR1-mediated signaling	SILAC	TiO2	Orbitrap Fusion Tribrid	['Present']	HDLBP	S31	NP3TL(TLDPRSF-NH2)@BOECs M	Prat_808
28818855	MGPKGSRIQQITRDFSVQIKFPDREENAVHS	QQITRDFS(ph)VQIKFPD	1	H	C	PAR1-mediated signaling	SILAC	TiO2	Orbitrap Fusion Tribrid	['Present']	HDLBP	S904	NP3TL(TLDPRSF-NH2)@BOECs M	Prat_808
28842319	IKVATLNSEEESDPP		0.99995	H	C	Rhabdoid cancer	SILAC	IMAC+TiO2	LTQ velos orbitrap + Q Exactive HF	['Present', 'Present', 'Present', 'Present']	HDLBP	S31	Dasatinib@A204 cell line	Prat_239
28842319	IKVATLNSEEESDPP		0.99995	H	C	Rhabdoid cancer	SILAC	IMAC+TiO2	LTQ velos orbitrap + Q Exactive HF	['Present', 'Present', 'Present', 'Present']	HDLBP	S31	Pazopanib@A204 cell line	Prat_830
29083192	DEAGEGREAKDCDPGSPRRCDIIIISGRKEK	DCDPGS(ph)PR	1	H	C	Fractionation-study	TMT	TiO2	LTQ Orbitrap Velos	[514870.0, '-', '-', '-']	HDLBP	S944	Unfractionated HeLa cell lysate digest(2mg)	Prat_1252
29083192	RSGLVPQQIKVATLNSEEESDPPTYKDAFPP	VATLNS(ph)EEESDPPTYK	0.999999	H	C	Fractionation-study	TMT	TiO2	LTQ Orbitrap Velos	[10366000.0, '-', '-', '-']	HDLBP	S31	Unfractionated HeLa cell lysate digest(2mg)	Prat_1252
29083192	RSGLVPQQIKVATLNSEEESDPPTYKDAFPP	VATLNS(ph)EEESDPPTYK	1	H	C	Fractionation-study	TMT	TiO2	LTQ Orbitrap Velos	[9243500.0, '-', '-', '-']	HDLBP	S31	Unfractionated HeLa cell lysate digest(3mg)	Prat_1253
29083192	RSGLVPQQIKVATLNSEEESDPPTYKDAFPP	VATLNS(ph)EEESDPPTYK	1	H	C	Fractionation-study	TMT	TiO2	LTQ Orbitrap Velos	[51810000.0, '-', '-', '-']	HDLBP	S31	CSCX@HeLa cell line R1	Prat_213
29083192	DEAGEGREAKDCDPGSPRRCDIIIISGRKEK	DCDPGS(ph)PR	1	H	C	Fractionation-study	TMT	TiO2	LTQ Orbitrap Velos	[2072100.0, '-', '-', '-']	HDLBP	S944	CSCX@HeLa cell line R2	Prat_214
29083192	DEAGEGREAKDCDPGSPRRCDIIIISGRKEK	DCDPGS(ph)PRR	1	H	C	Fractionation-study	TMT	TiO2	LTQ Orbitrap Velos	[4862800.0, '-', '-', '-']	HDLBP	S944	CSCX@HeLa cell line R2	Prat_214
29083192	_____MSSVAVLTQESFAEHRSGLVPQQIKV	SSVAVLTQES(ph)FAEHR	1	H	C	Fractionation-study	TMT	TiO2	LTQ Orbitrap Velos	[836850.0, '-', '-', '-']	HDLBP	S11	CSCX-TiO2@HeLa cell line	Prat_212
29083192	DEAGEGREAKDCDPGSPRRCDIIIISGRKEK	DCDPGS(ph)PR	1	H	C	Fractionation-study	TMT	TiO2	LTQ Orbitrap Velos	[7209200.0, '-', '-', '-']	HDLBP	S944	SAX@HeLa cell line R2	Prat_1023
29083192	DEAGEGREAKDCDPGSPRRCDIIIISGRKEK	DCDPGS(ph)PR	1	H	C	Fractionation-study	TMT	TiO2	LTQ Orbitrap Velos	[3425500.0, '-', '-', '-']	HDLBP	S944	SCX@HeLa cell line R1	Prat_1042
29083192	RSGLVPQQIKVATLNSEEESDPPTYKDAFPP	VATLNS(ph)EEESDPPTYK	0.999999	H	C	Fractionation-study	TMT	TiO2	LTQ Orbitrap Velos	[11578000.0, '-', '-', '-']	HDLBP	S31	SCX@HeLa cell line R1	Prat_1042
29083192	DEAGEGREAKDCDPGSPRRCDIIIISGRKEK	DCDPGS(ph)PR	1	H	C	Fractionation-study	TMT	TiO2	LTQ Orbitrap Velos	[4071200.0, '-', '-', '-']	HDLBP	S944	SCX@HeLa cell line R2	Prat_1043
29083192	RSGLVPQQIKVATLNSEEESDPPTYKDAFPP	VATLNS(ph)EEESDPPTYK	1	H	C	Fractionation-study	TMT	TiO2	LTQ Orbitrap Velos	[10082000.0, '-', '-', '-']	HDLBP	S31	SCX@HeLa cell line R2	Prat_1043
29083192	DEAGEGREAKDCDPGSPRRCDIIIISGRKEK	DCDPGS(ph)PRR	1	H	C	Fractionation-study	TMT	TiO2	LTQ Orbitrap Velos	[3336900.0, '-', '-', '-']	HDLBP	S944	SCX@HeLa cell line R3	Prat_1044
29154753		DCDPGS(ph)PR	1	H	C	Stimuli	SILAC	TiO2	Q-Exactive Plus	['Present', 'Present']	HDLBP	S944	Mitotic arrest@RPE-1 cell	Prat_726
29154753		EAKDCDPGS(ph)PR	1	H	C	Stimuli	SILAC	TiO2	Q-Exactive Plus	['Present', 'Present']	HDLBP	S944	Mitotic arrest@RPE-1 cell	Prat_726
29154753		VATLNS(ph)EEESDPPTYD	1	H	C	Stimuli	SILAC	TiO2	Q-Exactive Plus	['Present', 'Present']	HDLBP	S31	Mitotic arrest@RPE-1 cell	Prat_726
29154753		DFS(ph)VQIF	1	H	C	Stimuli	SILAC	TiO2	Q-Exactive Plus	['Present', 'Present']	HDLBP	S904	Mitotic arrest@RPE-1 cell	Prat_726
29154753		DCDPGS(ph)PRRCDIIIISGRE	1	H	C	Stimuli	SILAC	TiO2	Q-Exactive Plus	['Present', 'Present']	HDLBP	S944	Mitotic arrest@RPE-1 cell	Prat_726
29154753		DCDPGS(ph)PRRCDIIIISGK	1	H	C	Stimuli	SILAC	TiO2	Q-Exactive Plus	['Present', 'Present']	HDLBP	S944	Mitotic arrest@RPE-1 cell	Prat_726
29154753		VATLNS(ph)EEESDPPTYKDAFPPLPEA	1	H	C	Stimuli	SILAC	TiO2	Q-Exactive Plus	['Present', 'Present']	HDLBP	S31	Mitotic arrest@RPE-1 cell	Prat_726
29154753		GNS(ph)LQEILET	1	H	C	Stimuli	SILAC	TiO2	Q-Exactive Plus	['Present', 'Present']	HDLBP	S317	Mitotic arrest@RPE-1 cell	Prat_726
29154753		ILS(ph)IQKDLANIAEVEVSIPAL	1	H	C	Stimuli	SILAC	TiO2	Q-Exactive Plus	['Present', 'Present']	HDLBP	S645	Mitotic arrest@RPE-1 cell	Prat_726
29414761	APDMSSSEEFPSFGAQVAPK	APDMSSS(ph)EEFPSFGAQVAPK		H	C	Obesity	SILAC	TiO2	Orbitrap Q-Exactive HF	[10333000.0]	HDLBP	S1247	Insulin@HepG2 cells	Prat_624
29414761	APDMSSSEEFPSFGAQVAPK	APDMS(ph)SSEEFPSFGAQVAPK		H	C	Obesity	SILAC	TiO2	Orbitrap Q-Exactive HF	[13295000.0]	HDLBP	S1245	Insulin@HepG2 cells	Prat_624
29414761	APDMSSSEEFPSFGAQVAPK	APDMSSS(ph)EEFPSFGAQVAPK		H	C	Obesity	SILAC	TiO2	Orbitrap Q-Exactive HF	[5478800.0]	HDLBP	S1247	Insulin@HepG2 cells	Prat_624
29414761	APDMSSSEEFPSFGAQVAPK	APDMSSS(ph)EEFPSFGAQVAPK		H	C	Obesity	SILAC	TiO2	Orbitrap Q-Exactive HF	[5618800.0]	HDLBP	S1247	Insulin@HepG2 cells	Prat_624
29414761	APDMSSSEEFPSFGAQVAPK	APDMSSS(ph)EEFPSFGAQVAPK		H	C	Obesity	SILAC	TiO2	Orbitrap Q-Exactive HF	[5849300.0]	HDLBP	S1247	Insulin@HepG2 cells	Prat_624
29414761	APDMSSSEEFPSFGAQVAPK	APDMSSS(ph)EEFPSFGAQVAPK		H	C	Obesity	SILAC	TiO2	Orbitrap Q-Exactive HF	[5509400.0]	HDLBP	S1247	Palmitate+Insulin@HepG2 cells	Prat_826
29414761	APDMSSSEEFPSFGAQVAPK	APDMS(ph)SSEEFPSFGAQVAPK		H	C	Obesity	SILAC	TiO2	Orbitrap Q-Exactive HF	[6703300.0]	HDLBP	S1245	Palmitate+Insulin@HepG2 cells	Prat_826
29414761	APDMSSSEEFPSFGAQVAPK	APDMSSS(ph)EEFPSFGAQVAPK		H	C	Obesity	SILAC	TiO2	Orbitrap Q-Exactive HF	[3251500.0]	HDLBP	S1247	Palmitate+Insulin@HepG2 cells	Prat_826
29414761	APDMSSSEEFPSFGAQVAPK	APDMSSS(ph)EEFPSFGAQVAPK		H	C	Obesity	SILAC	TiO2	Orbitrap Q-Exactive HF	[4223000.0]	HDLBP	S1247	Palmitate+Insulin@HepG2 cells	Prat_826
29414761	APDMSSSEEFPSFGAQVAPK	APDMSSS(ph)EEFPSFGAQVAPK		H	C	Obesity	SILAC	TiO2	Orbitrap Q-Exactive HF	[2055500.0]	HDLBP	S1247	Palmitate+Insulin@HepG2 cells	Prat_826
29414761	APDMSSSEEFPSFGAQVAPK	APDMS(ph)SSEEFPSFGAQVAPK		H	C	Obesity	SILAC	TiO2	Orbitrap Q-Exactive HF	[]	HDLBP	S1245	Palmitate@HepG2 cells	Prat_825
29414761	APDMSSSEEFPSFGAQVAPK	APDMS(ph)SSEEFPSFGAQVAPK		H	C	Obesity	SILAC	TiO2	Orbitrap Q-Exactive HF	[5602900.0]	HDLBP	S1245	Palmitate@HepG2 cells	Prat_825
29414761	DCDPGSPR	DCDPGS(ph)PR		H	C	Obesity	SILAC	TiO2	Orbitrap Q-Exactive HF	[62340000.0]	HDLBP	S944	Palmitate@HepG2 cells	Prat_825
29414761	DCDPGSPR	DCDPGS(ph)PR		H	C	Obesity	SILAC	TiO2	Orbitrap Q-Exactive HF	[108000000.0]	HDLBP	S944	Palmitate@HepG2 cells	Prat_825
29414761	DCDPGSPR	DCDPGS(ph)PR		H	C	Obesity	SILAC	TiO2	Orbitrap Q-Exactive HF	[49843000.0]	HDLBP	S944	Palmitate@HepG2 cells	Prat_825
29414761	DCDPGSPR	DCDPGS(ph)PR		H	C	Obesity	SILAC	TiO2	Orbitrap Q-Exactive HF	[134440000.0]	HDLBP	S944	Palmitate@HepG2 cells	Prat_825
29414761	DCDPGSPR	DCDPGS(ph)PR		H	C	Obesity	SILAC	TiO2	Orbitrap Q-Exactive HF	[43505000.0]	HDLBP	S944	Palmitate@HepG2 cells	Prat_825
29414761	DCDPGSPR	DCDPGS(ph)PR		H	C	Obesity	SILAC	TiO2	Orbitrap Q-Exactive HF	[27455000.0]	HDLBP	S944	Palmitate@HepG2 cells	Prat_825
29414761	DCDPGSPR	DCDPGS(ph)PR		H	C	Obesity	SILAC	TiO2	Orbitrap Q-Exactive HF	[46572000.0]	HDLBP	S944	Palmitate@HepG2 cells	Prat_825
29414761	DCDPGSPR	DCDPGS(ph)PR		H	C	Obesity	SILAC	TiO2	Orbitrap Q-Exactive HF	[25509000.0]	HDLBP	S944	Palmitate@HepG2 cells	Prat_825
29414761	DCDPGSPR	DCDPGS(ph)PR		H	C	Obesity	SILAC	TiO2	Orbitrap Q-Exactive HF	[22219000.0]	HDLBP	S944	Palmitate@HepG2 cells	Prat_825
29414761	DCDPGSPR	DCDPGS(ph)PR		H	C	Obesity	SILAC	TiO2	Orbitrap Q-Exactive HF	[29781000.0]	HDLBP	S944	Palmitate@HepG2 cells	Prat_825
29414761	DCDPGSPR	DCDPGS(ph)PR		H	C	Obesity	SILAC	TiO2	Orbitrap Q-Exactive HF	[56642000.0]	HDLBP	S944	Palmitate@HepG2 cells	Prat_825
29414761	DCDPGSPR	DCDPGS(ph)PR		H	C	Obesity	SILAC	TiO2	Orbitrap Q-Exactive HF	[172370000.0]	HDLBP	S944	Palmitate@HepG2 cells	Prat_825
29414761	DCDPGSPR	DCDPGS(ph)PR		H	C	Obesity	SILAC	TiO2	Orbitrap Q-Exactive HF	[12546000.0]	HDLBP	S944	Palmitate@HepG2 cells	Prat_825
29414761	DCDPGSPR	DCDPGS(ph)PR		H	C	Obesity	SILAC	TiO2	Orbitrap Q-Exactive HF	[14785000.0]	HDLBP	S944	Palmitate@HepG2 cells	Prat_825
29414761	DCDPGSPR	DCDPGS(ph)PR		H	C	Obesity	SILAC	TiO2	Orbitrap Q-Exactive HF	[10409000.0]	HDLBP	S944	Palmitate@HepG2 cells	Prat_825
29414761	DCDPGSPR	DCDPGS(ph)PR		H	C	Obesity	SILAC	TiO2	Orbitrap Q-Exactive HF	[17601000.0]	HDLBP	S944	Palmitate@HepG2 cells	Prat_825
29414761	DCDPGSPR	DCDPGS(ph)PR		H	C	Obesity	SILAC	TiO2	Orbitrap Q-Exactive HF	[]	HDLBP	S944	Palmitate@HepG2 cells	Prat_825
29414761	DCDPGSPR	DCDPGS(ph)PR		H	C	Obesity	SILAC	TiO2	Orbitrap Q-Exactive HF	[46834000.0]	HDLBP	S944	Palmitate@HepG2 cells	Prat_825
29414761	DCDPGSPR	DCDPGS(ph)PR		H	C	Obesity	SILAC	TiO2	Orbitrap Q-Exactive HF	[72092000.0]	HDLBP	S944	Palmitate@HepG2 cells	Prat_825
29414761	DCDPGSPR	DCDPGS(ph)PR		H	C	Obesity	SILAC	TiO2	Orbitrap Q-Exactive HF	[96999000.0]	HDLBP	S944	Palmitate@HepG2 cells	Prat_825
29414761	DCDPGSPR	DCDPGS(ph)PR		H	C	Obesity	SILAC	TiO2	Orbitrap Q-Exactive HF	[64220000.0]	HDLBP	S944	Palmitate@HepG2 cells	Prat_825
29414761	DCDPGSPR	DCDPGS(ph)PR		H	C	Obesity	SILAC	TiO2	Orbitrap Q-Exactive HF	[79778000.0]	HDLBP	S944	Palmitate@HepG2 cells	Prat_825
29414761	DCDPGSPR	DCDPGS(ph)PR		H	C	Obesity	SILAC	TiO2	Orbitrap Q-Exactive HF	[77190000.0]	HDLBP	S944	Palmitate@HepG2 cells	Prat_825
29414761	DCDPGSPR	DCDPGS(ph)PR		H	C	Obesity	SILAC	TiO2	Orbitrap Q-Exactive HF	[41449000.0]	HDLBP	S944	Palmitate@HepG2 cells	Prat_825
29414761	DCDPGSPR	DCDPGS(ph)PR		H	C	Obesity	SILAC	TiO2	Orbitrap Q-Exactive HF	[29734000.0]	HDLBP	S944	Palmitate@HepG2 cells	Prat_825
29414761	DCDPGSPR	DCDPGS(ph)PR		H	C	Obesity	SILAC	TiO2	Orbitrap Q-Exactive HF	[37552000.0]	HDLBP	S944	Palmitate@HepG2 cells	Prat_825
29414761	DCDPGSPR	DCDPGS(ph)PR		H	C	Obesity	SILAC	TiO2	Orbitrap Q-Exactive HF	[81662000.0]	HDLBP	S944	Palmitate@HepG2 cells	Prat_825
29414761	DCDPGSPR	DCDPGS(ph)PR		H	C	Obesity	SILAC	TiO2	Orbitrap Q-Exactive HF	[129700000.0]	HDLBP	S944	Palmitate@HepG2 cells	Prat_825
29414761	DCDPGSPR	DCDPGS(ph)PR		H	C	Obesity	SILAC	TiO2	Orbitrap Q-Exactive HF	[115950000.0]	HDLBP	S944	Palmitate@HepG2 cells	Prat_825
29414761	DCDPGSPR	DCDPGS(ph)PR		H	C	Obesity	SILAC	TiO2	Orbitrap Q-Exactive HF	[17943000.0]	HDLBP	S944	Palmitate@HepG2 cells	Prat_825
29414761	DCDPGSPR	DCDPGS(ph)PR		H	C	Obesity	SILAC	TiO2	Orbitrap Q-Exactive HF	[84591000.0]	HDLBP	S944	Palmitate@HepG2 cells	Prat_825
29414761	DCDPGSPR	DCDPGS(ph)PR		H	C	Obesity	SILAC	TiO2	Orbitrap Q-Exactive HF	[218620000.0]	HDLBP	S944	Palmitate@HepG2 cells	Prat_825
29414761	DCDPGSPR	DCDPGS(ph)PR		H	C	Obesity	SILAC	TiO2	Orbitrap Q-Exactive HF	[84485000.0]	HDLBP	S944	Palmitate@HepG2 cells	Prat_825
29414761	DCDPGSPR	DCDPGS(ph)PR		H	C	Obesity	SILAC	TiO2	Orbitrap Q-Exactive HF	[17177000.0]	HDLBP	S944	Palmitate@HepG2 cells	Prat_825
29414761	DCDPGSPR	DCDPGS(ph)PR		H	C	Obesity	SILAC	TiO2	Orbitrap Q-Exactive HF	[28587000.0]	HDLBP	S944	Palmitate@HepG2 cells	Prat_825
29414761	DCDPGSPR	DCDPGS(ph)PR		H	C	Obesity	SILAC	TiO2	Orbitrap Q-Exactive HF	[2926300.0]	HDLBP	S944	Palmitate@HepG2 cells	Prat_825
29414761	DCDPGSPR	DCDPGS(ph)PR		H	C	Obesity	SILAC	TiO2	Orbitrap Q-Exactive HF	[7729500.0]	HDLBP	S944	Palmitate@HepG2 cells	Prat_825
29414761	DCDPGSPR	DCDPGS(ph)PR		H	C	Obesity	SILAC	TiO2	Orbitrap Q-Exactive HF	[38602000.0]	HDLBP	S944	Palmitate@HepG2 cells	Prat_825
29414761	DAPWTASSSEK	DAPWT(ph)ASSSEK		H	C	Obesity	SILAC	TiO2	Orbitrap Q-Exactive HF	[2208800.0]	HDLBP	T1234	Palmitate@HepG2 cells	Prat_825
29414761	DAPWTASSSEK	DAPWTAS(ph)SSEK		H	C	Obesity	SILAC	TiO2	Orbitrap Q-Exactive HF	[4013800.0]	HDLBP	S1236	Palmitate@HepG2 cells	Prat_825
29414761	DAPWTASSSEK	DAPWTAS(ph)SSEK		H	C	Obesity	SILAC	TiO2	Orbitrap Q-Exactive HF	[16903000.0]	HDLBP	S1236	Palmitate@HepG2 cells	Prat_825
29414761	DAPWTASSSEK	DAPWTAS(ph)SSEK		H	C	Obesity	SILAC	TiO2	Orbitrap Q-Exactive HF	[12949000.0]	HDLBP	S1236	Palmitate@HepG2 cells	Prat_825
29414761	DAPWTASSSEK	DAPWTASS(ph)SEK		H	C	Obesity	SILAC	TiO2	Orbitrap Q-Exactive HF	[11995000.0]	HDLBP	S1237	Palmitate@HepG2 cells	Prat_825
29414761	DAPWTASSSEK	DAPWTAS(ph)SSEK		H	C	Obesity	SILAC	TiO2	Orbitrap Q-Exactive HF	[5122200.0]	HDLBP	S1236	Palmitate@HepG2 cells	Prat_825
29414761	DAPWTASSSEK	DAPWTAS(ph)SSEK		H	C	Obesity	SILAC	TiO2	Orbitrap Q-Exactive HF	[13289000.0]	HDLBP	S1236	Palmitate@HepG2 cells	Prat_825
29414761	DAPWTASSSEK	DAPWTASS(ph)SEK		H	C	Obesity	SILAC	TiO2	Orbitrap Q-Exactive HF	[16194000.0]	HDLBP	S1237	Palmitate@HepG2 cells	Prat_825
29414761	DAPWTASSSEK	DAPWTAS(ph)SSEK		H	C	Obesity	SILAC	TiO2	Orbitrap Q-Exactive HF	[14339000.0]	HDLBP	S1236	Palmitate@HepG2 cells	Prat_825
29414761	DAPWTASSSEK	DAPWTAS(ph)SSEK		H	C	Obesity	SILAC	TiO2	Orbitrap Q-Exactive HF	[6714900.0]	HDLBP	S1236	Palmitate@HepG2 cells	Prat_825
29414761	DAPWTASSSEK	DAPWTAS(ph)SSEK		H	C	Obesity	SILAC	TiO2	Orbitrap Q-Exactive HF	[5233200.0]	HDLBP	S1236	Palmitate@HepG2 cells	Prat_825
29414761	DAPWTASSSEK	DAPWTASS(ph)SEK		H	C	Obesity	SILAC	TiO2	Orbitrap Q-Exactive HF	[12576000.0]	HDLBP	S1237	Palmitate@HepG2 cells	Prat_825
29414761	DAPWTASSSEK	DAPWTASS(ph)SEK		H	C	Obesity	SILAC	TiO2	Orbitrap Q-Exactive HF	[807140.0]	HDLBP	S1237	Palmitate@HepG2 cells	Prat_825
29414761	DAPWTASSSEK	DAPWTASS(ph)SEK		H	C	Obesity	SILAC	TiO2	Orbitrap Q-Exactive HF	[19545000.0]	HDLBP	S1237	Palmitate@HepG2 cells	Prat_825
29414761	DCDPGSPRR	DCDPGS(ph)PRR		H	C	Obesity	SILAC	TiO2	Orbitrap Q-Exactive HF	[239020000.0]	HDLBP	S944	Palmitate@HepG2 cells	Prat_825
29414761	DCDPGSPRR	DCDPGS(ph)PRR		H	C	Obesity	SILAC	TiO2	Orbitrap Q-Exactive HF	[145100000.0]	HDLBP	S944	Palmitate@HepG2 cells	Prat_825
29414761	DCDPGSPRR	DCDPGS(ph)PRR		H	C	Obesity	SILAC	TiO2	Orbitrap Q-Exactive HF	[318480000.0]	HDLBP	S944	Palmitate@HepG2 cells	Prat_825
29414761	DCDPGSPRR	DCDPGS(ph)PRR		H	C	Obesity	SILAC	TiO2	Orbitrap Q-Exactive HF	[513770000.0]	HDLBP	S944	Palmitate@HepG2 cells	Prat_825
29414761	DCDPGSPRR	DCDPGS(ph)PRR		H	C	Obesity	SILAC	TiO2	Orbitrap Q-Exactive HF	[93224000.0]	HDLBP	S944	Palmitate@HepG2 cells	Prat_825
29414761	DCDPGSPRR	DCDPGS(ph)PRR		H	C	Obesity	SILAC	TiO2	Orbitrap Q-Exactive HF	[133570000.0]	HDLBP	S944	Palmitate@HepG2 cells	Prat_825
29414761	DCDPGSPRR	DCDPGS(ph)PRR		H	C	Obesity	SILAC	TiO2	Orbitrap Q-Exactive HF	[6580900.0]	HDLBP	S944	Palmitate@HepG2 cells	Prat_825
29414761	DCDPGSPRR	DCDPGS(ph)PRR		H	C	Obesity	SILAC	TiO2	Orbitrap Q-Exactive HF	[8467500.0]	HDLBP	S944	Palmitate@HepG2 cells	Prat_825
29414761	DCDPGSPRR	DCDPGS(ph)PRR		H	C	Obesity	SILAC	TiO2	Orbitrap Q-Exactive HF	[384060000.0]	HDLBP	S944	Palmitate@HepG2 cells	Prat_825
29414761	DCDPGSPRR	DCDPGS(ph)PRR		H	C	Obesity	SILAC	TiO2	Orbitrap Q-Exactive HF	[241050000.0]	HDLBP	S944	Palmitate@HepG2 cells	Prat_825
29414761	DCDPGSPRR	DCDPGS(ph)PRR		H	C	Obesity	SILAC	TiO2	Orbitrap Q-Exactive HF	[13498000.0]	HDLBP	S944	Palmitate@HepG2 cells	Prat_825
29414761	DCDPGSPRR	DCDPGS(ph)PRR		H	C	Obesity	SILAC	TiO2	Orbitrap Q-Exactive HF	[188400000.0]	HDLBP	S944	Palmitate@HepG2 cells	Prat_825
29414761	DCDPGSPRR	DCDPGS(ph)PRR		H	C	Obesity	SILAC	TiO2	Orbitrap Q-Exactive HF	[293140000.0]	HDLBP	S944	Palmitate@HepG2 cells	Prat_825
29414761	DCDPGSPRR	DCDPGS(ph)PRR		H	C	Obesity	SILAC	TiO2	Orbitrap Q-Exactive HF	[166410000.0]	HDLBP	S944	Palmitate@HepG2 cells	Prat_825
29414761	DCDPGSPRR	DCDPGS(ph)PRR		H	C	Obesity	SILAC	TiO2	Orbitrap Q-Exactive HF	[157610000.0]	HDLBP	S944	Palmitate@HepG2 cells	Prat_825
29414761	DCDPGSPRR	DCDPGS(ph)PRR		H	C	Obesity	SILAC	TiO2	Orbitrap Q-Exactive HF	[13129000.0]	HDLBP	S944	Palmitate@HepG2 cells	Prat_825
29414761	DCDPGSPRR	DCDPGS(ph)PRR		H	C	Obesity	SILAC	TiO2	Orbitrap Q-Exactive HF	[3217600.0]	HDLBP	S944	Palmitate@HepG2 cells	Prat_825
29414761	DFSVQIK	DFS(ph)VQIK		H	C	Obesity	SILAC	TiO2	Orbitrap Q-Exactive HF	[1584400.0]	HDLBP	S904	Palmitate@HepG2 cells	Prat_825
29414761	DFSVQIK	DFS(ph)VQIK		H	C	Obesity	SILAC	TiO2	Orbitrap Q-Exactive HF	[6068400.0]	HDLBP	S904	Palmitate@HepG2 cells	Prat_825
29414761	DFSVQIK	DFS(ph)VQIK		H	C	Obesity	SILAC	TiO2	Orbitrap Q-Exactive HF	[12389000.0]	HDLBP	S904	Palmitate@HepG2 cells	Prat_825
29414761	DFSVQIK	DFS(ph)VQIK		H	C	Obesity	SILAC	TiO2	Orbitrap Q-Exactive HF	[8055500.0]	HDLBP	S904	Palmitate@HepG2 cells	Prat_825
29414761	DFSVQIK	DFS(ph)VQIK		H	C	Obesity	SILAC	TiO2	Orbitrap Q-Exactive HF	[10639000.0]	HDLBP	S904	Palmitate@HepG2 cells	Prat_825
29414761	DFSVQIK	DFS(ph)VQIK		H	C	Obesity	SILAC	TiO2	Orbitrap Q-Exactive HF	[4544800.0]	HDLBP	S904	Palmitate@HepG2 cells	Prat_825
29414761	DFSVQIK	DFS(ph)VQIK		H	C	Obesity	SILAC	TiO2	Orbitrap Q-Exactive HF	[11335000.0]	HDLBP	S904	Palmitate@HepG2 cells	Prat_825
29414761	DFSVQIK	DFS(ph)VQIK		H	C	Obesity	SILAC	TiO2	Orbitrap Q-Exactive HF	[3188800.0]	HDLBP	S904	Palmitate@HepG2 cells	Prat_825
29414761	DFSVQIK	DFS(ph)VQIK		H	C	Obesity	SILAC	TiO2	Orbitrap Q-Exactive HF	[6428600.0]	HDLBP	S904	Palmitate@HepG2 cells	Prat_825
29414761	DFSVQIK	DFS(ph)VQIK		H	C	Obesity	SILAC	TiO2	Orbitrap Q-Exactive HF	[2606400.0]	HDLBP	S904	Palmitate@HepG2 cells	Prat_825
29414761	DFSVQIK	DFS(ph)VQIK		H	C	Obesity	SILAC	TiO2	Orbitrap Q-Exactive HF	[6142700.0]	HDLBP	S904	Palmitate@HepG2 cells	Prat_825
29414761	DFSVQIK	DFS(ph)VQIK		H	C	Obesity	SILAC	TiO2	Orbitrap Q-Exactive HF	[]	HDLBP	S904	Palmitate@HepG2 cells	Prat_825
29414761	DFSVQIK	DFS(ph)VQIK		H	C	Obesity	SILAC	TiO2	Orbitrap Q-Exactive HF	[3488900.0]	HDLBP	S904	Palmitate@HepG2 cells	Prat_825
29414761	DFSVQIK	DFS(ph)VQIK		H	C	Obesity	SILAC	TiO2	Orbitrap Q-Exactive HF	[12615000.0]	HDLBP	S904	Palmitate@HepG2 cells	Prat_825
29414761	DFSVQIK	DFS(ph)VQIK		H	C	Obesity	SILAC	TiO2	Orbitrap Q-Exactive HF	[10151000.0]	HDLBP	S904	Palmitate@HepG2 cells	Prat_825
29414761	DFSVQIK	DFS(ph)VQIK		H	C	Obesity	SILAC	TiO2	Orbitrap Q-Exactive HF	[8839400.0]	HDLBP	S904	Palmitate@HepG2 cells	Prat_825
29414761	DFSVQIK	DFS(ph)VQIK		H	C	Obesity	SILAC	TiO2	Orbitrap Q-Exactive HF	[3952300.0]	HDLBP	S904	Palmitate@HepG2 cells	Prat_825
29414761	DFSVQIK	DFS(ph)VQIK		H	C	Obesity	SILAC	TiO2	Orbitrap Q-Exactive HF	[3904700.0]	HDLBP	S904	Palmitate@HepG2 cells	Prat_825
29414761	DFSVQIK	DFS(ph)VQIK		H	C	Obesity	SILAC	TiO2	Orbitrap Q-Exactive HF	[806880.0]	HDLBP	S904	Palmitate@HepG2 cells	Prat_825
29414761	APDMSSSEEFPSFGAQVAPK	APDMS(ph)SSEEFPSFGAQVAPK		H	C	Obesity	SILAC	TiO2	Orbitrap Q-Exactive HF	[]	HDLBP	S1245	Untreated@HepG2 cells_29414761	Prat_1333
29414761	APDMSSSEEFPSFGAQVAPK	APDMS(ph)SSEEFPSFGAQVAPK		H	C	Obesity	SILAC	TiO2	Orbitrap Q-Exactive HF	[8443900.0]	HDLBP	S1245	Untreated@HepG2 cells_29414761	Prat_1333
29414761	DCDPGSPR	DCDPGS(ph)PR		H	C	Obesity	SILAC	TiO2	Orbitrap Q-Exactive HF	[96800000.0]	HDLBP	S944	Untreated@HepG2 cells_29414761	Prat_1333
29414761	DCDPGSPR	DCDPGS(ph)PR		H	C	Obesity	SILAC	TiO2	Orbitrap Q-Exactive HF	[164680000.0]	HDLBP	S944	Untreated@HepG2 cells_29414761	Prat_1333
29414761	DCDPGSPR	DCDPGS(ph)PR		H	C	Obesity	SILAC	TiO2	Orbitrap Q-Exactive HF	[80554000.0]	HDLBP	S944	Untreated@HepG2 cells_29414761	Prat_1333
29414761	DCDPGSPR	DCDPGS(ph)PR		H	C	Obesity	SILAC	TiO2	Orbitrap Q-Exactive HF	[208540000.0]	HDLBP	S944	Untreated@HepG2 cells_29414761	Prat_1333
29414761	DCDPGSPR	DCDPGS(ph)PR		H	C	Obesity	SILAC	TiO2	Orbitrap Q-Exactive HF	[62690000.0]	HDLBP	S944	Untreated@HepG2 cells_29414761	Prat_1333
29414761	DCDPGSPR	DCDPGS(ph)PR		H	C	Obesity	SILAC	TiO2	Orbitrap Q-Exactive HF	[34535000.0]	HDLBP	S944	Untreated@HepG2 cells_29414761	Prat_1333
29414761	DCDPGSPR	DCDPGS(ph)PR		H	C	Obesity	SILAC	TiO2	Orbitrap Q-Exactive HF	[68617000.0]	HDLBP	S944	Untreated@HepG2 cells_29414761	Prat_1333
29414761	DCDPGSPR	DCDPGS(ph)PR		H	C	Obesity	SILAC	TiO2	Orbitrap Q-Exactive HF	[37278000.0]	HDLBP	S944	Untreated@HepG2 cells_29414761	Prat_1333
29414761	DCDPGSPR	DCDPGS(ph)PR		H	C	Obesity	SILAC	TiO2	Orbitrap Q-Exactive HF	[37576000.0]	HDLBP	S944	Untreated@HepG2 cells_29414761	Prat_1333
29414761	DCDPGSPR	DCDPGS(ph)PR		H	C	Obesity	SILAC	TiO2	Orbitrap Q-Exactive HF	[42648000.0]	HDLBP	S944	Untreated@HepG2 cells_29414761	Prat_1333
29414761	DCDPGSPR	DCDPGS(ph)PR		H	C	Obesity	SILAC	TiO2	Orbitrap Q-Exactive HF	[94210000.0]	HDLBP	S944	Untreated@HepG2 cells_29414761	Prat_1333
29414761	DCDPGSPR	DCDPGS(ph)PR		H	C	Obesity	SILAC	TiO2	Orbitrap Q-Exactive HF	[242930000.0]	HDLBP	S944	Untreated@HepG2 cells_29414761	Prat_1333
29414761	DCDPGSPR	DCDPGS(ph)PR		H	C	Obesity	SILAC	TiO2	Orbitrap Q-Exactive HF	[17619000.0]	HDLBP	S944	Untreated@HepG2 cells_29414761	Prat_1333
29414761	DCDPGSPR	DCDPGS(ph)PR		H	C	Obesity	SILAC	TiO2	Orbitrap Q-Exactive HF	[19643000.0]	HDLBP	S944	Untreated@HepG2 cells_29414761	Prat_1333
29414761	DCDPGSPR	DCDPGS(ph)PR		H	C	Obesity	SILAC	TiO2	Orbitrap Q-Exactive HF	[16982000.0]	HDLBP	S944	Untreated@HepG2 cells_29414761	Prat_1333
29414761	DCDPGSPR	DCDPGS(ph)PR		H	C	Obesity	SILAC	TiO2	Orbitrap Q-Exactive HF	[28411000.0]	HDLBP	S944	Untreated@HepG2 cells_29414761	Prat_1333
29414761	DCDPGSPR	DCDPGS(ph)PR		H	C	Obesity	SILAC	TiO2	Orbitrap Q-Exactive HF	[]	HDLBP	S944	Untreated@HepG2 cells_29414761	Prat_1333
29414761	DCDPGSPR	DCDPGS(ph)PR		H	C	Obesity	SILAC	TiO2	Orbitrap Q-Exactive HF	[69481000.0]	HDLBP	S944	Untreated@HepG2 cells_29414761	Prat_1333
29414761	DCDPGSPR	DCDPGS(ph)PR		H	C	Obesity	SILAC	TiO2	Orbitrap Q-Exactive HF	[119480000.0]	HDLBP	S944	Untreated@HepG2 cells_29414761	Prat_1333
29414761	DCDPGSPR	DCDPGS(ph)PR		H	C	Obesity	SILAC	TiO2	Orbitrap Q-Exactive HF	[145490000.0]	HDLBP	S944	Untreated@HepG2 cells_29414761	Prat_1333
29414761	DCDPGSPR	DCDPGS(ph)PR		H	C	Obesity	SILAC	TiO2	Orbitrap Q-Exactive HF	[102880000.0]	HDLBP	S944	Untreated@HepG2 cells_29414761	Prat_1333
29414761	DCDPGSPR	DCDPGS(ph)PR		H	C	Obesity	SILAC	TiO2	Orbitrap Q-Exactive HF	[111350000.0]	HDLBP	S944	Untreated@HepG2 cells_29414761	Prat_1333
29414761	DCDPGSPR	DCDPGS(ph)PR		H	C	Obesity	SILAC	TiO2	Orbitrap Q-Exactive HF	[109910000.0]	HDLBP	S944	Untreated@HepG2 cells_29414761	Prat_1333
29414761	DCDPGSPR	DCDPGS(ph)PR		H	C	Obesity	SILAC	TiO2	Orbitrap Q-Exactive HF	[67356000.0]	HDLBP	S944	Untreated@HepG2 cells_29414761	Prat_1333
29414761	DCDPGSPR	DCDPGS(ph)PR		H	C	Obesity	SILAC	TiO2	Orbitrap Q-Exactive HF	[36962000.0]	HDLBP	S944	Untreated@HepG2 cells_29414761	Prat_1333
29414761	DCDPGSPR	DCDPGS(ph)PR		H	C	Obesity	SILAC	TiO2	Orbitrap Q-Exactive HF	[52236000.0]	HDLBP	S944	Untreated@HepG2 cells_29414761	Prat_1333
29414761	DCDPGSPR	DCDPGS(ph)PR		H	C	Obesity	SILAC	TiO2	Orbitrap Q-Exactive HF	[124740000.0]	HDLBP	S944	Untreated@HepG2 cells_29414761	Prat_1333
29414761	DCDPGSPR	DCDPGS(ph)PR		H	C	Obesity	SILAC	TiO2	Orbitrap Q-Exactive HF	[195760000.0]	HDLBP	S944	Untreated@HepG2 cells_29414761	Prat_1333
29414761	DCDPGSPR	DCDPGS(ph)PR		H	C	Obesity	SILAC	TiO2	Orbitrap Q-Exactive HF	[190800000.0]	HDLBP	S944	Untreated@HepG2 cells_29414761	Prat_1333
29414761	DCDPGSPR	DCDPGS(ph)PR		H	C	Obesity	SILAC	TiO2	Orbitrap Q-Exactive HF	[22650000.0]	HDLBP	S944	Untreated@HepG2 cells_29414761	Prat_1333
29414761	DCDPGSPR	DCDPGS(ph)PR		H	C	Obesity	SILAC	TiO2	Orbitrap Q-Exactive HF	[131910000.0]	HDLBP	S944	Untreated@HepG2 cells_29414761	Prat_1333
29414761	DCDPGSPR	DCDPGS(ph)PR		H	C	Obesity	SILAC	TiO2	Orbitrap Q-Exactive HF	[335610000.0]	HDLBP	S944	Untreated@HepG2 cells_29414761	Prat_1333
29414761	DCDPGSPR	DCDPGS(ph)PR		H	C	Obesity	SILAC	TiO2	Orbitrap Q-Exactive HF	[132520000.0]	HDLBP	S944	Untreated@HepG2 cells_29414761	Prat_1333
29414761	DCDPGSPR	DCDPGS(ph)PR		H	C	Obesity	SILAC	TiO2	Orbitrap Q-Exactive HF	[21439000.0]	HDLBP	S944	Untreated@HepG2 cells_29414761	Prat_1333
29414761	DCDPGSPR	DCDPGS(ph)PR		H	C	Obesity	SILAC	TiO2	Orbitrap Q-Exactive HF	[43868000.0]	HDLBP	S944	Untreated@HepG2 cells_29414761	Prat_1333
29414761	DCDPGSPR	DCDPGS(ph)PR		H	C	Obesity	SILAC	TiO2	Orbitrap Q-Exactive HF	[4421200.0]	HDLBP	S944	Untreated@HepG2 cells_29414761	Prat_1333
29414761	DCDPGSPR	DCDPGS(ph)PR		H	C	Obesity	SILAC	TiO2	Orbitrap Q-Exactive HF	[13872000.0]	HDLBP	S944	Untreated@HepG2 cells_29414761	Prat_1333
29414761	DCDPGSPR	DCDPGS(ph)PR		H	C	Obesity	SILAC	TiO2	Orbitrap Q-Exactive HF	[50337000.0]	HDLBP	S944	Untreated@HepG2 cells_29414761	Prat_1333
29414761	DAPWTASSSEK	DAPWT(ph)ASSSEK		H	C	Obesity	SILAC	TiO2	Orbitrap Q-Exactive HF	[2849900.0]	HDLBP	T1234	Untreated@HepG2 cells_29414761	Prat_1333
29414761	DAPWTASSSEK	DAPWTAS(ph)SSEK		H	C	Obesity	SILAC	TiO2	Orbitrap Q-Exactive HF	[9197300.0]	HDLBP	S1236	Untreated@HepG2 cells_29414761	Prat_1333
29414761	DAPWTASSSEK	DAPWTAS(ph)SSEK		H	C	Obesity	SILAC	TiO2	Orbitrap Q-Exactive HF	[24213000.0]	HDLBP	S1236	Untreated@HepG2 cells_29414761	Prat_1333
29414761	DAPWTASSSEK	DAPWTAS(ph)SSEK		H	C	Obesity	SILAC	TiO2	Orbitrap Q-Exactive HF	[24832000.0]	HDLBP	S1236	Untreated@HepG2 cells_29414761	Prat_1333
29414761	DAPWTASSSEK	DAPWTASS(ph)SEK		H	C	Obesity	SILAC	TiO2	Orbitrap Q-Exactive HF	[18922000.0]	HDLBP	S1237	Untreated@HepG2 cells_29414761	Prat_1333
29414761	DAPWTASSSEK	DAPWTAS(ph)SSEK		H	C	Obesity	SILAC	TiO2	Orbitrap Q-Exactive HF	[11820000.0]	HDLBP	S1236	Untreated@HepG2 cells_29414761	Prat_1333
29414761	DAPWTASSSEK	DAPWTAS(ph)SSEK		H	C	Obesity	SILAC	TiO2	Orbitrap Q-Exactive HF	[16222000.0]	HDLBP	S1236	Untreated@HepG2 cells_29414761	Prat_1333
29414761	DAPWTASSSEK	DAPWTASS(ph)SEK		H	C	Obesity	SILAC	TiO2	Orbitrap Q-Exactive HF	[21446000.0]	HDLBP	S1237	Untreated@HepG2 cells_29414761	Prat_1333
29414761	DAPWTASSSEK	DAPWTAS(ph)SSEK		H	C	Obesity	SILAC	TiO2	Orbitrap Q-Exactive HF	[17418000.0]	HDLBP	S1236	Untreated@HepG2 cells_29414761	Prat_1333
29414761	DAPWTASSSEK	DAPWTAS(ph)SSEK		H	C	Obesity	SILAC	TiO2	Orbitrap Q-Exactive HF	[9690700.0]	HDLBP	S1236	Untreated@HepG2 cells_29414761	Prat_1333
29414761	DAPWTASSSEK	DAPWTAS(ph)SSEK		H	C	Obesity	SILAC	TiO2	Orbitrap Q-Exactive HF	[7276800.0]	HDLBP	S1236	Untreated@HepG2 cells_29414761	Prat_1333
29414761	DAPWTASSSEK	DAPWTASS(ph)SEK		H	C	Obesity	SILAC	TiO2	Orbitrap Q-Exactive HF	[22933000.0]	HDLBP	S1237	Untreated@HepG2 cells_29414761	Prat_1333
29414761	DAPWTASSSEK	DAPWTASS(ph)SEK		H	C	Obesity	SILAC	TiO2	Orbitrap Q-Exactive HF	[989520.0]	HDLBP	S1237	Untreated@HepG2 cells_29414761	Prat_1333
29414761	DAPWTASSSEK	DAPWTASS(ph)SEK		H	C	Obesity	SILAC	TiO2	Orbitrap Q-Exactive HF	[31704000.0]	HDLBP	S1237	Untreated@HepG2 cells_29414761	Prat_1333
29414761	DCDPGSPRR	DCDPGS(ph)PRR		H	C	Obesity	SILAC	TiO2	Orbitrap Q-Exactive HF	[383240000.0]	HDLBP	S944	Untreated@HepG2 cells_29414761	Prat_1333
29414761	DCDPGSPRR	DCDPGS(ph)PRR		H	C	Obesity	SILAC	TiO2	Orbitrap Q-Exactive HF	[222200000.0]	HDLBP	S944	Untreated@HepG2 cells_29414761	Prat_1333
29414761	DCDPGSPRR	DCDPGS(ph)PRR		H	C	Obesity	SILAC	TiO2	Orbitrap Q-Exactive HF	[436050000.0]	HDLBP	S944	Untreated@HepG2 cells_29414761	Prat_1333
29414761	DCDPGSPRR	DCDPGS(ph)PRR		H	C	Obesity	SILAC	TiO2	Orbitrap Q-Exactive HF	[700480000.0]	HDLBP	S944	Untreated@HepG2 cells_29414761	Prat_1333
29414761	DCDPGSPRR	DCDPGS(ph)PRR		H	C	Obesity	SILAC	TiO2	Orbitrap Q-Exactive HF	[141090000.0]	HDLBP	S944	Untreated@HepG2 cells_29414761	Prat_1333
29414761	DCDPGSPRR	DCDPGS(ph)PRR		H	C	Obesity	SILAC	TiO2	Orbitrap Q-Exactive HF	[212140000.0]	HDLBP	S944	Untreated@HepG2 cells_29414761	Prat_1333
29414761	DCDPGSPRR	DCDPGS(ph)PRR		H	C	Obesity	SILAC	TiO2	Orbitrap Q-Exactive HF	[11636000.0]	HDLBP	S944	Untreated@HepG2 cells_29414761	Prat_1333
29414761	DCDPGSPRR	DCDPGS(ph)PRR		H	C	Obesity	SILAC	TiO2	Orbitrap Q-Exactive HF	[12909000.0]	HDLBP	S944	Untreated@HepG2 cells_29414761	Prat_1333
29414761	DCDPGSPRR	DCDPGS(ph)PRR		H	C	Obesity	SILAC	TiO2	Orbitrap Q-Exactive HF	[561600000.0]	HDLBP	S944	Untreated@HepG2 cells_29414761	Prat_1333
29414761	DCDPGSPRR	DCDPGS(ph)PRR		H	C	Obesity	SILAC	TiO2	Orbitrap Q-Exactive HF	[343580000.0]	HDLBP	S944	Untreated@HepG2 cells_29414761	Prat_1333
29414761	DCDPGSPRR	DCDPGS(ph)PRR		H	C	Obesity	SILAC	TiO2	Orbitrap Q-Exactive HF	[19143000.0]	HDLBP	S944	Untreated@HepG2 cells_29414761	Prat_1333
29414761	DCDPGSPRR	DCDPGS(ph)PRR		H	C	Obesity	SILAC	TiO2	Orbitrap Q-Exactive HF	[314390000.0]	HDLBP	S944	Untreated@HepG2 cells_29414761	Prat_1333
29414761	DCDPGSPRR	DCDPGS(ph)PRR		H	C	Obesity	SILAC	TiO2	Orbitrap Q-Exactive HF	[480160000.0]	HDLBP	S944	Untreated@HepG2 cells_29414761	Prat_1333
29414761	DCDPGSPRR	DCDPGS(ph)PRR		H	C	Obesity	SILAC	TiO2	Orbitrap Q-Exactive HF	[285490000.0]	HDLBP	S944	Untreated@HepG2 cells_29414761	Prat_1333
29414761	DCDPGSPRR	DCDPGS(ph)PRR		H	C	Obesity	SILAC	TiO2	Orbitrap Q-Exactive HF	[266020000.0]	HDLBP	S944	Untreated@HepG2 cells_29414761	Prat_1333
29414761	DCDPGSPRR	DCDPGS(ph)PRR		H	C	Obesity	SILAC	TiO2	Orbitrap Q-Exactive HF	[93216000.0]	HDLBP	S944	Untreated@HepG2 cells_29414761	Prat_1333
29414761	DCDPGSPRR	DCDPGS(ph)PRR		H	C	Obesity	SILAC	TiO2	Orbitrap Q-Exactive HF	[6481300.0]	HDLBP	S944	Untreated@HepG2 cells_29414761	Prat_1333
29414761	DFSVQIK	DFS(ph)VQIK		H	C	Obesity	SILAC	TiO2	Orbitrap Q-Exactive HF	[3803100.0]	HDLBP	S904	Untreated@HepG2 cells_29414761	Prat_1333
29414761	DFSVQIK	DFS(ph)VQIK		H	C	Obesity	SILAC	TiO2	Orbitrap Q-Exactive HF	[18346000.0]	HDLBP	S904	Untreated@HepG2 cells_29414761	Prat_1333
29414761	DFSVQIK	DFS(ph)VQIK		H	C	Obesity	SILAC	TiO2	Orbitrap Q-Exactive HF	[23235000.0]	HDLBP	S904	Untreated@HepG2 cells_29414761	Prat_1333
29414761	DFSVQIK	DFS(ph)VQIK		H	C	Obesity	SILAC	TiO2	Orbitrap Q-Exactive HF	[20860000.0]	HDLBP	S904	Untreated@HepG2 cells_29414761	Prat_1333
29414761	DFSVQIK	DFS(ph)VQIK		H	C	Obesity	SILAC	TiO2	Orbitrap Q-Exactive HF	[25650000.0]	HDLBP	S904	Untreated@HepG2 cells_29414761	Prat_1333
29414761	DFSVQIK	DFS(ph)VQIK		H	C	Obesity	SILAC	TiO2	Orbitrap Q-Exactive HF	[13799000.0]	HDLBP	S904	Untreated@HepG2 cells_29414761	Prat_1333
29414761	DFSVQIK	DFS(ph)VQIK		H	C	Obesity	SILAC	TiO2	Orbitrap Q-Exactive HF	[22651000.0]	HDLBP	S904	Untreated@HepG2 cells_29414761	Prat_1333
29414761	DFSVQIK	DFS(ph)VQIK		H	C	Obesity	SILAC	TiO2	Orbitrap Q-Exactive HF	[9335500.0]	HDLBP	S904	Untreated@HepG2 cells_29414761	Prat_1333
29414761	DFSVQIK	DFS(ph)VQIK		H	C	Obesity	SILAC	TiO2	Orbitrap Q-Exactive HF	[16267000.0]	HDLBP	S904	Untreated@HepG2 cells_29414761	Prat_1333
29414761	DFSVQIK	DFS(ph)VQIK		H	C	Obesity	SILAC	TiO2	Orbitrap Q-Exactive HF	[6943500.0]	HDLBP	S904	Untreated@HepG2 cells_29414761	Prat_1333
29414761	DFSVQIK	DFS(ph)VQIK		H	C	Obesity	SILAC	TiO2	Orbitrap Q-Exactive HF	[14207000.0]	HDLBP	S904	Untreated@HepG2 cells_29414761	Prat_1333
29414761	DFSVQIK	DFS(ph)VQIK		H	C	Obesity	SILAC	TiO2	Orbitrap Q-Exactive HF	[]	HDLBP	S904	Untreated@HepG2 cells_29414761	Prat_1333
29414761	DFSVQIK	DFS(ph)VQIK		H	C	Obesity	SILAC	TiO2	Orbitrap Q-Exactive HF	[6496900.0]	HDLBP	S904	Untreated@HepG2 cells_29414761	Prat_1333
29414761	DFSVQIK	DFS(ph)VQIK		H	C	Obesity	SILAC	TiO2	Orbitrap Q-Exactive HF	[21437000.0]	HDLBP	S904	Untreated@HepG2 cells_29414761	Prat_1333
29414761	DFSVQIK	DFS(ph)VQIK		H	C	Obesity	SILAC	TiO2	Orbitrap Q-Exactive HF	[18641000.0]	HDLBP	S904	Untreated@HepG2 cells_29414761	Prat_1333
29414761	DFSVQIK	DFS(ph)VQIK		H	C	Obesity	SILAC	TiO2	Orbitrap Q-Exactive HF	[13089000.0]	HDLBP	S904	Untreated@HepG2 cells_29414761	Prat_1333
29414761	DFSVQIK	DFS(ph)VQIK		H	C	Obesity	SILAC	TiO2	Orbitrap Q-Exactive HF	[7686500.0]	HDLBP	S904	Untreated@HepG2 cells_29414761	Prat_1333
29414761	DFSVQIK	DFS(ph)VQIK		H	C	Obesity	SILAC	TiO2	Orbitrap Q-Exactive HF	[6470500.0]	HDLBP	S904	Untreated@HepG2 cells_29414761	Prat_1333
29414761	DFSVQIK	DFS(ph)VQIK		H	C	Obesity	SILAC	TiO2	Orbitrap Q-Exactive HF	[1750800.0]	HDLBP	S904	Untreated@HepG2 cells_29414761	Prat_1333
29507054	RSGLVPQQIKVATLNSEEESDPPTYKDAFPP		0.999999	H	C	melanomas	TMT 10plex	TiO2	HF Q-Exactive Orbitrap	[4.5763490000000004, 4.680429, 4.58382]	HDLBP	S31	DMSO@SK-Mel24 cells	Prat_372
29507054	RSGLVPQQIKVATLNSEEESDPPTYKDAFPP		0.999999	H	C	melanomas	TMT 10plex	TiO2	HF Q-Exactive Orbitrap	[]	HDLBP	S31	DMSO@SK-Mel24 cells	Prat_372
29507054	RSGLVPQQIKVATLNSEEESDPPTYKDAFPP		0.999999	H	C	melanomas	TMT 10plex	TiO2	HF Q-Exactive Orbitrap	[4.695381, 4.771364, 4.619513]	HDLBP	S31	DMSO@SK-Mel28 cells	Prat_373
29507054	RSGLVPQQIKVATLNSEEESDPPTYKDAFPP		0.999999	H	C	melanomas	TMT 10plex	TiO2	HF Q-Exactive Orbitrap	[]	HDLBP	S31	DMSO@SK-Mel28 cells	Prat_373
29507054	RSGLVPQQIKVATLNSEEESDPPTYKDAFPP		0.999999	H	C	melanomas	TMT 10plex	TiO2	HF Q-Exactive Orbitrap	[4.369516, 4.758053, 4.035898]	HDLBP	S31	Dabra+XL888@SK-Mel28 cells	Prat_235
29507054	RSGLVPQQIKVATLNSEEESDPPTYKDAFPP		0.999999	H	C	melanomas	TMT 10plex	TiO2	HF Q-Exactive Orbitrap	[]	HDLBP	S31	Dabra+XL888@SK-Mel28 cells	Prat_235
29507054	RSGLVPQQIKVATLNSEEESDPPTYKDAFPP		0.999999	H	C	melanomas	TMT 10plex	TiO2	HF Q-Exactive Orbitrap	[5.23012, 4.832731, 4.888834]	HDLBP	S31	Dabra+XL888@SK-Mel24 cells	Prat_234
29507054	RSGLVPQQIKVATLNSEEESDPPTYKDAFPP		0.999999	H	C	melanomas	TMT 10plex	TiO2	HF Q-Exactive Orbitrap	[]	HDLBP	S31	Dabra+XL888@SK-Mel24 cells	Prat_234
29507054	RSGLVPQQIKVATLNSEEESDPPTYKDAFPP		0.999999	H	C	melanomas	TMT 10plex	TiO2	HF Q-Exactive Orbitrap	[4.245405, 4.266911, 3.867214]	HDLBP	S31	Dabra@SK-Mel28 cells	Prat_233
29507054	RSGLVPQQIKVATLNSEEESDPPTYKDAFPP		0.999999	H	C	melanomas	TMT 10plex	TiO2	HF Q-Exactive Orbitrap	[]	HDLBP	S31	Dabra@SK-Mel28 cells	Prat_233
29507054	RSGLVPQQIKVATLNSEEESDPPTYKDAFPP		0.999999	H	C	melanomas	TMT 10plex	TiO2	HF Q-Exactive Orbitrap	[3.559605, 3.869305, 4.457638]	HDLBP	S31	Dabra@SK-Mel24 cells	Prat_232
29507054	RSGLVPQQIKVATLNSEEESDPPTYKDAFPP		0.999999	H	C	melanomas	TMT 10plex	TiO2	HF Q-Exactive Orbitrap	[]	HDLBP	S31	Dabra@SK-Mel24 cells	Prat_232
29507054	RSGLVPQQIKVATLNSEEESDPPTYKDAFPP		0.999999	H	C	melanomas	TMT 10plex	TiO2	HF Q-Exactive Orbitrap	[4.769854, 5.278847, 4.404413]	HDLBP	S31	XL888@SK-Mel28 cells	Prat_1390
29507054	RSGLVPQQIKVATLNSEEESDPPTYKDAFPP		0.999999	H	C	melanomas	TMT 10plex	TiO2	HF Q-Exactive Orbitrap	[]	HDLBP	S31	XL888@SK-Mel28 cells	Prat_1390
29507054	RSGLVPQQIKVATLNSEEESDPPTYKDAFPP		0.999999	H	C	melanomas	TMT 10plex	TiO2	HF Q-Exactive Orbitrap	[5.079279, 5.444847, 5.339857]	HDLBP	S31	XL888@SK-Mel24 cells	Prat_1389
29507054	RSGLVPQQIKVATLNSEEESDPPTYKDAFPP		0.999999	H	C	melanomas	TMT 10plex	TiO2	HF Q-Exactive Orbitrap	[]	HDLBP	S31	XL888@SK-Mel24 cells	Prat_1389
29514088	RSGLVPQQIKVATLNSEEESDPPTYKDAFPP	VATLNS(ph)EEESDPPTYK	0.999999	H	C	Retinal pigment epithelial	SILAC	TiO2	Orbitrap HF	[581710000, '-', '-', '-']	HDLBP	S31	TGF-beta@RPE-1 cell line	Prat_1188
29514088	AQVTLECAIPQKFHRSVMGPKGSRIQQITRD	FHRS(ph)VMGPK	1	H	C	Retinal pigment epithelial	SILAC	TiO2	Orbitrap HF	[2607300, '-', '-', '-']	HDLBP	S887	Unstimulated@RPE-1 cell line	Prat_1262
29514088	RSGLVPQQIKVATLNSEEESDPPTYKDAFPP	VATLNS(ph)EEESDPPTYK	0.999999	H	C	Retinal pigment epithelial	SILAC	TiO2	Orbitrap HF	[689550000, '-', '-', '-']	HDLBP	S31	Unstimulated@RPE-1 cell line	Prat_1262
29622655	RSGLVPQQIKVATLNSEEESDPPTYKDAFPP	VATLNS(ph)EEESDPPTYK	0.997942	H	C	Multiple myeloma	not mentioned	IMAC	Q-Exactive Plus	[1009100.0]	HDLBP	S31	DMSOcoculture@MM.1S cells	Prat_383
29622655	RSGLVPQQIKVATLNSEEESDPPTYKDAFPP	VATLNS(ph)EEESDPPTYK	0.999996	H	C	Multiple myeloma	not mentioned	IMAC	Q-Exactive Plus	[4186015.89576494]	HDLBP	S31	Tofactinib (1.5h)@MM.1S cells	Prat_1222
29622655	RSGLVPQQIKVATLNSEEESDPPTYKDAFPP	VATLNS(ph)EEESDPPTYK	0.999999	H	C	Multiple myeloma	not mentioned	IMAC	Q-Exactive Plus	[5000510.89360755]	HDLBP	S31	Tofactinib (24h)@MM.1S cells	Prat_1223
29967110	DEAGEGREAKDCDPGSPRRCDIIIISGRKEK		1	H	C	Lung Cancer	Label free	Fe3+-IMAC	Orbitrap Q-Exactive HF	[2.398643, 3.952372, 0.7364292]	HDLBP	S944	DMSO@PC9 cell line	Prat_362
29967110	RSGLVPQQIKVATLNSEEESDPPTYKDAFPP		1	H	C	Lung Cancer	Label free	Fe3+-IMAC	Orbitrap Q-Exactive HF	[3.147879, 3.117266, 2.589067]	HDLBP	S31	DMSO@PC9 cell line	Prat_362
29967110	DEAGEGREAKDCDPGSPRRCDIIIISGRKEK		1	H	C	Lung Cancer	Label free	Fe3+-IMAC	Orbitrap Q-Exactive HF	[1.991209, 4.281582, 4.31147]	HDLBP	S944	Afatinib (30min)@PC9 cell line	Prat_44
29967110	RSGLVPQQIKVATLNSEEESDPPTYKDAFPP		1	H	C	Lung Cancer	Label free	Fe3+-IMAC	Orbitrap Q-Exactive HF	[2.94771, 2.915277, 2.830137]	HDLBP	S31	Afatinib (30min)@PC9 cell line	Prat_44
29967110	DEAGEGREAKDCDPGSPRRCDIIIISGRKEK		1	H	C	Lung Cancer	Label free	Fe3+-IMAC	Orbitrap Q-Exactive HF	[1.266146, 3.80407, 2.114552]	HDLBP	S944	Afatinib (2d)@PC9 cell line	Prat_43
29967110	RSGLVPQQIKVATLNSEEESDPPTYKDAFPP		1	H	C	Lung Cancer	Label free	Fe3+-IMAC	Orbitrap Q-Exactive HF	[3.320511, 2.92054, 2.822155]	HDLBP	S31	Afatinib (2d)@PC9 cell line	Prat_43
29967110	DEAGEGREAKDCDPGSPRRCDIIIISGRKEK		1	H	C	Lung Cancer	Label free	Fe3+-IMAC	Orbitrap Q-Exactive HF	[3.364094, 3.025003, 4.227373]	HDLBP	S944	Afatinib (5d)@PC9 cell line	Prat_45
29967110	RSGLVPQQIKVATLNSEEESDPPTYKDAFPP		1	H	C	Lung Cancer	Label free	Fe3+-IMAC	Orbitrap Q-Exactive HF	[3.17264, 2.852325, 3.115519]	HDLBP	S31	Afatinib (5d)@PC9 cell line	Prat_45
30061712			1	H	C	Colorectal Cancer	TMT	IMAC	Q Exactive	[-1.366137]	HDLBP	S944	2D cultured HCT116 spheroids-R1	Prat_4
30061712			1	H	C	Colorectal Cancer	TMT	IMAC	Q Exactive	[-3.647881]	HDLBP	S904	2D cultured HCT116 spheroids-R1	Prat_4
30061712			1	H	C	Colorectal Cancer	TMT	IMAC	Q Exactive	[-1.432213]	HDLBP	S317	2D cultured HCT116 spheroids-R1	Prat_4
30061712			1	H	C	Colorectal Cancer	TMT	IMAC	Q Exactive	[1.699873]	HDLBP	S31	2D cultured HCT116 spheroids-R1	Prat_4
30061712			1	H	C	Colorectal Cancer	TMT	IMAC	Q Exactive	[]	HDLBP	S944	2D cultured HCT116 spheroids-R2	Prat_5
30061712			1	H	C	Colorectal Cancer	TMT	IMAC	Q Exactive	[-2.60206]	HDLBP	S317	2D cultured HCT116 spheroids-R2	Prat_5
30061712			1	H	C	Colorectal Cancer	TMT	IMAC	Q Exactive	[3.251249]	HDLBP	S31	2D cultured HCT116 spheroids-R2	Prat_5
30061712			1	H	C	Colorectal Cancer	TMT	IMAC	Q Exactive	[]	HDLBP	S944	2D cultured HCT116 spheroids-R3	Prat_6
30061712			1	H	C	Colorectal Cancer	TMT	IMAC	Q Exactive	[-3.030821]	HDLBP	S944	2D cultured(Acetone)HCT116 spheroids-R1	Prat_7
30061712			1	H	C	Colorectal Cancer	TMT	IMAC	Q Exactive	[]	HDLBP	S944	2D cultured(Acetone)HCT116 spheroids-R2	Prat_8
30061712			1	H	C	Colorectal Cancer	TMT	IMAC	Q Exactive	[-2.327808]	HDLBP	S944	2D cultured(Acetone)HCT116 spheroids-R3	Prat_9
30061712			1	H	C	Colorectal Cancer	TMT	IMAC	Q Exactive	[-3.771185]	HDLBP	S944	3D cultured(CR)HCT116 spheroids-R1	Prat_12
30061712			1	H	C	Colorectal Cancer	TMT	IMAC	Q Exactive	[2.059196]	HDLBP	S31	3D cultured(CR)HCT116 spheroids-R1	Prat_12
30061712			1	H	C	Colorectal Cancer	TMT	IMAC	Q Exactive	[-2.800831]	HDLBP	S944	3D cultured(CR)HCT116 spheroids-R2	Prat_13
30061712			1	H	C	Colorectal Cancer	TMT	IMAC	Q Exactive	[-3.211393]	HDLBP	S944	3D cultured(CR)HCT116 spheroids-R3	Prat_14
30061712			0.980656	H	C	Colorectal Cancer	TMT	IMAC	Q Exactive	[0.9998207]	HDLBP	S31	3D cultured(CR)HCT116 spheroids-R3	Prat_14
30061712			1	H	C	Colorectal Cancer	TMT	IMAC	Q Exactive	[-2.148569]	HDLBP	S944	3D cultured(Dispase)HCT116 spheroids-R1	Prat_15
30061712			1	H	C	Colorectal Cancer	TMT	IMAC	Q Exactive	[-1.669914]	HDLBP	S904	3D cultured(Dispase)HCT116 spheroids-R1	Prat_15
30061712			1	H	C	Colorectal Cancer	TMT	IMAC	Q Exactive	[-1.674143]	HDLBP	S317	3D cultured(Dispase)HCT116 spheroids-R1	Prat_15
30061712			1	H	C	Colorectal Cancer	TMT	IMAC	Q Exactive	[-0.3179684]	HDLBP	S468	3D cultured(Dispase)HCT116 spheroids-R1	Prat_15
30061712			1	H	C	Colorectal Cancer	TMT	IMAC	Q Exactive	[2.296455]	HDLBP	S31	3D cultured(Dispase)HCT116 spheroids-R1	Prat_15
30061712			1	H	C	Colorectal Cancer	TMT	IMAC	Q Exactive	[-0.8460579]	HDLBP	S904	3D cultured(Dispase)HCT116 spheroids-R2	Prat_16
30061712			1	H	C	Colorectal Cancer	TMT	IMAC	Q Exactive	[-1.79599]	HDLBP	S317	3D cultured(Dispase)HCT116 spheroids-R2	Prat_16
30061712			0.999999	H	C	Colorectal Cancer	TMT	IMAC	Q Exactive	[1.135832]	HDLBP	S468	3D cultured(Dispase)HCT116 spheroids-R2	Prat_16
30061712			0.999093	H	C	Colorectal Cancer	TMT	IMAC	Q Exactive	[-1.360577]	HDLBP	S667	3D cultured(Dispase)HCT116 spheroids-R2	Prat_16
30061712			0.999995	H	C	Colorectal Cancer	TMT	IMAC	Q Exactive	[2.19398]	HDLBP	S31	3D cultured(Dispase)HCT116 spheroids-R2	Prat_16
30061712			1	H	C	Colorectal Cancer	TMT	IMAC	Q Exactive	[-2.134167]	HDLBP	S904	3D cultured(Dispase)HCT116 spheroids-R3	Prat_17
30061712			1	H	C	Colorectal Cancer	TMT	IMAC	Q Exactive	[-2.654503]	HDLBP	S317	3D cultured(Dispase)HCT116 spheroids-R3	Prat_17
30061712			0.99064	H	C	Colorectal Cancer	TMT	IMAC	Q Exactive	[-2.044916]	HDLBP	S667	3D cultured(Dispase)HCT116 spheroids-R3	Prat_17
30061712			0.999999	H	C	Colorectal Cancer	TMT	IMAC	Q Exactive	[2.188219]	HDLBP	S31	3D cultured(Dispase)HCT116 spheroids-R3	Prat_17
30061712			1	H	C	Colorectal Cancer	TMT	IMAC	Q Exactive	[-2.388136]	HDLBP	S317	Untreated@HCT116 spheroids	Prat_1324
30177828	RSGLVPQQIKVATLNSEEESDPPTYKDAFPP	VATLNS(ph)EEESDPPTYK	0.999999	H	C	Infection	Label free	EasyPhos	LTQ-Orbitrap XL + Orbitrap Q Exactive HF	[19.39]	HDLBP	S31	Mock(24h)@SK-N-BE2 cells	Prat_760
30177828	DEAGEGREAKDCDPGSPRRCDIIIISGRKEK	DCDPGS(ph)PR	1	H	C	Infection	Label free	EasyPhos	LTQ-Orbitrap XL + Orbitrap Q Exactive HF	[24.21]	HDLBP	S944	Mock(24h)@SK-N-BE2 cells	Prat_760
30177828	RSGLVPQQIKVATLNSEEESDPPTYKDAFPP	VATLNS(ph)EEESDPPTYK	0.999999	H	C	Infection	Label free	EasyPhos	LTQ-Orbitrap XL + Orbitrap Q Exactive HF	[21.55]	HDLBP	S31	Mock(48h)@SK-N-BE2 cells	Prat_761
30177828	DEAGEGREAKDCDPGSPRRCDIIIISGRKEK	DCDPGS(ph)PR	1	H	C	Infection	Label free	EasyPhos	LTQ-Orbitrap XL + Orbitrap Q Exactive HF	[23.58]	HDLBP	S944	Mock(48h)@SK-N-BE2 cells	Prat_761
30177828	RSGLVPQQIKVATLNSEEESDPPTYKDAFPP	VATLNS(ph)EEESDPPTYK	0.999999	H	C	Infection	Label free	EasyPhos	LTQ-Orbitrap XL + Orbitrap Q Exactive HF	[22.09]	HDLBP	S31	Mock(72h)@SK-N-BE2 cells	Prat_763
30177828	DEAGEGREAKDCDPGSPRRCDIIIISGRKEK	DCDPGS(ph)PR	1	H	C	Infection	Label free	EasyPhos	LTQ-Orbitrap XL + Orbitrap Q Exactive HF	[24.18]	HDLBP	S944	Mock(72h)@SK-N-BE2 cells	Prat_763
30177828	RSGLVPQQIKVATLNSEEESDPPTYKDAFPP	VATLNS(ph)EEESDPPTYK	0.999999	H	C	Infection	Label free	EasyPhos	LTQ-Orbitrap XL + Orbitrap Q Exactive HF	[19.49]	HDLBP	S31	ZIKV(24h)@SK-N-BE2 cells	Prat_1392
30177828	DEAGEGREAKDCDPGSPRRCDIIIISGRKEK	DCDPGS(ph)PR	1	H	C	Infection	Label free	EasyPhos	LTQ-Orbitrap XL + Orbitrap Q Exactive HF	[24.47]	HDLBP	S944	ZIKV(24h)@SK-N-BE2 cells	Prat_1392
30177828	RSGLVPQQIKVATLNSEEESDPPTYKDAFPP	VATLNS(ph)EEESDPPTYK	0.999999	H	C	Infection	Label free	EasyPhos	LTQ-Orbitrap XL + Orbitrap Q Exactive HF	[22.37]	HDLBP	S31	ZIKV(48h)@SK-N-BE2 cells	Prat_1393
30177828	DEAGEGREAKDCDPGSPRRCDIIIISGRKEK	DCDPGS(ph)PR	1	H	C	Infection	Label free	EasyPhos	LTQ-Orbitrap XL + Orbitrap Q Exactive HF	[23.32]	HDLBP	S944	ZIKV(48h)@SK-N-BE2 cells	Prat_1393
30177828	RSGLVPQQIKVATLNSEEESDPPTYKDAFPP	VATLNS(ph)EEESDPPTYK	0.999999	H	C	Infection	Label free	EasyPhos	LTQ-Orbitrap XL + Orbitrap Q Exactive HF	[22.57]	HDLBP	S31	ZIKV(72h)@SK-N-BE2 cells	Prat_1394
30177828	DEAGEGREAKDCDPGSPRRCDIIIISGRKEK	DCDPGS(ph)PR	1	H	C	Infection	Label free	EasyPhos	LTQ-Orbitrap XL + Orbitrap Q Exactive HF	[23.47]	HDLBP	S944	ZIKV(72h)@SK-N-BE2 cells	Prat_1394
30459283	KVATLNSEEESDP		1	H	C	Neuroblastoma cancer	SILAC	TiO2	Q Exactive HF-X	['Present', 'Present']	HDLBP	S31	DMSO@NB1 cell line	Prat_358
30459283	LINRMDYVEINID		1	H	C	Neuroblastoma cancer	SILAC	TiO2	Q Exactive HF-X	['Present', 'Present']	HDLBP	Y437	DMSO@NB1 cell line	Prat_358
30459283	KDCDPGSPRRCDI		1	H	C	Neuroblastoma cancer	SILAC	TiO2	Q Exactive HF-X	['Present', 'Present']	HDLBP	S944	DMSO@NB1 cell line	Prat_358
30459283	KVATLNSEEESDP		1	H	C	Neuroblastoma cancer	SILAC	TiO2	Q Exactive HF-X	['Present', 'Present']	HDLBP	S31	LDK378@NB1 cell line	Prat_703
30459283	LINRMDYVEINID		1	H	C	Neuroblastoma cancer	SILAC	TiO2	Q Exactive HF-X	['Present', 'Present']	HDLBP	Y437	LDK378@NB1 cell line	Prat_703
30459283	KDCDPGSPRRCDI		1	H	C	Neuroblastoma cancer	SILAC	TiO2	Q Exactive HF-X	['Present', 'Present']	HDLBP	S944	LDK378@NB1 cell line	Prat_703
30459283	KVATLNSEEESDP		1	H	C	Neuroblastoma cancer	SILAC	TiO2	Q Exactive HF-X	['Present', 'Present']	HDLBP	S31	TAE684@NB1 cell line	Prat_1157
30459283	LINRMDYVEINID		1	H	C	Neuroblastoma cancer	SILAC	TiO2	Q Exactive HF-X	['Present', 'Present']	HDLBP	Y437	TAE684@NB1 cell line	Prat_1157
30459283	KDCDPGSPRRCDI		1	H	C	Neuroblastoma cancer	SILAC	TiO2	Q Exactive HF-X	['Present', 'Present']	HDLBP	S944	TAE684@NB1 cell line	Prat_1157
30459283	KVATLNSEEESDP		1	H	C	Neuroblastoma cancer	SILAC	TiO2	Q Exactive HF-X	['Present', 'Present']	HDLBP	S31	Crizotinib@NB1 cell line	Prat_208
30459283	LINRMDYVEINID		1	H	C	Neuroblastoma cancer	SILAC	TiO2	Q Exactive HF-X	['Present', 'Present']	HDLBP	Y437	Crizotinib@NB1 cell line	Prat_208
30459283	KDCDPGSPRRCDI		1	H	C	Neuroblastoma cancer	SILAC	TiO2	Q Exactive HF-X	['Present', 'Present']	HDLBP	S944	Crizotinib@NB1 cell line	Prat_208
30843680	DEAGEGREAKDCDPGSPRRCDIIIISGRKEK		1	H	C	breast cancer	TMT	IMAC-Fe3+	Orbitrap fusion lumos tribrid	[0.83629, -2.02545, 0.282426, 0.669192]	HDLBP	S944	Untreated@Human islet cells	Prat_1338
30843680	MGPKGSRIQQITRDFSVQIKFPDREENAVHS		1	H	C	breast cancer	TMT	IMAC-Fe3+	Orbitrap fusion lumos tribrid	[-0.12728, -0.023694, 0.240584, -0.0470812]	HDLBP	S904	Untreated@Human islet cells	Prat_1338
30843680	DEAGEGREAKDCDPGSPRRCDIIIISGRKEK		1	H	C	breast cancer	TMT	IMAC-Fe3+	Orbitrap fusion lumos tribrid	[0.33318, -1.80341, 0.22503, 1.10789]	HDLBP	S944	Untreated@Human islet cells	Prat_1338
30843680	MGPKGSRIQQITRDFSVQIKFPDREENAVHS		1	H	C	breast cancer	TMT	IMAC-Fe3+	Orbitrap fusion lumos tribrid	[0.160071, 0.462971, -0.347239, -0.0434546]	HDLBP	S904	Untreated@Human islet cells	Prat_1338
30843680	VKKSQHKYVIGPKGNSLQEILERTGVSVEIP		1	H	C	breast cancer	TMT	IMAC-Fe3+	Orbitrap fusion lumos tribrid	[11.6634, 10.0001, 11.3488, 10.9614, 11.2024, 11.7812, 11.4293, 12.8077, 11.075]	HDLBP	S317	With boosting channel@AML cells	Prat_1372
30843680	RSGLVPQQIKVATLNSEEESDPPTYKDAFPP		0.998226	H	C	breast cancer	TMT	IMAC-Fe3+	Orbitrap fusion lumos tribrid	[13.4936, 12.9186, 13.7428, 13.2902, 13.8211, 14.0118, 13.9539, 15.4667, 13.6463]	HDLBP	S31	With boosting channel@AML cells	Prat_1372
30843680	DEAGEGREAKDCDPGSPRRCDIIIISGRKEK		1	H	C	breast cancer	TMT	IMAC-Fe3+	Orbitrap fusion lumos tribrid	[-0.657785, -0.686512, -0.106111]	HDLBP	S944	Cytokine(IL-1beta,IFN-gama)@Human islet cells	Prat_231
30843680	MGPKGSRIQQITRDFSVQIKFPDREENAVHS		1	H	C	breast cancer	TMT	IMAC-Fe3+	Orbitrap fusion lumos tribrid	[-0.178853, -0.0598049, 0.435953, -0.0869141]	HDLBP	S904	Cytokine(IL-1beta,IFN-gama)@Human islet cells	Prat_231
30843680	DEAGEGREAKDCDPGSPRRCDIIIISGRKEK		1	H	C	breast cancer	TMT	IMAC-Fe3+	Orbitrap fusion lumos tribrid	[0.105635, -0.212139]	HDLBP	S944	Cytokine(IL-1beta,IFN-gama)@Human islet cells	Prat_231
30843680	MGPKGSRIQQITRDFSVQIKFPDREENAVHS		1	H	C	breast cancer	TMT	IMAC-Fe3+	Orbitrap fusion lumos tribrid	[-0.362909, 0.760203, -0.289064, -0.0674732]	HDLBP	S904	Cytokine(IL-1beta,IFN-gama)@Human islet cells	Prat_231
31257184		EAKDCDPGS(ph)PR		H	C	Lung cancer	TMT	IMAC	QExactive Plus hybrid orbitrap	[329420, 364335, 'Yes', 'Yes']	HDLBP	S944	CABO(IMAC)@H1155 cell line	Prat_116
31257184		VATLNS(ph)EEESDPPTYK		H	C	Lung cancer	TMT	IMAC	QExactive Plus hybrid orbitrap	[57374, 49716, 'Yes', 'Yes']	HDLBP	S31	CABO(IMAC)@H1155 cell line	Prat_116
31257184		VATLNSEEES(ph)DPPTYK		H	C	Lung cancer	TMT	IMAC	QExactive Plus hybrid orbitrap	[67575, 62722, 'Yes', 'Yes']	HDLBP	S35	CABO(IMAC)@H1155 cell line	Prat_116
31257184		EAKDCDPGS(ph)PR		H	C	Lung cancer	TMT	IMAC	QExactive Plus hybrid orbitrap	[313657, 354192, 'Yes', 'Yes']	HDLBP	S944	FORE(IMAC)@H1155 cell line	Prat_472
31257184		VATLNS(ph)EEESDPPTYK		H	C	Lung cancer	TMT	IMAC	QExactive Plus hybrid orbitrap	[51299, 49293, 'Yes', 'Yes']	HDLBP	S31	FORE(IMAC)@H1155 cell line	Prat_472
31257184		VATLNSEEES(ph)DPPTYK		H	C	Lung cancer	TMT	IMAC	QExactive Plus hybrid orbitrap	[68162, 60562, 'Yes', 'Yes']	HDLBP	S35	FORE(IMAC)@H1155 cell line	Prat_472
31257184		EAKDCDPGS(ph)PR		H	C	Lung cancer	TMT	IMAC	QExactive Plus hybrid orbitrap	[322896, 320318, 'Yes', 'Yes']	HDLBP	S944	DMSO(IMAC)@H1155 cell line	Prat_300
31636099	EQIEGMVKDLINRMDYVEINIDHKFHRHLIG		1	H	C	Peripheral T-cell lymphomas	Label free	MOAC	Orbitrap FusionTM TribidTM	[34.10055893827199, 39.88663388446281, 50.20333889852889]	HDLBP	Y437	Pexidartinib@Karpas290	Prat_876
31636099	EQIEGMVKDLINRMDYVEINIDHKFHRHLIG		1	H	C	Peripheral T-cell lymphomas	Label free	MOAC	Orbitrap FusionTM TribidTM	[55.21656328110982, 46.11926215478243, 63.34606679338167]	HDLBP	Y437	DMSO@Karpas290	Prat_339
31665227	EQIEGMVKDLINRMDYVEINIDHKFHRHLIG		1	H	C	Cancer	TMT	TiO2	Orbitrap Fusion Tribrid	[17.30376, 17.3722, 17.23762]	HDLBP	Y437	14H@HEK293 cells	Prat_1
31665227	DEAGEGREAKDCDPGSPRRCDIIIISGRKEK		1	H	C	Cancer	TMT	TiO2	Orbitrap Fusion Tribrid	[15.84537, 15.74856, 15.23852]	HDLBP	S944	14H@HEK293 cells	Prat_1
31665227	EQIEGMVKDLINRMDYVEINIDHKFHRHLIG		1	H	C	Cancer	TMT	TiO2	Orbitrap Fusion Tribrid	[17.25072, 17.38288, 17.36837]	HDLBP	Y437	DMSO@HEK293 cells	Prat_333
31665227	DEAGEGREAKDCDPGSPRRCDIIIISGRKEK		1	H	C	Cancer	TMT	TiO2	Orbitrap Fusion Tribrid	[15.57483, 15.29142, 15.27205]	HDLBP	S944	DMSO@HEK293 cells	Prat_333
31665227	VPQQIKVATLNSEEESDPPTYKDAFPPLPEK		0.974327	H	C	Cancer	TMT	TiO2	Orbitrap Fusion Tribrid	[15.85087, 16.07222, 15.73661, 15.58344]	HDLBP	S35	KO-SGK3@HEK293	Prat_687
31665227	RSGLVPQQIKVATLNSEEESDPPTYKDAFPP		0.777828	H	C	Cancer	TMT	TiO2	Orbitrap Fusion Tribrid	[14.48935, 14.35122, 14.15956, 13.87267]	HDLBP	S31	KO-SGK3@HEK293	Prat_687
31665227	DEAGEGREAKDCDPGSPRRCDIIIISGRKEK		1	H	C	Cancer	TMT	TiO2	Orbitrap Fusion Tribrid	[19.18495, 18.89948, 18.8906, 18.65228]	HDLBP	S944	KO-SGK3@HEK293	Prat_687
31665227	EQIEGMVKDLINRMDYVEINIDHKFHRHLIG		1	H	C	Cancer	TMT	TiO2	Orbitrap Fusion Tribrid	[17.31052, 17.38093, 17.53214]	HDLBP	Y437	MK2206@HEK293	Prat_731
31665227	DEAGEGREAKDCDPGSPRRCDIIIISGRKEK		1	H	C	Cancer	TMT	TiO2	Orbitrap Fusion Tribrid	[15.15825, 15.65595, 14.99334]	HDLBP	S944	MK2206@HEK293	Prat_731
31665227	VPQQIKVATLNSEEESDPPTYKDAFPPLPEK		0.974327	H	C	Cancer	TMT	TiO2	Orbitrap Fusion Tribrid	[15.24748, 15.82625, 15.42522, 15.62114]	HDLBP	S35	WT-SGK3@HEK293	Prat_1379
31665227	RSGLVPQQIKVATLNSEEESDPPTYKDAFPP		0.777828	H	C	Cancer	TMT	TiO2	Orbitrap Fusion Tribrid	[13.81378, 14.24377, 13.91064, 13.84353]	HDLBP	S31	WT-SGK3@HEK293	Prat_1379
31665227	DEAGEGREAKDCDPGSPRRCDIIIISGRKEK		1	H	C	Cancer	TMT	TiO2	Orbitrap Fusion Tribrid	[19.28771, 18.78596, 18.94878, 18.66275]	HDLBP	S944	WT-SGK3@HEK293	Prat_1379
31772060	RSGLVPQQIKVATLNSEEESDPPTYKDAFPP	IKVATLNS(ph)EEESDPP	1	H	C	Breast-cancer	Label-free	Fe(III)-IMAC	Q Exactive HF	[2.101156235, 1.879074097, 2.10827446, '-']	HDLBP	S31	DMSO-Cal51@Hs578T cell line	Prat_272
31772060	RSGLVPQQIKVATLNSEEESDPPTYKDAFPP	IKVATLNS(ph)EEESDPP	1	H	C	Breast-cancer	Label-free	Fe(III)-IMAC	Q Exactive HF	[1.594938278, 2.203327179, 2.466135025, '-']	HDLBP	S31	Gefitinib+GSK269962A@Cal51+Hs578T cell line	Prat_488
31772060	RSGLVPQQIKVATLNSEEESDPPTYKDAFPP	IKVATLNS(ph)EEESDPP	1	H	C	Breast-cancer	Label-free	Fe(III)-IMAC	Q Exactive HF	[1.606681824, 2.02525425, 2.590148926, '-']	HDLBP	S31	Gefitinib@Cal51+Hs578T cell line	Prat_486
31772060	RSGLVPQQIKVATLNSEEESDPPTYKDAFPP	IKVATLNS(ph)EEESDPP	1	H	C	Breast-cancer	Label-free	Fe(III)-IMAC	Q Exactive HF	[2.501944542, 2.400997162, 2.851690292, '-']	HDLBP	S31	GSK269962A@Cal51 +Hs578T cell line	Prat_510
31831592	KVATINSEEESDP	VATINS(ph)EEESDPPTYK		H	C	bone marrow cancer	SILAC	TiO2	LTQ-Orbitrap XL	['Present', 'Present', 'Present']	HDLBP	S31	OB induction(1h)@hMSCs	Prat_809
31831592	KVATINSEEESDP	VATINS(ph)EEESDPPTYK		H	C	bone marrow cancer	SILAC	TiO2	LTQ-Orbitrap XL	['Present', 'Present', 'Present']	HDLBP	S31	OB induction(30min)@hMSCs	Prat_811
31831592	KVATINSEEESDP	VATINS(ph)EEESDPPTYK		H	C	bone marrow cancer	SILAC	TiO2	LTQ-Orbitrap XL	['Present', 'Present', 'Present']	HDLBP	S31	OB induction(6h)@hMSCs	Prat_812
31859329	DEAGEGREAKDCDPGSPRRCDIIIISGRKEK	AKDCDPGS(ph)PRRCDII	1	H	C	Breast Cancer	TMT	IMAC(Fe-NTA)	Q Exactive Plus Hybrid Quadrupole-Orbitrap	[1.01958, 1.04409, 1.03847, 1.2928]	HDLBP	S944	Monacolin K(0.5mM)(24h)@MDA-MB-231 cells	Prat_767
31859329	DEAGEGREAKDCDPGSPRRCDIIIISGRKEK	AKDCDPGS(ph)PRRCDII	1	H	C	Breast Cancer	TMT	IMAC(Fe-NTA)	Q Exactive Plus Hybrid Quadrupole-Orbitrap	[1.15055, 0.996351, 1.03471, 0.955253]	HDLBP	S944	Monacolin K(0.5mM)(30min)@MDA-MB-231 cells	Prat_768
31859329	DEAGEGREAKDCDPGSPRRCDIIIISGRKEK	AKDCDPGS(ph)PRRCDII	1	H	C	Breast Cancer	TMT	IMAC(Fe-NTA)	Q Exactive Plus Hybrid Quadrupole-Orbitrap	[0.997311, 0.999241, 1.00172, 0.749242]	HDLBP	S944	Monacolin K(0.5mM)(6h)@MDA-MB-231 cells	Prat_769
31859329	DEAGEGREAKDCDPGSPRRCDIIIISGRKEK	AKDCDPGS(ph)PRRCDII	1	H	C	Breast Cancer	TMT	IMAC(Fe-NTA)	Q Exactive Plus Hybrid Quadrupole-Orbitrap	[0.984806, 1.09897, 0.992522, 1.04031]	HDLBP	S944	Monacolin K(5mM)(24h)@MDA-MB-231 cells	Prat_770
31859329	DEAGEGREAKDCDPGSPRRCDIIIISGRKEK	AKDCDPGS(ph)PRRCDII	1	H	C	Breast Cancer	TMT	IMAC(Fe-NTA)	Q Exactive Plus Hybrid Quadrupole-Orbitrap	[1.21441, 1.04328, 1.02951, 1.22101]	HDLBP	S944	Monacolin K(5mM)(30min)@MDA-MB-231 cells	Prat_771
31859329	DEAGEGREAKDCDPGSPRRCDIIIISGRKEK	AKDCDPGS(ph)PRRCDII	1	H	C	Breast Cancer	TMT	IMAC(Fe-NTA)	Q Exactive Plus Hybrid Quadrupole-Orbitrap	[0.998715, 0.992872, 1.01193, 0.765448]	HDLBP	S944	Monacolin K(5mM)(6h)@MDA-MB-231 cells	Prat_772
31994402	RSGLVPQQIKVATLNSEEESDPPTYKDAFPP	VATLNS(ph)EEESDPPTYK	0.989574	H	C	Cancer-study	Label-free	TiO2	Q-Exactive HF	[31217333.33, 11487000.0, '-', '-']	HDLBP	S31	PCDH-empty vector@Huh7 cell line	Prat_832
31994402	DEAGEGREAKDCDPGSPRRCDIIIISGRKEK	DCDPGS(ph)PR	1	H	C	Cancer-study	Label-free	TiO2	Q-Exactive HF	[60708666.67, 22919666.67, '-', '-']	HDLBP	S944	PCDH-empty vector@Huh7 cell line	Prat_832
31994402	RSGLVPQQIKVATLNSEEESDPPTYKDAFPP	VATLNS(ph)EEESDPPTYK	0.989574	H	C	Cancer-study	Label-free	TiO2	Q-Exactive HF	[27286666.67, 0.0, '-', '-']	HDLBP	S31	PIM@Huh7 cell line	Prat_900
31994402	DEAGEGREAKDCDPGSPRRCDIIIISGRKEK	DCDPGS(ph)PR	1	H	C	Cancer-study	Label-free	TiO2	Q-Exactive HF	[107195666.7, 13997333.33, '-', '-']	HDLBP	S944	PIM@Huh7 cell line	Prat_900
32032466	RSGLVPQQIKVATLNSEEESDPPTYKDAFPP	VATLNS(ph)EEESDPPTYK	1	H	C	Infection	SILAC	TiO2	Q-Exactive Plus Hybrid	[0.21388485405081614]	HDLBP	S31	Ad2(12h)@IMR-90 cell line	Prat_38
32032466	DEAGEGREAKDCDPGSPRRCDIIIISGRKEK	DCDPGS(ph)PR	1	H	C	Infection	SILAC	TiO2	Q-Exactive Plus Hybrid	[0.4620911573680125]	HDLBP	S944	Ad2(12h)@IMR-90 cell line	Prat_38
32032466	MGPKGSRIQQITRDFSVQIKFPDREENAVHS	DFS(ph)VQIK	1	H	C	Infection	SILAC	TiO2	Q-Exactive Plus Hybrid	[]	HDLBP	S904	Ad2(12h)@IMR-90 cell line	Prat_38
32032466	RSGLVPQQIKVATLNSEEESDPPTYKDAFPP	VATLNS(ph)EEESDPPTYK	1	H	C	Infection	SILAC	TiO2	Q-Exactive Plus Hybrid	[0.28776220204361425]	HDLBP	S31	Ad2(2h)@IMR-90 cell line	Prat_40
32032466	DEAGEGREAKDCDPGSPRRCDIIIISGRKEK	DCDPGS(ph)PR	1	H	C	Infection	SILAC	TiO2	Q-Exactive Plus Hybrid	[1.0284398925118547]	HDLBP	S944	Ad2(2h)@IMR-90 cell line	Prat_40
32032466	MGPKGSRIQQITRDFSVQIKFPDREENAVHS	DFS(ph)VQIK	1	H	C	Infection	SILAC	TiO2	Q-Exactive Plus Hybrid	[]	HDLBP	S904	Ad2(2h)@IMR-90 cell line	Prat_40
32032466	RSGLVPQQIKVATLNSEEESDPPTYKDAFPP	VATLNS(ph)EEESDPPTYK	1	H	C	Infection	SILAC	TiO2	Q-Exactive Plus Hybrid	[-0.1991632238599286]	HDLBP	S31	Ad2(24h)@IMR-90 cell line	Prat_39
32032466	DEAGEGREAKDCDPGSPRRCDIIIISGRKEK	DCDPGS(ph)PR	1	H	C	Infection	SILAC	TiO2	Q-Exactive Plus Hybrid	[-0.17722906973322358]	HDLBP	S944	Ad2(24h)@IMR-90 cell line	Prat_39
32032466	MGPKGSRIQQITRDFSVQIKFPDREENAVHS	DFS(ph)VQIK	1	H	C	Infection	SILAC	TiO2	Q-Exactive Plus Hybrid	[2.0933248629388927]	HDLBP	S904	Ad2(24h)@IMR-90 cell line	Prat_39
32032466	RSGLVPQQIKVATLNSEEESDPPTYKDAFPP	VATLNS(ph)EEESDPPTYK	1	H	C	Infection	SILAC	TiO2	Q-Exactive Plus Hybrid	[-0.11125288422114346]	HDLBP	S31	Ad2(36h)@IMR-90 cell line	Prat_41
32032466	DEAGEGREAKDCDPGSPRRCDIIIISGRKEK	DCDPGS(ph)PR	1	H	C	Infection	SILAC	TiO2	Q-Exactive Plus Hybrid	[0.7140667055651619]	HDLBP	S944	Ad2(36h)@IMR-90 cell line	Prat_41
32032466	MGPKGSRIQQITRDFSVQIKFPDREENAVHS	DFS(ph)VQIK	1	H	C	Infection	SILAC	TiO2	Q-Exactive Plus Hybrid	[2.047398788875411]	HDLBP	S904	Ad2(36h)@IMR-90 cell line	Prat_41
32032466	RSGLVPQQIKVATLNSEEESDPPTYKDAFPP	VATLNS(ph)EEESDPPTYK	1	H	C	Infection	SILAC	TiO2	Q-Exactive Plus Hybrid	[0.3523480635601093]	HDLBP	S31	Ad2(6h)@IMR-90 cell line	Prat_42
32032466	DEAGEGREAKDCDPGSPRRCDIIIISGRKEK	DCDPGS(ph)PR	1	H	C	Infection	SILAC	TiO2	Q-Exactive Plus Hybrid	[0.4616333265504359]	HDLBP	S944	Ad2(6h)@IMR-90 cell line	Prat_42
32032466	MGPKGSRIQQITRDFSVQIKFPDREENAVHS	DFS(ph)VQIK	1	H	C	Infection	SILAC	TiO2	Q-Exactive Plus Hybrid	[]	HDLBP	S904	Ad2(6h)@IMR-90 cell line	Prat_42
32071147	LGQALTEVYAK	LGQALTEVY(ph)AK		H	C	T-Cell lymphoblastic	TMT	pTyr-1000	Orbitrap Fusion Lumos Tribrid	[1172100.0]	HDLBP	Y358	Pervanadate@Jurkat T cells	Prat_850
32071147	VATLNSEEESDPPTYK	VATLNSEEESDPPTY(ph)K		H	C	T-Cell lymphoblastic	TMT	pTyr-1000	Orbitrap Fusion Lumos Tribrid	[2529500.0]	HDLBP	Y40	Pervanadate@Jurkat T cells	Prat_850
32071147	MDYVEINIDHK	MDY(ph)VEINIDHK		H	C	T-Cell lymphoblastic	TMT	pTyr-1000	Orbitrap Fusion Lumos Tribrid	[1339700.0]	HDLBP	Y437	Pervanadate@Jurkat T cells	Prat_850
32156701	DEAGEGREAKDCDPGSPRRCDIIIISGRKEK		1	H	C	Dephosphorylation	TMT	Ti-MAC	QExactive HF	[5660.240964]	HDLBP	S944	Dox +isoproterenol@RE cell line	Prat_389
32156701	DEAGEGREAKDCDPGSPRRCDIIIISGRKEK		1	H	C	Dephosphorylation	TMT	Ti-MAC	QExactive HF	[5930.235524]	HDLBP	S944	Dox basal@OE cell line	Prat_390
32156701	DEAGEGREAKDCDPGSPRRCDIIIISGRKEK		1	H	C	Dephosphorylation	TMT	Ti-MAC	QExactive HF	[6400.48181]	HDLBP	S944	Dox basal@RE cell line	Prat_391
32156701	DEAGEGREAKDCDPGSPRRCDIIIISGRKEK		1	H	C	Dephosphorylation	TMT	Ti-MAC	QExactive HF	[6348.048661]	HDLBP	S944	Dox+isoproterenol@OE cell line	Prat_398
32156701	DEAGEGREAKDCDPGSPRRCDIIIISGRKEK		1	H	C	Dephosphorylation	TMT	Ti-MAC	QExactive HF	[5772.799805]	HDLBP	S944	Isoproterenol@OE cell line	Prat_642
32156701	DEAGEGREAKDCDPGSPRRCDIIIISGRKEK		1	H	C	Dephosphorylation	TMT	Ti-MAC	QExactive HF	[11939.04777]	HDLBP	S944	Basal@OE cell line	Prat_88
32156701	DEAGEGREAKDCDPGSPRRCDIIIISGRKEK		1	H	C	Dephosphorylation	TMT	Ti-MAC	QExactive HF	[6122.738211]	HDLBP	S944	Isoproterenol@RE cell line	Prat_643
32156701	DEAGEGREAKDCDPGSPRRCDIIIISGRKEK		1	H	C	Dephosphorylation	TMT	Ti-MAC	QExactive HF	[7094.137819]	HDLBP	S944	Basal@RE cell line	Prat_90
32241914		SSVAVLTQES(ph)FAEHR		H	C	Breast cancer	Label free	Enrichment (no details)	Q Exactive Plus	[0.0, 0.0, 0.0]	HDLBP	S11	CCL2(0min)@FlpIn-HEK293T-CCR2 cells	Prat_134
32241914		APDMS(ph)SSEEFPSFGAQVAPK		H	C	Breast cancer	Label free	Enrichment (no details)	Q Exactive Plus	[5845.89502, 455.3193359, 0.0]	HDLBP	S1245	CCL2(0min)@FlpIn-HEK293T-CCR2 cells	Prat_134
32241914		VATLNS(ph)EEESDPPTYK		H	C	Breast cancer	Label free	Enrichment (no details)	Q Exactive Plus	[24104.57031, 30470.07813, 43159.92969]	HDLBP	S31	CCL2(0min)@FlpIn-HEK293T-CCR2 cells	Prat_134
32241914		SSVAVLTQES(ph)FAEHR		H	C	Breast cancer	Label free	Enrichment (no details)	Q Exactive Plus	[3354.042969, 1012.915466, 0.0]	HDLBP	S11	CCL2(12min)@FlpIn-HEK293T-CCR2 cells	Prat_135
32241914		APDMS(ph)SSEEFPSFGAQVAPK		H	C	Breast cancer	Label free	Enrichment (no details)	Q Exactive Plus	[0.0, 1549.371582, 0.0]	HDLBP	S1245	CCL2(12min)@FlpIn-HEK293T-CCR2 cells	Prat_135
32241914		VATLNS(ph)EEESDPPTYK		H	C	Breast cancer	Label free	Enrichment (no details)	Q Exactive Plus	[36506.71484, 39367.07813, 33077.64844]	HDLBP	S31	CCL2(12min)@FlpIn-HEK293T-CCR2 cells	Prat_135
32241914		SSVAVLTQES(ph)FAEHR		H	C	Breast cancer	Label free	Enrichment (no details)	Q Exactive Plus	[2703.4375, 1214.282349, 2239.739258]	HDLBP	S11	CCL2(25min)@FlpIn-HEK293T-CCR2 cells	Prat_136
32241914		APDMS(ph)SSEEFPSFGAQVAPK		H	C	Breast cancer	Label free	Enrichment (no details)	Q Exactive Plus	[0.0, 0.0, 0.0]	HDLBP	S1245	CCL2(25min)@FlpIn-HEK293T-CCR2 cells	Prat_136
32241914		VATLNS(ph)EEESDPPTYK		H	C	Breast cancer	Label free	Enrichment (no details)	Q Exactive Plus	[38832.10547, 58114.72656, 45576.29688]	HDLBP	S31	CCL2(25min)@FlpIn-HEK293T-CCR2 cells	Prat_136
32241914		SSVAVLTQES(ph)FAEHR		H	C	Breast cancer	Label free	Enrichment (no details)	Q Exactive Plus	[4203.450684, 0.0, 0.0]	HDLBP	S11	CCL2(3min)@FlpIn-HEK293T-CCR2 cells	Prat_137
32241914		APDMS(ph)SSEEFPSFGAQVAPK		H	C	Breast cancer	Label free	Enrichment (no details)	Q Exactive Plus	[0.0, 0.0, 0.0]	HDLBP	S1245	CCL2(3min)@FlpIn-HEK293T-CCR2 cells	Prat_137
32241914		VATLNS(ph)EEESDPPTYK		H	C	Breast cancer	Label free	Enrichment (no details)	Q Exactive Plus	[35456.48438, 28874.87891, 34598.65625]	HDLBP	S31	CCL2(3min)@FlpIn-HEK293T-CCR2 cells	Prat_137
32241914		SSVAVLTQES(ph)FAEHR		H	C	Breast cancer	Label free	Enrichment (no details)	Q Exactive Plus	[5479.681641, 0.0, 3408.273193]	HDLBP	S11	CCL2(6min)@FlpIn-HEK293T-CCR2 cells	Prat_139
32241914		APDMS(ph)SSEEFPSFGAQVAPK		H	C	Breast cancer	Label free	Enrichment (no details)	Q Exactive Plus	[0.0, 0.0, 0.0]	HDLBP	S1245	CCL2(6min)@FlpIn-HEK293T-CCR2 cells	Prat_139
32241914		VATLNS(ph)EEESDPPTYK		H	C	Breast cancer	Label free	Enrichment (no details)	Q Exactive Plus	[133384.1719, 42130.75, 26359.86523]	HDLBP	S31	CCL2(6min)@FlpIn-HEK293T-CCR2 cells	Prat_139
32241914		SSVAVLTQES(ph)FAEHR		H	C	Breast cancer	Label free	Enrichment (no details)	Q Exactive Plus	[0.0, 0.0, 2402.11499]	HDLBP	S11	CCL2(60min)@FlpIn-HEK293T-CCR2 cells	Prat_138
32241914		APDMS(ph)SSEEFPSFGAQVAPK		H	C	Breast cancer	Label free	Enrichment (no details)	Q Exactive Plus	[0.0, 0.0, 0.0]	HDLBP	S1245	CCL2(60min)@FlpIn-HEK293T-CCR2 cells	Prat_138
32241914		VATLNS(ph)EEESDPPTYK		H	C	Breast cancer	Label free	Enrichment (no details)	Q Exactive Plus	[48926.97266, 34637.35938, 32436.03711]	HDLBP	S31	CCL2(60min)@FlpIn-HEK293T-CCR2 cells	Prat_138
32241914		SSVAVLTQES(ph)FAEHR		H	C	Breast cancer	Label free	Enrichment (no details)	Q Exactive Plus	[2655.658936, 0.0, 0.0]	HDLBP	S11	CCL2(90s)@FlpIn-HEK293T-CCR2 cells	Prat_140
32241914		APDMS(ph)SSEEFPSFGAQVAPK		H	C	Breast cancer	Label free	Enrichment (no details)	Q Exactive Plus	[0.0, 0.0, 0.0]	HDLBP	S1245	CCL2(90s)@FlpIn-HEK293T-CCR2 cells	Prat_140
32241914		VATLNS(ph)EEESDPPTYK		H	C	Breast cancer	Label free	Enrichment (no details)	Q Exactive Plus	[82086.35938, 67404.375, 44559.70703]	HDLBP	S31	CCL2(90s)@FlpIn-HEK293T-CCR2 cells	Prat_140
32409632	EQIEGMVKDLINRMDYVEINIDHKFHRHLIG		1	H	C	Breast Cancer	SILAC	TiO2	LTQ Orbitrap Velos	[155800000]	HDLBP	Y437	FGFR2 overexp@MFM223cells	Prat_465
32409632	EQIEGMVKDLINRMDYVEINIDHKFHRHLIG		1	H	C	Breast Cancer	SILAC	TiO2	LTQ Orbitrap Velos	[10411000]	HDLBP	Y437	FGFR2 overexp@SUM52 cells	Prat_466
32461304		DFS(ph)VQIK		H	C	Postrate-cancer	Label-free	TiO2	Q-Exactive	[-0.1308908184, -2.794539862]	HDLBP	S904	S/T proteome@22Rv1 cell line	Prat_982
32461304		SSVAVLTQES(ph)FAEHR		H	C	Postrate-cancer	Label-free	TiO2	Q-Exactive	[1.104526942, 1.233221108]	HDLBP	S11	S/T proteome@22Rv1 cell line	Prat_982
32461304		VATLNS(ph)EEESDPPTYK		H	C	Postrate-cancer	Label-free	TiO2	Q-Exactive	[0.7071502806, 0.6875546981]	HDLBP	S31	S/T proteome@22Rv1 cell line	Prat_982
32461304		DFS(ph)VQIK		H	C	Postrate-cancer	Label-free	TiO2	Q-Exactive	[0.4085296341, -0.9000781648]	HDLBP	S904	S/T proteome@C4-2 cell line	Prat_983
32461304		SSVAVLTQES(ph)FAEHR		H	C	Postrate-cancer	Label-free	TiO2	Q-Exactive	[-1.634427229, 0.8022686139]	HDLBP	S11	S/T proteome@C4-2 cell line	Prat_983
32461304		VATLNS(ph)EEESDPPTYK		H	C	Postrate-cancer	Label-free	TiO2	Q-Exactive	[-3.321227516, 0.1708801578]	HDLBP	S31	S/T proteome@C4-2 cell line	Prat_983
32461304		DFS(ph)VQIK		H	C	Postrate-cancer	Label-free	TiO2	Q-Exactive	[0.4149717706, 0.3866796116]	HDLBP	S904	S/T proteome@DU145 cell line	Prat_984
32461304		SSVAVLTQES(ph)FAEHR		H	C	Postrate-cancer	Label-free	TiO2	Q-Exactive	[-1.646185728, -2.372964579]	HDLBP	S11	S/T proteome@DU145 cell line	Prat_984
32461304		VATLNS(ph)EEESDPPTYK		H	C	Postrate-cancer	Label-free	TiO2	Q-Exactive	[0.1116693417, 0.179783398]	HDLBP	S31	S/T proteome@DU145 cell line	Prat_984
32461304		DFS(ph)VQIK		H	C	Postrate-cancer	Label-free	TiO2	Q-Exactive	[0.0933411186, 0.1202884051]	HDLBP	S904	S/T proteome@EF-1 cell line	Prat_985
32461304		SSVAVLTQES(ph)FAEHR		H	C	Postrate-cancer	Label-free	TiO2	Q-Exactive	[0.1989505796, 0.2425566748]	HDLBP	S11	S/T proteome@EF-1 cell line	Prat_985
32461304		VATLNS(ph)EEESDPPTYK		H	C	Postrate-cancer	Label-free	TiO2	Q-Exactive	[0.2992246521, 0.2653497502]	HDLBP	S31	S/T proteome@EF-1 cell line	Prat_985
32461304		DFS(ph)VQIK		H	C	Postrate-cancer	Label-free	TiO2	Q-Exactive	[0.4317808012, 0.2351666675]	HDLBP	S904	S/T proteome@LNCaP cell line	Prat_986
32461304		SSVAVLTQES(ph)FAEHR		H	C	Postrate-cancer	Label-free	TiO2	Q-Exactive	[1.171589706, 0.3238574127]	HDLBP	S11	S/T proteome@LNCaP cell line	Prat_986
32461304		VATLNS(ph)EEESDPPTYK		H	C	Postrate-cancer	Label-free	TiO2	Q-Exactive	[0.1333910047, 0.2487208847]	HDLBP	S31	S/T proteome@LNCaP cell line	Prat_986
32461304		DFS(ph)VQIK		H	C	Postrate-cancer	Label-free	TiO2	Q-Exactive	[-0.2167767282]	HDLBP	S904	S/T proteome@NCI-H660 cell line	Prat_987
32461304		SSVAVLTQES(ph)FAEHR		H	C	Postrate-cancer	Label-free	TiO2	Q-Exactive	[-1.385619114]	HDLBP	S11	S/T proteome@NCI-H660 cell line	Prat_987
32461304		VATLNS(ph)EEESDPPTYK		H	C	Postrate-cancer	Label-free	TiO2	Q-Exactive	[-0.3804984393]	HDLBP	S31	S/T proteome@NCI-H660 cell line	Prat_987
32461304		DFS(ph)VQIK		H	C	Postrate-cancer	Label-free	TiO2	Q-Exactive	[0.4149717706, 0.5827444026]	HDLBP	S904	S/T proteome@PARCB-1cell line	Prat_988
32461304		SSVAVLTQES(ph)FAEHR		H	C	Postrate-cancer	Label-free	TiO2	Q-Exactive	[0.5999009375, 0.5863302821]	HDLBP	S11	S/T proteome@PARCB-1cell line	Prat_988
32461304		VATLNS(ph)EEESDPPTYK		H	C	Postrate-cancer	Label-free	TiO2	Q-Exactive	[-0.4307285321, -0.2926879792]	HDLBP	S31	S/T proteome@PARCB-1cell line	Prat_988
32461304		DFS(ph)VQIK		H	C	Postrate-cancer	Label-free	TiO2	Q-Exactive	[-0.3621968116, -2.589116735]	HDLBP	S904	S/T proteome@PARCB-2 cell line	Prat_989
32461304		SSVAVLTQES(ph)FAEHR		H	C	Postrate-cancer	Label-free	TiO2	Q-Exactive	[0.5171080375, 0.5402840481]	HDLBP	S11	S/T proteome@PARCB-2 cell line	Prat_989
32461304		VATLNS(ph)EEESDPPTYK		H	C	Postrate-cancer	Label-free	TiO2	Q-Exactive	[0.485101057, 0.4867732479]	HDLBP	S31	S/T proteome@PARCB-2 cell line	Prat_989
32461304		DFS(ph)VQIK		H	C	Postrate-cancer	Label-free	TiO2	Q-Exactive	[0.7500014065, 0.7717825166]	HDLBP	S904	S/T proteome@PARCB-3 cell line	Prat_990
32461304		SSVAVLTQES(ph)FAEHR		H	C	Postrate-cancer	Label-free	TiO2	Q-Exactive	[0.662673135, 0.7804853366]	HDLBP	S11	S/T proteome@PARCB-3 cell line	Prat_990
32461304		VATLNS(ph)EEESDPPTYK		H	C	Postrate-cancer	Label-free	TiO2	Q-Exactive	[0.6294948201, 0.8148012397]	HDLBP	S31	S/T proteome@PARCB-3 cell line	Prat_990
32461304		DFS(ph)VQIK		H	C	Postrate-cancer	Label-free	TiO2	Q-Exactive	[0.1677022065, 0.2534118972]	HDLBP	S904	S/T proteome@PARCB-5 cell line	Prat_991
32461304		SSVAVLTQES(ph)FAEHR		H	C	Postrate-cancer	Label-free	TiO2	Q-Exactive	[0.2794911695, 0.3723214576]	HDLBP	S11	S/T proteome@PARCB-5 cell line	Prat_991
32461304		VATLNS(ph)EEESDPPTYK		H	C	Postrate-cancer	Label-free	TiO2	Q-Exactive	[0.605938684, 0.6942658112]	HDLBP	S31	S/T proteome@PARCB-5 cell line	Prat_991
32461304		DFS(ph)VQIK		H	C	Postrate-cancer	Label-free	TiO2	Q-Exactive	[0.5059584357, 0.3631839925]	HDLBP	S904	S/T proteome@PC3 cell line	Prat_992
32461304		SSVAVLTQES(ph)FAEHR		H	C	Postrate-cancer	Label-free	TiO2	Q-Exactive	[0.2998401605, 0.4327852394]	HDLBP	S11	S/T proteome@PC3 cell line	Prat_992
32461304		VATLNS(ph)EEESDPPTYK		H	C	Postrate-cancer	Label-free	TiO2	Q-Exactive	[0.4460223996, 0.4976580255]	HDLBP	S31	S/T proteome@PC3 cell line	Prat_992
32461304		DFS(ph)VQIK		H	C	Postrate-cancer	Label-free	TiO2	Q-Exactive	[-2.01969482, 0.5968137434]	HDLBP	S904	S/T proteome@VCaP cell line	Prat_993
32461304		SSVAVLTQES(ph)FAEHR		H	C	Postrate-cancer	Label-free	TiO2	Q-Exactive	[0.4624244265, -0.5375503049]	HDLBP	S11	S/T proteome@VCaP cell line	Prat_993
32461304		VATLNS(ph)EEESDPPTYK		H	C	Postrate-cancer	Label-free	TiO2	Q-Exactive	[-0.6590587003, -2.923097219]	HDLBP	S31	S/T proteome@VCaP cell line	Prat_993
32681075		DCDPGS(ph)PRR	1	H	C	Breast cancer	SILAC	TiO2 + pY100	Orbitrap Fusion	['Present ', 'present ', 'Present', 'Present ']	HDLBP	S944	GAS6(10min)@Hs578T cell line	Prat_481
32681075		EAKDCDPGS(ph)PR	1	H	C	Breast cancer	SILAC	TiO2 + pY100	Orbitrap Fusion	['Present ', 'present ', 'Present', 'Present ']	HDLBP	S944	GAS6(10min)@Hs578T cell line	Prat_481
32681075		DCDPGS(ph)PR	1	H	C	Breast cancer	SILAC	TiO2 + pY100	Orbitrap Fusion	['Present ', 'present ', 'Present', 'Present ']	HDLBP	S944	GAS6(10min)@Hs578T cell line	Prat_481
32681075		DCDPGS(ph)PRR	1	H	C	Breast cancer	SILAC	TiO2 + pY100	Orbitrap Fusion	['Present ', 'present ', 'Present', 'Present ']	HDLBP	S944	GAS6(20min)@Hs578T cell line	Prat_482
32681075		EAKDCDPGS(ph)PR	1	H	C	Breast cancer	SILAC	TiO2 + pY100	Orbitrap Fusion	['Present ', 'present ', 'Present', 'Present ']	HDLBP	S944	GAS6(20min)@Hs578T cell line	Prat_482
32681075		DCDPGS(ph)PR	1	H	C	Breast cancer	SILAC	TiO2 + pY100	Orbitrap Fusion	['Present ', 'present ', 'Present', 'Present ']	HDLBP	S944	GAS6(20min)@Hs578T cell line	Prat_482
32681075		DCDPGS(ph)PRR	1	H	C	Breast cancer	SILAC	TiO2 + pY100	Orbitrap Fusion	['Present ', 'present ', 'Present', 'Present ']	HDLBP	S944	GAS6(5min)@Hs578T cell line	Prat_483
32681075		EAKDCDPGS(ph)PR	1	H	C	Breast cancer	SILAC	TiO2 + pY100	Orbitrap Fusion	['Present ', 'present ', 'Present', 'Present ']	HDLBP	S944	GAS6(5min)@Hs578T cell line	Prat_483
32681075		DCDPGS(ph)PR	1	H	C	Breast cancer	SILAC	TiO2 + pY100	Orbitrap Fusion	['Present ', 'present ', 'Present', 'Present ']	HDLBP	S944	GAS6(5min)@Hs578T cell line	Prat_483
32681075		DCDPGS(ph)PRR	1	H	C	Breast cancer	SILAC	TiO2 + pY100	Orbitrap Fusion	['Present ', 'present ', 'Present', 'Present ']	HDLBP	S944	Untreated@Hs578T cell line	Prat_1335
32681075		EAKDCDPGS(ph)PR	1	H	C	Breast cancer	SILAC	TiO2 + pY100	Orbitrap Fusion	['Present ', 'present ', 'Present', 'Present ']	HDLBP	S944	Untreated@Hs578T cell line	Prat_1335
32681075		DCDPGS(ph)PR	1	H	C	Breast cancer	SILAC	TiO2 + pY100	Orbitrap Fusion	['Present ', 'present ', 'Present', 'Present ']	HDLBP	S944	Untreated@Hs578T cell line	Prat_1335
32788343	RSGLVPQQIKVATLNSEEESDPPTYKDAFPP		0.903	H	C	Lung cancer	SILAC	hydroxyl acid-modified metal oxide chromatography (HAMMOC)	The LTQ-Orbitrap XL	[380390.0]	HDLBP	S31	DMSO(1min)@H1975 cells	Prat_287
32788343	RSGLVPQQIKVATLNSEEESDPPTYKDAFPP		0.903	H	C	Lung cancer	SILAC	hydroxyl acid-modified metal oxide chromatography (HAMMOC)	The LTQ-Orbitrap XL	[217010.0]	HDLBP	S31	DMSO(60min)@H1975 cells	Prat_298
32788343	RSGLVPQQIKVATLNSEEESDPPTYKDAFPP		0.903	H	C	Lung cancer	SILAC	hydroxyl acid-modified metal oxide chromatography (HAMMOC)	The LTQ-Orbitrap XL	[0.0]	HDLBP	S31	DMSO(10min)@H1975 cells	Prat_279
32788343	RSGLVPQQIKVATLNSEEESDPPTYKDAFPP		0.903	H	C	Lung cancer	SILAC	hydroxyl acid-modified metal oxide chromatography (HAMMOC)	The LTQ-Orbitrap XL	[265910.0]	HDLBP	S31	Citreoviridin(1min)@H1975 cells	Prat_175
32788343	RSGLVPQQIKVATLNSEEESDPPTYKDAFPP		0.903	H	C	Lung cancer	SILAC	hydroxyl acid-modified metal oxide chromatography (HAMMOC)	The LTQ-Orbitrap XL	[0.0]	HDLBP	S31	Citreoviridin(60min)@H1975 cells	Prat_181
32788343	RSGLVPQQIKVATLNSEEESDPPTYKDAFPP		0.903	H	C	Lung cancer	SILAC	hydroxyl acid-modified metal oxide chromatography (HAMMOC)	The LTQ-Orbitrap XL	[367340.0]	HDLBP	S31	Citreoviridin(10min)@H1975 cells	Prat_170
32859902	RSGLVPQQIKVATLNSEEESDPPTYKDAFPP		1	H	C	Infection	Label free	IMAC	Orbitrap Fusion or Q Exactive Plus	[1.196238, 2.600422, 3.10006, 2.507116]	HDLBP	S31	CVB3 infection(10h)@HeLa R19 cells	Prat_219
32859902	RSGLVPQQIKVATLNSEEESDPPTYKDAFPP		1	H	C	Infection	Label free	IMAC	Orbitrap Fusion or Q Exactive Plus	[]	HDLBP	S31	CVB3 infection(10h)@HeLa R19 cells	Prat_219
32859902	RSGLVPQQIKVATLNSEEESDPPTYKDAFPP		1	H	C	Infection	Label free	IMAC	Orbitrap Fusion or Q Exactive Plus	[2.270739, 2.799959, 2.924679, 3.388279]	HDLBP	S31	CVB3 infection(2h)@HeLa R19 cells	Prat_220
32859902	RSGLVPQQIKVATLNSEEESDPPTYKDAFPP		1	H	C	Infection	Label free	IMAC	Orbitrap Fusion or Q Exactive Plus	[]	HDLBP	S31	CVB3 infection(2h)@HeLa R19 cells	Prat_220
32859902	RSGLVPQQIKVATLNSEEESDPPTYKDAFPP		1	H	C	Infection	Label free	IMAC	Orbitrap Fusion or Q Exactive Plus	[1.507515, 2.947805, 2.788872, 2.932123]	HDLBP	S31	CVB3 infection(4h)@HeLa R19 cells	Prat_221
32859902	RSGLVPQQIKVATLNSEEESDPPTYKDAFPP		1	H	C	Infection	Label free	IMAC	Orbitrap Fusion or Q Exactive Plus	[]	HDLBP	S31	CVB3 infection(4h)@HeLa R19 cells	Prat_221
32859902	RSGLVPQQIKVATLNSEEESDPPTYKDAFPP		1	H	C	Infection	Label free	IMAC	Orbitrap Fusion or Q Exactive Plus	[2.690334, 1.760403, 2.799908, 3.108828]	HDLBP	S31	CVB3 infection(6h)@HeLa R19 cells	Prat_222
32859902	RSGLVPQQIKVATLNSEEESDPPTYKDAFPP		1	H	C	Infection	Label free	IMAC	Orbitrap Fusion or Q Exactive Plus	[]	HDLBP	S31	CVB3 infection(6h)@HeLa R19 cells	Prat_222
32859902	RSGLVPQQIKVATLNSEEESDPPTYKDAFPP		1	H	C	Infection	Label free	IMAC	Orbitrap Fusion or Q Exactive Plus	[3.195166, 3.152197, 3.344099, 3.452387]	HDLBP	S31	CVB3 infection(8h)@HeLa R19 cells	Prat_223
32859902	RSGLVPQQIKVATLNSEEESDPPTYKDAFPP		1	H	C	Infection	Label free	IMAC	Orbitrap Fusion or Q Exactive Plus	[]	HDLBP	S31	CVB3 infection(8h)@HeLa R19 cells	Prat_223
32859902	RSGLVPQQIKVATLNSEEESDPPTYKDAFPP		1	H	C	Infection	Label free	IMAC	Orbitrap Fusion or Q Exactive Plus	[2.864859, 3.468353, 3.482084, 3.651505]	HDLBP	S31	Mock infected(0h)@HeLa R19 cells	Prat_746
32859902	RSGLVPQQIKVATLNSEEESDPPTYKDAFPP		1	H	C	Infection	Label free	IMAC	Orbitrap Fusion or Q Exactive Plus	[]	HDLBP	S31	Mock infected(0h)@HeLa R19 cells	Prat_746
32859902	RSGLVPQQIKVATLNSEEESDPPTYKDAFPP		1	H	C	Infection	Label free	IMAC	Orbitrap Fusion or Q Exactive Plus	[3.671425, 3.282309, 3.762907, 3.902021]	HDLBP	S31	Mock infected(10h)@HeLa R19 cells	Prat_747
32859902	RSGLVPQQIKVATLNSEEESDPPTYKDAFPP		1	H	C	Infection	Label free	IMAC	Orbitrap Fusion or Q Exactive Plus	[]	HDLBP	S31	Mock infected(10h)@HeLa R19 cells	Prat_747
32865326		MDY(ph)VEINIDHK	1	H	C	Tyrosine kinase signaling	TMT	pY+IMAC-Fe	Q Exactive HF-X	[1215.004872, 967.362551, 1068.751925]	HDLBP	Y437	DMSO@PC9 cells	Prat_363
32865326		MDY(ph)VEINIDHK	1	H	C	Tyrosine kinase signaling	TMT	pY+IMAC-Fe	Q Exactive HF-X	[242.36666, 608.699458, 840.253122]	HDLBP	Y437	Erlotinib@PC9 cells	Prat_444
32865326		MDY(ph)VEINIDHK	1	H	C	Tyrosine kinase signaling	TMT	pY+IMAC-Fe	Q Exactive HF-X	[768.237207, 853.4, 1219.162521]	HDLBP	Y437	Osimertinib(1h)@PC9 cells	Prat_816
33021054	EQIEGMVKDLINRMDYVEINIDHKFHRHLIG		1	H	C	colon cancer	TMT	TIO2	Q Exactive	[5.90541839967062, 6.05028258545161]	HDLBP	Y437	DMSO@DLD1 cell line	Prat_319
33021054	EQIEGMVKDLINRMDYVEINIDHKFHRHLIG		1	H	C	colon cancer	TMT	TIO2	Q Exactive	[6.07235348275609, 6.05426490081175]	HDLBP	Y437	DMSO@HT29 cell line	Prat_337
33021054	EQIEGMVKDLINRMDYVEINIDHKFHRHLIG		1	H	C	colon cancer	TMT	TIO2	Q Exactive	[5.85915490654189, 5.84945861091938]	HDLBP	Y437	DMSO@SW620 cell line	Prat_376
33021054	EQIEGMVKDLINRMDYVEINIDHKFHRHLIG		1	H	C	colon cancer	TMT	TIO2	Q Exactive	[5.8128693022577]	HDLBP	Y437	DMSO@HCT116 cell line	Prat_330
33021054	EQIEGMVKDLINRMDYVEINIDHKFHRHLIG		1	H	C	colon cancer	TMT	TIO2	Q Exactive	[6.14867095055002, 6.02618028335653]	HDLBP	Y437	DMSO@LS174T cell line	Prat_346
33021054	EQIEGMVKDLINRMDYVEINIDHKFHRHLIG		1	H	C	colon cancer	TMT	TIO2	Q Exactive	[6.22542963493616, 6.21642343827182]	HDLBP	Y437	DMSO@SW48 cell line	Prat_375
33021054	EQIEGMVKDLINRMDYVEINIDHKFHRHLIG		1	H	C	colon cancer	TMT	TIO2	Q Exactive	[5.94422566126557]	HDLBP	Y437	Regorafenib+Vemurafenib+GDC-0994@HCT116 cell line	Prat_948
33021054	EQIEGMVKDLINRMDYVEINIDHKFHRHLIG		1	H	C	colon cancer	TMT	TIO2	Q Exactive	[6.27443441549738, 5.94496613449388]	HDLBP	Y437	Erlotinib+Vemurafenib+GDC-0994+Crenolanib@SW620 cell line	Prat_445
33021054	EQIEGMVKDLINRMDYVEINIDHKFHRHLIG		1	H	C	colon cancer	TMT	TIO2	Q Exactive	[6.07273913913412, 6.02009473452735]	HDLBP	Y437	Regorafenib+Vemurafenib+GDC-0994@LS174T cell line	Prat_949
33021054	EQIEGMVKDLINRMDYVEINIDHKFHRHLIG		1	H	C	colon cancer	TMT	TIO2	Q Exactive	[5.96629271097402, 6.05565595301344]	HDLBP	Y437	Regorafenib+Erlotinib+Vemurafenib+Selumetinib@DLD1 cell line	Prat_945
33021054	EQIEGMVKDLINRMDYVEINIDHKFHRHLIG		1	H	C	colon cancer	TMT	TIO2	Q Exactive	[5.66188521005832, 5.60628976758675]	HDLBP	Y437	Regorafenib+Selumetinib+Vemurafenib+GDC-0994@SW620 cell line	Prat_947
33021054	EQIEGMVKDLINRMDYVEINIDHKFHRHLIG		1	H	C	colon cancer	TMT	TIO2	Q Exactive	[6.08999278891407, 5.80057113483166]	HDLBP	Y437	Regorafenib+Selumetinib+Vatalanib+AZD-4547@HT29 cell line	Prat_946
33259812	DEAGEGREAKDCDPGSPRRCDIIIISGRKEK		1	H	C	Pluripotent stem	TMT	Q-Exactive HF-X	Fe-NTA	[16.67972878, 16.72031367, 16.6802713]	HDLBP	S944	Mock infection(24h)@iPSC cell line	Prat_750
33259812	DEAGEGREAKDCDPGSPRRCDIIIISGRKEK		1	H	C	Pluripotent stem	TMT	Q-Exactive HF-X	Fe-NTA	[16.57043259, 16.6487002, 16.56831382]	HDLBP	S944	SARS-CoV-2(24h)@iPSC cell line	Prat_1004
33357429	RSGLVPQQIKVATLNSEEESDPPTYKDAFPP	VATLNS(ph)EEESDPPTYK	1	H	C	Cytokine stimulation	SILAC	Ti-IMAC	Q Exactive Plus	[426170.0, 3920300.0, 1382200.0, 43871000.0, 39928000.0]	HDLBP	S31	Unstimulated@Th-1 cells	Prat_1263
33357429	RSGLVPQQIKVATLNSEEESDPPTYKDAFPP	VATLNS(ph)EEESDPPTYK	1	H	C	Cytokine stimulation	SILAC	Ti-IMAC	Q Exactive Plus	[726190.0, 4829000.0, 1461700.0, 53066000.0, 46147000.0]	HDLBP	S31	HyIL6@Th-1 cells	Prat_562
33357429	RSGLVPQQIKVATLNSEEESDPPTYKDAFPP	VATLNS(ph)EEESDPPTYK	1	H	C	Cytokine stimulation	SILAC	Ti-IMAC	Q Exactive Plus	[43947000.0, 33434000.0]	HDLBP	S31	HyIL6+MSC@Th-1 cells	Prat_563
33562780	KVATLNSEEESDP		1	H	C	Acute myeloid leukemia	Label free	TiO2	QExactive HF	[22.5413, 22.156, 22.9949]	HDLBP	S31	CX-4945@OCI-AML3 cell line	Prat_225
33562780	KVATLNSEEESDP		1	H	C	Acute myeloid leukemia	Label free	TiO2	QExactive HF	[24.7818, 25.2216, 24.9669]	HDLBP	S31	CX-4945@OCI-AML3 cell line	Prat_225
33562780	KVATLNSEEESDP		1	H	C	Acute myeloid leukemia	Label free	TiO2	QExactive HF	[23.9433, 24.2623, 24.3218]	HDLBP	S31	CX-4945@OCI-AML3 cell line	Prat_225
33562780	KVATLNSEEESDP		1	H	C	Acute myeloid leukemia	Label free	TiO2	QExactive HF	[26.0259, 26.1004, 25.7813]	HDLBP	S31	CX-4945@OCI-AML3 cell line	Prat_225
33619172	RSGLVPQQIKVATLNSEEESDPPTYKDAFPP	VATLNS(ph)EEESDPPTYK	0.998327	H	C	Signalling-study	TMT	IMAC	Q Exactive HF-X	[13.9231103610028, 13.980163505697, 14.0041072727287, '-']	HDLBP	S31	ARS1620(24h)@H358 cell line IMAC	Prat_73
33619172	RSGLVPQQIKVATLNSEEESDPPTYKDAFPP	VATLNS(ph)EEESDPPTYK	0.998327	H	C	Signalling-study	TMT	IMAC	Q Exactive HF-X	[13.8502459591826, 13.9683764744322, 13.970975262366, '-']	HDLBP	S31	ARS1620(24h)@Calu1 cell line IMAC	Prat_69
33619172	RSGLVPQQIKVATLNSEEESDPPTYKDAFPP	VATLNS(ph)EEESDPPTYK	0.998327	H	C	Signalling-study	TMT	IMAC	Q Exactive HF-X	[13.6144531213913, 13.9990736028688, 13.8920206889873, '-']	HDLBP	S31	ARS1620(6h)@H358 cell line IMAC	Prat_79
33619172	RSGLVPQQIKVATLNSEEESDPPTYKDAFPP	VATLNS(ph)EEESDPPTYK	0.998327	H	C	Signalling-study	TMT	IMAC	Q Exactive HF-X	[14.0690117947991, 14.2009590856268, 14.2214113208005, '-']	HDLBP	S31	ARS1620(6h)@Calu1 cell line IMAC	Prat_75
33619172	RSGLVPQQIKVATLNSEEESDPPTYKDAFPP	VATLNS(ph)EEESDPPTYK	0.998327	H	C	Signalling-study	TMT	IMAC	Q Exactive HF-X	[14.1569791561867, 14.2192706476532, 14.1805102596406, '-']	HDLBP	S31	ARS1620(24h)@H1792 cell line IMAC	Prat_71
33619172	RSGLVPQQIKVATLNSEEESDPPTYKDAFPP	VATLNS(ph)EEESDPPTYK	0.998327	H	C	Signalling-study	TMT	IMAC	Q Exactive HF-X	[14.3356818210313, 13.7652999102705, 14.1675406723656, '-']	HDLBP	S31	ARS1620(6h)@H1792 cell line IMAC	Prat_77
33727228	RSGLVPQQIKVATLNSEEESDPPTYKDAFPP	VATLNS(ph)EEESDPPTYK	0.999996	H	C	Lung Cancer	SILAC	TiO2	LTQ-Orbitrap Elite	[1782600.0, 907500.0, 42316000.0, 0.0, 24152000.0]	HDLBP	S31	Reciletineb@COR1 cell line Exp2	Prat_940
33727228	RSGLVPQQIKVATLNSEEESDPPTYKDAFPP	VATLNS(ph)EEESDPPTYK	0.999996	H	C	Lung Cancer	SILAC	TiO2	LTQ-Orbitrap Elite	[1656400.0, 1190900.0, 65758000.0, 0.0, 51144000.0]	HDLBP	S31	Reciletineb@COR10 cell line Exp2	Prat_941
33727228	RSGLVPQQIKVATLNSEEESDPPTYKDAFPP	VATLNS(ph)EEESDPPTYK	0.999996	H	C	Lung Cancer	SILAC	TiO2	LTQ-Orbitrap Elite	[5696200.0, 2948900.0, 56154000.0, 0.0, 39906000.0]	HDLBP	S31	Reciletineb@H1975 cell line Exp2	Prat_942
33755436	IKVATLNSEEESDPP	IKVATLNs(ph)EEESDPP	0.999862	H	C	Breast cancer	TMT	LTQ Orbitrap Elite	Fe-IMAC	[14.63248, '-', '-', '-']	HDLBP	S31	DMSO@BT-474 cell line R1	Prat_308
33755436	DLINRMDYVEINIDH	DLINRMDy(ph)VEINIDH	1	H	C	Breast cancer	TMT	LTQ Orbitrap Elite	Fe-IMAC	[12.87882, '-', '-', '-']	HDLBP	Y437	DMSO@BT-474 cell line R1	Prat_308
33755436	VIGPkGNSLQEILER	VIGPkGNs(ph)LQEILER	1	H	C	Breast cancer	TMT	LTQ Orbitrap Elite	Fe-IMAC	[12.39948, '-', '-', '-']	HDLBP	S317	DMSO@BT-474 cell line R1	Prat_308
33755436	DLINRMDYVEINIDH	DLINRMDy(ph)VEINIDH	1	H	C	Breast cancer	TMT	LTQ Orbitrap Elite	Fe-IMAC	[13.12385, '-', '-', '-']	HDLBP	Y437	DMSO@BT-474 cell line R2	Prat_309
33755436	IKVATLNSEEESDPP	IKVATLNs(ph)EEESDPP	0.999996	H	C	Breast cancer	TMT	LTQ Orbitrap Elite	Fe-IMAC	[14.92286, '-', '-', '-']	HDLBP	S31	DMSO@BT-474 cell line R3	Prat_310
33755436	DLINRMDYVEINIDH	DLINRMDy(ph)VEINIDH	1	H	C	Breast cancer	TMT	LTQ Orbitrap Elite	Fe-IMAC	[12.9405, '-', '-', '-']	HDLBP	Y437	DMSO@BT-474 cell line R3	Prat_310
33755436	VIGPkGNSLQEILER	VIGPkGNs(ph)LQEILER	1	H	C	Breast cancer	TMT	LTQ Orbitrap Elite	Fe-IMAC	[12.7274, '-', '-', '-']	HDLBP	S317	DMSO@BT-474 cell line R3	Prat_310
33755436	IKVATLNSEEESDPP	IKVATLNs(ph)EEESDPP	1	H	C	Breast cancer	TMT	LTQ Orbitrap Elite	Fe-IMAC	[15.01484, '-', '-', '-']	HDLBP	S31	DMSO@BT-474 cell line R4	Prat_311
33755436	DLINRMDYVEINIDH	DLINRMDy(ph)VEINIDH	1	H	C	Breast cancer	TMT	LTQ Orbitrap Elite	Fe-IMAC	[12.75554, '-', '-', '-']	HDLBP	Y437	DMSO@BT-474 cell line R4	Prat_311
33755436	VIGPkGNSLQEILER	VIGPkGNs(ph)LQEILER	1	H	C	Breast cancer	TMT	LTQ Orbitrap Elite	Fe-IMAC	[12.82138, '-', '-', '-']	HDLBP	S317	DMSO@BT-474 cell line R4	Prat_311
33755436	IKVATLNSEEESDPP	IKVATLNs(ph)EEESDPP	0.999862	H	C	Breast cancer	TMT	LTQ Orbitrap Elite	Fe-IMAC	[14.96414, '-', '-', '-']	HDLBP	S31	AZD5363@BT-474 cell line R1	Prat_82
33755436	DLINRMDYVEINIDH	DLINRMDy(ph)VEINIDH	1	H	C	Breast cancer	TMT	LTQ Orbitrap Elite	Fe-IMAC	[13.13235, '-', '-', '-']	HDLBP	Y437	AZD5363@BT-474 cell line R1	Prat_82
33755436	VIGPkGNSLQEILER	VIGPkGNs(ph)LQEILER	1	H	C	Breast cancer	TMT	LTQ Orbitrap Elite	Fe-IMAC	[12.93441, '-', '-', '-']	HDLBP	S317	AZD5363@BT-474 cell line R1	Prat_82
33755436	DLINRMDYVEINIDH	DLINRMDy(ph)VEINIDH	1	H	C	Breast cancer	TMT	LTQ Orbitrap Elite	Fe-IMAC	[12.96981, '-', '-', '-']	HDLBP	Y437	AZD5363@BT-474 cell line R2	Prat_83
33755436	IKVATLNSEEESDPP	IKVATLNs(ph)EEESDPP	0.999996	H	C	Breast cancer	TMT	LTQ Orbitrap Elite	Fe-IMAC	[14.99813, '-', '-', '-']	HDLBP	S31	AZD5363@BT-474 cell line R3	Prat_84
33755436	DLINRMDYVEINIDH	DLINRMDy(ph)VEINIDH	1	H	C	Breast cancer	TMT	LTQ Orbitrap Elite	Fe-IMAC	[12.66621, '-', '-', '-']	HDLBP	Y437	AZD5363@BT-474 cell line R3	Prat_84
33755436	VIGPkGNSLQEILER	VIGPkGNs(ph)LQEILER	1	H	C	Breast cancer	TMT	LTQ Orbitrap Elite	Fe-IMAC	[12.76261, '-', '-', '-']	HDLBP	S317	AZD5363@BT-474 cell line R3	Prat_84
33755436	IKVATLNSEEESDPP	IKVATLNs(ph)EEESDPP	1	H	C	Breast cancer	TMT	LTQ Orbitrap Elite	Fe-IMAC	[14.81046, '-', '-', '-']	HDLBP	S31	AZD5363@BT-474 cell line R4	Prat_85
33755436	DLINRMDYVEINIDH	DLINRMDy(ph)VEINIDH	1	H	C	Breast cancer	TMT	LTQ Orbitrap Elite	Fe-IMAC	[12.96045, '-', '-', '-']	HDLBP	Y437	AZD5363@BT-474 cell line R4	Prat_85
33755436	VIGPkGNSLQEILER	VIGPkGNs(ph)LQEILER	1	H	C	Breast cancer	TMT	LTQ Orbitrap Elite	Fe-IMAC	[12.78027, '-', '-', '-']	HDLBP	S317	AZD5363@BT-474 cell line R4	Prat_85
33755436	IKVATLNSEEESDPP	IKVATLNs(ph)EEESDPP	0.999862	H	C	Breast cancer	TMT	LTQ Orbitrap Elite	Fe-IMAC	[14.89753, '-', '-', '-']	HDLBP	S31	GSK2110183@BT-474 cell line R1	Prat_506
33755436	DLINRMDYVEINIDH	DLINRMDy(ph)VEINIDH	1	H	C	Breast cancer	TMT	LTQ Orbitrap Elite	Fe-IMAC	[12.94688, '-', '-', '-']	HDLBP	Y437	GSK2110183@BT-474 cell line R1	Prat_506
33755436	VIGPkGNSLQEILER	VIGPkGNs(ph)LQEILER	1	H	C	Breast cancer	TMT	LTQ Orbitrap Elite	Fe-IMAC	[12.58238, '-', '-', '-']	HDLBP	S317	GSK2110183@BT-474 cell line R1	Prat_506
33755436	DLINRMDYVEINIDH	DLINRMDy(ph)VEINIDH	1	H	C	Breast cancer	TMT	LTQ Orbitrap Elite	Fe-IMAC	[12.79317, '-', '-', '-']	HDLBP	Y437	GSK2110183@BT-474 cell line R2	Prat_507
33755436	IKVATLNSEEESDPP	IKVATLNs(ph)EEESDPP	0.999996	H	C	Breast cancer	TMT	LTQ Orbitrap Elite	Fe-IMAC	[14.83332, '-', '-', '-']	HDLBP	S31	GSK2110183@BT-474 cell line R3	Prat_508
33755436	DLINRMDYVEINIDH	DLINRMDy(ph)VEINIDH	1	H	C	Breast cancer	TMT	LTQ Orbitrap Elite	Fe-IMAC	[12.87509, '-', '-', '-']	HDLBP	Y437	GSK2110183@BT-474 cell line R3	Prat_508
33755436	VIGPkGNSLQEILER	VIGPkGNs(ph)LQEILER	1	H	C	Breast cancer	TMT	LTQ Orbitrap Elite	Fe-IMAC	[12.51534, '-', '-', '-']	HDLBP	S317	GSK2110183@BT-474 cell line R3	Prat_508
33755436	IKVATLNSEEESDPP	IKVATLNs(ph)EEESDPP	1	H	C	Breast cancer	TMT	LTQ Orbitrap Elite	Fe-IMAC	[14.97188, '-', '-', '-']	HDLBP	S31	GSK2110183@BT-474 cell line R4	Prat_509
33755436	DLINRMDYVEINIDH	DLINRMDy(ph)VEINIDH	1	H	C	Breast cancer	TMT	LTQ Orbitrap Elite	Fe-IMAC	[13.04814, '-', '-', '-']	HDLBP	Y437	GSK2110183@BT-474 cell line R4	Prat_509
33755436	VIGPkGNSLQEILER	VIGPkGNs(ph)LQEILER	1	H	C	Breast cancer	TMT	LTQ Orbitrap Elite	Fe-IMAC	[12.70256, '-', '-', '-']	HDLBP	S317	GSK2110183@BT-474 cell line R4	Prat_509
33755436	IKVATLNSEEESDPP	IKVATLNs(ph)EEESDPP	0.999862	H	C	Breast cancer	TMT	LTQ Orbitrap Elite	Fe-IMAC	[14.8893, '-', '-', '-']	HDLBP	S31	GSK690693@BT-474 cell line R1	Prat_511
33755436	DLINRMDYVEINIDH	DLINRMDy(ph)VEINIDH	1	H	C	Breast cancer	TMT	LTQ Orbitrap Elite	Fe-IMAC	[13.14826, '-', '-', '-']	HDLBP	Y437	GSK690693@BT-474 cell line R1	Prat_511
33755436	VIGPkGNSLQEILER	VIGPkGNs(ph)LQEILER	1	H	C	Breast cancer	TMT	LTQ Orbitrap Elite	Fe-IMAC	[12.63609, '-', '-', '-']	HDLBP	S317	GSK690693@BT-474 cell line R1	Prat_511
33755436	DLINRMDYVEINIDH	DLINRMDy(ph)VEINIDH	1	H	C	Breast cancer	TMT	LTQ Orbitrap Elite	Fe-IMAC	[12.87969, '-', '-', '-']	HDLBP	Y437	GSK690693@BT-474 cell line R2	Prat_512
33755436	IKVATLNSEEESDPP	IKVATLNs(ph)EEESDPP	0.999996	H	C	Breast cancer	TMT	LTQ Orbitrap Elite	Fe-IMAC	[14.73979, '-', '-', '-']	HDLBP	S31	GSK690693@BT-474 cell line R3	Prat_513
33755436	DLINRMDYVEINIDH	DLINRMDy(ph)VEINIDH	1	H	C	Breast cancer	TMT	LTQ Orbitrap Elite	Fe-IMAC	[12.96409, '-', '-', '-']	HDLBP	Y437	GSK690693@BT-474 cell line R3	Prat_513
33755436	VIGPkGNSLQEILER	VIGPkGNs(ph)LQEILER	1	H	C	Breast cancer	TMT	LTQ Orbitrap Elite	Fe-IMAC	[12.75171, '-', '-', '-']	HDLBP	S317	GSK690693@BT-474 cell line R3	Prat_513
33755436	IKVATLNSEEESDPP	IKVATLNs(ph)EEESDPP	1	H	C	Breast cancer	TMT	LTQ Orbitrap Elite	Fe-IMAC	[15.11983, '-', '-', '-']	HDLBP	S31	GSK690693@BT-474 cell line R4	Prat_514
33755436	DLINRMDYVEINIDH	DLINRMDy(ph)VEINIDH	1	H	C	Breast cancer	TMT	LTQ Orbitrap Elite	Fe-IMAC	[12.71255, '-', '-', '-']	HDLBP	Y437	GSK690693@BT-474 cell line R4	Prat_514
33755436	VIGPkGNSLQEILER	VIGPkGNs(ph)LQEILER	1	H	C	Breast cancer	TMT	LTQ Orbitrap Elite	Fe-IMAC	[12.77572, '-', '-', '-']	HDLBP	S317	GSK690693@BT-474 cell line R4	Prat_514
33755436	IKVATLNSEEESDPP	IKVATLNs(ph)EEESDPP	0.999862	H	C	Breast cancer	TMT	LTQ Orbitrap Elite	Fe-IMAC	[14.83907, '-', '-', '-']	HDLBP	S31	Ipatasertib@BT-474 cell line R1	Prat_628
33755436	DLINRMDYVEINIDH	DLINRMDy(ph)VEINIDH	1	H	C	Breast cancer	TMT	LTQ Orbitrap Elite	Fe-IMAC	[12.73299, '-', '-', '-']	HDLBP	Y437	Ipatasertib@BT-474 cell line R1	Prat_628
33755436	VIGPkGNSLQEILER	VIGPkGNs(ph)LQEILER	1	H	C	Breast cancer	TMT	LTQ Orbitrap Elite	Fe-IMAC	[12.83619, '-', '-', '-']	HDLBP	S317	Ipatasertib@BT-474 cell line R1	Prat_628
33755436	DLINRMDYVEINIDH	DLINRMDy(ph)VEINIDH	1	H	C	Breast cancer	TMT	LTQ Orbitrap Elite	Fe-IMAC	[12.68449, '-', '-', '-']	HDLBP	Y437	Ipatasertib@BT-474 cell line R2	Prat_629
33755436	IKVATLNSEEESDPP	IKVATLNs(ph)EEESDPP	0.999996	H	C	Breast cancer	TMT	LTQ Orbitrap Elite	Fe-IMAC	[14.86338, '-', '-', '-']	HDLBP	S31	Ipatasertib@BT-474 cell line R3	Prat_630
33755436	DLINRMDYVEINIDH	DLINRMDy(ph)VEINIDH	1	H	C	Breast cancer	TMT	LTQ Orbitrap Elite	Fe-IMAC	[12.88547, '-', '-', '-']	HDLBP	Y437	Ipatasertib@BT-474 cell line R3	Prat_630
33755436	VIGPkGNSLQEILER	VIGPkGNs(ph)LQEILER	1	H	C	Breast cancer	TMT	LTQ Orbitrap Elite	Fe-IMAC	[12.69832, '-', '-', '-']	HDLBP	S317	Ipatasertib@BT-474 cell line R3	Prat_630
33755436	IKVATLNSEEESDPP	IKVATLNs(ph)EEESDPP	1	H	C	Breast cancer	TMT	LTQ Orbitrap Elite	Fe-IMAC	[14.68761, '-', '-', '-']	HDLBP	S31	Ipatasertib@BT-474 cell line R4	Prat_631
33755436	DLINRMDYVEINIDH	DLINRMDy(ph)VEINIDH	1	H	C	Breast cancer	TMT	LTQ Orbitrap Elite	Fe-IMAC	[12.86444, '-', '-', '-']	HDLBP	Y437	Ipatasertib@BT-474 cell line R4	Prat_631
33755436	VIGPkGNSLQEILER	VIGPkGNs(ph)LQEILER	1	H	C	Breast cancer	TMT	LTQ Orbitrap Elite	Fe-IMAC	[12.61968, '-', '-', '-']	HDLBP	S317	Ipatasertib@BT-474 cell line R4	Prat_631
33755436	IKVATLNSEEESDPP	IKVATLNs(ph)EEESDPP	0.999862	H	C	Breast cancer	TMT	LTQ Orbitrap Elite	Fe-IMAC	[15.05763, '-', '-', '-']	HDLBP	S31	MK-2206@BT-474 cell line R1	Prat_727
33755436	DLINRMDYVEINIDH	DLINRMDy(ph)VEINIDH	1	H	C	Breast cancer	TMT	LTQ Orbitrap Elite	Fe-IMAC	[12.7647, '-', '-', '-']	HDLBP	Y437	MK-2206@BT-474 cell line R1	Prat_727
33755436	VIGPkGNSLQEILER	VIGPkGNs(ph)LQEILER	1	H	C	Breast cancer	TMT	LTQ Orbitrap Elite	Fe-IMAC	[12.88566, '-', '-', '-']	HDLBP	S317	MK-2206@BT-474 cell line R1	Prat_727
33755436	DLINRMDYVEINIDH	DLINRMDy(ph)VEINIDH	1	H	C	Breast cancer	TMT	LTQ Orbitrap Elite	Fe-IMAC	[12.94604, '-', '-', '-']	HDLBP	Y437	MK-2206@BT-474 cell line R2	Prat_728
33755436	IKVATLNSEEESDPP	IKVATLNs(ph)EEESDPP	0.999996	H	C	Breast cancer	TMT	LTQ Orbitrap Elite	Fe-IMAC	[15.16926, '-', '-', '-']	HDLBP	S31	MK-2206@BT-474 cell line R3	Prat_729
33755436	DLINRMDYVEINIDH	DLINRMDy(ph)VEINIDH	1	H	C	Breast cancer	TMT	LTQ Orbitrap Elite	Fe-IMAC	[13.07617, '-', '-', '-']	HDLBP	Y437	MK-2206@BT-474 cell line R3	Prat_729
33755436	VIGPkGNSLQEILER	VIGPkGNs(ph)LQEILER	1	H	C	Breast cancer	TMT	LTQ Orbitrap Elite	Fe-IMAC	[12.75791, '-', '-', '-']	HDLBP	S317	MK-2206@BT-474 cell line R3	Prat_729
33755436	IKVATLNSEEESDPP	IKVATLNs(ph)EEESDPP	1	H	C	Breast cancer	TMT	LTQ Orbitrap Elite	Fe-IMAC	[14.53928, '-', '-', '-']	HDLBP	S31	MK-2206@BT-474 cell line R4	Prat_730
33755436	DLINRMDYVEINIDH	DLINRMDy(ph)VEINIDH	1	H	C	Breast cancer	TMT	LTQ Orbitrap Elite	Fe-IMAC	[12.97991, '-', '-', '-']	HDLBP	Y437	MK-2206@BT-474 cell line R4	Prat_730
33755436	VIGPkGNSLQEILER	VIGPkGNs(ph)LQEILER	1	H	C	Breast cancer	TMT	LTQ Orbitrap Elite	Fe-IMAC	[12.5669, '-', '-', '-']	HDLBP	S317	MK-2206@BT-474 cell line R4	Prat_730
33797919	MDYVEINIDHK		1	H	C	Cervical cancer	SILAC	TiO2	Q Exactive	[4759000, 'PRESENT', 'PRESENT', 'PRESENT']	HDLBP	Y437	Untreated control@HeLa cell line R2	Prat_1302
33797919	MDYVEINIDHK		1	H	C	Cervical cancer	SILAC	TiO2	Q Exactive	[3501300, 'PRESENT', 'PRESENT', 'PRESENT']	HDLBP	Y437	Untreated control@HeLa cell line R3	Prat_1303
33797919	VATLNSEEESDPPTYK		0.999999	H	C	Cervical cancer	SILAC	TiO2	Q Exactive	[121240000, 'PRESENT', 'PRESENT', 'PRESENT']	HDLBP	S31	Untreated control@HeLa cell line R3	Prat_1303
33797919	MDYVEINIDHK		1	H	C	Cervical cancer	SILAC	TiO2	Q Exactive	[2927500, 'PRESENT', 'PRESENT', 'PRESENT']	HDLBP	Y437	Untreated control@HeLa cell line R1	Prat_1301
33797919	VATLNSEEESDPPTYK		1	H	C	Cervical cancer	SILAC	TiO2	Q Exactive	[149780000, 'PRESENT', 'PRESENT', 'PRESENT']	HDLBP	S31	Untreated control@HeLa cell line R1	Prat_1301
33797919	MDYVEINIDHK		1	H	C	Cervical cancer	SILAC	TiO2	Q Exactive	[5621600, 'PRESENT', 'PRESENT', 'PRESENT']	HDLBP	Y437	Rapamycin@HeLa cell line R2	Prat_938
33797919	VATLNSEEESDPPTYK		1	H	C	Cervical cancer	SILAC	TiO2	Q Exactive	[195300000, 'PRESENT', 'PRESENT', 'PRESENT']	HDLBP	S31	Rapamycin@HeLa cell line R1	Prat_937
33797919	MDYVEINIDHK		1	H	C	Cervical cancer	SILAC	TiO2	Q Exactive	[3121600, 'PRESENT', 'PRESENT', 'PRESENT']	HDLBP	Y437	Rapamycin@HeLa cell line R1	Prat_937
33797919	MDYVEINIDHK		1	H	C	Cervical cancer	SILAC	TiO2	Q Exactive	[3916800, 'PRESENT', 'PRESENT', 'PRESENT']	HDLBP	Y437	Rapamycin@HeLa cell line R3	Prat_939
33797919	VATLNSEEESDPPTYK		0.999999	H	C	Cervical cancer	SILAC	TiO2	Q Exactive	[144690000, 'PRESENT', 'PRESENT', 'PRESENT']	HDLBP	S31	Rapamycin@HeLa cell line R3	Prat_939
33872388		VATLNS(ph)EEESDPPTYK		H	C	endometrial cancer	TMT	Fe-NTA	Orbitrap-Fusion Lumos	[668938465.6537515, 637982111.2686266, 675187102.9547714, 789486740.0828061, 912428227.8902574]	HDLBP	S31	FBXW7(R479Q)@HEC-1-B G2EEC cells	Prat_461
33872388		VATLNS(ph)EEESDPPTYK		H	C	endometrial cancer	TMT	Fe-NTA	Orbitrap-Fusion Lumos	[1511782734.0307348, 2072537698.1734457, 1172384929.2422025, 1416037891.219668, 1248915146.7088113, 1601020928.0]	HDLBP	S31	Control parental@HEC-1-B G2EEC cells (R479Q)	Prat_191
33889818	DEAGEGREAKDCDPGSPRRCDIIIISGRKEK		1	H	C	Neuroblastoma cancer	TMT	Ti02	QExactive HF	[0, -0.1785688, 0.5526552]	HDLBP	S944	Untreated@SH-SY5Y cell line	Prat_1349
33889818	DEAGEGREAKDCDPGSPRRCDIIIISGRKEK		1	H	C	Neuroblastoma cancer	TMT	Ti02	QExactive HF	[0.006717682, 0.1032095, -0.1772909]	HDLBP	S944	CBLsKD@SH-SY5Y cell line	Prat_133
33889818	DEAGEGREAKDCDPGSPRRCDIIIISGRKEK		1	H	C	Neuroblastoma cancer	TMT	Ti02	QExactive HF	[-0.4277992, 0, 0]	HDLBP	S944	Retinoic acid@SH-SY5Y cell line	Prat_958
33947818	DCDPGSPRR			H	C	Salmonella infection	TMT	IMAC(Fe-NTA)	Orbitrap Fusion Lumos	[746.0999756, 739.9000244, 766.7000122, 758.2999878]	HDLBP	S944	Salmonella(30min)@siCTRL HeLa cells	Prat_997
33947818	DCDPGSPR			H	C	Salmonella infection	TMT	IMAC(Fe-NTA)	Orbitrap Fusion Lumos	[342.7999878, 324.1000061, 362.2000122, 334.5]	HDLBP	S944	Salmonella(30min)@siCTRL HeLa cells	Prat_997
33947818	VATLNSEEESDPPTYK			H	C	Salmonella infection	TMT	IMAC(Fe-NTA)	Orbitrap Fusion Lumos	[395.2000122, 390.2999878, 385.3999939, 379.3999939]	HDLBP	S31	Salmonella(30min)@siCTRL HeLa cells	Prat_997
33947818	DCDPGSPR			H	C	Salmonella infection	TMT	IMAC(Fe-NTA)	Orbitrap Fusion Lumos	[309.7999878, 283, 295.2999878, 296.6000061]	HDLBP	S944	Salmonella(30min)@siSIK2 HeLa cells	Prat_998
33947818	DCDPGSPRR			H	C	Salmonella infection	TMT	IMAC(Fe-NTA)	Orbitrap Fusion Lumos	[639.7999878, 624.5, 647.7999878, 616.7999878]	HDLBP	S944	Salmonella(30min)@siSIK2 HeLa cells	Prat_998
33947818	VATLNSEEESDPPTYK			H	C	Salmonella infection	TMT	IMAC(Fe-NTA)	Orbitrap Fusion Lumos	[400.1000061, 418.7000122, 432.2999878, 406.6000061]	HDLBP	S31	Salmonella(30min)@siSIK2 HeLa cells	Prat_998
33947818			1	H	C	Salmonella infection	SILAC	TiO2	Q-Exactive HF	['Present', 'Present', 'Present', 'Present']	HDLBP	S31	Salmonella(2h)@HCT116 cells	Prat_995
33947818			1	H	C	Salmonella infection	SILAC	TiO2	Q-Exactive HF	['Present', 'Present', 'Present', 'Present']	HDLBP	S31	Salmonella(30min)@HCT116 cells	Prat_996
33947818	VATLNSEEESDPPTYK			H	C	Salmonella infection	TMT	IMAC(Fe-NTA)	Orbitrap Fusion Lumos	[368.7999878, 389.5, 360.7999878, 367.7999878]	HDLBP	S31	Uninfected@siCTRL HeLa cells	Prat_1255
33947818	DCDPGSPR			H	C	Salmonella infection	TMT	IMAC(Fe-NTA)	Orbitrap Fusion Lumos	[389, 363.2000122, 376, 330]	HDLBP	S944	Uninfected@siCTRL HeLa cells	Prat_1255
33947818	DCDPGSPRR			H	C	Salmonella infection	TMT	IMAC(Fe-NTA)	Orbitrap Fusion Lumos	[694.2000122, 697.2000122, 673.5, 642.7000122]	HDLBP	S944	Uninfected@siCTRL HeLa cells	Prat_1255
33947818			1	H	C	Salmonella infection	SILAC	TiO2	Q-Exactive HF	['Present', 'Present', 'Present', 'Present']	HDLBP	S31	Uninfected@HCT116 cells	Prat_1254
33947818	VATLNSEEESDPPTYK			H	C	Salmonella infection	TMT	IMAC(Fe-NTA)	Orbitrap Fusion Lumos	[418.2000122, 418.5, 385.8999939, 436.3999939]	HDLBP	S31	Uninfected@siSIK2 HeLa cells	Prat_1256
33947818	DCDPGSPR			H	C	Salmonella infection	TMT	IMAC(Fe-NTA)	Orbitrap Fusion Lumos	[300.8999939, 306.1000061, 309.2000122, 303]	HDLBP	S944	Uninfected@siSIK2 HeLa cells	Prat_1256
33947818	DCDPGSPRR			H	C	Salmonella infection	TMT	IMAC(Fe-NTA)	Orbitrap Fusion Lumos	[548.2999878, 552.2999878, 565.7000122, 584.0999756]	HDLBP	S944	Uninfected@siSIK2 HeLa cells	Prat_1256
33953186			1	H	C	Lung cancer	TMT	IMAC	LTQ Orbitrap Fusion Lumos Tribrid	[29662000.0, 30218000.0, 29842000.0]	HDLBP	Y437	Pervanadate@CL68 cell line DDA	Prat_842
33953186			1	H	C	Lung cancer	TMT	IMAC	LTQ Orbitrap Fusion Lumos Tribrid	[572820000.0, 461050000.0, 563990000.0]	HDLBP	S31	Pervanadate@CL68 cell line DDA	Prat_842
33953186			1	H	C	Lung cancer	TMT	IMAC	LTQ Orbitrap Fusion Lumos Tribrid	[779530000.0, 773450000.0, 719070000.0]	HDLBP	S31	Pervanadate@PC9 cell line DDA	Prat_854
33953186			1	H	C	Lung cancer	TMT	IMAC	LTQ Orbitrap Fusion Lumos Tribrid	[10016000.0, 7745500.0]	HDLBP	Y437	Pervanadate@PC9 cell line DDA	Prat_854
34018748	EQIEGMVKDLINRMDYVEINIDHKFHRHLIG		1	H	C	pTyr-mediated signaling	TMT	pY-SH2 superbinder	Orbitrap Eclipse Tribrid	[0.0, 0.0, 0.0]	HDLBP	Y437	TCR Stimulation@Jurkat-OT-1	Prat_1161
34018748	EQIEGMVKDLINRMDYVEINIDHKFHRHLIG		1	H	C	pTyr-mediated signaling	TMT	pY-SH2 superbinder	Orbitrap Eclipse Tribrid	[2003700.0, 0.0, 0.0]	HDLBP	Y437	TCR Stimulation@Jurkat-OT-1	Prat_1161
34018748	EQIEGMVKDLINRMDYVEINIDHKFHRHLIG		1	H	C	pTyr-mediated signaling	TMT	pY-SH2 superbinder	Orbitrap Eclipse Tribrid	[0.0, 0.0, 0.0]	HDLBP	Y437	TCR Stimulation@Jurkat-OT-1 TMT	Prat_1162
34343000	RSGLVPQQIKVATLNSEEESDPPTYKDAFPP		1	H	C	Melanoma	Label free	IMAC(Fe(III)-NTA)	Orbitrap Q Exactive HF	[2.32, 2.43, 2.06, 2.36]	HDLBP	S31	ERK1 KO(0d)@BRAFMUT 451Lu cells	Prat_429
34343000	RSGLVPQQIKVATLNSEEESDPPTYKDAFPP		1	H	C	Melanoma	Label free	IMAC(Fe(III)-NTA)	Orbitrap Q Exactive HF	[1.81, 1.53, 1.29, 1.53]	HDLBP	S31	ERK1 KO(1d)@BRAFMUT 451Lu cells	Prat_430
34343000	RSGLVPQQIKVATLNSEEESDPPTYKDAFPP		1	H	C	Melanoma	Label free	IMAC(Fe(III)-NTA)	Orbitrap Q Exactive HF	[1.04, 0.52, 1.48, 1.43]	HDLBP	S31	ERK1 KO(3d)@BRAFMUT 451Lu cells	Prat_431
34343000	RSGLVPQQIKVATLNSEEESDPPTYKDAFPP		1	H	C	Melanoma	Label free	IMAC(Fe(III)-NTA)	Orbitrap Q Exactive HF	[2.49, 2.46, 2.39, 2.42]	HDLBP	S31	ERK2 KO(0d)@BRAFMUT 451Lu cells	Prat_432
34343000	RSGLVPQQIKVATLNSEEESDPPTYKDAFPP		1	H	C	Melanoma	Label free	IMAC(Fe(III)-NTA)	Orbitrap Q Exactive HF	[0.03, 2.33, 2.23, 2.29]	HDLBP	S31	ERK2 KO(1d)@BRAFMUT 451Lu cells	Prat_433
34343000	RSGLVPQQIKVATLNSEEESDPPTYKDAFPP		1	H	C	Melanoma	Label free	IMAC(Fe(III)-NTA)	Orbitrap Q Exactive HF	[2.02, 1.7, 1.9, 1.59]	HDLBP	S31	ERK2 KO(3d)@BRAFMUT 451Lu cells	Prat_434
34343000	RSGLVPQQIKVATLNSEEESDPPTYKDAFPP		1	H	C	Melanoma	Label free	IMAC(Fe(III)-NTA)	Orbitrap Q Exactive HF	[2.74, 3.09, 2.72, 2.93]	HDLBP	S31	JUNB KO(0d)@BRAFMUT 451Lu cells	Prat_654
34343000	RSGLVPQQIKVATLNSEEESDPPTYKDAFPP		1	H	C	Melanoma	Label free	IMAC(Fe(III)-NTA)	Orbitrap Q Exactive HF	[2.36, 2.31, 2.27, 2.2]	HDLBP	S31	JUNB KO(1d)@BRAFMUT 451Lu cells	Prat_655
34343000	RSGLVPQQIKVATLNSEEESDPPTYKDAFPP		1	H	C	Melanoma	Label free	IMAC(Fe(III)-NTA)	Orbitrap Q Exactive HF	[1.62, 1.26, 1.2, 1.33]	HDLBP	S31	JUNB KO(3d)@BRAFMUT 451Lu cells	Prat_656
34343000	RSGLVPQQIKVATLNSEEESDPPTYKDAFPP		1	H	C	Melanoma	Label free	IMAC(Fe(III)-NTA)	Orbitrap Q Exactive HF	[2.18, 2.84, 2.4, 2.08]	HDLBP	S31	WT(0d)@BRAFMUT 451Lu cells	Prat_1380
34343000	RSGLVPQQIKVATLNSEEESDPPTYKDAFPP		1	H	C	Melanoma	Label free	IMAC(Fe(III)-NTA)	Orbitrap Q Exactive HF	[2, 1.86, 1.37, 1.6]	HDLBP	S31	WT(1d)@BRAFMUT 451Lu cells	Prat_1381
34343000	RSGLVPQQIKVATLNSEEESDPPTYKDAFPP		1	H	C	Melanoma	Label free	IMAC(Fe(III)-NTA)	Orbitrap Q Exactive HF	[0.85, 1.54, 1.64, 1.75]	HDLBP	S31	WT(3d)@BRAFMUT 451Lu cells	Prat_1382
34417301	RSGLVPQQIKVATLNSEEESDPPTYKDAFPP	VATLNS(ph)EEESDPPTYK	1	H	C	KIF2A	SILAC	TiO2	Orbitrap	[253000000, 371000000.0]	HDLBP	S31	Mitotic arrest G1@RPE1 cells	Prat_724
34417301	DEAGEGREAKDCDPGSPRRCDIIIISGRKEK	DCDPGS(ph)PR	1	H	C	KIF2A	SILAC	TiO2	Orbitrap	[9040000, 5530000.0]	HDLBP	S944	Mitotic arrest G1@RPE1 cells	Prat_724
34417301	_____MSSVAVLTQESFAEHRSGLVPQQIKV	SSVAVLTQES(ph)FAEHR	0.999611	H	C	KIF2A	SILAC	TiO2	Orbitrap	[27000000, 53800000.0]	HDLBP	S11	Mitotic arrest G1@RPE1 cells	Prat_724
34417301	RSGLVPQQIKVATLNSEEESDPPTYKDAFPP	VATLNS(ph)EEESDPPTYK	1	H	C	KIF2A	SILAC	TiO2	Orbitrap	[254000000, 318000000.0]	HDLBP	S31	DKK1@RPE1 cells	Prat_267
34417301	DEAGEGREAKDCDPGSPRRCDIIIISGRKEK	DCDPGS(ph)PR	1	H	C	KIF2A	SILAC	TiO2	Orbitrap	[8330000, 4720000.0]	HDLBP	S944	DKK1@RPE1 cells	Prat_267
34417301	_____MSSVAVLTQESFAEHRSGLVPQQIKV	SSVAVLTQES(ph)FAEHR	0.999611	H	C	KIF2A	SILAC	TiO2	Orbitrap	[23800000, 41600000.0]	HDLBP	S11	DKK1@RPE1 cells	Prat_267
34673281	VPQQIKVATLNSEEESDPPTYKDAFPPLPEK	VATLNS(ph)EEES(ph)DPPTYK	0.999978	H	C	Melanoma	SILAC	TiO2	Quadrupole Orbitrap	[0, 0, 0]	HDLBP	S35	BRAFi-resistant@A375 cells	Prat_106
34673281	AEHRSGLVPQQIKVATLNSEEESDPPTYKDA	VATLNSEEESDPPTYK	0.797505	H	C	Melanoma	SILAC	TiO2	Quadrupole Orbitrap	[0, 0, 0]	HDLBP	T28	BRAFi-resistant@A375 cells	Prat_106
34673281	VPQQIKVATLNSEEESDPPTYKDAFPPLPEK	VATLNS(ph)EEES(ph)DPPTYK	0.999978	H	C	Melanoma	SILAC	TiO2	Quadrupole Orbitrap	[5689200, 0, 0]	HDLBP	S35	BRAFi-sensitive@A375 cells	Prat_107
34673281	AEHRSGLVPQQIKVATLNSEEESDPPTYKDA	VATLNSEEESDPPTYK	0.797505	H	C	Melanoma	SILAC	TiO2	Quadrupole Orbitrap	[0, 13599000, 29736000]	HDLBP	T28	BRAFi-sensitive@A375 cells	Prat_107
34974192	NIAEVEVSIPAKLHNSLIGTKGRLIRSIMEE	LHNS(ph)LIGTK	0.999874	H	C	Mitophagy	Dimethyl Labeling	IMAC	Q Exactive HF	[0, 0, 4903300, 0]	HDLBP	S667	CCP(0h)@C431A-Parkin HeLa cells	Prat_141
34974192	NIAEVEVSIPAKLHNSLIGTKGRLIRSIMEE	LHNS(ph)LIGTK	0.999874	H	C	Mitophagy	Dimethyl Labeling	IMAC	Q Exactive HF	[2827800, 4719800, 1732800, 0]	HDLBP	S667	CCP(0h)@WT Parkin HeLa cells	Prat_142
34974192	NIAEVEVSIPAKLHNSLIGTKGRLIRSIMEE	LHNS(ph)LIGTK	0.999874	H	C	Mitophagy	Dimethyl Labeling	IMAC	Q Exactive HF	[12437000, 0]	HDLBP	S667	CCP(12h)@C431A-Parkin HeLa cells	Prat_143
34974192	NIAEVEVSIPAKLHNSLIGTKGRLIRSIMEE	LHNS(ph)LIGTK	0.999874	H	C	Mitophagy	Dimethyl Labeling	IMAC	Q Exactive HF	[2126400, 0]	HDLBP	S667	CCP(12h)@WT Parkin HeLa cells	Prat_144
34974192	NIAEVEVSIPAKLHNSLIGTKGRLIRSIMEE	LHNS(ph)LIGTK	0.999874	H	C	Mitophagy	Dimethyl Labeling	IMAC	Q Exactive HF	[9483600, 0]	HDLBP	S667	CCP(18h)@C431A-Parkin HeLa cells	Prat_145
34974192	NIAEVEVSIPAKLHNSLIGTKGRLIRSIMEE	LHNS(ph)LIGTK	0.999874	H	C	Mitophagy	Dimethyl Labeling	IMAC	Q Exactive HF	[1107800, 0]	HDLBP	S667	CCP(18h)@WT Parkin HeLa cells	Prat_146
34974192	NIAEVEVSIPAKLHNSLIGTKGRLIRSIMEE	LHNS(ph)LIGTK	0.999874	H	C	Mitophagy	Dimethyl Labeling	IMAC	Q Exactive HF	[0, 0]	HDLBP	S667	CCP(2h)@C431A-Parkin HeLa cells	Prat_147
34974192	NIAEVEVSIPAKLHNSLIGTKGRLIRSIMEE	LHNS(ph)LIGTK	0.999874	H	C	Mitophagy	Dimethyl Labeling	IMAC	Q Exactive HF	[2447700, 4512100]	HDLBP	S667	CCP(2h)@WT Parkin HeLa cells	Prat_148
34974192	NIAEVEVSIPAKLHNSLIGTKGRLIRSIMEE	LHNS(ph)LIGTK	0.999874	H	C	Mitophagy	Dimethyl Labeling	IMAC	Q Exactive HF	[0, 0]	HDLBP	S667	CCP(6h)@C431A-Parkin HeLa cells	Prat_149
34974192	NIAEVEVSIPAKLHNSLIGTKGRLIRSIMEE	LHNS(ph)LIGTK	0.999874	H	C	Mitophagy	Dimethyl Labeling	IMAC	Q Exactive HF	[2449700, 5214800]	HDLBP	S667	CCP(6h)@WT Parkin HeLa cells	Prat_150
[truncated: 442 more rows]

## Sheet: Supplementary Table S1B
PMID	peptide_sequence	modeSequence	locProbability	p_value	avg_ratio_absfc	log2fc_log10fc	species	cellRtissue	celltype_disease	quant_type	enrichment	mass_spec	mapped_genesymbol	mapped_phosphosite	expression	exp_condition	exp_cond_id
20071362	KVATLNSEEESDP	VATLNS(ph)EEESDPPTYK	1	<0.05		-22.8631	H	C	cellular signaling	SILAC	TIO2	LTQ Oribtrap	HDLBP	S31	down-regulated	(HB-EGF/serum starved)@A498 cell line-Log2FC	Prat_3
20071362	KVATLNSEEESDP	VATLNS(ph)EEESDPPTYK	1	<0.05		-2.63228	H	C	cellular signaling	SILAC	TIO2	LTQ Oribtrap	HDLBP	S31	down-regulated	(LPA/serum starved)@A498 cell line-Log2FC	Prat_6
20363803	QITRDFSVQIKFP	_DFS(ph)VQIK_	1		15.85		H	C	AT1R signaling	SILAC	TiO2	LTQ-Orbitrap XL	HDLBP	S904	Up-regulated	(Ang II(3 min)/Vehicle)@AT1R-HEK cells-AbsFC	Prat_10
20363803	QITRDFSVQIKFP	_DFS(ph)VQIK_	1		2.9331		H	C	AT1R signaling	SILAC	TiO2	LTQ-Orbitrap XL	HDLBP	S904	Up-regulated	(SII Ang II(3min)/Vehicle)@AT1R-HEK cells-AbsFC	Prat_12
21406692	QQIKVATLNSEEE	VAT(ph)LNSEEESDPPTYK	0.76		0.7		H	C	embryonic stem cell	SILAC	TiO2	LTQ-FT Ultra+LTQ-Orbitrap+ LTQ-Orbitrap XL	HDLBP	T28	down-regulated	(NCM(6h)/Untreated)@HUES 9 cells-AbsFC	Prat_31
21406692	KVATLNSEEESDP	VATLNS(ph)EEESDPPTYK	1		0.7		H	C	embryonic stem cell	SILAC	TiO2	LTQ-FT Ultra+LTQ-Orbitrap+ LTQ-Orbitrap XL	HDLBP	S31	down-regulated	(NCM(6h)/Untreated)@HUES 9 cells-AbsFC	Prat_31
21406692	KDCDPGSPRRCDI	DCDPGS(ph)PR	1		1.64		H	C	embryonic stem cell	SILAC	TiO2	LTQ-FT Ultra+LTQ-Orbitrap+ LTQ-Orbitrap XL	HDLBP	S944	Up-regulated	(PMA(24h)/Untreated)@HUES 9 cells-AbsFC	Prat_25
21406692	KDCDPGSPRRCDI	DCDPGS(ph)PR	1		0.69		H	C	embryonic stem cell	SILAC	TiO2	LTQ-FT Ultra+LTQ-Orbitrap+ LTQ-Orbitrap XL	HDLBP	S944	down-regulated	(PMA(30min)/Untreated)@HUES 9 cells-AbsFC	Prat_29
21949786	KVATLNSEEESDP	VATLNS(ph)EEESDPPTYK	1		1.49882		H	C	Signaling	SILAC	IMAC	hybrid LTQ Orbitrap	HDLBP	S31	Up-regulated	(CXCL12/Untreated)@CCRF CEM cells LS1b-AbsFC	Prat_899
22210691		VATLNSEEES(ph)DPPTYKDAFPPLPEK		0.0459391		-0.506232	H	C	labeling comparison study	iTRAQ	IMAC	LTQ Oribtrap VelosÂ	HDLBP	S35	down-regulated	(EGF(24h)/Unstimulated R2)@HeLa cell line iTRAQ-Log2FC	Prat_53
23909892	KVATLNSEEESDP	VATLNS(ph)EEESDPPTYK	0.788692		0.64211		H	C	Breast Cancer	SILAC	TiO2	LTQ-Orbitrap Velos	HDLBP	S31	down-regulated	(High TIMP1(V1)/Low TIMP1)@MCF-7S1 cells exp1-AbsFC	Prat_82
24275748	KVATINSEEESDP		0.999031		0.726484		H	C	autophagy	SILAC	TiO2	LTQ-Orbitrap XL	HDLBP	S31	down-regulated	(Rapamycin(30min)/Control)@MCF7 cel-AbsFC	Prat_92
24850871	RSGLVPQQIKVATLNSEEESDPPTYKDAFPP	_VATLNS(ph)EEESDPPTYK_	1	0.0214254		1.0992	H	C	T cells stimulated with PGE2	Label Free	Ti4+-IMAC	LTQ-Orbitrap Elite	HDLBP	S31	Up-regulated	(PGE2(10min)/Untreated)@T cells MS1-Log2FC (calc)	Prat_113
24850871	RSGLVPQQIKVATLNSEEESDPPTYKDAFPP	_VATLNS(ph)EEESDPPTYK_	1	0.00470988		1.09434	H	C	T cells stimulated with PGE2	Label Free	Ti4+-IMAC	LTQ-Orbitrap Elite	HDLBP	S31	Up-regulated	(PGE2(20min)/Untreated)@T cells MS1-Log2FC (calc)	Prat_117
24850871	RSGLVPQQIKVATLNSEEESDPPTYKDAFPP	_VATLNS(ph)EEESDPPTYK_	1	0.00597413		1.12203	H	C	T cells stimulated with PGE2	Label Free	Ti4+-IMAC	LTQ-Orbitrap Elite	HDLBP	S31	Up-regulated	(PGE2(30min)/Untreated)@T cells MS1-Log2FC (calc)	Prat_121
24961811	IKVATLNSEEESDPP	VATLNS(ph)EEESDPT(ph)YK	100			0.406983	H	C	Cancer	SILAC	Ti4+-IMAC	LTQ Orbitrap Velos	HDLBP	S31	Up-regulated	(BRAFV600E(OIS)/BRAFV600E+sh-C/EBP beta(OISb)(3d))@HDF cell line-Log2FC	Prat_139
24961811	IKVATLNSEEESDPP	VATLNS(ph)EEESDPT(ph)YK	100			-0.509095	H	C	Cancer	SILAC	Ti4+-IMAC	LTQ Orbitrap Velos	HDLBP	S31	down-regulated	(BRAFV600E+sh-C/EBP beta(OISb)/Cycling(3d))@HDF cell line-Log2FC	Prat_135
24961811	IKVATLNSEEESDPP	VATLNS(ph)EEESDPT(ph)YK	100			-0.378803	H	C	Cancer	SILAC	Ti4+-IMAC	LTQ Orbitrap Velos	HDLBP	S31	down-regulated	(BRAFV600E+sh-C/EBP beta(OISb)/Cycling(9d))@HDF cell line-Log2FC	Prat_133
25002506		VATLNS (ph)EEESDPPTYK	0.999996		0.65614	-0.607924	H	C	Skin Cancer	SILAC	TiO2	Orbitrap	HDLBP	S31	down-regulated	(BI-D1870+PMA(30min)/PMA(30min))@HEK293 cells-Log2FC (calc)	Prat_146
25002506		VATLNS (ph)EEESDPPTYK	0.999996		0.70047	-0.513605	H	C	Skin Cancer	SILAC	TiO2	Orbitrap	HDLBP	S31	down-regulated	(PD184352 (2h)/DMSO)@A375 cells-Log2FC (calc)	Prat_148
25002506		VATLNS (ph)EEESDPPTYK	0.999996		0.56298	-0.828844	H	C	Skin Cancer	SILAC	TiO2	Orbitrap	HDLBP	S31	down-regulated	(RSK1/2 RNAi PMA (30min)/Control)@HEK293 cells-Log2FC (calc)	Prat_154
25002506		VATLNS (ph)EEESDPPTYK	0.999996		0.56552	-0.82235	H	C	Skin Cancer	SILAC	TiO2	Orbitrap	HDLBP	S31	down-regulated	(RSK1/2 RNAi/Control)@A375 cells-Log2FC (calc)	Prat_152
25003641	_____MSSVAVLTQESFAEHRSGLVPQQIKV	_SSVAVLTQES(ph)FAEHR_	0.993259			0.681	H	C	leukemia	SILAC	TiO2	Q Exactive	HDLBP	S11	Up-regulated	(VE-821/DMSO)@HL-60 cells-Log2FC	Prat_156
25056879	DEAGEGREAKDCDPGSPRRCDIIIISGRKEK		1	4.10943		-0.689843	H	C	TGF-ÃŽÂ² signaling	SILAC	TiO2	Q Exactive	HDLBP	S944	down-regulated	(TGF-beta(10min)/Unstimulated)@HaCaT cell line-Log2FC	Prat_160
25056879	RSGLVPQQIKVATLNSEEESDPPTYKDAFPP		1	2.15607		-0.783251	H	C	TGF-ÃŽÂ² signaling	SILAC	TiO2	Q Exactive	HDLBP	S31	down-regulated	(TGF-beta(10min)/Unstimulated)@HaCaT cell line-Log2FC	Prat_160
25056879	RSGLVPQQIKVATLNSEEESDPPTYKDAFPP		1	2.15607		1.63056	H	C	TGF-ÃŽÂ² signaling	SILAC	TiO2	Q Exactive	HDLBP	S31	Up-regulated	(TGF-beta(15min)/TGF-beta(10min))@HaCaT cell line-Log2FC	Prat_162
25056879	DEAGEGREAKDCDPGSPRRCDIIIISGRKEK		1	4.10943		1.7065	H	C	TGF-ÃŽÂ² signaling	SILAC	TiO2	Q Exactive	HDLBP	S944	Up-regulated	(TGF-beta(15min)/TGF-beta(10min))@HaCaT cell line-Log2FC	Prat_162
25056879	DEAGEGREAKDCDPGSPRRCDIIIISGRKEK		1	4.10943		2.02331	H	C	TGF-ÃŽÂ² signaling	SILAC	TiO2	Q Exactive	HDLBP	S944	Up-regulated	(TGF-beta(15min)/TGF-beta(5min))@HaCaT cell line-Log2FC	Prat_164
25056879	RSGLVPQQIKVATLNSEEESDPPTYKDAFPP		1	2.15607		1.64631	H	C	TGF-ÃŽÂ² signaling	SILAC	TiO2	Q Exactive	HDLBP	S31	Up-regulated	(TGF-beta(15min)/TGF-beta(5min))@HaCaT cell line-Log2FC	Prat_164
25056879	RSGLVPQQIKVATLNSEEESDPPTYKDAFPP		1	3.64954		-0.647547	H	C	TGF-ÃŽÂ² signaling	SILAC	TiO2	Q Exactive	HDLBP	S31	down-regulated	(TGF-beta(15min)/Unstimulated)@HaCaT cell line-Log2FC	Prat_166
25056879	DEAGEGREAKDCDPGSPRRCDIIIISGRKEK		1	4.72727		0.651943	H	C	TGF-ÃŽÂ² signaling	SILAC	TiO2	Q Exactive	HDLBP	S944	Up-regulated	(TGF-beta(15min)/Unstimulated)@HaCaT cell line-Log2FC	Prat_166
25056879	RSGLVPQQIKVATLNSEEESDPPTYKDAFPP		1	2.15607		1.6798	H	C	TGF-ÃŽÂ² signaling	SILAC	TiO2	Q Exactive	HDLBP	S31	Up-regulated	(TGF-beta(20min)/(TGF-beta(5min))@HaCaT cell line-Log2FC	Prat_168
25056879	DEAGEGREAKDCDPGSPRRCDIIIISGRKEK		1	4.10943		1.63337	H	C	TGF-ÃŽÂ² signaling	SILAC	TiO2	Q Exactive	HDLBP	S944	Up-regulated	(TGF-beta(20min)/(TGF-beta(5min))@HaCaT cell line-Log2FC	Prat_168
25056879	RSGLVPQQIKVATLNSEEESDPPTYKDAFPP		1	2.15607		1.66406	H	C	TGF-ÃŽÂ² signaling	SILAC	TiO2	Q Exactive	HDLBP	S31	Up-regulated	(TGF-beta(20min)/TGF-beta(10min))@HaCaT cell line-Log2FC	Prat_170
25056879	DEAGEGREAKDCDPGSPRRCDIIIISGRKEK		1	4.10943		1.31656	H	C	TGF-ÃŽÂ² signaling	SILAC	TiO2	Q Exactive	HDLBP	S944	Up-regulated	(TGF-beta(20min)/TGF-beta(10min))@HaCaT cell line-Log2FC	Prat_170
25056879	DEAGEGREAKDCDPGSPRRCDIIIISGRKEK		1	4.10943		-0.389936	H	C	TGF-ÃŽÂ² signaling	SILAC	TiO2	Q Exactive	HDLBP	S944	down-regulated	(TGF-beta(20min)/TGF-beta(15min))@HaCaT cell line-Log2FC	Prat_172
25056879	DEAGEGREAKDCDPGSPRRCDIIIISGRKEK		1	4.10943		0.626719	H	C	TGF-ÃŽÂ² signaling	SILAC	TiO2	Q Exactive	HDLBP	S944	Up-regulated	(TGF-beta(20min)/Unstimulated)@HaCaT cell line-Log2FC	Prat_173
25056879	RSGLVPQQIKVATLNSEEESDPPTYKDAFPP		1	2.15607		0.880804	H	C	TGF-ÃŽÂ² signaling	SILAC	TiO2	Q Exactive	HDLBP	S31	Up-regulated	(TGF-beta(20min)/Unstimulated)@HaCaT cell line-Log2FC	Prat_173
25056879	DEAGEGREAKDCDPGSPRRCDIIIISGRKEK		1	4.10943		-1.00665	H	C	TGF-ÃŽÂ² signaling	SILAC	TiO2	Q Exactive	HDLBP	S944	down-regulated	(TGF-beta(5min)/Unstimulated)@HaCaT cell line-Log2FC	Prat_174
25056879	RSGLVPQQIKVATLNSEEESDPPTYKDAFPP		1	2.15607		-0.798999	H	C	TGF-ÃŽÂ² signaling	SILAC	TiO2	Q Exactive	HDLBP	S31	down-regulated	(TGF-beta(5min)/Unstimulated)@HaCaT cell line-Log2FC	Prat_174
25099161	DEAGEGREAKDCDPGSPRRCDIIIISGRKEK	_DCDPGS(ph)PR_			0.69522	-0.524459	H	C	Ovarian Cancer	SILAC	TiO2	LTQ-OrbitrapXL	HDLBP	S944	down-regulated	(HGF+CDDP (24h)/CDDP (24h))@SKOV3 cells)-Log2FC (calc)	Prat_181
25159151	DEAGEGREAKDCDPGSPRRCDIIIISGRKEK		1	0.0254157	0.132159	-2.91966	H	C	Human Cancer	Label Free	TiO2	Q Exactive	HDLBP	S944	down-regulated	(EGF(15min)/Untreated)@HeLa cells-Log2FC (calc)	Prat_199
25159151	TGKRANCEAARSRILSIQKDLANIAEVEVSI		0.99999	0.00889229	20.0607	4.3263	H	C	Human Cancer	Label Free	TiO2	Q Exactive	HDLBP	S645	Up-regulated	(EGF(15min)/Untreated)@HeLa cells-Log2FC (calc)	Prat_199
25159151	RSGLVPQQIKVATLNSEEESDPPTYKDAFPP		1	0.000217703	0.403477	-1.30944	H	C	Human Cancer	Label Free	TiO2	Q Exactive	HDLBP	S31	down-regulated	(Nocodazole/Untreated)@HeLa cells TiO2-Log2FC (calc)	Prat_203
25159151	AEHRSGLVPQQIKVATLNSEEESDPPTYKDA		0.999553	0.0210701	0.25	-2	H	C	Human Cancer	Label Free	TiO2	Q Exactive	HDLBP	T28	down-regulated	(Nocodazole/Untreated)@HeLa cells TiO2-Log2FC (calc)	Prat_203
25404012		VATLNS(ph)EEESDPPTYK	0.999757		0.73007		H	C	Lung adenocarcinoma	SILAC	TiO2	LTQ Orbitrap Elite+LTQ Orbitrap	HDLBP	S31	down-regulated	(EGF/Control)@H1975 cell line-AbsFC	Prat_15
25404012		VATLNS(ph)EEESDPPTYK	0.999168		0.71844		H	C	Lung adenocarcinoma	SILAC	TiO2	LTQ Orbitrap Elite+LTQ Orbitrap	HDLBP	S31	down-regulated	(EGF/Control)@H3255 cell line-AbsFC	Prat_17
25404012		SSVAVLTQES(ph)FAEHR	0.875069		1.3446		H	C	Lung adenocarcinoma	SILAC	TiO2	LTQ Orbitrap Elite+LTQ Orbitrap	HDLBP	S11	Up-regulated	(EGF/Control)@H3255 cell line-AbsFC	Prat_17
25404012		MDY(ph)VEINIDHK	1		0.68741		H	C	Lung adenocarcinoma	SILAC	TiO2	LTQ Orbitrap Elite+LTQ Orbitrap	HDLBP	Y437	down-regulated	(Erlotinib+EGF/Control)@H3255 cell line-AbsFC	Prat_20
26278961	VATLNSEEESDPPTYKDAFPPLPEK				1.57271	0.653254	H	C	Pan Cancer	dimethyl-labelling	TiO2	Q Exactive	HDLBP	S35	Up-regulated	(CIP2A siRNA/Control)@HeLa cells CNA-Log2FC (calc)	Prat_73
26278961	VATLNSEEESDPPTYKDAFPPLPEK				0.497017	-1.00863	H	C	Pan Cancer	dimethyl-labelling	TiO2	Q Exactive	HDLBP	S35	down-regulated	(CIP2A siRNA/Control)@HeLa cells GPNA-Log2FC (calc)	Prat_76
26278961	VATLNSEEESDPPTYKDAFPPLPEK				0.75901	-0.397808	H	C	Pan Cancer	dimethyl-labelling	TiO2	Q Exactive	HDLBP	S35	down-regulated	(CIP2A siRNA/Control)@HeLa cells QPNA-Log2FC (calc)	Prat_81
26278961	VATLNSEEESDPPTYKDAFPPLPEK				4.08806	2.03142	H	C	Pan Cancer	dimethyl-labelling	TiO2	Q Exactive	HDLBP	S35	Up-regulated	(OA/Control)@HeLa cells CNA-Log2FC (calc)	Prat_83
26278961	VATLNSEEESDPPTYKDAFPPLPEK				2.02984	1.02137	H	C	Pan Cancer	dimethyl-labelling	TiO2	Q Exactive	HDLBP	S35	Up-regulated	(OA/Control)@HeLa cells GCNA-Log2FC (calc)	Prat_85
26278961	VATLNSEEESDPPTYKDAFPPLPEK				2.26383	1.17876	H	C	Pan Cancer	dimethyl-labelling	TiO2	Q Exactive	HDLBP	S35	Up-regulated	(OA/Control)@HeLa cells GPNA-Log2FC (calc)	Prat_87
26278961	VATLNSEEESDPPTYKDAFPPLPEK				2.10751	1.07554	H	C	Pan Cancer	dimethyl-labelling	TiO2	Q Exactive	HDLBP	S35	Up-regulated	(OA/Control)@HeLa cells QCNA-Log2FC (calc)	Prat_89
26278961	VATLNSEEESDPPTYKDAFPPLPEK				3.06519	1.61598	H	C	Pan Cancer	dimethyl-labelling	TiO2	Q Exactive	HDLBP	S35	Up-regulated	(OA/Control)@HeLa cells QPNA-Log2FC (calc)	Prat_95
26278961	VATLNSEEESDPPTYKDAFPPLPEK				1.48024	0.565832	H	C	Pan Cancer	dimethyl-labelling	TiO2	Q Exactive	HDLBP	S35	Up-regulated	(RAS siRNA/Control)@HeLa cells CNA-Log2FC (calc)	Prat_96
26278961	VATLNSEEESDPPTYKDAFPPLPEK				0.696992	-0.520787	H	C	Pan Cancer	dimethyl-labelling	TiO2	Q Exactive	HDLBP	S35	down-regulated	(RAS siRNA/Control)@HeLa cells GCNA-Log2FC (calc)	Prat_97
26278961	VATLNSEEESDPPTYKDAFPPLPEK				0.505508	-0.984195	H	C	Pan Cancer	dimethyl-labelling	TiO2	Q Exactive	HDLBP	S35	down-regulated	(RAS siRNA/Control)@HeLa cells GPNA-Log2FC (calc)	Prat_98
26278961	VATLNSEEESDPPTYKDAFPPLPEK				0.736273	-0.441688	H	C	Pan Cancer	dimethyl-labelling	TiO2	Q Exactive	HDLBP	S35	down-regulated	(RAS siRNA/Control)@HeLa cells QCNA-Log2FC (calc)	Prat_99
26278961	VATLNSEEESDPPTYKDAFPPLPEK				0.748943	-0.417073	H	C	Pan Cancer	dimethyl-labelling	TiO2	Q Exactive	HDLBP	S35	down-regulated	(RAS siRNA/Control)@HeLa cells QPNA-Log2FC (calc)	Prat_100
26462736		KVATLNS(ph)EEESDPPTYKD		0.03		0.71	H	C	Protein phosphatase 6 role in mitotic cells	SILAC	TiO2	Q-Exactive Plus	HDLBP	S31	Up-regulated	(Baculovirus+shPP6c/Baculovirus)@HeLa cells-Log2FC	Prat_128
26503514		VATLNS(ph)EEESDPPTYK	0.962689		0.61581	-0.699443	H	C	Breast Cancer	SILAC	TiO2	Orbitrap Velos ETD	HDLBP	S31	down-regulated	(Dasatinib/FGF1)@SUM52 cells(FAIMS MSMS )-Log2FC (calc)	Prat_134
26503514		VATLNS(ph)EEESDPPTYK	1		0.56013	-0.836166	H	C	Breast Cancer	SILAC	TiO2	Orbitrap Velos ETD	HDLBP	S31	down-regulated	(Dasatinib/FGF1)@SUM52 cells(LC MSMS )-Log2FC (calc)	Prat_140
26503514		VATLNS(ph)EEESDPPTYK	0.962689		0.544	-0.878321	H	C	Breast Cancer	SILAC	TiO2	Orbitrap Velos ETD	HDLBP	S31	down-regulated	(SU5402/FGF1)@SUM52 cells(FAIMS MSMS)-Log2FC (calc)	Prat_130
26503514		VATLNS(ph)EEESDPPTYK	1		0.61978	-0.690172	H	C	Breast Cancer	SILAC	TiO2	Orbitrap Velos ETD	HDLBP	S31	down-regulated	(SU5402/FGF1)@SUM52 cells(LC MSMS)-Log2FC (calc)	Prat_132
26503892		VATLNS(ph)EEESDPPTYK	0.999487			-1.16385	H	C	Lung adenocarcinoma	dimethyl labeling	TiO2	LTQ-Orbitrap XL	HDLBP	S31	down-regulated	(Citreoviridin(24h)/DMSO)@CL1-0 cells-Log2FC	Prat_149
26503892		VATLNS(ph)EEESDPPTYK	0.999487			-1.17121	H	C	Lung adenocarcinoma	dimethyl labeling	TiO659	LTQ-Orbitrap XL	HDLBP	S31	down-regulated	(Citreoviridin(36h)/DMSO)@CL1-0 cells-Log2FC	Prat_153
26503892		VATLNS(ph)EEESDPPTYK	0.999487			-1.66612	H	C	Lung adenocarcinoma	dimethyl labeling	TiO927	LTQ-Orbitrap XL	HDLBP	S31	down-regulated	(Citreoviridin(48h)/DMSO)@CL1-0 cells-Log2FC	Prat_155
27136326	RSGLVPQQIKVATLNSEEESDPPTYKDAFPP	_VATLNS(ph)EEESDPPTYK_				0.4111	H	C	Growth factor stimulation	SILAC	TiO2	LTQ-Orbitrap Velos	HDLBP	S31	Up-regulated	(TGF-alpha(40min)/Unstimulated)@HeLa cells-Avg Log2FC	Prat_196
27136326	RSGLVPQQIKVATLNSEEESDPPTYKDAFPP	_VATLNS(ph)EEESDPPTYK_				0.3789	H	C	Growth factor stimulation	SILAC	TiO2	LTQ-Orbitrap Velos	HDLBP	S31	Up-regulated	(TGF-alpha(8min)/Unstimulated)@HeLa cells-Avg Log2FC	Prat_198
27762562	RSGLVPQQIKVATLNSEEESDPPTYKDAFPP		0.999984			-0.672083	H	C	Infection	SILAC	TiO2	LTQ Orbitrap Velos	HDLBP	S31	down-regulated	(S. aureus (120min)/Control)@16HBE14o cell line)-Log2FC	Prat_241
27794612		DCDPGS(ph)PRR	1	0.00525987	1.30598		H	C	Squamous cell carcinoma	TMT	Fe IMAC	Q Exactive	HDLBP	S944	Up-regulated	(Gefitinib/DMSO)@A431cell line-AbsFC (calc)	Prat_249
27834733	VATLNSEEESDPPTYK	VATLNS(ph)EEESDPPTYK			0.59625		H	C	Glioblastoma	SILAC	TiO2	LTQ-Orbitrap Velos	HDLBP	S31	down-regulated	(RAS-NHA cells/IDH1mut)@NHA cells-AbsFC	Prat_255
28102081	MGPKGSRIQQITRDFSVQIKFPDREENAVHS		1	1.71893e-05		1.69301	H	C	Breast Tumor	TMT	TIO2+Anti-pY	Q Exactive HF	HDLBP	S904	Up-regulated	(Her2+ve AU565 cell /Her2-ve T47D cell-Log2FC	Prat_285
28102081	MGPKGSRIQQITRDFSVQIKFPDREENAVHS		1	1.71893e-05		1.69301	H	C	Breast Tumor	TMT	TIO2+Anti-pY	Q Exactive HF	HDLBP	S904	Up-regulated	(Her2+ve AU565 cell/Her2-ve MDA-MB-231 cell-Log2FC	Prat_287
28102081	MGPKGSRIQQITRDFSVQIKFPDREENAVHS		1	1.71893e-05		1.693014241;1.693014241;1.693014241	H	C	Breast Tumor	TMT	TIO2+Anti-pY	Q Exactive HF	HDLBP	S904	Up-regulated	(Her2+ve HCC1954 cell/Her2-ve HCC1500 cell-Log2FC	Prat_289
28102081	MGPKGSRIQQITRDFSVQIKFPDREENAVHS		1	1.71893e-05		1.69301	H	C	Breast Tumor	TMT	TIO2+Anti-pY	Q Exactive HF	HDLBP	S904	Up-regulated	(Her2+ve SKBR3/CAMA1 cell/Her2-ve T47D cell-Log2FC	Prat_291
28102081	MGPKGSRIQQITRDFSVQIKFPDREENAVHS		0.986426	0.0015262		0.456455	H	C	Breast Tumor	TMT	TIO2+Anti-pY	Q Exactive HF	HDLBP	S904	Up-regulated	(Her2+ve/Her2-ve)@AU565+MDA-MB-231 cell-Log2FC	Prat_277
28102081	DEAGEGREAKDCDPGSPRRCDIIIISGRKEK		0.92806	0.0125876		0.665513	H	C	Breast Tumor	TMT	TIO2+Anti-pY	Q Exactive HF	HDLBP	S944	Up-regulated	(Her2+ve/Her2-ve)@AU565+MDA-MB-231 cell-Log2FC	Prat_277
28102081	MGPKGSRIQQITRDFSVQIKFPDREENAVHS		0.986426	0.0015262		0.456455	H	C	Breast Tumor	TMT	TIO2+Anti-pY	Q Exactive HF	HDLBP	S904	Up-regulated	(Her2+ve/Her2-ve)@AU565+T47D cell-Log2FC	Prat_279
28102081	DEAGEGREAKDCDPGSPRRCDIIIISGRKEK		0.92806	0.0125876		0.665513	H	C	Breast Tumor	TMT	TIO2+Anti-pY	Q Exactive HF	HDLBP	S944	Up-regulated	(Her2+ve/Her2-ve)@AU565+T47D cell-Log2FC	Prat_279
28102081	DEAGEGREAKDCDPGSPRRCDIIIISGRKEK		0.988571	0.92806		0.665512718;0.665512718	H	C	Breast Tumor	TMT	TIO2+Anti-pY	Q Exactive HF	HDLBP	S944	Up-regulated	(Her2+ve/Her2-ve)@HCC1954+HCC1500 cell-Log2FC	Prat_281
28102081	MGPKGSRIQQITRDFSVQIKFPDREENAVHS		0.920321	0.986426		0.456455438;0.456455438	H	C	Breast Tumor	TMT	TIO2+Anti-pY	Q Exactive HF	HDLBP	S904	Up-regulated	(Her2+ve/Her2-ve)@HCC1954+HCC1500 cell-Log2FC	Prat_281
28102081	DEAGEGREAKDCDPGSPRRCDIIIISGRKEK		0.888381	0.0125876		0.665513	H	C	Breast Tumor	TMT	TIO2+Anti-pY	Q Exactive HF	HDLBP	S944	Up-regulated	(Her2+ve/Her2-ve)@SKBR3/CAMA1+T47D cell-Log2FC	Prat_283
28102081	MGPKGSRIQQITRDFSVQIKFPDREENAVHS		0.901776	0.0015262		0.456455	H	C	Breast Tumor	TMT	TIO2+Anti-pY	Q Exactive HF	HDLBP	S904	Up-regulated	(Her2+ve/Her2-ve)@SKBR3/CAMA1+T47D cell-Log2FC	Prat_283
28302921	RSGLVPQQIKVATLNSEEESDPPTYKDAFPP	_VATLNS(ph)EEESDPPTYK_	1		1.46807	0.553918	H	C	Radiotherapy	SILAC	IMAC+TiO85	LTQ-Orbitrap XL	HDLBP	S31	Up-regulated	(Carbon ion(2Gy)/Sham irradiated)@A549 cell line-Log2FC	Prat_317
28302921		VATLNS(ph)EEESDPPTYK	1		1.55607	0.637904	H	C	Radiotherapy	SILAC	IMAC+TiO147	LTQ-Orbitrap XL	HDLBP	S31	Up-regulated	(Protons(3.5Gy)/Sham irradiated)@A549 cell line-Log2FC	Prat_319
28331001	EQIEGMVKDLINRMDYVEINIDHKFHRHLIG	_MDY(ph)VEINIDHK_	1		0.50924		H	C	Lung adenocarcinoma	SILAC	PY1000+PY100	LTQ-Orbitrap Elite	HDLBP	Y437	down-regulated	(Afatinib+EGF(3min)/EGF(3min))@H3255 cells-AbsFC	Prat_873
28331001	EQIEGMVKDLINRMDYVEINIDHKFHRHLIG	_MDY(ph)VEINIDHK_	1		0.64853		H	C	Lung adenocarcinoma	SILAC	PY1000+PY100	LTQ-Orbitrap Elite	HDLBP	Y437	down-regulated	(Afatinib+EGF(3min)/Serum starved)@H3255 cells-AbsFC	Prat_874
28331001	EQIEGMVKDLINRMDYVEINIDHKFHRHLIG	_MDY(ph)VEINIDHK_	1		0.47107		H	C	Lung adenocarcinoma	SILAC	PY1000+PY100	LTQ-Orbitrap Elite	HDLBP	Y437	down-regulated	(Erlotinib+EGF(3min)/EGF(3min))@H3255 cells-AbsFC	Prat_889
28331001	EQIEGMVKDLINRMDYVEINIDHKFHRHLIG	_MDY(ph)VEINIDHK_	1		0.56042		H	C	Lung adenocarcinoma	SILAC	PY1000+PY100	LTQ-Orbitrap Elite	HDLBP	Y437	down-regulated	(Erlotinib+EGF(3min)/Serum starved)@H3255 cells-AbsFC	Prat_893
28450419	VKKSQHKYVIGPKGNSLQEILERTGVSVEIP	GNS(ph)LQEILER			1.3191		H	C	Acute Myeloid Leukemia	SILAC	IMAC	LTQ Orbitrap Velos	HDLBP	S317	Up-regulated	(Sorafenib(0.01ÂµM)/DMSO)@MV4-11 cells-AvgFC	Prat_325
28450419	NIAEVEVSIPAKLHNSLIGTKGRLIRSIMEE	LHNS(ph)LIGTK			1.3013		H	C	Acute Myeloid Leukemia	SILAC	IMAC	LTQ Orbitrap Velos	HDLBP	S667	Up-regulated	(Sorafenib(0.01ÂµM)/DMSO)@SKM1 cells-AvgFC	Prat_331
28450419	VKKSQHKYVIGPKGNSLQEILERTGVSVEIP	GNS(ph)LQEILER			1.62707		H	C	Acute Myeloid Leukemia	SILAC	IMAC	LTQ Orbitrap Velos	HDLBP	S317	Up-regulated	(Sorafenib(0.2ÂµM)/DMSO)@SKM1 cells-AvgFC	Prat_337
28656000	VATLNSEEESDPPTYK			0.00269	0.41;0.41		H	C	Breast Cancer	iTRAQ	TiO	LCMS-IT-TOF	HDLBP	S31	down-regulated	(PRKD3 siRNA/control siRNA)@MDA-MB-231 Cells-AvgFC	Prat_366
28674419	IKVATLNSEEESDPP			0.00469	2.27636		H	C	cell cycle arrest	TMT	TiO2	Q-Exactive	HDLBP	S31	Up-regulated	(Mitotic arrest/Untreated)@HeLa cells-AbsFC	Prat_368
28674419	IKVATLNSEEESDPP			0.0429	1.51211		H	C	cell cycle arrest	TMT	TiO2	Q-Exactive	HDLBP	S31	Up-regulated	(Pervanadate/Untreated)@HeLa cells-AbsFC	Prat_370
29414761	APDMSSSEEFPSFGAQVAPK	APDMS(ph)SSEEFPSFGAQVAPK			0.57715	-0.792982	H	C	Liver Cancer	SILAC	TiO2	Orbitrap Q-Exactive HF	HDLBP	S1245	down-regulated	(Palmitate+Insulin/Insulin)@HepG2 cells-Log2FC (calc)	Prat_226
29414761	APDMSSSEEFPSFGAQVAPK	APDMSSS(ph)EEFPSFGAQVAPK			0.465;0.58628;0.621;0.64348	-0.636032786;-0.687334826;-0.770338253;-1.104697379	H	C	Liver Cancer	SILAC	TiO2	Orbitrap Q-Exactive HF	HDLBP	S1247	down-regulated	(Palmitate+Insulin/Insulin)@HepG2 cells-Log2FC (calc)	Prat_226
29414761	DFSVQIK	DFS(ph)VQIK			0.44575;0.50507;0.50584;0.51731;0.53437;0.56101;0.59799;0.60944;0.61271;0.6457;0.65664;0.6684;0.67685;0.68565	-0.544455775;-0.563091948;-0.581216361;-0.606825459;-0.631064068;-0.706723697;-0.714443902;-0.741806736;-0.833901608;-0.904089079;-0.950899015;-0.98324697;-0.985444743;-1.165693297	H	C	Liver Cancer	SILAC	TiO2	Orbitrap Q-Exactive HF	HDLBP	S904	down-regulated	(Palmitate/Untreated)@HepG2 cells-Log2FC (calc)	Prat_227
29414761	DCDPGSPRR	DCDPGS(ph)PRR			0.19631;0.73672	-0.440811686;-2.34879443	H	C	Liver Cancer	SILAC	TiO2	Orbitrap Q-Exactive HF	HDLBP	S944	down-regulated	(Palmitate/Untreated)@HepG2 cells-Log2FC (calc)	Prat_227
29414761	DAPWTASSSEK	DAPWTAS(ph)SSEK			0.7103;0.76847	-0.379939155;-0.49349961	H	C	Liver Cancer	SILAC	TiO2	Orbitrap Q-Exactive HF	HDLBP	S1236	down-regulated	(Palmitate/Untreated)@HepG2 cells-Log2FC (calc)	Prat_227
29496907	LRGEPEKLGQALTEVYAKANSFTVSSVAAPS	_LGQALTEVY(ph)AK_	0.998895			21.9605	H	C	SRMSÂ analysis	Label free	p-Tyr 2211	Q Exactive HF	HDLBP	Y358	Up-regulated	(GFP WT SRMS/Control)@HEK293 cell line R1-Log2FC (calc)	Prat_228
29496907	LRGEPEKLGQALTEVYAKANSFTVSSVAAPS	_LGQALTEVY(ph)AK_	0.998895			22.2517	H	C	SRMSÂ analysis	Label free	p-Tyr 2049	Q Exactive HF	HDLBP	Y358	Up-regulated	(GFP WT SRMS/Control)@HEK293 cell line R2-Log2FC (calc)	Prat_230
29507054	RSGLVPQQIKVATLNSEEESDPPTYKDAFPP		0.999999	0.0246948		1.02171	H	C	Melanoma	TMT	TiO2	HF Q-Exactive Orbitrap	HDLBP	S31	Up-regulated	(Dabra+XL888/Dabra)@SK-Mel24-Log2FC	Prat_240
29507054	RSGLVPQQIKVATLNSEEESDPPTYKDAFPP		0.999999	0.00405094		0.674461	H	C	Melanoma	TMT	TiO2	HF Q-Exactive Orbitrap	HDLBP	S31	Up-regulated	(XL888(Hsp90i)/Control)@SK-Mel24-Log2FC	Prat_248
29507054	RSGLVPQQIKVATLNSEEESDPPTYKDAFPP		0.999999	0.00963607		1.32581	H	C	Melanoma	TMT	TiO2	HF Q-Exactive Orbitrap	HDLBP	S31	Up-regulated	(XL888(Hsp90i)/Dabra(BRAFi))@SK-Mel24-Log2FC	Prat_257
30459283	KDCDPGSPRRCDI		1		1.45266		H	C	Neuroblastoma	SILAC	TIO2	Q Exactive HF-X	HDLBP	S944	Up-regulated	(LDK378/DMSO)@NB1 cell-AvgFC	Prat_911
30459283	KDCDPGSPRRCDI		1		1.7003		H	C	Neuroblastoma	SILAC	TIO2	Q Exactive HF-X	HDLBP	S944	Up-regulated	(TAE684/DMSO)@NB1 cell-AvgFC	Prat_912
30890564	RSGLVPQQIKVATLNSEEESDPPTYKDAFPP		1	< 0.05	1.3336		H	C	Melanoma	SILAC	TiO2	Q Exactive HF	HDLBP	S31	Up-regulated	(BRAFV 600E mutant (A375S)/A375 Nes-KO)@A375 cells R1-AbsFC	Prat_327
30890564	RSGLVPQQIKVATLNSEEESDPPTYKDAFPP		1	< 0.05	1.3271		H	C	Melanoma	SILAC	TiO2	Q Exactive HF	HDLBP	S31	Up-regulated	(BRAFV 600E mutant (A375S)/A375 Nes-KO)@A375 cells R2-AbsFC	Prat_324
30890564	RSGLVPQQIKVATLNSEEESDPPTYKDAFPP		1	< 0.05	0.73935		H	C	Melanoma	SILAC	TiO2	Q Exactive HF	HDLBP	S31	down-regulated	(Vemurafenib res(A375R)/BRAFV 600E mutant(A375S))@A375 cells R1-AbsFC	Prat_320
31221721		DFSVQIK	100			-1.8085	H	C	Breast Cancer	DimethylÂ	TiO2	Â Q Exactive quadrupole	HDLBP	S904	down-regulated	(Epithelial/Mesenchymal)@HMLE cells R1-Log2FC	Prat_344
31221721		DCDPGSPR	100.0;100.0			1.84366	H	C	Breast Cancer	DimethylÂ	TiO2	Â Q Exactive quadrupole	HDLBP	S944	Up-regulated	(Epithelial/Mesenchymal)@HMLE cells R1-Log2FC	Prat_344
31221721		DFSVQIK	100			-3.07035	H	C	Breast Cancer	DimethylÂ	TiO2	Â Q Exactive quadrupole	HDLBP	S904	down-regulated	(Epithelial/Mesenchymal)@HMLE cells R2-Log2FC	Prat_346
31709285		mDY(ph)VEINIDHk			2.862		H	C	Hepatoma	iTRAQ	TiO2	Q-Exactive Plus	HDLBP	Y437	Up-regulated	(MHCC97H high metastatic/Hep3B nonmetastatic)@ HCC cell line-AvgFC	Prat_375
31709285		mDY(ph)VEINIDHk			2.284		H	C	Hepatoma	iTRAQ	TiO2	Q-Exactive Plus	HDLBP	Y437	Up-regulated	(MHCC97L mod metastatic/Hep3B nonmetastatic)@ HCC cell line-AvgFC	Prat_377
32032466	DEAGEGREAKDCDPGSPRRCDIIIISGRKEK		1		2.09604		H	C	Infection	SILAC	TiO2	Q-Exactive Plus Hybrid Quadrupole-Orbitrap	HDLBP	S944	Up-regulated	(Ad2(12h)/Mock)@IMR-90 cells HL-AbsFC	Prat_917
32032466	RSGLVPQQIKVATLNSEEESDPPTYKDAFPP		1		1.48606		H	C	Infection	SILAC	TiO2	Q-Exactive Plus Hybrid Quadrupole-Orbitrap	HDLBP	S31	Up-regulated	(Ad2(12h)/Mock)@IMR-90 cells HL-AbsFC	Prat_917
32032466	MGPKGSRIQQITRDFSVQIKFPDREENAVHS		1		4.2673		H	C	Infection	SILAC	TiO2	Q-Exactive Plus Hybrid Quadrupole-Orbitrap	HDLBP	S904	Up-regulated	(Ad2(24h)/Mock)@IMR-90 cells HL-AbsFC	Prat_921
32032466	_____MSSVAVLTQESFAEHRSGLVPQQIKV		0.972183		1.6436		H	C	Infection	SILAC	TiO2	Q-Exactive Plus Hybrid Quadrupole-Orbitrap	HDLBP	S11	Up-regulated	(Ad2(24h)/Mock)@IMR-90 cells HL-AbsFC	Prat_921
32032466	RSGLVPQQIKVATLNSEEESDPPTYKDAFPP		1		1.44542		H	C	Infection	SILAC	TiO2	Q-Exactive Plus Hybrid Quadrupole-Orbitrap	HDLBP	S31	Up-regulated	(Ad2(24h)/Mock)@IMR-90 cells LH-AbsFC	Prat_920
32032466	RSGLVPQQIKVATLNSEEESDPPTYKDAFPP		1		1.39429		H	C	Infection	SILAC	TiO2	Q-Exactive Plus Hybrid Quadrupole-Orbitrap	HDLBP	S31	Up-regulated	(Ad2(2h)/Mock)@IMR-90 cells HL-AbsFC	Prat_918
32032466	DEAGEGREAKDCDPGSPRRCDIIIISGRKEK		1		2.03982		H	C	Infection	SILAC	TiO2	Q-Exactive Plus Hybrid Quadrupole-Orbitrap	HDLBP	S944	Up-regulated	(Ad2(2h)/Mock)@IMR-90 cells HL-AbsFC	Prat_918
32032466	DEAGEGREAKDCDPGSPRRCDIIIISGRKEK		1		1.67163		H	C	Infection	SILAC	TiO2	Q-Exactive Plus Hybrid Quadrupole-Orbitrap	HDLBP	S944	Up-regulated	(Ad2(36h)/Mock)@IMR-90 cells HL-AbsFC	Prat_922
32032466	RSGLVPQQIKVATLNSEEESDPPTYKDAFPP		0.999936		1.41022		H	C	Infection	SILAC	TiO2	Q-Exactive Plus Hybrid Quadrupole-Orbitrap	HDLBP	S31	Up-regulated	(Ad2(36h)/Mock)@IMR-90 cells LH-AbsFC	Prat_924
32032466	DEAGEGREAKDCDPGSPRRCDIIIISGRKEK		1		0.621195		H	C	Infection	SILAC	TiO2	Q-Exactive Plus Hybrid Quadrupole-Orbitrap	HDLBP	S944	down-regulated	(Ad2(36h)/Mock)@IMR-90 cells LH-AbsFC	Prat_924
32032466	MGPKGSRIQQITRDFSVQIKFPDREENAVHS		1		0.24192		H	C	Infection	SILAC	TiO2	Q-Exactive Plus Hybrid Quadrupole-Orbitrap	HDLBP	S904	down-regulated	(Ad2(36h)/Mock)@IMR-90 cells LH-AbsFC	Prat_924
32032466	RSGLVPQQIKVATLNSEEESDPPTYKDAFPP		1		1.60984		H	C	Infection	SILAC	TiO2	Q-Exactive Plus Hybrid Quadrupole-Orbitrap	HDLBP	S31	Up-regulated	(Ad2(6h)/Mock)@IMR-90 cells HL-AbsFC	Prat_916
32032466	DEAGEGREAKDCDPGSPRRCDIIIISGRKEK		1		0.726164		H	C	Infection	SILAC	TiO2	Q-Exactive Plus Hybrid Quadrupole-Orbitrap	HDLBP	S944	down-regulated	(Ad2(6h)/Mock)@IMR-90 cells LH-AbsFC	Prat_923
32071079	VATLNSEEESDPPTYKDAFPPLPEK		Class I	0.00396922		-5.85555	H	C	Drug-response	Label-free	TiO2	Q Exactive quadrupole-orbitrap	HDLBP	S35	down-regulated	(SET(sc-133138) Ab/Control)@HeLa cell line-Log2FC	Prat_402
32156701	DEAGEGREAKDCDPGSPRRCDIIIISGRKEK		1		0.49452		H	C	PP2A substrate specificity	TMT	Ti-IMAC	QExactive HF	HDLBP	S944	down-regulated	(Dox_PP2A overexp/Basal)@OE cells-AbsFC	Prat_410
32409632	EQIEGMVKDLINRMDYVEINIDHKFHRHLIG		1			3.8527	H	C	Breast cancer	SILAC	TIO2	LTQ Orbitrap Velos	HDLBP	Y437	Up-regulated	(SUM52 cell line/MFM223 cell line)-Log2FC	Prat_429
32986951	MDYVEINIDHK	MDY(ph)VEINIDHk			0.369350447;0.388660464	-1.363417735;-1.43693777	H	C	Colorectal Colorectal cancer	SILAC	p-Tyr-1000	Orbitrap Fusion Lumos	HDLBP	Y437	down-regulated	(G12D/KRAS WT parental)@SW48 cell-Log2FC	Prat_506
32986951	MDYVEINIDHK	MDY(ph)VEINIDHk			0.515942	-0.95472	H	C	Colorectal Colorectal cancer	SILAC	p-Tyr-1000	Orbitrap Fusion Lumos	HDLBP	Y437	down-regulated	(G13D/KRAS WT parental)@SW48 cell-Log2FC	Prat_504
33619172	VPQQIKVATLNSEEESDPPTYKDAFPPLPEK	VATLNSEEES(ph)DPPTYK	0.998584	0.00827939	-	-0.444458	H	C	KRASG12C inhibitor study	TMT	IMAC	Q Exactive HF-X	HDLBP	S35	down-regulated	(ARS 1620(24h)/DMSO)@Calu1 cell line-Log2FC	Prat_552
33619172	EQIEGMVKDLINRMDYVEINIDHKFHRHLIG	MDY(ph)VEINIDHK	1	0.0222546		-1.27667	H	C	KRASG12C inhibitor study	TMT	anti-pY-1000	Q Exactive HF-X	HDLBP	Y437	down-regulated	(ARS 1620(24h)/DMSO)@H358 cell line-Log2FC	Prat_555
33619172	DEAGEGREAKDCDPGSPRRCDIIIISGRKEK	EAKDCDPGS(ph)PRR	1	7.42e-05	-	0.421921	H	C	KRASG12C inhibitor study	TMT	IMAC	Q Exactive HF-X	HDLBP	S944	Up-regulated	(ARS 1620(24h)/DMSO)@NCI H1792 cell line-Log2FC	Prat_557
33619172	RSGLVPQQIKVATLNSEEESDPPTYKDAFPP	VATLNS(ph)EEESDPPTYK	0.998327	0.0182968	-	0.544282	H	C	KRASG12C inhibitor study	TMT	IMAC	Q Exactive HF-X	HDLBP	S31	Up-regulated	(ARS 1620(24h)/DMSO)@NCI H1792 cell line-Log2FC	Prat_557
33619172	RSGLVPQQIKVATLNSEEESDPPTYKDAFPP	VATLNS(ph)EEESDPPTYK	0.998327	0.00742007	-	0.731829	H	C	KRASG12C inhibitor study	TMT	IMAC	Q Exactive HF-X	HDLBP	S31	Up-regulated	(ARS 1620(24h)/DMSO)@NCI H358 cell line-Log2FC	Prat_559
33619172	AEEYGGVMVSFPRSGTQSDKVTLKGAKDCVE	SGT(ph)QSDKVTLK	0.855367	0.0202953	-	0.392356	H	C	KRASG12C inhibitor study	TMT	IMAC	Q Exactive HF-X	HDLBP	T842	Up-regulated	(ARS 1620(6h)/DMSO)@Calu1 cell line-Log2FC	Prat_561
33619172	RSGLVPQQIKVATLNSEEESDPPTYKDAFPP	VATLNS(ph)EEESDPPTYK	0.998327	0.022494	-	0.721555	H	C	KRASG12C inhibitor study	TMT	IMAC	Q Exactive HF-X	HDLBP	S31	Up-regulated	(ARS 1620(6h)/DMSO)@Calu1 cell line-Log2FC	Prat_561
33619172	VPQQIKVATLNSEEESDPPTYKDAFPPLPEK	VATLNSEEES(ph)DPPTYK	0.998584	0.0422447	-	0.809355	H	C	KRASG12C inhibitor study	TMT	IMAC	Q Exactive HF-X	HDLBP	S35	Up-regulated	(ARS 1620(6h)/DMSO)@NCI-H358 cell line- Log2FC	Prat_574
33619172	RSGLVPQQIKVATLNSEEESDPPTYKDAFPP	VATLNS(ph)EEESDPPTYK	0.998327	0.0163593	-	0.597885	H	C	KRASG12C inhibitor study	TMT	IMAC	Q Exactive HF-X	HDLBP	S31	Up-regulated	(ARS 1620(6h)/DMSO)@NCI-H358 cell line- Log2FC	Prat_574
33727228	RSGLVPQQIKVATLNSEEESDPPTYKDAFPP	VATLNS(ph)EEESDPPTYK	1		0.59643		H	C	Lung Cancer	SILAC	TiO2	LTQ-Orbitrap Elite	HDLBP	S31	down-regulated	(AZR3 cell line/H1975 cell line Exp1)-AbsFC	Prat_600
33727228	RSGLVPQQIKVATLNSEEESDPPTYKDAFPP	VATLNS(ph)EEESDPPTYK	1		0.44222		H	C	Lung Cancer	SILAC	TiO2	LTQ-Orbitrap Elite	HDLBP	S31	down-regulated	(AZR4 cell line/H1975 cell line Exp1)-AbsFC	Prat_604
33727228	RSGLVPQQIKVATLNSEEESDPPTYKDAFPP	VATLNS(ph)EEESDPPTYK	1		0.5851		H	C	Lung Cancer	SILAC	TiO2	LTQ-Orbitrap Elite	HDLBP	S31	down-regulated	(Osimertinib+AZR3 cell line/Osimertinib+H1975 cell line Exp1)-AbsFC	Prat_618
33727228	EQIEGMVKDLINRMDYVEINIDHKFHRHLIG	MDY(ph)VEINIDHK	1		0.55865		H	C	Lung Cancer	SILAC	TiO2	LTQ-Orbitrap Elite	HDLBP	Y437	down-regulated	(Osimertinib+AZR3 cell line/Osimertinib+H1975 cell line Exp1)-AbsFC	Prat_618
33727228	DEAGEGREAKDCDPGSPRRCDIIIISGRKEK	DCDPGS(ph)PR	1		0.5823		H	C	Lung Cancer	SILAC	TiO2	LTQ-Orbitrap Elite	HDLBP	S944	down-regulated	(Osimertinib+AZR3 cell line/Osimertinib+H1975 cell line Exp1)-AbsFC	Prat_618
33727228	EQIEGMVKDLINRMDYVEINIDHKFHRHLIG	MDY(ph)VEINIDHK	1		0.42836		H	C	Lung Cancer	SILAC	TiO2	LTQ-Orbitrap Elite	HDLBP	Y437	down-regulated	(Osimertinib+AZR4 cell line/Osimertinib+H1975 cell line Exp1)-AbsFC	Prat_622
33727228	DEAGEGREAKDCDPGSPRRCDIIIISGRKEK	DCDPGS(ph)PR	1		0.46547		H	C	Lung Cancer	SILAC	TiO2	LTQ-Orbitrap Elite	HDLBP	S944	down-regulated	(Osimertinib+AZR4 cell line/Osimertinib+H1975 cell line Exp1)-AbsFC	Prat_622
33727228	RSGLVPQQIKVATLNSEEESDPPTYKDAFPP	VATLNS(ph)EEESDPPTYK	1		0.52784		H	C	Lung Cancer	SILAC	TiO2	LTQ-Orbitrap Elite	HDLBP	S31	down-regulated	(Osimertinib+AZR4 cell line/Osimertinib+H1975 cell line Exp1)-AbsFC	Prat_622
33755016		RMDY(ph)VEINIDHKF			1.66443	0.735024	H	C	Breast cancer	TMT	pY+IMAC	Orbitrap Fusion Lumos	HDLBP	Y437	Up-regulated	(SHP099+EGF(10min)+Washout/SHP099+EGF(10min))@MDA-MB-468 cells-Log2FC (calc)	Prat_636
33755016		RMDY(ph)VEINIDHKF			1.49167	0.576931	H	C	Breast cancer	TMT	pY+IMAC	Orbitrap Fusion Lumos	HDLBP	Y437	Up-regulated	(SHP099+EGF(10min)/DMSO+EGF(10min))@MDA-MB-468 cells-Log2FC (calc)	Prat_626
33755016		RMDY(ph)VEINIDHKF			2.29701	1.19976	H	C	Breast cancer	TMT	pY+IMAC	Orbitrap Fusion Lumos	HDLBP	Y437	Up-regulated	(SHP099+EGF(30min)+Washout/SHP099+EGF(30min))@MDA-MB-468 cells-Log2FC (calc)	Prat_638
33755016		RMDY(ph)VEINIDHKF			1.9696	0.977903	H	C	Breast cancer	TMT	pY+IMAC	Orbitrap Fusion Lumos	HDLBP	Y437	Up-regulated	(SHP099+EGF(30min)/DMSO+EGF(30min))@MDA-MB-468 cells-Log2FC (calc)	Prat_632
33755016		RMDY(ph)VEINIDHKF			1.39139	0.476527	H	C	Breast cancer	TMT	pY+IMAC	Orbitrap Fusion Lumos	HDLBP	Y437	Up-regulated	(SHP099+EGF(5min)/DMSO+EGF(5min))@MDA-MB-468 cells-Log2FC (calc)	Prat_634
33768672	TKYMQKMVADIVENSYSISVPIFKQFHKNII	MVADIVENSY(ph)SISVPIFK	0.995271	<0.05		2.96081	H	C	Lung adenocarcinoma	SILAC	P-Tyr-1000	Q Exactive Plus	HDLBP	Y582	Up-regulated	(CD74-ROS1/Control)@HEK-293T cell line-Log2FC	Prat_656
33768672	RIEVEKAFHPFIAGPYNRIVGEIMQETGTRI	AFHPFIAGPY(ph)NR	1	<0.05		3.69939	H	C	Lung adenocarcinoma	SILAC	P-Tyr-1000	Q Exactive Plus	HDLBP	Y241	Up-regulated	(CD74-ROS1/Control)@HEK-293T cell line-Log2FC	Prat_656
33768672	EQIEGMVKDIINRMDYVEINIDHKFHRHIIG	MDY(ph)VEINIDHK	1	<0.05		3.24851	H	C	Lung adenocarcinoma	SILAC	P-Tyr-1000	Q Exactive Plus	HDLBP	Y437	Up-regulated	(CD74-ROS1/Control)@HEK-293T cell line-Log2FC	Prat_656
33768672	IRGEPEKIGQAITEVYAKANSFTVSSVAAPS	IGQAITEVY(ph)AK	0.999996	<0.05		4.32201	H	C	Lung adenocarcinoma	SILAC	P-Tyr-1000	Q Exactive Plus	HDLBP	Y358	Up-regulated	(CD74-ROS1/Control)@HEK-293T cell line-Log2FC	Prat_656
33768672	EQIEGMVKDIINRMDYVEINIDHKFHRHIIG	MDY(ph)VEINIDHK	1	<0.05		5.13398	H	C	Lung adenocarcinoma	SILAC	P-Tyr-1000	Q Exactive Plus	HDLBP	Y437	Up-regulated	(EML4-ALK/Control)@HEK-293T cell line-Log2FC	Prat_657
33768672	TKYMQKMVADIVENSYSISVPIFKQFHKNII	MVADIVENSY(ph)SISVPIFK	0.995271	<0.05		1.21303	H	C	Lung adenocarcinoma	SILAC	P-Tyr-1000	Q Exactive Plus	HDLBP	Y582	Up-regulated	(EML4-ALK/Control)@HEK-293T cell line-Log2FC	Prat_657
33768672	RIEVEKAFHPFIAGPYNRIVGEIMQETGTRI	AFHPFIAGPY(ph)NR	1	<0.05		3.59772	H	C	Lung adenocarcinoma	SILAC	P-Tyr-1000	Q Exactive Plus	HDLBP	Y241	Up-regulated	(EML4-ALK/Control)@HEK-293T cell line-Log2FC	Prat_657
33768672	IRGEPEKIGQAITEVYAKANSFTVSSVAAPS	IGQAITEVY(ph)AK	0.999996	<0.05		4.79318	H	C	Lung adenocarcinoma	SILAC	P-Tyr-1000	Q Exactive Plus	HDLBP	Y358	Up-regulated	(EML4-ALK/Control)@HEK-293T cell line-Log2FC	Prat_657
33768672	IRGEPEKIGQAITEVYAKANSFTVSSVAAPS	IGQAITEVY(ph)AK	0.999996	<0.05		4.03389	H	C	Lung adenocarcinoma	SILAC	P-Tyr-1000	Q Exactive Plus	HDLBP	Y358	Up-regulated	(KIF4B-ALK/Control)@HEK-293T cell line-Log2FC	Prat_658
33768672	RIEVEKAFHPFIAGPYNRIVGEIMQETGTRI	AFHPFIAGPY(ph)NR	1	<0.05		1.33447	H	C	Lung adenocarcinoma	SILAC	P-Tyr-1000	Q Exactive Plus	HDLBP	Y241	Up-regulated	(KIF4B-ALK/Control)@HEK-293T cell line-Log2FC	Prat_658
33768672	EQIEGMVKDIINRMDYVEINIDHKFHRHIIG	MDY(ph)VEINIDHK	1	<0.05		4.53657	H	C	Lung adenocarcinoma	SILAC	P-Tyr-1000	Q Exactive Plus	HDLBP	Y437	Up-regulated	(KIF4B-ALK/Control)@HEK-293T cell line-Log2FC	Prat_658
33768672	TKYMQKMVADIVENSYSISVPIFKQFHKNII	MVADIVENSY(ph)SISVPIFK	0.995271	<0.05		1.79787	H	C	Lung adenocarcinoma	SILAC	P-Tyr-1000	Q Exactive Plus	HDLBP	Y582	Up-regulated	(KIF4B-ALK/Control)@HEK-293T cell line-Log2FC	Prat_658
33768672	RIEVEKAFHPFIAGPYNRIVGEIMQETGTRI	AFHPFIAGPY(ph)NR	1	<0.05		1.51435	H	C	Lung adenocarcinoma	SILAC	P-Tyr-1000	Q Exactive Plus	HDLBP	Y241	Up-regulated	(KIF5B-ALK/Control)@HEK-293T cell line-Log2FC	Prat_432
33768672	EQIEGMVKDIINRMDYVEINIDHKFHRHIIG	MDY(ph)VEINIDHK	1	<0.05		3.87413	H	C	Lung adenocarcinoma	SILAC	P-Tyr-1000	Q Exactive Plus	HDLBP	Y437	Up-regulated	(KIF5B-ALK/Control)@HEK-293T cell line-Log2FC	Prat_432
33768672	TKYMQKMVADIVENSYSISVPIFKQFHKNII	MVADIVENSY(ph)SISVPIFK	0.995271	<0.05		1.54619	H	C	Lung adenocarcinoma	SILAC	P-Tyr-1000	Q Exactive Plus	HDLBP	Y582	Up-regulated	(KIF5B-ALK/Control)@HEK-293T cell line-Log2FC	Prat_432
33768672	IRGEPEKIGQAITEVYAKANSFTVSSVAAPS	IGQAITEVY(ph)AK	0.999996	<0.05		4.59068	H	C	Lung adenocarcinoma	SILAC	P-Tyr-1000	Q Exactive Plus	HDLBP	Y358	Up-regulated	(KIF5B-ALK/Control)@HEK-293T cell line-Log2FC	Prat_432
33768672	RIEVEKAFHPFIAGPYNRIVGEIMQETGTRI	AFHPFIAGPY(ph)NR	1	<0.05		2.88147	H	C	Lung adenocarcinoma	SILAC	P-Tyr-1000	Q Exactive Plus	HDLBP	Y241	Up-regulated	(KIF5B-RET/Control)@HEK-293T cell line-Log2FC	Prat_438
33768672	TKYMQKMVADIVENSYSISVPIFKQFHKNII	MVADIVENSY(ph)SISVPIFK	0.995271	<0.05		2.37198	H	C	Lung adenocarcinoma	SILAC	P-Tyr-1000	Q Exactive Plus	HDLBP	Y582	Up-regulated	(KIF5B-RET/Control)@HEK-293T cell line-Log2FC	Prat_438
33768672	EQIEGMVKDIINRMDYVEINIDHKFHRHIIG	MDY(ph)VEINIDHK	1	<0.05		3.67122	H	C	Lung adenocarcinoma	SILAC	P-Tyr-1000	Q Exactive Plus	HDLBP	Y437	Up-regulated	(KIF5B-RET/Control)@HEK-293T cell line-Log2FC	Prat_438
33768672	IRGEPEKIGQAITEVYAKANSFTVSSVAAPS	IGQAITEVY(ph)AK	0.999996	<0.05		4.74248	H	C	Lung adenocarcinoma	SILAC	P-Tyr-1000	Q Exactive Plus	HDLBP	Y358	Up-regulated	(KIF5B-RET/Control)@HEK-293T cell line-Log2FC	Prat_438
33768672	RIEVEKAFHPFIAGPYNRIVGEIMQETGTRI	AFHPFIAGPY(ph)NR	1	<0.05		3.54179	H	C	Lung adenocarcinoma	SILAC	P-Tyr-1000	Q Exactive Plus	HDLBP	Y241	Up-regulated	(SDC4-ROS1/Control)@HEK-293T cell line-Log2FC	Prat_439
33768672	EQIEGMVKDIINRMDYVEINIDHKFHRHIIG	MDY(ph)VEINIDHK	1	<0.05		4.0538	H	C	Lung adenocarcinoma	SILAC	P-Tyr-1000	Q Exactive Plus	HDLBP	Y437	Up-regulated	(SDC4-ROS1/Control)@HEK-293T cell line-Log2FC	Prat_439
33768672	TKYMQKMVADIVENSYSISVPIFKQFHKNII	MVADIVENSY(ph)SISVPIFK	0.995271	<0.05		4.12022	H	C	Lung adenocarcinoma	SILAC	P-Tyr-1000	Q Exactive Plus	HDLBP	Y582	Up-regulated	(SDC4-ROS1/Control)@HEK-293T cell line-Log2FC	Prat_439
33768672	IRGEPEKIGQAITEVYAKANSFTVSSVAAPS	IGQAITEVY(ph)AK	0.999996	<0.05		3.73141	H	C	Lung adenocarcinoma	SILAC	P-Tyr-1000	Q Exactive Plus	HDLBP	Y358	Up-regulated	(SDC4-ROS1/Control)@HEK-293T cell line-Log2FC	Prat_439
34186244	RSGLVPQQIKVATLNSEEESDPPTYKDAFPP		Class I	0.0054407		-0.802519	H	C	Kinase-study	TMT	TIO2(HAMMOC)	Orbitrap Fusion Lumos	HDLBP	S31	down-regulated	(CX-4945/DMSO)@HEK293T cell line-Log2FC	rat_770
34439388	GQALTEVyAKANSFT	GQALTEVY(ph)AKANSFT		0.0384802	0.355542		H	C	Breast Cancer-activation of AXL	TMT	Py1000	Orbitrap Eclipse	HDLBP	Y358	down-regulated	(GAS6(1h)/Untreated)@MDA MB 231 cells-AbsFC	Prat_783
[truncated: 122 more rows]
