# Supplementary material for: Phosphoproteomic Landscape of HDLBP: Insights into Function and Disease Associations
Source: Int J Mol Sci. 2026 Feb 25;27(5):2147. doi: 10.3390/ijms27052147 (PMC12984401; doi:10.3390/ijms27052147)
Supplement: Supplementary file 1 [file ijms-27-02147-s001.zip › Supplementary material S2.xlsx]

## Sheet: Content
Supplementary file 2
Article title	“Phosphoproteomic Landscape of HDLBP: Insights into Function and Disease Associations”
File contents	High-confidence CPPs that are positively and negatively coregulated with HDLBP predominant phosphosites [after applying filtering parameters]

## Sheet: S31
site1	site2	n_uudd/n_uddu	p-Value	UUDD_PMID_confidence	UUDD_Code_confidence	code_UUDD	Regulation type
HDLBP_S31	NIFK_T234	31	1.72119e-08	10	11	Mitotic arrest,Prostaglandin E2,TGF-beta,Inf_EV-A71,Metformin,BTKi,AZR3/H1975 cells,AZR4/H1975 cells,BRAFV600E+sh-C/EBP(OISb),Caffeine,EGF,RXDX-106 (pan-TAMi)	UUDD
HDLBP_S31	MRTFA_S511	29	1.31219e-07	8	9	ARS 1620 (KRas-G12Ci),Mitotic arrest,Pervanadate,TGF-beta,Inf_EV-A71,Metformin,BTKi,Caffeine,RSK1/2-RNAi,TGNF	UUDD
HDLBP_S31	STAU2_T488	29	2.17139e-06	5	6	TGF-beta,Inf_EV-A71,Metformin,BTKi,PD184352 (MEKi),RSK1/2-RNAi,RXDX-106 (pan-TAMi)	UUDD
HDLBP_S31	WASHC2A_S333	28	5.98695e-08	11	16	Inf_Ad2 Virus,ARS 1620 (KRas-G12Ci),Prostaglandin E2,Inf_EV-A71,BTKi,AZR3/H1975 cells,AZR4/H1975 cells,BI-D1870 (RSKi) + PMA,BRAFV600E+sh-C/EBP(OISb),Caffeine,Nocodazole,Osimertinib+(AZR3/H1975),Osimertinib+(AZR4/H1975),PD184352 (MEKi),RSK1/2-RNAi,RXDX-106 (pan-TAMi),TGNF	UUDD
HDLBP_S31	DTX3L_S221	28	5.98695e-08	7	11	ARS 1620 (KRas-G12Ci),Mitotic arrest,Pervanadate,Inf_EV-A71,Metformin,BTKi,AZR3/H1975 cells,AZR4/H1975 cells,EMT+TGNF,PD184352 (MEKi),RSK1/2-RNAi,TGNF	UUDD
HDLBP_S31	KIF21A_S1212	27	4.06532e-06	8	9	ARS 1620 (KRas-G12Ci),TGF-beta,Metformin,BI-D1870 (RSKi) + PMA,Caffeine,EGF,IL33,NCM,RSK1/2-RNAi,TGNF	UUDD
HDLBP_S31	TASOR2_S219	27	1.24793e-07	8	8	Mitotic arrest,TGF-beta,Inf_EV-A71,Safranal,BTKi,Caffeine,IL33,TGNF,Metformin	UUDD
HDLBP_S31	TTC28_S2108	26	1.64665e-06	10	14	Coumarin,Mitotic arrest,Pervanadate,Inf_EV-A71,Safranal,BTKi,BI-D1870 (RSKi) + PMA,Caffeine,EMT+TGNF,IL33,Nocodazole,PD184352 (MEKi),RSK1/2-RNAi,RXDX-106 (pan-TAMi),Metformin	UUDD
HDLBP_S31	MON1B_S61	26	4.44985e-07	11	13	GFP_FGF10/GFP_UT,Prostaglandin E2,Inf_EV-A71,Metformin,Safranal,BTKi,AZR3/H1975 cells,AZR4/H1975 cells,HB-EGF,TIMP1 (high/low),IL33,Nocodazole,PD184352 (MEKi),RSK1/2-RNAi	UUDD
HDLBP_S31	ESS2_S292	26	1.27504e-06	9	13	ARS 1620 (KRas-G12Ci),Coumarin,GFP_FGF10/GFP_UT,Prostaglandin E2,Proton irradiation,BTKi,AZR3/H1975 cells,AZR4/H1975 cells,Caffeine,IL33,Nocodazole,Osimertinib+(AZR3/H1975),Osimertinib+(AZR4/H1975),Metformin	UUDD
HDLBP_S31	ANKS1A_T318	26	2.58028e-07	10	12	ARS 1620 (KRas-G12Ci),GFP_FGF10/GFP_UT,Mitotic arrest,TGF-beta,Metformin,BTKi,AZR3/H1975 cells,AZR4/H1975 cells,BI-D1870 (RSKi) + PMA,EGF,EMT+TGNF,IL33,Osimertinib+(AZR3/H1975)	UUDD
HDLBP_S31	UTP11_S241	26	4.44985e-07	7	10	ARS 1620 (KRas-G12Ci),Coumarin,Mitotic arrest,Pervanadate,TGF-beta,Inf_EV-A71,Metformin,AZR3/H1975 cells,AZR4/H1975 cells,BRAFV600E+sh-C/EBP(OISb),Caffeine	UUDD
HDLBP_S31	SF3A1_S451	26	3.39393e-07	9	9	ARS 1620 (KRas-G12Ci),Inf_EV-A71,Metformin,Safranal,BTKi,BRAFV600E+sh-C/EBP(OISb),Caffeine,Silmitasertib (CK2i),IL33,NCM	UUDD
HDLBP_S31	SAC3D1_S402	25	2.48481e-05	10	12	ARS 1620 (KRas-G12Ci),EP-sEVs_hTSCs (Secretory phase),Mitotic arrest,Prostaglandin E2,Inf_EV-A71,BTKi,AZR3/H1975 cells,AZR4/H1975 cells,BI-D1870 (RSKi) + PMA,Caffeine,IL33,RSK1/2-RNAi,Metformin	UUDD
HDLBP_S31	RIF1_S2161	25	7.26131e-05	8	10	Coumarin,Mitotic arrest,Pervanadate,Inf_EV-A71,Metformin,BTKi,BRAFV600E+sh-C/EBP(OISb),Caffeine,IL33,RSK1/2-RNAi,RXDX-106 (pan-TAMi)	UUDD
HDLBP_S31	KNL1_S1076	25	5.01572e-06	7	7	Prostaglandin E2,Inf_EV-A71,Metformin,Safranal,BTKi,Caffeine,IL33,RSK1/2-RNAi	UUDD
HDLBP_S31	CHAF1A_T865	25	6.87455e-07	6	6	Mitotic arrest,Prostaglandin E2,TGF-beta,Inf_EV-A71,Metformin,Caffeine,IL33	UUDD
HDLBP_S31	CHD1L_S636	25	5.29245e-07	4	4	TGF-beta,Inf_EV-A71,Metformin,BTKi,IL33	UUDD
HDLBP_S31	PARG_S137	24	4.60274e-06	9	13	Mitotic arrest,Pervanadate,Prostaglandin E2,Metformin,BTKi,AZR3/H1975 cells,BI-D1870 (RSKi) + PMA,BRAFV600E+sh-C/EBP(OISb),Caffeine,EMT+TGNF,IL33,PD184352 (MEKi),RSK1/2-RNAi,TGNF	UUDD
HDLBP_S31	KIAA1217_S1044	24	1.76738e-06	5	8	Mitotic arrest,Pervanadate,Metformin,Safranal,BTKi,EMT+TGNF,PD184352 (MEKi),RSK1/2-RNAi,TGNF	UUDD
HDLBP_S31	SLAIN2_S467	24	1.76738e-06	6	7	BCI (DUSP1/6i),Mitotic arrest,Pervanadate,Prostaglandin E2,TGF-beta,Inf_EV-A71,Metformin,BTKi	UUDD
HDLBP_S31	NECTIN2_T410	24	7.30992e-06	6	6	Mitotic arrest,TGF-beta,Inf_EV-A71,Metformin,BI-D1870 (RSKi) + PMA,BRAFV600E+sh-C/EBP(OISb),IL33	UUDD
HDLBP_S31	RRN3_S44	23	3.4553e-07	9	12	ARS 1620 (KRas-G12Ci),Mitotic arrest,Pervanadate,Prostaglandin E2,Inf_EV-A71,BTKi,AZR3/H1975 cells,AZR4/H1975 cells,BI-D1870 (RSKi) + PMA,BRAFV600E+sh-C/EBP(OISb),PD184352 (MEKi),Metformin	UUDD
HDLBP_S31	PRR12_S865	23	2.75498e-06	6	7	Prostaglandin E2,Inf_EV-A71,Metformin,BTKi,Caffeine,IL33,Osimertinib+(AZR3/H1975),Osimertinib+(AZR4/H1975)	UUDD
HDLBP_S31	NIFK_T279	23	1.71045e-06	4	4	Mitotic arrest,TGF-beta,Metformin,Safranal,BTKi	UUDD
HDLBP_S31	ERCC6L_S1188	23	3.48192e-06	4	4	Prostaglandin E2,TGF-beta,Inf_EV-A71,Metformin,Safranal	UUDD
HDLBP_S31	LRRFIP1_S714	22	2.45191e-05	8	13	ARS 1620 (KRas-G12Ci),Inf_EV-A71,Metformin,AZR3/H1975 cells,AZR4/H1975 cells,BI-D1870 (RSKi) + PMA,BRAFV600E+sh-C/EBP(OISb),IL33,NCM,Osimertinib+(AZR3/H1975),Osimertinib+(AZR4/H1975),PD184352 (MEKi),Rapamycin,RSK1/2-RNAi	UUDD
HDLBP_S31	KLC2_S445	22	8.133e-05	7	8	ARS 1620 (KRas-G12Ci),shPPP6C,Mitotic arrest,Pervanadate,Inf_EV-A71,Metformin,BTKi,AZR3/H1975 cells,Caffeine	UUDD
HDLBP_S31	SPATS2L_T498	22	2.15735e-07	6	6	Mitotic arrest,TGF-beta,Metformin,EGF,RXDX-106 (pan-TAMi),TGNF	UUDD
HDLBP_S31	PDS5B_S1259	22	8.47971e-06	5	6	Inf_EV-A71,Metformin,Safranal,BI-D1870 (RSKi) + PMA,Caffeine,IL33,PD184352 (MEKi)	UUDD
HDLBP_S31	CAMSAP1_S1052	22	5.45073e-06	4	5	Mitotic arrest,Pervanadate,TGF-beta,Metformin,Safranal,RSK1/2-RNAi	UUDD
HDLBP_S31	PRAG1_S712	22	6.80726e-06	4	4	TGF-beta,Metformin,Safranal,BTKi,EMT+TGNF	UUDD
HDLBP_S31	SDE2_S278	21	1.62602e-05	9	10	Coumarin,EP-sEVs_hTSCs (Secretory phase),Prostaglandin E2,Inf_EV-A71,Metformin,Safranal,BTKi,BI-D1870 (RSKi) + PMA,IL33,Osimertinib+(AZR3/H1975),RSK1/2-RNAi	UUDD
HDLBP_S31	WDR46_S41	21	1.40651e-06	8	10	Mitotic arrest,Pervanadate,Prostaglandin E2,Inf_EV-A71,BTKi,BI-D1870 (RSKi) + PMA,Caffeine,IL33,RSK1/2-RNAi,Metformin	UUDD
HDLBP_S31	BOP1_T106	21	3.29666e-06	7	10	Coumarin,Mitotic arrest,Pervanadate,Inf_EV-A71,Metformin,BI-D1870 (RSKi) + PMA,PD184352 (MEKi),RSK1/2-RNAi,RXDX-106 (pan-TAMi),TGNF	UUDD
HDLBP_S31	PARVA_S4	21	6.97199e-06	6	8	GFP_FGF10/GFP_UT,Inf_EV-A71,Metformin,AZR3/H1975 cells,AZR4/H1975 cells,BI-D1870 (RSKi) + PMA,Lysophosphatidic acid,RAS Overexp/IDH1mut,RSK1/2-RNAi	UUDD
HDLBP_S31	SLAIN2_S462	21	1.32062e-05	5	6	BCI (DUSP1/6i),Mitotic arrest,Pervanadate,Prostaglandin E2,TGF-beta,Inf_EV-A71,BTKi	UUDD
HDLBP_S31	TMPO_S424	21	1.74601e-06	5	5	Inf_EV-A71,Metformin,Safranal,BTKi,IL33	UUDD
HDLBP_S31	NCOR2_S939	20	2.54223e-05	9	10	Prostaglandin E2,TGF-alpha,TGF-beta,BTKi,AZR3/H1975 cells,AZR4/H1975 cells,BRAFV600E+sh-C/EBP(OISb),Caffeine,EGF,EMT+TGNF,RXDX-106 (pan-TAMi)	UUDD
HDLBP_S31	EAPP_S109	20	1.65404e-05	9	9	ARS 1620 (KRas-G12Ci),EP-sEVs_hTSCs (Secretory phase),Inf_EV-A71,Metformin,Safranal,BTKi,TIMP1 (high/low),Nocodazole,RXDX-106 (pan-TAMi)	UUDD
HDLBP_S31	PARD3_S873	20	9.32411e-06	8	8	ARS 1620 (KRas-G12Ci),GFP_FGF10/GFP_UT,TGF-beta,BTKi,BRAFV600E+sh-C/EBP(OISb),Caffeine,IL33,Nocodazole	UUDD
HDLBP_S31	HNRNPA3_S14	20	3.75789e-05	7	8	Prostaglandin E2,Inf_EV-A71,Metformin,BI-D1870 (RSKi) + PMA,Silmitasertib (CK2i),EGF,NCM,RSK1/2-RNAi,Inf_S. aureus	UUDD
HDLBP_S31	CLPX_S617	20	1.13169e-05	7	7	ARS 1620 (KRas-G12Ci),Prostaglandin E2,Inf_EV-A71,Safranal,BTKi,NCM,Nocodazole,Metformin	UUDD
HDLBP_S31	WIZ_S1517	20	2.0839e-05	6	7	ARS 1620 (KRas-G12Ci),Metformin,Safranal,BTKi,AZR3/H1975 cells,AZR4/H1975 cells,EGF,IL33	UUDD
HDLBP_S31	USP10_S718	20	2.81302e-06	6	6	BRAFV600E(OIS)/BRAFV600E+sh-C/EBP(OISb),Mitotic arrest,TGF-beta,Metformin,Safranal,IL33	UUDD
HDLBP_S31	SURF6_S206	20	2.54223e-05	6	6	ARS 1620 (KRas-G12Ci),Mitotic arrest,TGF-beta,Inf_EV-A71,Metformin,NCM,Nocodazole	UUDD
HDLBP_S31	UHRF1_S639	20	3.09432e-05	6	6	ARS 1620 (KRas-G12Ci),Mitotic arrest,Inf_EV-A71,Metformin,Safranal,IL33,RSK1/2-RNAi	UUDD
HDLBP_S31	SSH1_S576	20	3.75789e-05	6	6	Inf_Ad2 Virus,ARS 1620 (KRas-G12Ci),Metformin,BTKi,BRAFV600E+sh-C/EBP(OISb),IL33,PD184352 (MEKi)	UUDD
HDLBP_S31	EML4_S138	20	5.50631e-05	6	6	Mitotic arrest,Inf_EV-A71,Metformin,Safranal,Caffeine,NCM,RXDX-106 (pan-TAMi)	UUDD
HDLBP_S31	REPS1_S162	20	1.39044e-05	5	5	CCL3L1,Prostaglandin E2,Inf_EV-A71,Metformin,Caffeine,Nocodazole	UUDD
HDLBP_S31	ZCCHC8_S500	20	1.70423e-05	5	5	ARS 1620 (KRas-G12Ci),Pervanadate,Inf_EV-A71,Metformin,Safranal,BTKi	UUDD
HDLBP_S31	RIF1_T409	20	1.39044e-05	4	5	Mitotic arrest,Pervanadate,Inf_EV-A71,Metformin,Safranal,BTKi	UUDD
HDLBP_S31	SH3BP5L_S30	20	2.54223e-05	4	5	TGF-beta,Inf_EV-A71,PD184352 (MEKi),RSK1/2-RNAi,TGNF,Metformin	UUDD
HDLBP_S31	RIF1_S2196	19.5	1.24222e-08	10	12	ARS 1620 (KRas-G12Ci),Mitotic arrest,Pervanadate,TGF-beta,Inf_EV-A71,Metformin,Safranal,BTKi,AZR3/H1975 cells,AZR4/H1975 cells,BRAFV600E+sh-C/EBP(OISb),Caffeine,IL33,RSK1/2-RNAi	UUDD
HDLBP_S31	ZC2HC1A_S223	19	7.01717e-05	8	8	ARS 1620 (KRas-G12Ci),Mitotic arrest,TGF-beta,Metformin,BTKi,BI-D1870 (RSKi) + PMA,BRAFV600E+sh-C/EBP(OISb),EGF,IL33	UUDD
HDLBP_S31	MKI67_S3041	19	7.01717e-05	6	8	Mitotic arrest,Pervanadate,TGF-beta,BTKi,BI-D1870 (RSKi) + PMA,BRAFV600E+sh-C/EBP(OISb),Caffeine,IL33,PD184352 (MEKi)	UUDD
HDLBP_S31	NIBAN2_S681	19	0.000142997	6	8	EP-sEVs_hTSCs (Secretory phase),Prostaglandin E2,Metformin,Safranal,EGF,Osimertinib+(AZR3/H1975),Osimertinib+(AZR4/H1975),PD184352 (MEKi),RSK1/2-RNAi	UUDD
HDLBP_S31	KDM2A_S692	19	0.000868864	7	7	ARS 1620 (KRas-G12Ci),Mitotic arrest,TGF-beta,Inf_EV-A71,BRAFV600E+sh-C/EBP(OISb),EGF,IL33,Nocodazole	UUDD
HDLBP_S31	TRIM32_S335	19	8.40932e-05	6	7	ARS 1620 (KRas-G12Ci),A375R/A375S,Mitotic arrest,Pervanadate,Inf_EV-A71,BTKi,TIMP1 (high/low),Metformin	UUDD
HDLBP_S31	SEC61B_S19	19	3.77607e-06	6	6	TGF-beta,Inf_EV-A71,IL33,NCM,Rapamycin,SU5402 (FGFRi)/FGF1	UUDD
HDLBP_S31	SRGAP2_S206	19	5.84341e-05	6	6	ARS 1620 (KRas-G12Ci),Mitotic arrest,TGF-beta,Inf_EV-A71,Metformin,Safranal,BRAFV600E+sh-C/EBP(OISb)	UUDD
HDLBP_S31	ARHGAP35_S1174	19	2.52775e-06	5	6	Mitotic arrest,Pervanadate,Inf_EV-A71,Metformin,Safranal,BTKi	UUDD
HDLBP_S31	ZNF444_S235	19	2.52775e-06	5	5	Inf_EV-A71,Metformin,Safranal,Caffeine,NCM	UUDD
HDLBP_S31	ZNF428_T108	19	2.26526e-05	4	5	Mitotic arrest,Pervanadate,Inf_EV-A71,Metformin,BTKi,RXDX-106 (pan-TAMi)	UUDD
HDLBP_S31	NUP133_S7	19	2.7502e-05	4	5	Prostaglandin E2,Inf_EV-A71,Metformin,BTKi,BI-D1870 (RSKi) + PMA,RSK1/2-RNAi	UUDD
HDLBP_S31	TRUB1_S11	19	4.85574e-05	4	5	Coumarin,Inf_EV-A71,Metformin,Caffeine,RSK1/2-RNAi,TGNF	UUDD
HDLBP_S31	IRS1_S3	18	3.02346e-09	10	13	Inf_Ad2 Virus,Dabra (BRAFi)+XL888 (HSP90i)/Dabra,EP-sEVs_hTSCs (Secretory phase),Prostaglandin E2,TGF-beta,XL888 (HSP90i),XL888 (HSP90i)/Dabra (BRAFi),Inf_EV-A71,BTKi,AZR3/H1975 cells,AZR4/H1975 cells,EGF,Rapamycin,Metformin	UUDD
HDLBP_S31	SPECC1_S131	18	6.45888e-05	7	12	Coumarin,Metformin,BTKi,AZR3/H1975 cells,AZR4/H1975 cells,Caffeine,EGF,Lysophosphatidic acid,Nocodazole,Osimertinib+(AZR3/H1975),Osimertinib+(AZR4/H1975),PD184352 (MEKi),RSK1/2-RNAi	UUDD
HDLBP_S31	SLAIN2_S391	18	4.49597e-05	9	10	ARS 1620 (KRas-G12Ci),shPPP6C,Mitotic arrest,Metformin,BTKi,BI-D1870 (RSKi) + PMA,BRAFV600E+sh-C/EBP(OISb),IL33,Osimertinib+(AZR3/H1975),RSK1/2-RNAi,TGNF	UUDD
HDLBP_S31	MTCL1_S549	18	0.00029857	8	9	Mitotic arrest,Pervanadate,Prostaglandin E2,TGF-alpha,Inf_EV-A71,Metformin,Safranal,Caffeine,IL33,RSK1/2-RNAi	UUDD
HDLBP_S31	PRRC2A_T609	18	6.32941e-06	6	9	Inf_EV-A71,Metformin,BI-D1870 (RSKi) + PMA,Caffeine,Dasatinib/FGF1,NCM,PD184352 (MEKi),RSK1/2-RNAi,SU5402 (FGFRi)/FGF1	UUDD
HDLBP_S31	BAZ1A_T1547	18	6.45888e-05	8	8	Pervanadate,Prostaglandin E2,Metformin,Safranal,BTKi,BRAFV600E+sh-C/EBP(OISb),Caffeine,IL33,Rapamycin	UUDD
HDLBP_S31	TP53BP1_T1609	18	4.49597e-05	7	8	ARS 1620 (KRas-G12Ci),Mitotic arrest,Pervanadate,Inf_EV-A71,Metformin,BTKi,BRAFV600E+sh-C/EBP(OISb),Caffeine,TGNF	UUDD
HDLBP_S31	CLINT1_T308	18	0.000130034	6	8	Pervanadate,Metformin,Safranal,BI-D1870 (RSKi) + PMA,EGF,IL33,PD184352 (MEKi),RAS Overexp/IDH1mut,RSK1/2-RNAi	UUDD
HDLBP_S31	BAIAP2_S325	18	0.000411084	6	8	ARS 1620 (KRas-G12Ci),Safranal,Caffeine,EMT+TGNF,IL33,Osimertinib+(AZR3/H1975),Osimertinib+(AZR4/H1975),TGNF,Metformin	UUDD
HDLBP_S31	EAPP_S111	18	3.21593e-05	7	7	EP-sEVs_hTSCs (Secretory phase),Inf_EV-A71,Metformin,BTKi,TIMP1 (high/low),Nocodazole,RXDX-106 (pan-TAMi)	UUDD
HDLBP_S31	ATG2B_S255	18	7.71707e-05	7	7	ARS 1620 (KRas-G12Ci),Metformin,Safranal,BTKi,BRAFV600E+sh-C/EBP(OISb),Caffeine,EMT+TGNF,IL33	UUDD
HDLBP_S31	ATAD2_S1243	18	0.000109493	6	6	Mitotic arrest,Prostaglandin E2,Inf_EV-A71,BTKi,BRAFV600E+sh-C/EBP(OISb),Caffeine,Metformin	UUDD
HDLBP_S31	NUP153_S529	18	0.000154129	6	6	ARS 1620 (KRas-G12Ci),Metformin,BTKi,AZR3/H1975 cells,BRAFV600E+sh-C/EBP(OISb),IL33,RSK1/2-RNAi	UUDD
HDLBP_S31	MYBBP1A_S1308	18	0.000562105	6	6	ARS 1620 (KRas-G12Ci),Mitotic arrest,Inf_EV-A71,Metformin,BRAFV600E+sh-C/EBP(OISb),Caffeine,Inf_S. aureus	UUDD
HDLBP_S31	TBC1D16_T99	18	6.45888e-05	4	6	Mitotic arrest,Pervanadate,Inf_EV-A71,Metformin,Safranal,PD184352 (MEKi),RSK1/2-RNAi	UUDD
HDLBP_S31	USP4_S244	18	4.49597e-05	5	5	ARS 1620 (KRas-G12Ci),A375R/A375S,TGF-beta,AZR3/H1975 cells,TGNF,Metformin	UUDD
HDLBP_S31	GIGYF1_S406	18	6.45888e-05	5	5	Mitotic arrest,Inf_EV-A71,Metformin,Safranal,Caffeine,IL33	UUDD
HDLBP_S31	SRRM2_T2329	18	6.45888e-05	5	5	BCI (DUSP1/6i),Mitotic arrest,Inf_EV-A71,Metformin,Caffeine,Silmitasertib (CK2i)	UUDD
HDLBP_S31	MGMT_S201	18	0.000562105	5	5	ARS 1620 (KRas-G12Ci),Prostaglandin E2,Inf_EV-A71,BTKi,IL33,Metformin	UUDD
HDLBP_S31	LMNB1_T5	18	0.000350646	4	5	Inf_EV-A71,Metformin,AZR3/H1975 cells,AZR4/H1975 cells,Caffeine,Citreoviridin	UUDD
HDLBP_S31	PARD3_S692	18	7.63895e-06	4	4	Inf_EV-A71,Metformin,Safranal,BTKi	UUDD
HDLBP_S31	AFTPH_T617	18	7.71707e-05	4	4	Inf_EV-A71,Metformin,Safranal,BTKi,EMT+TGNF	UUDD
HDLBP_S31	NUP214_S1023	17	0.000207122	9	13	ARS 1620 (KRas-G12Ci),BRAFV600E(OIS)/BRAFV600E+sh-C/EBP(OISb),Prostaglandin E2,BTKi,AZR3/H1975 cells,AZR4/H1975 cells,BRAFV600E+sh-C/EBP(OISb),IL33,NCM,Osimertinib+(AZR3/H1975),Osimertinib+(AZR4/H1975),RAS Overexp/IDH1mut,RSK1/2-RNAi	UUDD
HDLBP_S31	ALYREF_S239	17	0.000146703	7	10	Dabra (BRAFi)+XL888 (HSP90i)/Dabra,Mitotic arrest,Pervanadate,Prostaglandin E2,XL888 (HSP90i),XL888 (HSP90i)/Dabra (BRAFi),Inf_EV-A71,Safranal,BTKi,Caffeine,IL33	UUDD
HDLBP_S31	TACC3_S250	17	0.000172967	8	9	ARS 1620 (KRas-G12Ci),Coumarin,Mitotic arrest,AZR3/H1975 cells,AZR4/H1975 cells,BI-D1870 (RSKi) + PMA,BRAFV600E+sh-C/EBP(OISb),EGF,IL33,Metformin	UUDD
HDLBP_S31	HUWE1_S2887	17	0.000328106	8	9	EP-sEVs_hTSCs (Secretory phase),Metformin,BTKi,BI-D1870 (RSKi) + PMA,BRAFV600E+sh-C/EBP(OISb),Dasatinib/FGF1,Lysophosphatidic acid,NCM,RSK1/2-RNAi,RXDX-106 (pan-TAMi)	UUDD
HDLBP_S31	EPB41L2_Y623	17	0.0004471	6	9	Mitotic arrest,Pervanadate,Inf_EV-A71,AZR3/H1975 cells,AZR4/H1975 cells,Caffeine,Nocodazole,Osimertinib+(AZR4/H1975),RXDX-106 (pan-TAMi),Metformin	UUDD
HDLBP_S31	URGCP_S3	17	0.000124187	7	8	Prostaglandin E2,Inf_EV-A71,BTKi,Caffeine,EGF,Osimertinib+(AZR3/H1975),Osimertinib+(AZR4/H1975),RSK1/2-RNAi,Metformin	UUDD
HDLBP_S31	STK3_S385	17	3.05916e-05	6	7	GFP_FGF10/GFP_UT,Mitotic arrest,Pervanadate,Inf_EV-A71,Metformin,Safranal,RSK1/2-RNAi	UUDD
HDLBP_S31	MRTFA_S385	17	0.000146703	6	7	Mitotic arrest,Pervanadate,TGF-alpha,Inf_EV-A71,Metformin,Safranal,Caffeine,RSK1/2-RNAi	UUDD
HDLBP_S31	HDGFL2_S490	17	0.000328106	6	7	Prostaglandin E2,Inf_EV-A71,BTKi,BI-D1870 (RSKi) + PMA,IL33,NCM,PD184352 (MEKi),RXDX-106 (pan-TAMi)	UUDD
HDLBP_S31	MAPT_S519	17	0.0004471	6	7	Coumarin,Prostaglandin E2,Inf_EV-A71,BI-D1870 (RSKi) + PMA,IL33,Nocodazole,RSK1/2-RNAi,Metformin	UUDD
HDLBP_S31	PTOV1_S36	17	0.000124187	5	7	ARS 1620 (KRas-G12Ci),Inf_EV-A71,BTKi,BI-D1870 (RSKi) + PMA,IL33,PD184352 (MEKi),RSK1/2-RNAi,Metformin	UUDD
HDLBP_S31	PPP1R13L_S567	17	0.000328106	6	6	GFP_FGF10/GFP_UT,Mitotic arrest,Metformin,Safranal,EGF,RXDX-106 (pan-TAMi),TGNF	UUDD
HDLBP_S31	AMMECR1L_S74	17	8.84688e-05	5	6	shPPP6C,Mitotic arrest,Pervanadate,Inf_EV-A71,Metformin,Safranal,BTKi	UUDD
HDLBP_S31	E2F4_T14	17	1.82995e-05	5	5	TGF-beta,Metformin,BTKi,EGF,Nocodazole	UUDD
HDLBP_S31	PTPN14_S512	17	1.82995e-05	5	5	TGF-beta,Inf_EV-A71,Safranal,TGNF,Metformin	UUDD
HDLBP_S31	CLSPN_S846	17	0.000104922	5	5	Inf_EV-A71,Metformin,Safranal,BTKi,Silmitasertib (CK2i),Nocodazole	UUDD
HDLBP_S31	ZNF428_S99	17	7.44439e-05	4	5	Mitotic arrest,Pervanadate,Prostaglandin E2,Inf_EV-A71,Metformin,Caffeine	UUDD
HDLBP_S31	ARHGEF12_S1327	17	8.84688e-05	4	5	Inf_EV-A71,Metformin,BTKi,EMT+TGNF,RSK1/2-RNAi,TGNF	UUDD
HDLBP_S31	TMPO_S351	17	4.27275e-05	4	4	Metformin,Safranal,BTKi,IL33	UUDD
HDLBP_S31	ARHGAP29_S913	17	8.84688e-05	4	4	TGF-alpha,TGF-beta,Metformin,Safranal,RSK1/2-RNAi	UUDD
HDLBP_S31	LUZP1_T958	17	0.000203549	4	4	ARS 1620 (KRas-G12Ci),Inf_EV-A71,Metformin,BRAFV600E+sh-C/EBP(OISb),IL33	UUDD
HDLBP_S31	NCAPD3_S1329	17	0.000203549	4	4	Mitotic arrest,Inf_EV-A71,Metformin,Safranal,IL33	UUDD
HDLBP_S31	CDC5L_T438	17	0.000104922	3	3	Mitotic arrest,TGF-beta,Metformin,RSK1/2-RNAi	UUDD
HDLBP_S31	PSMA5_S16	16.5	1.33692e-05	13	15	ARS 1620 (KRas-G12Ci),BCI (DUSP1/6i),A375R/A375S,GFP_FGF10/GFP_UT,Mitotic arrest,TGF-alpha,Inf_EV-A71,Metformin,Safranal,BTKi,EMT+TGNF,IL33,PD184352 (MEKi),Rapamycin,RSK1/2-RNAi,SU5402 (FGFRi)/FGF1,TGNF	UUDD
HDLBP_S31	DCUN1D5_S9	16	7.75943e-08	10	13	ARS 1620 (KRas-G12Ci),shPPP6C,BRAFV600E(OIS)/BRAFV600E+sh-C/EBP(OISb),Mitotic arrest,Prostaglandin E2,TGF-beta,Inf_EV-A71,BTKi,BI-D1870 (RSKi) + PMA,BRAFV600E+sh-C/EBP(OISb),Caffeine,EMT+TGNF,RSK1/2-RNAi,TGNF,Metformin	UUDD
HDLBP_S31	KDM4B_S566	16	0.000677343	8	10	GFP_FGF10/GFP_UT,Mitotic arrest,Pervanadate,Inf_EV-A71,Caffeine,EMT+TGNF,IL33,PD184352 (MEKi),RAS Overexp/IDH1mut,TGNF,Metformin	UUDD
HDLBP_S31	TTC28_S2104	16	0.000375353	5	8	Mitotic arrest,Pervanadate,Inf_EV-A71,BTKi,BI-D1870 (RSKi) + PMA,Caffeine,Nocodazole,PD184352 (MEKi),RSK1/2-RNAi	UUDD
HDLBP_S31	MAP3K1_S292	16	2.20396e-05	7	7	Inf_EV-A71,BTKi,IL33,Nocodazole,RXDX-106 (pan-TAMi),TGNF,Metformin	UUDD
HDLBP_S31	PTOV1_S53	16	0.000322478	5	7	ARS 1620 (KRas-G12Ci),Inf_EV-A71,BTKi,BI-D1870 (RSKi) + PMA,IL33,PD184352 (MEKi),RSK1/2-RNAi,RXDX-106 (pan-TAMi)	UUDD
HDLBP_S31	PBRM1_S636	16	0.000276565	6	6	ARS 1620 (KRas-G12Ci),shPPP6C,GFP_FGF10/GFP_UT,Inf_EV-A71,Safranal,BTKi,NCM	UUDD
HDLBP_S31	RPAP1_S72	16	0.000505913	6	6	ARS 1620 (KRas-G12Ci),Metformin,BTKi,EGF,IL33,Nocodazole,Osimertinib+(AZR3/H1975)	UUDD
HDLBP_S31	HNRNPA1_S338	16	0.00136633	6	6	ARS 1620 (KRas-G12Ci),Mitotic arrest,Metformin,BTKi,BI-D1870 (RSKi) + PMA,IL33,RAS Overexp/IDH1mut	UUDD
HDLBP_S31	CEP170_T644	16	0.000146906	5	6	Inf_Ad2 Virus,BRAFV600E(OIS)/BRAFV600E+sh-C/EBP(OISb),Mitotic arrest,Pervanadate,Inf_EV-A71,Metformin,BTKi	UUDD
HDLBP_S31	PXN_S137	16	0.000236763	5	6	TGF-alpha,Inf_EV-A71,Metformin,BRAFV600E+sh-C/EBP(OISb),Osimertinib+(AZR3/H1975),Osimertinib+(AZR4/H1975),RSK1/2-RNAi	UUDD
HDLBP_S31	UBAP2L_S453	16	0.00156502	5	6	shPPP6C,GFP_FGF10/GFP_UT,Metformin,BTKi,BI-D1870 (RSKi) + PMA,NCM,RSK1/2-RNAi	UUDD
HDLBP_S31	TBC1D5_S44	16	3.07294e-05	5	5	Inf_EV-A71,Metformin,BI-D1870 (RSKi) + PMA,Caffeine,Nocodazole	UUDD
HDLBP_S31	NAA30_S152	16	3.07294e-05	5	5	ARS 1620 (KRas-G12Ci),Mitotic arrest,Inf_EV-A71,Metformin,BTKi	UUDD
HDLBP_S31	MBD1_S399	16	0.000202319	5	5	Inf_EV-A71,Metformin,Safranal,BTKi,Caffeine,RXDX-106 (pan-TAMi)	UUDD
HDLBP_S31	PLEKHA6_S336	16	2.60468e-05	4	5	Mitotic arrest,Inf_EV-A71,Metformin,EMT+TGNF,TGNF	UUDD
HDLBP_S31	IRAK1_S131	16	2.60468e-05	3	5	Inf_EV-A71,Metformin,BI-D1870 (RSKi) + PMA,PD184352 (MEKi),RSK1/2-RNAi	UUDD
HDLBP_S31	TBC1D16_S103	16	0.000322478	3	5	Mitotic arrest,Pervanadate,Inf_EV-A71,Metformin,PD184352 (MEKi),RSK1/2-RNAi	UUDD
HDLBP_S31	SLX9_T34	16	2.60468e-05	4	4	Inf_EV-A71,Metformin,BTKi,IL33	UUDD
HDLBP_S31	TP53BP1_S395	16	0.000202319	4	4	Mitotic arrest,TGF-beta,Inf_EV-A71,BTKi,BI-D1870 (RSKi) + PMA	UUDD
HDLBP_S31	SYNRG_S1087	16	0.000236763	4	4	ARS 1620 (KRas-G12Ci),Inf_EV-A71,Metformin,Safranal,Silmitasertib (CK2i)	UUDD
HDLBP_S31	HTT_S1179	16	0.000375353	4	4	Mitotic arrest,Prostaglandin E2,Metformin,Safranal,BTKi	UUDD
HDLBP_S31	UBAP2L_S458	16	0.000375353	4	4	BCI (DUSP1/6i),Inf_EV-A71,Metformin,Lysophosphatidic acid,NCM	UUDD
HDLBP_S31	SYNRG_S1085	16	0.000172564	3	3	Inf_EV-A71,Metformin,Safranal,Caffeine	UUDD
HDLBP_S31	REPS1_S166	16	0.000276565	3	3	Inf_EV-A71,Metformin,NCM,Nocodazole	UUDD
HDLBP_S31	SETD2_S614	16	0.000505913	3	3	TGF-beta,Inf_EV-A71,BTKi,Nocodazole	UUDD
HDLBP_S31	BAG3_T406	15.5	1.12556e-07	8	11	Mitotic arrest,TGF-beta,Inf_EV-A71,Metformin,BTKi,AZR3/H1975 cells,AZR4/H1975 cells,BI-D1870 (RSKi) + PMA,Caffeine,Dasatinib/FGF1,IL33,Osimertinib+(AZR3/H1975),SU5402 (FGFRi)/FGF1	UUDD
HDLBP_S31	RPTOR_S877	15	6.11174e-05	9	10	ARS 1620 (KRas-G12Ci),Coumarin,GFP_FGF10/GFP_UT,BTKi,Caffeine,IL33,RAS Overexp/IDH1mut,RSK1/2-RNAi,TGNF,Metformin	UUDD
HDLBP_S31	GMIP_S234	15	0.000596181	6	10	Mitotic arrest,Metformin,Safranal,BTKi,AZR3/H1975 cells,AZR4/H1975 cells,IL33,Osimertinib+(AZR3/H1975),Osimertinib+(AZR4/H1975),PD184352 (MEKi),RSK1/2-RNAi	UUDD
HDLBP_S31	ITGB1_Y783	15	0.000789105	6	10	Mitotic arrest,Pervanadate,TGF-alpha,AZR3/H1975 cells,AZR4/H1975 cells,BRAFV600E+sh-C/EBP(OISb),Caffeine,Osimertinib+(AZR3/H1975),Osimertinib+(AZR4/H1975),RXDX-106 (pan-TAMi),Metformin	UUDD
HDLBP_S31	CNOT4_S432	15	0.000596181	5	8	Prostaglandin E2,BI-D1870 (RSKi) + PMA,IL33,Osimertinib+(AZR3/H1975),Osimertinib+(AZR4/H1975),PD184352 (MEKi),RSK1/2-RNAi,TGNF,Metformin	UUDD
HDLBP_S31	HEATR6_S336	15	0.000447479	7	7	ARS 1620 (KRas-G12Ci),Inf_EV-A71,BTKi,Caffeine,Silmitasertib (CK2i),IL33,RXDX-106 (pan-TAMi),Metformin	UUDD
HDLBP_S31	JMY_S974	15	5.23863e-05	6	7	ARS 1620 (KRas-G12Ci),Inf_EV-A71,BTKi,BI-D1870 (RSKi) + PMA,IL33,RSK1/2-RNAi,RXDX-106 (pan-TAMi)	UUDD
HDLBP_S31	TANC1_S444	15	5.23863e-05	6	7	ARS 1620 (KRas-G12Ci),Inf_EV-A71,Metformin,Safranal,BI-D1870 (RSKi) + PMA,PD184352 (MEKi),TGNF	UUDD
HDLBP_S31	DMXL1_S918	15	0.00033359	6	7	GFP_FGF10/GFP_UT,Mitotic arrest,Proton irradiation,BTKi,BI-D1870 (RSKi) + PMA,IL33,RSK1/2-RNAi,Metformin	UUDD
HDLBP_S31	NIFK_S230	15	0.00028727	5	7	ARS 1620 (KRas-G12Ci),Coumarin,Prostaglandin E2,Metformin,BTKi,Caffeine,Osimertinib+(AZR3/H1975),Osimertinib+(AZR4/H1975)	UUDD
HDLBP_S31	PPP2R3A_S562	15	0.000516937	5	7	Inf_EV-A71,Safranal,AZR3/H1975 cells,AZR4/H1975 cells,EMT+TGNF,IL33,PD184352 (MEKi),TGNF	UUDD
HDLBP_S31	SSH3_S87	15	0.000686445	5	7	Metformin,Safranal,AZR3/H1975 cells,AZR4/H1975 cells,EGF,IL33,PD184352 (MEKi),RSK1/2-RNAi	UUDD
HDLBP_S31	PRRC2C_S187	15	8.2799e-05	6	6	ARS 1620 (KRas-G12Ci),Prostaglandin E2,Inf_EV-A71,Safranal,IL33,RSK1/2-RNAi	UUDD
HDLBP_S31	GTF3C1_S1653	15	0.000386695	6	6	Prostaglandin E2,Metformin,BTKi,BRAFV600E+sh-C/EBP(OISb),IL33,RSK1/2-RNAi,RXDX-106 (pan-TAMi)	UUDD
HDLBP_S31	GSE1_T433	15	4.48306e-05	5	6	Mitotic arrest,Pervanadate,Metformin,Caffeine,IL33,RXDX-106 (pan-TAMi)	UUDD
HDLBP_S31	PRRC2A_S2113	15	0.00028727	5	6	shPPP6C,Mitotic arrest,Pervanadate,Inf_EV-A71,Metformin,BRAFV600E+sh-C/EBP(OISb),Caffeine	UUDD
HDLBP_S31	NUP35_T280	15	0.00033359	5	6	Coumarin,Inf_EV-A71,Metformin,Safranal,BTKi,Caffeine,RSK1/2-RNAi	UUDD
HDLBP_S31	STK4_S320	15	0.000386695	5	6	Inf_EV-A71,Metformin,BTKi,HB-EGF,Lysophosphatidic acid,siPRKD3,RSK1/2-RNAi	UUDD
HDLBP_S31	ATAD1_S322	15	0.00227797	5	6	GFP_FGF10/GFP_UT,Metformin,Caffeine,IL33,PD184352 (MEKi),RSK1/2-RNAi,RXDX-106 (pan-TAMi)	UUDD
HDLBP_S31	AGAP1_S422	15	8.2799e-05	4	6	Metformin,EMT+TGNF,PD184352 (MEKi),RSK1/2-RNAi,RXDX-106 (pan-TAMi),TGNF	UUDD
HDLBP_S31	RPS6KA1_T359	15	0.000596181	4	6	Coumarin,Metformin,Safranal,Caffeine,Lysophosphatidic acid,PD184352 (MEKi),RSK1/2-RNAi	UUDD
HDLBP_S31	KIAA1217_S1650	15	0.00028727	3	6	Mitotic arrest,Metformin,BTKi,AZR3/H1975 cells,AZR4/H1975 cells,Osimertinib+(AZR3/H1975),Osimertinib+(AZR4/H1975)	UUDD
HDLBP_S31	USP24_S1943	15	9.61537e-05	5	5	Inf_EV-A71,Metformin,Safranal,BTKi,IL33	UUDD
HDLBP_S31	ATXN7L3B_S92	15	0.000172358	5	5	TGF-beta,BTKi,BI-D1870 (RSKi) + PMA,EGF,Nocodazole	UUDD
HDLBP_S31	GTF3C2_S901	15	0.00028727	5	5	ARS 1620 (KRas-G12Ci),Mitotic arrest,Metformin,Safranal,IL33,NCM	UUDD
HDLBP_S31	TROAP_S334	15	0.000516937	5	5	shPPP6C,Mitotic arrest,Inf_EV-A71,BTKi,EGF,IL33	UUDD
HDLBP_S31	POLR1G_S128	15	0.000516937	5	5	GFP_FGF10/GFP_UT,Metformin,Safranal,EGF,NCM,RSK1/2-RNAi	UUDD
HDLBP_S31	GSE1_S826	15	0.000596181	5	5	Mitotic arrest,Inf_EV-A71,BTKi,Caffeine,IL33,RXDX-106 (pan-TAMi)	UUDD
HDLBP_S31	USP36_S582	15	6.11174e-05	4	5	Metformin,Safranal,AZR3/H1975 cells,BRAFV600E+sh-C/EBP(OISb),Osimertinib+(AZR3/H1975)	UUDD
HDLBP_S31	SIRT6_S10	15	4.48306e-05	4	4	Inf_EV-A71,Metformin,Caffeine,RSK1/2-RNAi	UUDD
HDLBP_S31	BTBD9_S599	15	0.00028727	4	4	Inf_EV-A71,Metformin,Safranal,BTKi,RSK1/2-RNAi	UUDD
HDLBP_S31	ANKLE2_S259	15	0.00033359	4	4	Mitotic arrest,Prostaglandin E2,Metformin,BTKi,RXDX-106 (pan-TAMi)	UUDD
HDLBP_S31	DYRK1A_S758	15	0.000447479	4	4	Prostaglandin E2,Inf_EV-A71,BTKi,BI-D1870 (RSKi) + PMA,Caffeine	UUDD
HDLBP_S31	DNTTIP2_T610	15	0.000447479	3	4	Mitotic arrest,Pervanadate,Metformin,BTKi,BRAFV600E+sh-C/EBP(OISb)	UUDD
HDLBP_S31	TNS3_S969	15	4.48306e-05	3	3	Inf_EV-A71,Metformin,Safranal	UUDD
HDLBP_S31	KANSL1_S994	15	0.00033359	3	3	Prostaglandin E2,Inf_EV-A71,Metformin,BTKi	UUDD
HDLBP_S31	ATAD5_S44	15	0.000686445	3	3	ARS 1620 (KRas-G12Ci),TGF-beta,Metformin,IL33	UUDD
HDLBP_S31	EHMT2_S246	15	0.000905682	3	3	Inf_EV-A71,Metformin,IL33,NCM	UUDD
HDLBP_S31	NAP1L1_S69	15	0.00154773	3	3	Inf_EV-A71,Metformin,BTKi,Caffeine	UUDD
HDLBP_S31	CCDC6_S244	14.6667	3.18253e-06	13	16	Inf_Ad2 Virus,Coumarin,Mitotic arrest,Pervanadate,Prostaglandin E2,TGF-alpha,TGF-beta,Inf_EV-A71,Metformin,BRAFV600E+sh-C/EBP(OISb),EGF,EMT+TGNF,IL33,NCM,PD184352 (MEKi),Rapamycin,RSK1/2-RNAi,SU5402 (FGFRi)/FGF1,TGNF	UUDD
HDLBP_S31	PARVA_S8	14.5	8.07387e-07	7	13	Inf_Ad2 Virus,GFP_FGF10/GFP_UT,Inf_EV-A71,Metformin,AZR3/H1975 cells,AZR4/H1975 cells,BI-D1870 (RSKi) + PMA,HB-EGF,Lysophosphatidic acid,Osimertinib+(AZR3/H1975),Osimertinib+(AZR4/H1975),PD184352 (MEKi),RAS Overexp/IDH1mut,RSK1/2-RNAi,A375R/A375S	UUDD
HDLBP_S31	TAGLN2_S185	14	0.000211258	7	10	Mitotic arrest,Pervanadate,Prostaglandin E2,XL888 (HSP90i),BTKi,BI-D1870 (RSKi) + PMA,IL33,Osimertinib+(AZR3/H1975),Osimertinib+(AZR4/H1975),RSK1/2-RNAi	UUDD
HDLBP_S31	PPIP5K2_S1016	14	0.000277004	7	10	Mitotic arrest,Pervanadate,Inf_EV-A71,AZR3/H1975 cells,BI-D1870 (RSKi) + PMA,Caffeine,PD184352 (MEKi),RSK1/2-RNAi,TGNF,Metformin	UUDD
HDLBP_S31	MYO1E_S980	14	9.06686e-05	6	10	BRAFV600E(OIS)/BRAFV600E+sh-C/EBP(OISb),Mitotic arrest,Pervanadate,Metformin,BTKi,BI-D1870 (RSKi) + PMA,BRAFV600E+sh-C/EBP(OISb),PD184352 (MEKi),RAS Overexp/IDH1mut,RSK1/2-RNAi	UUDD
HDLBP_S31	CCDC86_T65	14	0.000242067	8	9	ARS 1620 (KRas-G12Ci),A375R/A375S,CCL3L1,BTKi,BI-D1870 (RSKi) + PMA,EGF,RSK1/2-RNAi,Inf_S. aureus,Metformin	UUDD
HDLBP_S31	CCDC88A_S1387	14	0.000957729	6	9	ARS 1620 (KRas-G12Ci),BTKi,AZR3/H1975 cells,AZR4/H1975 cells,BRAFV600E+sh-C/EBP(OISb),Osimertinib+(AZR3/H1975),Osimertinib+(AZR4/H1975),RXDX-106 (pan-TAMi),TGNF,Metformin	UUDD
HDLBP_S31	SRRM2_S1620	14	0.000605911	8	8	ARS 1620 (KRas-G12Ci),EP-sEVs_hTSCs (Secretory phase),Inf_EV-A71,Safranal,EGF,IL33,NCM,RXDX-106 (pan-TAMi)	UUDD
HDLBP_S31	CHD3_S597	14	0.000184124	7	8	Prostaglandin E2,Inf_EV-A71,BTKi,IL33,Nocodazole,Osimertinib+(AZR3/H1975),Osimertinib+(AZR4/H1975),Metformin	UUDD
HDLBP_S31	DOCK10_S12	14	7.83447e-05	6	8	BTKi,AZR3/H1975 cells,AZR4/H1975 cells,BRAFV600E+sh-C/EBP(OISb),EGF,IL33,Osimertinib+(AZR3/H1975),Metformin	UUDD
HDLBP_S31	PIKFYVE_S329	14	0.000104773	7	7	Mitotic arrest,Prostaglandin E2,Inf_EV-A71,BTKi,Caffeine,TGNF,Metformin	UUDD
HDLBP_S31	SF3A3_T475	14	0.000120892	7	7	ARS 1620 (KRas-G12Ci),Dabra (BRAFi)+XL888 (HSP90i)/Dabra,Inf_EV-A71,Metformin,Safranal,BI-D1870 (RSKi) + PMA,Nocodazole	UUDD
HDLBP_S31	NUDC_T108	14	0.000242067	7	7	shPPP6C,Coumarin,Mitotic arrest,Inf_EV-A71,Metformin,Safranal,IL33	UUDD
HDLBP_S31	PLCL2_S17	14	0.000838181	6	7	GFP_FGF10/GFP_UT,Mitotic arrest,Pervanadate,BTKi,Silmitasertib (CK2i),IL33,RSK1/2-RNAi,Metformin	UUDD
HDLBP_S31	CUEDC2_S110	14	0.00160791	6	7	GFP_FGF10/GFP_UT,Mitotic arrest,Pervanadate,Prostaglandin E2,Inf_EV-A71,Safranal,RSK1/2-RNAi,Metformin	UUDD
HDLBP_S31	MYL12B_S20	14	0.000732401	4	7	BRAFV600E(OIS)/BRAFV600E+sh-C/EBP(OISb),CCL3L1,Prostaglandin E2,Inf_EV-A71,BI-D1870 (RSKi) + PMA,BRAFV600E+sh-C/EBP(OISb),PD184352 (MEKi),RSK1/2-RNAi	UUDD
HDLBP_S31	DOCK10_S1295	14	0.000556504	6	6	Prostaglandin E2,XL888 (HSP90i),Inf_EV-A71,BTKi,IL33,RXDX-106 (pan-TAMi),Metformin	UUDD
HDLBP_S31	DDX20_S48	14	0.00109264	6	6	ARS 1620 (KRas-G12Ci),Mitotic arrest,Metformin,Safranal,NCM,PD184352 (MEKi),RXDX-106 (pan-TAMi)	UUDD
HDLBP_S31	ANKZF1_S675	14	0.000139288	5	6	Mitotic arrest,Pervanadate,Metformin,Silmitasertib (CK2i),IL33,RSK1/2-RNAi	UUDD
HDLBP_S31	ANKRD26_S530	14	0.000556504	5	6	Coumarin,Mitotic arrest,Inf_EV-A71,AZR3/H1975 cells,AZR4/H1975 cells,PD184352 (MEKi),Metformin	UUDD
HDLBP_S31	TANC1_S448	14	0.000556504	4	6	Inf_EV-A71,Metformin,Safranal,BI-D1870 (RSKi) + PMA,BRAFV600E+sh-C/EBP(OISb),PD184352 (MEKi),RSK1/2-RNAi	UUDD
HDLBP_S31	KRTCAP2_T124	14	0.000838181	4	6	Metformin,Safranal,AZR3/H1975 cells,AZR4/H1975 cells,Caffeine,EMT+TGNF,TGNF	UUDD
HDLBP_S31	SPEN_S1333	14	0.000104773	5	5	Mitotic arrest,Inf_EV-A71,Metformin,BTKi,Silmitasertib (CK2i)	UUDD
HDLBP_S31	PODXL2_S596	14	0.000957729	5	5	Coumarin,Inf_EV-A71,BTKi,BI-D1870 (RSKi) + PMA,Silmitasertib (CK2i),Metformin	UUDD
HDLBP_S31	WIPI2_S413	14	0.00423465	5	5	Metformin,BI-D1870 (RSKi) + PMA,Caffeine,IL33,SU5402 (FGFRi)/FGF1,TGNF	UUDD
HDLBP_S31	KBTBD11_S107	14	7.83447e-05	4	5	Inf_EV-A71,BTKi,BI-D1870 (RSKi) + PMA,RSK1/2-RNAi,Metformin	UUDD
HDLBP_S31	ZNF574_S717	14	7.83447e-05	4	5	Mitotic arrest,Pervanadate,Inf_EV-A71,Metformin,RXDX-106 (pan-TAMi)	UUDD
HDLBP_S31	MKI67_T1111	14	0.000638945	4	5	Mitotic arrest,Pervanadate,Inf_EV-A71,BTKi,IL33,Metformin	UUDD
HDLBP_S31	SELENON_S13	14	0.000732401	4	5	Inf_EV-A71,Safranal,IL33,PD184352 (MEKi),RSK1/2-RNAi,Metformin	UUDD
HDLBP_S31	CIAPIN1_S182	14	0.000957729	4	5	Prostaglandin E2,Metformin,BI-D1870 (RSKi) + PMA,NCM,PD184352 (MEKi),Inf_S. aureus	UUDD
HDLBP_S31	CAMSAP3_S554	14	0.00233563	4	5	Metformin,BTKi,Caffeine,EMT+TGNF,RSK1/2-RNAi,TGNF	UUDD
HDLBP_S31	ANKRD11_S1983	14	0.000104773	4	4	TGF-beta,BTKi,NCM,Nocodazole	UUDD
HDLBP_S31	ZNF576_S23	14	0.000638945	4	4	ARS 1620 (KRas-G12Ci),Coumarin,TGF-beta,Metformin,BRAFV600E+sh-C/EBP(OISb)	UUDD
HDLBP_S31	SUPT6H_S7	14	0.000638945	4	4	EP-sEVs_hTSCs (Secretory phase),Inf_EV-A71,Metformin,BTKi,Rapamycin	UUDD
HDLBP_S31	EIF1_S2	14	0.000638945	4	4	Prostaglandin E2,Inf_EV-A71,BTKi,RAS Overexp/IDH1mut,Metformin	UUDD
HDLBP_S31	SUPT6H_S12	14	0.000638945	4	4	EP-sEVs_hTSCs (Secretory phase),Inf_EV-A71,Metformin,BTKi,Rapamycin	UUDD
HDLBP_S31	RIOX1_S109	14	0.000732401	4	4	ARS 1620 (KRas-G12Ci),Mitotic arrest,Metformin,BTKi,BRAFV600E+sh-C/EBP(OISb)	UUDD
HDLBP_S31	MYBBP1A_T1227	14	0.000838181	4	4	ARS 1620 (KRas-G12Ci),Mitotic arrest,TGF-beta,Metformin,RSK1/2-RNAi	UUDD
HDLBP_S31	PLEKHM1_S435	14	0.00206522	4	4	Metformin,Safranal,BTKi,Caffeine,IL33	UUDD
HDLBP_S31	ARHGAP35_S1176	14	0.00263781	4	4	Inf_EV-A71,Metformin,Safranal,BTKi,BI-D1870 (RSKi) + PMA	UUDD
HDLBP_S31	KMT2B_S1095	14	0.00297507	4	4	Inf_EV-A71,BTKi,Caffeine,RXDX-106 (pan-TAMi),Metformin	UUDD
HDLBP_S31	GTSE1_S555	14	0.00335097	4	4	Mitotic arrest,Metformin,BTKi,Caffeine,EGF	UUDD
HDLBP_S31	EPS8_S55	14	0.000638945	3	4	Mitotic arrest,Pervanadate,Inf_EV-A71,Metformin,Caffeine	UUDD
HDLBP_S31	CHD2_S1789	14	0.000638945	3	4	TGF-beta,Safranal,BI-D1870 (RSKi) + PMA,IL33,RSK1/2-RNAi	UUDD
HDLBP_S31	TNRC18_S2471	14	0.000732401	3	4	Mitotic arrest,Pervanadate,TGF-beta,Safranal,Metformin	UUDD
HDLBP_S31	SLX4_S287	14	0.000732401	3	4	ARS 1620 (KRas-G12Ci),Mitotic arrest,Pervanadate,TGF-beta,IL33	UUDD
HDLBP_S31	SLX4_T1676	14	0.000838181	3	4	Mitotic arrest,Pervanadate,TGF-beta,IL33,Metformin	UUDD
HDLBP_S31	PALD1_S406	14	0.00109264	3	4	Inf_EV-A71,BI-D1870 (RSKi) + PMA,IL33,PD184352 (MEKi),Metformin	UUDD
HDLBP_S31	ZNF513_S99	14	7.83447e-05	3	3	Inf_EV-A71,Metformin,BTKi	UUDD
HDLBP_S31	GCFC2_S40	14	0.000104773	3	3	Inf_EV-A71,Metformin,BTKi	UUDD
HDLBP_S31	LMNA_T3	14	0.000277004	3	3	A375R/A375S,Inf_EV-A71,Metformin	UUDD
HDLBP_S31	CCDC86_S160	14	0.000638945	3	3	TGF-beta,Inf_EV-A71,Safranal,Nocodazole	UUDD
HDLBP_S31	LCOR_S249	14	0.000838181	3	3	Inf_EV-A71,Metformin,Caffeine,TGNF	UUDD
HDLBP_S31	UBR1_T21	13.5	4.99301e-06	9	11	Inf_Ad2 Virus,Mitotic arrest,Pervanadate,TGF-alpha,Inf_EV-A71,Metformin,BTKi,Caffeine,IL33,PD184352 (MEKi),RSK1/2-RNAi,RXDX-106 (pan-TAMi),TGNF	UUDD
HDLBP_S31	USP10_S370	13.5	4.99301e-06	10	10	ARS 1620 (KRas-G12Ci),shPPP6C,GFP_FGF10/GFP_UT,Mitotic arrest,Inf_EV-A71,Metformin,Safranal,Caffeine,EGF,IL33,PD184352 (MEKi),TGNF	UUDD
HDLBP_S31	TRIP12_S942	13.5	1.00125e-06	6	8	Prostaglandin E2,TGF-beta,Inf_EV-A71,Metformin,AZR3/H1975 cells,BI-D1870 (RSKi) + PMA,BRAFV600E+sh-C/EBP(OISb),NCM,Osimertinib+(AZR3/H1975),Osimertinib+(AZR4/H1975)	UUDD
HDLBP_S31	ZZEF1_S1518	13	1.52376e-06	9	12	Prostaglandin E2,TGF-alpha,Inf_EV-A71,Metformin,Safranal,BTKi,BI-D1870 (RSKi) + PMA,Caffeine,Dasatinib/FGF1,IL33,PD184352 (MEKi),RSK1/2-RNAi,SU5402 (FGFRi)/FGF1,TGNF	UUDD
HDLBP_S31	DCTN2_T198	13	0.00137413	9	10	ARS 1620 (KRas-G12Ci),GFP_FGF10/GFP_UT,Mitotic arrest,Pervanadate,BTKi,BI-D1870 (RSKi) + PMA,BRAFV600E+sh-C/EBP(OISb),Caffeine,IL33,RAS Overexp/IDH1mut,RXDX-106 (pan-TAMi)	UUDD
HDLBP_S31	G3BP2_T227	13	0.000308578	8	10	Inf_Ad2 Virus,shPPP6C,BI-D1870 (RSKi) + PMA,EGF,NCM,Osimertinib+(AZR3/H1975),Osimertinib+(AZR4/H1975),PD184352 (MEKi),RXDX-106 (pan-TAMi),Metformin	UUDD
HDLBP_S31	MPHOSPH8_S319	13	0.00155547	8	8	ARS 1620 (KRas-G12Ci),Coumarin,Prostaglandin E2,IL33,Nocodazole,Osimertinib+(AZR3/H1975),RAS Overexp/IDH1mut,RSK1/2-RNAi,Metformin	UUDD
HDLBP_S31	PPP1R3D_S25	13	0.00175818	6	8	Mitotic arrest,Pervanadate,Prostaglandin E2,Inf_EV-A71,AZR3/H1975 cells,AZR4/H1975 cells,Caffeine,Silmitasertib (CK2i),Metformin	UUDD
HDLBP_S31	MAPRE3_S162	13	0.00175818	6	8	shPPP6C,GFP_FGF10/GFP_UT,TGF-beta,AZR3/H1975 cells,AZR4/H1975 cells,BRAFV600E+sh-C/EBP(OISb),Osimertinib+(AZR3/H1975),RAS Overexp/IDH1mut,RSK1/2-RNAi	UUDD
HDLBP_S31	TWF1_T349	13	0.000578791	5	8	XL888 (HSP90i),Inf_EV-A71,AZR3/H1975 cells,AZR4/H1975 cells,BRAFV600E+sh-C/EBP(OISb),Osimertinib+(AZR3/H1975),Osimertinib+(AZR4/H1975),RXDX-106 (pan-TAMi)	UUDD
HDLBP_S31	GCN1_S786	13	0.00155547	5	8	Mitotic arrest,Prostaglandin E2,XL888 (HSP90i),XL888 (HSP90i)/Dabra (BRAFi),Metformin,Safranal,BI-D1870 (RSKi) + PMA,PD184352 (MEKi),RSK1/2-RNAi	UUDD
HDLBP_S31	RIF1_S402	13	1.52376e-06	6	7	Mitotic arrest,Pervanadate,Inf_EV-A71,Metformin,Safranal,BTKi,Caffeine,IL33,RSK1/2-RNAi	UUDD
HDLBP_S31	PTTG1IP_Y174	13	0.000308578	6	7	ARS 1620 (KRas-G12Ci),Inf_EV-A71,Safranal,Nocodazole,Osimertinib+(AZR3/H1975),Osimertinib+(AZR4/H1975),RXDX-106 (pan-TAMi)	UUDD
HDLBP_S31	NSUN5P2_S143	13	0.00015933	5	7	Mitotic arrest,Pervanadate,Prostaglandin E2,Inf_EV-A71,IL33,Osimertinib+(AZR3/H1975),Osimertinib+(AZR4/H1975)	UUDD
HDLBP_S31	FNBP1_S359	13	0.00223677	5	7	CCL3L1,Prostaglandin E2,BTKi,BI-D1870 (RSKi) + PMA,EGF,Nocodazole,PD184352 (MEKi),RSK1/2-RNAi	UUDD
HDLBP_S31	TNS3_Y855	13	0.00251765	4	7	Pervanadate,Inf_EV-A71,AZR3/H1975 cells,AZR4/H1975 cells,Caffeine,Osimertinib+(AZR3/H1975),Osimertinib+(AZR4/H1975),Metformin	UUDD
HDLBP_S31	FGD6_S721	13	0.00223677	6	6	ARS 1620 (KRas-G12Ci),Prostaglandin E2,BTKi,Caffeine,Lysophosphatidic acid,Nocodazole,Metformin	UUDD
HDLBP_S31	SNX17_S409	13	0.00251765	6	6	ARS 1620 (KRas-G12Ci),EP-sEVs_hTSCs (Secretory phase),Prostaglandin E2,Inf_EV-A71,Safranal,IL33,TGNF	UUDD
HDLBP_S31	PAG1_Y227	13	0.000578791	5	6	Prostaglandin E2,Inf_EV-A71,BTKi,Silmitasertib (CK2i),Osimertinib+(AZR3/H1975),Osimertinib+(AZR4/H1975)	UUDD
HDLBP_S31	MAP1A_S2449	13	0.00121214	5	6	Inf_Ad2 Virus,EP-sEVs_hTSCs (Secretory phase),Mitotic arrest,Metformin,EMT+TGNF,RSK1/2-RNAi,TGNF	UUDD
HDLBP_S31	CDK16_S138	13	0.00198448	5	6	GFP_FGF10/GFP_UT,Prostaglandin E2,Metformin,BI-D1870 (RSKi) + PMA,HB-EGF,Lysophosphatidic acid,Inf_S. aureus	UUDD
HDLBP_S31	HNRNPA1_S337	13	0.00555481	5	6	Metformin,BTKi,BI-D1870 (RSKi) + PMA,Silmitasertib (CK2i),EMT+TGNF,NCM,TGNF	UUDD
HDLBP_S31	LRCH4_S380	13	0.00137413	4	6	Mitotic arrest,Pervanadate,Metformin,Safranal,EMT+TGNF,RSK1/2-RNAi,TGNF	UUDD
HDLBP_S31	SGO2_S1187	13	0.00015933	5	5	Prostaglandin E2,Inf_EV-A71,BTKi,Nocodazole,Metformin	UUDD
HDLBP_S31	RREB1_S1174	13	0.00121214	5	5	ARS 1620 (KRas-G12Ci),Prostaglandin E2,Inf_EV-A71,Safranal,Caffeine,IL33	UUDD
HDLBP_S31	EPB41L2_S386	13	0.00121214	5	5	Prostaglandin E2,XL888 (HSP90i)/Dabra (BRAFi),Inf_EV-A71,Safranal,Caffeine,Metformin	UUDD
HDLBP_S31	POLR2A_S1966	13	0.00137413	5	5	Prostaglandin E2,Inf_EV-A71,Caffeine,Silmitasertib (CK2i),IL33,Nocodazole	UUDD
HDLBP_S31	ARHGEF40_T371	13	0.00155547	5	5	Mitotic arrest,Inf_EV-A71,BRAFV600E+sh-C/EBP(OISb),IL33,RXDX-106 (pan-TAMi),Metformin	UUDD
HDLBP_S31	POLR3E_S161	13	0.012761	5	5	Coumarin,EP-sEVs_hTSCs (Secretory phase),Prostaglandin E2,Inf_EV-A71,Nocodazole,RXDX-106 (pan-TAMi)	UUDD
HDLBP_S31	MINDY2_S94	13	0.000182345	4	5	Metformin,Caffeine,EMT+TGNF,IL33,TGNF	UUDD
HDLBP_S31	PARP10_S431	13	0.000308578	4	5	Mitotic arrest,Pervanadate,Metformin,BTKi,RSK1/2-RNAi	UUDD
HDLBP_S31	MOCS2_S20	13	0.00137413	4	5	GFP_FGF10/GFP_UT,Mitotic arrest,Pervanadate,Safranal,BTKi,Metformin	UUDD
HDLBP_S31	ANKLE2_S866	13	0.00137413	4	5	Mitotic arrest,Pervanadate,Prostaglandin E2,Inf_EV-A71,Metformin,BTKi	UUDD
HDLBP_S31	TNRC6A_S943	13	0.00175818	4	5	Safranal,BTKi,BI-D1870 (RSKi) + PMA,Caffeine,PD184352 (MEKi),Metformin	UUDD
HDLBP_S31	CRTC2_S136	13	0.00175818	4	5	Metformin,Safranal,BTKi,BI-D1870 (RSKi) + PMA,Caffeine,RSK1/2-RNAi	UUDD
HDLBP_S31	PHC3_S315	13	0.00198448	4	5	Metformin,Safranal,EGF,IL33,Osimertinib+(AZR3/H1975),Osimertinib+(AZR4/H1975)	UUDD
HDLBP_S31	LIN9_S65	13	0.00198448	4	5	Coumarin,Mitotic arrest,Pervanadate,Inf_EV-A71,Metformin,Safranal	UUDD
HDLBP_S31	ASPM_S367	13	0.00317681	4	5	Prostaglandin E2,Metformin,Safranal,BTKi,AZR3/H1975 cells,AZR4/H1975 cells	UUDD
HDLBP_S31	BPTF_S1310	13	0.0076539	4	5	Prostaglandin E2,Inf_EV-A71,Safranal,BTKi,EMT+TGNF,TGNF	UUDD
HDLBP_S31	CARMIL2_S991	13	0.000182345	4	4	Prostaglandin E2,Inf_EV-A71,BTKi,Metformin	UUDD
HDLBP_S31	MAP3K1_S252	13	0.000208394	4	4	Inf_EV-A71,BTKi,IL33,Metformin	UUDD
HDLBP_S31	SEPTIN9_S327	13	0.000208394	4	4	Prostaglandin E2,TGF-beta,Metformin,BRAFV600E+sh-C/EBP(OISb)	UUDD
HDLBP_S31	RAD51C_S20	13	0.000237841	4	4	Prostaglandin E2,Metformin,BTKi,Silmitasertib (CK2i)	UUDD
HDLBP_S31	AREL1_S337	13	0.000237841	4	4	ARS 1620 (KRas-G12Ci),Inf_EV-A71,IL33,Metformin	UUDD
HDLBP_S31	YTHDC2_S1267	13	0.000237841	4	4	Inf_EV-A71,BTKi,Nocodazole,Metformin	UUDD
HDLBP_S31	STX18_S189	13	0.000308578	4	4	ARS 1620 (KRas-G12Ci),Metformin,Safranal,IL33	UUDD
HDLBP_S31	PMS2_S445	13	0.000350805	4	4	TGF-beta,IL33,Nocodazole,TGNF	UUDD
HDLBP_S31	WASHC2A_T287	13	0.00121214	4	4	Coumarin,Prostaglandin E2,TGF-alpha,Inf_EV-A71,RSK1/2-RNAi	UUDD
HDLBP_S31	RNF214_S176	13	0.00121214	4	4	ARS 1620 (KRas-G12Ci),Mitotic arrest,Metformin,Safranal,RSK1/2-RNAi	UUDD
HDLBP_S31	BICD1_S548	13	0.00121214	4	4	ARS 1620 (KRas-G12Ci),Metformin,BTKi,RSK1/2-RNAi,RXDX-106 (pan-TAMi)	UUDD
HDLBP_S31	PSMD4_S256	13	0.00137413	4	4	shPPP6C,Inf_EV-A71,BTKi,Caffeine,IL33	UUDD
HDLBP_S31	CUL9_S2436	13	0.00137413	4	4	Safranal,BTKi,Caffeine,RSK1/2-RNAi,Metformin	UUDD
HDLBP_S31	SENP7_S443	13	0.00155547	4	4	ARS 1620 (KRas-G12Ci),Inf_EV-A71,Metformin,BTKi,Caffeine	UUDD
HDLBP_S31	PRRT3_S815	13	0.00155547	4	4	ARS 1620 (KRas-G12Ci),Inf_EV-A71,BTKi,BRAFV600E+sh-C/EBP(OISb),Metformin	UUDD
HDLBP_S31	FRMD3_S416	13	0.000182345	3	4	Coumarin,Inf_EV-A71,Caffeine,Metformin	UUDD
HDLBP_S31	STK11IP_S599	13	0.000271088	3	4	Metformin,Silmitasertib (CK2i),Dasatinib/FGF1,SU5402 (FGFRi)/FGF1	UUDD
HDLBP_S31	STK11IP_S777	13	0.00106764	3	4	BRAFV600E(OIS)/BRAFV600E+sh-C/EBP(OISb),Pervanadate,Metformin,BTKi,BRAFV600E+sh-C/EBP(OISb)	UUDD
HDLBP_S31	CDC42EP1_S19	13	0.00106764	3	4	Metformin,Safranal,Caffeine,EMT+TGNF,TGNF	UUDD
HDLBP_S31	KIAA1671_S1760	13	0.00155547	3	4	Mitotic arrest,Pervanadate,TGF-alpha,Metformin,Caffeine	UUDD
HDLBP_S31	TAX1BP3_S61	13	0.00155547	3	4	Mitotic arrest,Pervanadate,Inf_EV-A71,Metformin,Safranal	UUDD
HDLBP_S31	ATXN2L_S391	13	0.00175818	3	4	Coumarin,Mitotic arrest,Metformin,BI-D1870 (RSKi) + PMA,RSK1/2-RNAi	UUDD
HDLBP_S31	RNF2_S41	13	0.00223677	3	4	Mitotic arrest,Pervanadate,Inf_EV-A71,BTKi,Metformin	UUDD
HDLBP_S31	CCDC9B_S392	13	0.00015933	3	3	TGF-beta,Metformin,Safranal	UUDD
HDLBP_S31	PKN2_S535	13	0.00015933	3	3	Metformin,Safranal,RXDX-106 (pan-TAMi)	UUDD
HDLBP_S31	MYO9A_S2294	13	0.000182345	3	3	Inf_EV-A71,Metformin,Safranal	UUDD
HDLBP_S31	STRN_S259	13	0.000182345	3	3	Metformin,BTKi,Nocodazole	UUDD
HDLBP_S31	MTUS1_S1255	13	0.000208394	3	3	Inf_EV-A71,Metformin,Caffeine	UUDD
HDLBP_S31	PSMA1_S14	13	0.00121214	3	3	Mitotic arrest,Inf_EV-A71,Metformin,Safranal	UUDD
HDLBP_S31	GPRIN1_S737	13	0.00121214	3	3	ARS 1620 (KRas-G12Ci),TGF-beta,IL33,RXDX-106 (pan-TAMi)	UUDD
HDLBP_S31	LARP4_T595	13	0.00137413	3	3	shPPP6C,TGF-beta,Metformin,Caffeine	UUDD
HDLBP_S31	C1orf174_S148	13	0.00155547	3	3	Metformin,BTKi,Caffeine,IL33	UUDD
HDLBP_S31	ANKRD27_S634	13	0.00155547	3	3	Mitotic arrest,Metformin,Safranal,BTKi	UUDD
HDLBP_S31	MARK3_S587	13	0.00155547	3	3	ARS 1620 (KRas-G12Ci),Inf_EV-A71,BTKi,Metformin	UUDD
HDLBP_S31	ZNF764_S131	13	0.00155547	3	3	Metformin,BTKi,Caffeine,RSK1/2-RNAi	UUDD
HDLBP_S31	ATAD2_S1302	13	0.00198448	3	3	Inf_EV-A71,Safranal,BTKi,Metformin	UUDD
HDLBP_S31	E2F8_T58	13	0.00356148	3	3	Prostaglandin E2,Inf_EV-A71,Metformin,Nocodazole	UUDD
HDLBP_S31	LIG1_S911	13	0.0049799	3	3	Inf_EV-A71,BTKi,IL33,RXDX-106 (pan-TAMi)	UUDD
HDLBP_S31	LIG1_S913	13	0.00688642	3	3	Inf_EV-A71,BTKi,IL33,RXDX-106 (pan-TAMi)	UUDD
HDLBP_S31	SPAG7_S158	12.5	6.4559e-06	10	14	ARS 1620 (KRas-G12Ci),shPPP6C,GFP_FGF10/GFP_UT,Mitotic arrest,Pervanadate,Inf_EV-A71,BTKi,BI-D1870 (RSKi) + PMA,BRAFV600E+sh-C/EBP(OISb),Caffeine,EMT+TGNF,Osimertinib+(AZR3/H1975),Osimertinib+(AZR4/H1975),RSK1/2-RNAi,TGNF,Metformin	UUDD
HDLBP_S31	UNG_S64	12.5	0.000153461	8	8	ARS 1620 (KRas-G12Ci),TGF-alpha,Inf_EV-A71,Metformin,Safranal,BI-D1870 (RSKi) + PMA,Caffeine,EGF,IL33,NCM	UUDD
HDLBP_S31	VPS51_S18	12.5	5.2625e-05	7	8	A375R/A375S,TGF-beta,Inf_EV-A71,Metformin,BTKi,BI-D1870 (RSKi) + PMA,Caffeine,Dasatinib/FGF1,EGF,PD184352 (MEKi)	UUDD
HDLBP_S31	PAK2_T169	12	4.69156e-08	9	14	ARS 1620 (KRas-G12Ci),Dabra (BRAFi)+XL888 (HSP90i)/Dabra,GFP_FGF10/GFP_UT,TGF-beta,Inf_EV-A71,Metformin,BTKi,AZR3/H1975 cells,AZR4/H1975 cells,BI-D1870 (RSKi) + PMA,IL33,NCM,Osimertinib+(AZR3/H1975),Osimertinib+(AZR4/H1975),PD184352 (MEKi),RAS Overexp/IDH1mut,RSK1/2-RNAi	UUDD
HDLBP_S31	ADD1_S12	12	2.80578e-07	11	13	shPPP6C,Dabra (BRAFi)+XL888 (HSP90i)/Dabra,Mitotic arrest,Pervanadate,Prostaglandin E2,TGF-beta,Metformin,Safranal,AZR3/H1975 cells,AZR4/H1975 cells,BRAFV600E+sh-C/EBP(OISb),IL33,NCM,PD184352 (MEKi),siPRKD3,RSK1/2-RNAi	UUDD
HDLBP_S31	FERMT2_S159	12	0.000412258	7	10	ARS 1620 (KRas-G12Ci),Coumarin,Caffeine,Silmitasertib (CK2i),HB-EGF,Lysophosphatidic acid,Nocodazole,PD184352 (MEKi),RAS Overexp/IDH1mut,RSK1/2-RNAi	UUDD
HDLBP_S31	SLC9A3R1_S290	12	0.00202756	7	10	Coumarin,Prostaglandin E2,TGF-alpha,AZR3/H1975 cells,AZR4/H1975 cells,BRAFV600E+sh-C/EBP(OISb),Nocodazole,Osimertinib+(AZR3/H1975),Osimertinib+(AZR4/H1975),SU5402 (FGFRi)/FGF1,A375R/A375S	UUDD
HDLBP_S31	PDLIM1_S130	12	0.00826512	8	9	ARS 1620 (KRas-G12Ci),Coumarin,TGF-alpha,BTKi,AZR3/H1975 cells,AZR4/H1975 cells,BI-D1870 (RSKi) + PMA,NCM,Inf_S. aureus,Metformin	UUDD
HDLBP_S31	CARHSP1_S26	12	0.000524872	7	8	EP-sEVs_hTSCs (Secretory phase),Inf_EV-A71,EGF,NCM,Osimertinib+(AZR3/H1975),Osimertinib+(AZR4/H1975),PD184352 (MEKi),Inf_S. aureus	UUDD
HDLBP_S31	SLC38A2_Y41	12	0.000747344	7	8	BRAFV600E(OIS)/BRAFV600E+sh-C/EBP(OISb),Pervanadate,TGF-alpha,BRAFV600E+sh-C/EBP(OISb),Caffeine,Nocodazole,RXDX-106 (pan-TAMi),Metformin	UUDD
HDLBP_S31	EPB41L2_S614	12	0.00319679	7	8	ARS 1620 (KRas-G12Ci),XL888 (HSP90i),BRAFV600E+sh-C/EBP(OISb),Caffeine,Osimertinib+(AZR3/H1975),PD184352 (MEKi),RSK1/2-RNAi,RXDX-106 (pan-TAMi),Inf_S. aureus	UUDD
HDLBP_S31	EIF4ENIF1_S5	12	0.000322201	6	8	Mitotic arrest,Pervanadate,Prostaglandin E2,BTKi,Caffeine,EMT+TGNF,TGNF,Metformin	UUDD
HDLBP_S31	PAK1_T212	12	0.000591171	6	8	Mitotic arrest,Pervanadate,Metformin,Caffeine,EMT+TGNF,NCM,RSK1/2-RNAi,TGNF	UUDD
HDLBP_S31	ZBTB10_S210	12	0.000524872	7	7	Prostaglandin E2,Inf_EV-A71,AZR3/H1975 cells,EGF,IL33,RSK1/2-RNAi,Metformin	UUDD
HDLBP_S31	HYCC1_S415	12	0.000364689	6	7	Coumarin,Mitotic arrest,Pervanadate,BTKi,Nocodazole,RSK1/2-RNAi,Metformin	UUDD
HDLBP_S31	SURF6_S74	12	0.00147067	6	7	ARS 1620 (KRas-G12Ci),Mitotic arrest,Inf_EV-A71,BI-D1870 (RSKi) + PMA,IL33,RSK1/2-RNAi,Metformin	UUDD
HDLBP_S31	SARM1_S54	12	0.000747344	5	7	Mitotic arrest,Inf_EV-A71,BI-D1870 (RSKi) + PMA,PD184352 (MEKi),RSK1/2-RNAi,TGNF,Metformin	UUDD
HDLBP_S31	SPATS2L_S159	12	0.00319679	5	7	Dabra (BRAFi)+XL888 (HSP90i)/Dabra,Mitotic arrest,Pervanadate,XL888 (HSP90i)/Dabra (BRAFi),Metformin,Caffeine,IL33,RAS Overexp/IDH1mut	UUDD
HDLBP_S31	DOCK10_S1257	12	0.00255283	4	7	Dabra (BRAFi)+XL888 (HSP90i)/Dabra,Mitotic arrest,Pervanadate,XL888 (HSP90i),XL888 (HSP90i)/Dabra (BRAFi),Inf_EV-A71,BRAFV600E+sh-C/EBP(OISb),IL33	UUDD
HDLBP_S31	NEMF_S748	12	0.000322201	6	6	TGF-alpha,Inf_EV-A71,Metformin,Safranal,BTKi,EGF	UUDD
HDLBP_S31	EHBP1_T694	12	0.000591171	6	6	Inf_EV-A71,BTKi,Caffeine,Silmitasertib (CK2i),RSK1/2-RNAi,Metformin	UUDD
HDLBP_S31	MAP7D1_S834	12	0.00202756	6	6	BCI (DUSP1/6i),Prostaglandin E2,Inf_EV-A71,Safranal,BTKi,Silmitasertib (CK2i),Metformin	UUDD
HDLBP_S31	RFC1_S312	12	0.0254625	6	6	ARS 1620 (KRas-G12Ci),Mitotic arrest,Safranal,BTKi,IL33,TGNF,Metformin	UUDD
HDLBP_S31	PHLPP1_S425	12	0.000322201	5	6	ARS 1620 (KRas-G12Ci),Mitotic arrest,Pervanadate,Inf_EV-A71,BTKi,Metformin	UUDD
HDLBP_S31	LRRFIP1_S618	12	0.000322201	5	6	Inf_EV-A71,Metformin,BTKi,BRAFV600E+sh-C/EBP(OISb),Dasatinib/FGF1,SU5402 (FGFRi)/FGF1	UUDD
HDLBP_S31	MAP7D3_S229	12	0.000465452	5	6	Coumarin,Metformin,Safranal,BI-D1870 (RSKi) + PMA,IL33,PD184352 (MEKi)	UUDD
HDLBP_S31	EIF2D_S237	12	0.000524872	5	6	Mitotic arrest,Pervanadate,Metformin,Safranal,BTKi,Nocodazole	UUDD
HDLBP_S31	PYGO2_S40	12	0.00398228	5	6	ARS 1620 (KRas-G12Ci),BTKi,BI-D1870 (RSKi) + PMA,Caffeine,IL33,RSK1/2-RNAi,Inf_S. aureus	UUDD
HDLBP_S31	ADD1_S600	12	0.00548482	5	6	Mitotic arrest,Pervanadate,Metformin,Safranal,BRAFV600E+sh-C/EBP(OISb),Caffeine,NCM	UUDD
HDLBP_S31	TGS1_S85	12	0.00747282	5	6	EP-sEVs_hTSCs (Secretory phase),Prostaglandin E2,Inf_EV-A71,Caffeine,EGF,HB-EGF,Lysophosphatidic acid	UUDD
HDLBP_S31	NUP153_T388	12	0.00255283	4	6	Mitotic arrest,Pervanadate,Metformin,BRAFV600E+sh-C/EBP(OISb),Caffeine,EMT+TGNF,TGNF	UUDD
HDLBP_S31	RIF1_S1552	12	0.000364689	5	5	ARS 1620 (KRas-G12Ci),Prostaglandin E2,Inf_EV-A71,Safranal,BTKi	UUDD
HDLBP_S31	BAG3_S171	12	0.000364689	5	5	Inf_EV-A71,BTKi,Rapamycin,RSK1/2-RNAi,Inf_S. aureus	UUDD
HDLBP_S31	KMT2E_S623	12	0.000412258	5	5	Prostaglandin E2,Inf_EV-A71,BTKi,Nocodazole,Metformin	UUDD
HDLBP_S31	NEMF_S747	12	0.00202756	5	5	TGF-alpha,Inf_EV-A71,Metformin,Safranal,BTKi,EGF	UUDD
HDLBP_S31	AHDC1_S896	12	0.00227665	5	5	ARS 1620 (KRas-G12Ci),Prostaglandin E2,Inf_EV-A71,Safranal,BTKi,Metformin	UUDD
HDLBP_S31	AKAP10_S52	12	0.00255283	5	5	Metformin,Safranal,BTKi,AZR3/H1975 cells,BRAFV600E+sh-C/EBP(OISb),EGF	UUDD
HDLBP_S31	ARHGEF40_S1474	12	0.00285862	5	5	Pervanadate,Inf_EV-A71,Metformin,Safranal,Caffeine,PD184352 (MEKi)	UUDD
HDLBP_S31	WRAP53_S26	12	0.00319679	5	5	CCL3L1,Prostaglandin E2,Inf_EV-A71,IL33,RXDX-106 (pan-TAMi),Metformin	UUDD
HDLBP_S31	H1-4_T146	12	0.00319679	5	5	ARS 1620 (KRas-G12Ci),Mitotic arrest,Inf_EV-A71,Safranal,IL33,TGNF	UUDD
HDLBP_S31	NUCKS1_S234	12	0.00548482	5	5	ARS 1620 (KRas-G12Ci),Inf_EV-A71,Safranal,BTKi,EGF,IL33	UUDD
HDLBP_S31	CRTC3_S391	12	0.000524872	4	5	Coumarin,Inf_EV-A71,Safranal,Caffeine,IL33	UUDD
HDLBP_S31	TNS3_S811	12	0.000665068	4	5	Mitotic arrest,Pervanadate,Metformin,Safranal,Caffeine	UUDD
HDLBP_S31	PDZD8_S496	12	0.00227665	4	5	Prostaglandin E2,BTKi,AZR3/H1975 cells,AZR4/H1975 cells,Silmitasertib (CK2i),Metformin	UUDD
HDLBP_S31	ICE1_S960	12	0.00227665	4	5	ARS 1620 (KRas-G12Ci),Coumarin,BTKi,Caffeine,Nocodazole,Metformin	UUDD
HDLBP_S31	FASN_S725	12	0.00227665	4	5	Metformin,Safranal,BI-D1870 (RSKi) + PMA,Caffeine,IL33,RSK1/2-RNAi	UUDD
HDLBP_S31	SHCBP1_S273	12	0.00255283	4	5	ARS 1620 (KRas-G12Ci),Mitotic arrest,Pervanadate,Inf_EV-A71,BRAFV600E+sh-C/EBP(OISb),IL33	UUDD
HDLBP_S31	CHD7_S2533	12	0.00255283	4	5	Inf_EV-A71,BTKi,BI-D1870 (RSKi) + PMA,Caffeine,IL33,PD184352 (MEKi)	UUDD
HDLBP_S31	CDC5L_T404	12	0.00285862	4	5	Mitotic arrest,Pervanadate,Inf_EV-A71,Metformin,Caffeine,EMT+TGNF	UUDD
HDLBP_S31	UBA1_S816	12	0.00443622	4	5	ARS 1620 (KRas-G12Ci),Inf_EV-A71,Caffeine,EMT+TGNF,IL33,TGNF	UUDD
HDLBP_S31	EXOC4_T237	12	3.06617e-05	5	4	Mitotic arrest,TGF-beta,Metformin,Safranal,BTKi,EGF	UUDD
HDLBP_S31	C19orf47_S124	12	0.000412258	4	4	Inf_EV-A71,Metformin,BTKi,RSK1/2-RNAi	UUDD
HDLBP_S31	POU2F1_T270	12	0.000465452	4	4	Prostaglandin E2,Metformin,Safranal,Caffeine	UUDD
HDLBP_S31	SENP7_S444	12	0.000465452	4	4	Inf_EV-A71,Metformin,BTKi,Caffeine	UUDD
HDLBP_S31	FANCD2_S1412	12	0.000591171	4	4	Mitotic arrest,Inf_EV-A71,BTKi,IL33	UUDD
HDLBP_S31	C19orf47_S126	12	0.00227665	4	4	Prostaglandin E2,Inf_EV-A71,Metformin,BTKi,Caffeine	UUDD
HDLBP_S31	WBP11_S361	12	0.00227665	4	4	CCL3L1,Inf_EV-A71,Safranal,BTKi,BI-D1870 (RSKi) + PMA	UUDD
HDLBP_S31	CDCA7L_S108	12	0.00227665	4	4	Prostaglandin E2,Inf_EV-A71,BTKi,NCM,Nocodazole	UUDD
HDLBP_S31	CCDC86_Y109	12	0.00255283	4	4	shPPP6C,Inf_EV-A71,Caffeine,NCM,Metformin	UUDD
HDLBP_S31	TPRN_S274	12	0.00285862	4	4	Metformin,Safranal,BTKi,Caffeine,EGF	UUDD
HDLBP_S31	UHRF1BP1L_S418	12	0.00285862	4	4	Prostaglandin E2,TGF-beta,Caffeine,NCM,Nocodazole	UUDD
HDLBP_S31	MARCKS_S77	12	0.00319679	4	4	GFP_FGF10/GFP_UT,Mitotic arrest,TGF-beta,Safranal,NCM	UUDD
HDLBP_S31	PNPLA6_S354	12	0.00319679	4	4	ARS 1620 (KRas-G12Ci),shPPP6C,Metformin,Caffeine,IL33	UUDD
HDLBP_S31	SKI_S720	12	0.00319679	4	4	Inf_EV-A71,Safranal,IL33,Nocodazole,Metformin	UUDD
HDLBP_S31	ARID3A_S353	12	0.00319679	4	4	BTKi,BI-D1870 (RSKi) + PMA,Caffeine,IL33,Metformin	UUDD
HDLBP_S31	OIP5_S225	12	0.00357028	4	4	TGF-beta,BTKi,Caffeine,NCM,Nocodazole	UUDD
HDLBP_S31	SMIM1_S22	12	0.00548482	4	4	ARS 1620 (KRas-G12Ci),BTKi,Caffeine,RXDX-106 (pan-TAMi),Metformin	UUDD
HDLBP_S31	TRA2A_S98	12	0.00608764	4	4	BCI (DUSP1/6i),Prostaglandin E2,Inf_EV-A71,Metformin,IL33	UUDD
HDLBP_S31	NHSL1_S941	12	0.000364689	3	4	Inf_EV-A71,Metformin,PD184352 (MEKi),RSK1/2-RNAi	UUDD
HDLBP_S31	TRIM25_T91	12	0.000465452	3	4	Mitotic arrest,Pervanadate,Metformin,BTKi	UUDD
HDLBP_S31	C15orf39_S208	12	0.00202756	3	4	Mitotic arrest,Pervanadate,Metformin,BTKi,Caffeine	UUDD
HDLBP_S31	CAMK1_S363	12	0.00227665	3	4	Mitotic arrest,Pervanadate,Inf_EV-A71,Metformin,Caffeine	UUDD
HDLBP_S31	HEATR6_S1124	12	0.00255283	3	4	Mitotic arrest,Pervanadate,Inf_EV-A71,Metformin,Safranal	UUDD
HDLBP_S31	TBCC_S168	12	0.00255283	3	4	Mitotic arrest,Pervanadate,Metformin,Safranal,BTKi	UUDD
HDLBP_S31	RAB3IL1_S168	12	0.00255283	3	4	Metformin,Safranal,EMT+TGNF,IL33,TGNF	UUDD
HDLBP_S31	ZZZ3_S89	12	0.00255283	3	4	Inf_EV-A71,IL33,PD184352 (MEKi),RSK1/2-RNAi,TGNF	UUDD
HDLBP_S31	RANBP2_S1128	12	0.00319679	3	4	Mitotic arrest,Pervanadate,Metformin,Caffeine,IL33	UUDD
HDLBP_S31	RANBP2_T779	12	0.00398228	3	4	ARS 1620 (KRas-G12Ci),TGF-beta,AZR3/H1975 cells,BI-D1870 (RSKi) + PMA,PD184352 (MEKi)	UUDD
HDLBP_S31	ZNF513_S96	12	0.000322201	3	3	Inf_EV-A71,Metformin,BTKi	UUDD
HDLBP_S31	NCK1_S96	12	0.000364689	3	3	Inf_EV-A71,Metformin,Caffeine	UUDD
HDLBP_S31	TBCK_S890	12	0.000364689	3	3	Metformin,Safranal,BTKi	UUDD
HDLBP_S31	C6orf132_S906	12	0.000364689	3	3	Mitotic arrest,TGF-beta,Metformin	UUDD
HDLBP_S31	FBRSL1_T1010	12	0.000747344	3	3	Prostaglandin E2,Metformin,RSK1/2-RNAi	UUDD
HDLBP_S31	DDN_S567	12	0.00202756	3	3	Inf_EV-A71,BTKi,Caffeine,Metformin	UUDD
HDLBP_S31	GOLGA2_S37	12	0.00202756	3	3	ARS 1620 (KRas-G12Ci),Mitotic arrest,Metformin,BTKi	UUDD
HDLBP_S31	PRRC2B_T1463	12	0.00202756	3	3	Mitotic arrest,Inf_EV-A71,Metformin,BTKi	UUDD
HDLBP_S31	DHX38_S1194	12	0.00255283	3	3	Mitotic arrest,Inf_EV-A71,Metformin,RXDX-106 (pan-TAMi)	UUDD
HDLBP_S31	FAM83H_S924	12	0.00255283	3	3	TGF-beta,BTKi,EGF,Metformin	UUDD
HDLBP_S31	SLC4A2_S170	12	0.00285862	3	3	Metformin,BTKi,BRAFV600E+sh-C/EBP(OISb),IL33	UUDD
HDLBP_S31	ADNP_S608	12	0.00285862	3	3	Mitotic arrest,Metformin,Safranal,BRAFV600E+sh-C/EBP(OISb)	UUDD
HDLBP_S31	TRIM32_S339	12	0.00319679	3	3	A375R/A375S,Inf_EV-A71,BTKi,TIMP1 (high/low)	UUDD
HDLBP_S31	WASHC2A_S909	12	0.00357028	3	3	ARS 1620 (KRas-G12Ci),TGF-beta,BI-D1870 (RSKi) + PMA,Metformin	UUDD
HDLBP_S31	FANCD2_S1435	12	0.00357028	3	3	A375R/A375S,Inf_EV-A71,Metformin,Safranal	UUDD
HDLBP_S31	ARHGAP35_S1179	11.6667	8.82848e-06	13	14	Inf_Ad2 Virus,ARS 1620 (KRas-G12Ci),Prostaglandin E2,Proton irradiation,Inf_EV-A71,Metformin,Safranal,BTKi,BI-D1870 (RSKi) + PMA,BRAFV600E+sh-C/EBP(OISb),Caffeine,IL33,Lysophosphatidic acid,NCM,PD184352 (MEKi),Rapamycin,Inf_S. aureus	UUDD
HDLBP_S31	DIS3L2_S875	11.5	1.47884e-05	9	14	ARS 1620 (KRas-G12Ci),CCL3L1,EP-sEVs_hTSCs (Secretory phase),Prostaglandin E2,Inf_EV-A71,AZR3/H1975 cells,AZR4/H1975 cells,BI-D1870 (RSKi) + PMA,Caffeine,IL33,Osimertinib+(AZR3/H1975),Osimertinib+(AZR4/H1975),PD184352 (MEKi),Rapamycin,RSK1/2-RNAi	UUDD
HDLBP_S31	PAPOLA_S24	11.5	7.36296e-06	8	9	GFP_FGF10/GFP_UT,Mitotic arrest,TGF-beta,Metformin,AZR3/H1975 cells,AZR4/H1975 cells,BI-D1870 (RSKi) + PMA,BRAFV600E+sh-C/EBP(OISb),EGF,IL33,siPRKD3	UUDD
HDLBP_S31	TSC2_S1449	11.5	7.36296e-06	7	8	Prostaglandin E2,Inf_EV-A71,Metformin,Safranal,BTKi,BRAFV600E+sh-C/EBP(OISb),Caffeine,PD184352 (MEKi),RSK1/2-RNAi	UUDD
HDLBP_S31	LEO1_S630	11.5	0.000486792	7	7	Coumarin,Prostaglandin E2,Inf_EV-A71,Metformin,Safranal,BTKi,IL33,Lysophosphatidic acid	UUDD
HDLBP_S31	YTHDF2_S39	11.5	2.31992e-05	4	7	A375R/A375S,TGF-alpha,Inf_EV-A71,Metformin,BI-D1870 (RSKi) + PMA,EMT+TGNF,PD184352 (MEKi),RSK1/2-RNAi,TGNF	UUDD
HDLBP_S31	NSD3_S561	11.5	1.17561e-05	4	5	Inf_EV-A71,Metformin,Safranal,BTKi,EMT+TGNF,IL33,TGNF	UUDD
HDLBP_S31	LIG1_S47	11.5	2.31992e-05	4	4	Prostaglandin E2,TGF-beta,Inf_EV-A71,Safranal,IL33,Metformin	UUDD
HDLBP_S31	CAMSAP1_S563	11	4.33859e-05	12	14	ARS 1620 (KRas-G12Ci),EP-sEVs_hTSCs (Secretory phase),GFP_FGF10/GFP_UT,Mitotic arrest,Prostaglandin E2,Proton irradiation,Inf_EV-A71,BI-D1870 (RSKi) + PMA,Caffeine,EGF,EMT+TGNF,IL33,RAS Overexp/IDH1mut,RSK1/2-RNAi,RXDX-106 (pan-TAMi),TGNF	UUDD
HDLBP_S31	NAF1_S315	11	2.53683e-07	7	11	Coumarin,Prostaglandin E2,TGF-beta,Inf_EV-A71,BTKi,AZR3/H1975 cells,AZR4/H1975 cells,BI-D1870 (RSKi) + PMA,IL33,NCM,Nocodazole,Osimertinib+(AZR3/H1975),Osimertinib+(AZR4/H1975),RSK1/2-RNAi	UUDD
HDLBP_S31	FKBP15_S979	11	3.5104e-05	5	10	TGF-beta,AZR3/H1975 cells,AZR4/H1975 cells,BI-D1870 (RSKi) + PMA,IL33,Osimertinib+(AZR3/H1975),Osimertinib+(AZR4/H1975),PD184352 (MEKi),RAS Overexp/IDH1mut,RSK1/2-RNAi,RXDX-106 (pan-TAMi),TGNF	UUDD
HDLBP_S31	RPS6KB2_S423	11	0.000120328	4	10	Prostaglandin E2,Metformin,AZR3/H1975 cells,AZR4/H1975 cells,BI-D1870 (RSKi) + PMA,Dasatinib/FGF1,IL33,Osimertinib+(AZR3/H1975),Osimertinib+(AZR4/H1975),PD184352 (MEKi),RSK1/2-RNAi,SU5402 (FGFRi)/FGF1	UUDD
HDLBP_S31	TBC1D14_S91	11	0.00112692	7	9	Mitotic arrest,Pervanadate,Metformin,Caffeine,EMT+TGNF,IL33,PD184352 (MEKi),RXDX-106 (pan-TAMi),TGNF	UUDD
HDLBP_S31	DCTN2_S83	11	0.000725415	7	8	ARS 1620 (KRas-G12Ci),Mitotic arrest,Pervanadate,BTKi,BRAFV600E+sh-C/EBP(OISb),Caffeine,RSK1/2-RNAi,Metformin	UUDD
HDLBP_S31	HRH1_S233	11	0.00112692	6	8	Inf_Ad2 Virus,BRAFV600E(OIS)/BRAFV600E+sh-C/EBP(OISb),Mitotic arrest,Pervanadate,TGF-alpha,Safranal,BRAFV600E+sh-C/EBP(OISb),RAS Overexp/IDH1mut	UUDD
HDLBP_S31	RGL2_S409	11	0.00125471	6	8	Mitotic arrest,Pervanadate,Safranal,Caffeine,EGF,EMT+TGNF,IL33,TGNF	UUDD
HDLBP_S31	TBC1D15_S675	11	0.000313904	5	8	Coumarin,Prostaglandin E2,Inf_EV-A71,Metformin,BI-D1870 (RSKi) + PMA,BRAFV600E+sh-C/EBP(OISb),Caffeine,NCM,PD184352 (MEKi),RSK1/2-RNAi	UUDD
HDLBP_S31	HSPB1_S176	11	0.00380956	4	8	Dabra (BRAFi)+XL888 (HSP90i)/Dabra,Mitotic arrest,Pervanadate,XL888 (HSP90i),XL888 (HSP90i)/Dabra (BRAFi),Metformin,EGF,EMT+TGNF,TGNF	UUDD
HDLBP_S31	CC2D1A_S455	11	5.34793e-05	7	7	ARS 1620 (KRas-G12Ci),Metformin,Safranal,BTKi,BI-D1870 (RSKi) + PMA,BRAFV600E+sh-C/EBP(OISb),Caffeine,EGF,IL33	UUDD
HDLBP_S31	PTPN12_S608	11	0.000906146	7	7	EP-sEVs_hTSCs (Secretory phase),Safranal,BTKi,Caffeine,PD184352 (MEKi),RXDX-106 (pan-TAMi),Metformin	UUDD
HDLBP_S31	TNKS1BP1_S1103	11	9.86186e-05	6	7	Mitotic arrest,Pervanadate,TGF-alpha,Inf_EV-A71,Metformin,Safranal,BTKi,Caffeine,EMT+TGNF	UUDD
HDLBP_S31	LEMD3_S27	11	0.000725415	6	7	ARS 1620 (KRas-G12Ci),BRAFV600E(OIS)/BRAFV600E+sh-C/EBP(OISb),Mitotic arrest,BTKi,BRAFV600E+sh-C/EBP(OISb),Caffeine,Metformin	UUDD
HDLBP_S31	MON2_S205	11	0.00285892	6	7	ARS 1620 (KRas-G12Ci),BTKi,BI-D1870 (RSKi) + PMA,BRAFV600E+sh-C/EBP(OISb),Caffeine,IL33,RSK1/2-RNAi	UUDD
HDLBP_S31	RPL24_S86	11	0.00852582	6	7	Mitotic arrest,Pervanadate,Metformin,BTKi,Caffeine,EGF,IL33,RSK1/2-RNAi	UUDD
HDLBP_S31	EIF3A_S1028	11	0.00139555	5	7	BRAFV600E(OIS)/BRAFV600E+sh-C/EBP(OISb),Mitotic arrest,Pervanadate,Safranal,BRAFV600E+sh-C/EBP(OISb),IL33,RXDX-106 (pan-TAMi)	UUDD
HDLBP_S31	AHNAK_S1170	11	0.00380956	5	7	Mitotic arrest,Pervanadate,XL888 (HSP90i),XL888 (HSP90i)/Dabra (BRAFi),Metformin,Safranal,BTKi,Caffeine	UUDD
HDLBP_S31	IRS2_S679	11	0.00852582	5	7	ARS 1620 (KRas-G12Ci),Dabra (BRAFi)+XL888 (HSP90i)/Dabra,Mitotic arrest,Pervanadate,Lysophosphatidic acid,PD184352 (MEKi),RSK1/2-RNAi,Metformin	UUDD
HDLBP_S31	TNS3_S850	11	1.82906e-05	6	6	Mitotic arrest,Inf_EV-A71,Metformin,Safranal,BTKi,Caffeine,RXDX-106 (pan-TAMi),TGNF	UUDD
HDLBP_S31	KDM2A_S869	11	0.000647943	6	6	CCL3L1,EP-sEVs_hTSCs (Secretory phase),Prostaglandin E2,Inf_EV-A71,BTKi,Rapamycin	UUDD
HDLBP_S31	SETX_S1017	11	0.000725415	6	6	Coumarin,EP-sEVs_hTSCs (Secretory phase),Inf_EV-A71,HB-EGF,RXDX-106 (pan-TAMi),Metformin	UUDD
HDLBP_S31	NFXL1_S331	11	0.000725415	6	6	Mitotic arrest,Inf_EV-A71,BTKi,RXDX-106 (pan-TAMi),TGNF,Metformin	UUDD
HDLBP_S31	SEPTIN9_T38	11	0.00155061	6	6	Coumarin,EP-sEVs_hTSCs (Secretory phase),Mitotic arrest,Inf_EV-A71,EGF,Metformin	UUDD
HDLBP_S31	MKI67_T2203	11	0.00635923	6	6	ARS 1620 (KRas-G12Ci),shPPP6C,Mitotic arrest,BRAFV600E+sh-C/EBP(OISb),Caffeine,IL33,Metformin	UUDD
HDLBP_S31	FRMD8_S446	11	0.000725415	5	6	Coumarin,Inf_EV-A71,Safranal,Caffeine,Silmitasertib (CK2i),RXDX-106 (pan-TAMi)	UUDD
HDLBP_S31	TTC28_S47	11	0.000725415	4	6	Mitotic arrest,Pervanadate,Inf_EV-A71,EMT+TGNF,TGNF,Metformin	UUDD
HDLBP_S31	SOS1_S1137	11	0.00139555	4	6	Mitotic arrest,Pervanadate,Metformin,Caffeine,PD184352 (MEKi),RSK1/2-RNAi	UUDD
HDLBP_S31	CAMK4_S360	11	0.00423111	4	6	Dabra (BRAFi)+XL888 (HSP90i)/Dabra,Pervanadate,Prostaglandin E2,XL888 (HSP90i)/Dabra (BRAFi),Inf_EV-A71,BI-D1870 (RSKi) + PMA,RSK1/2-RNAi	UUDD
HDLBP_S31	KDM5A_S1111	11	0.00469339	4	6	Coumarin,BTKi,AZR3/H1975 cells,AZR4/H1975 cells,Caffeine,Silmitasertib (CK2i),IL33	UUDD
HDLBP_S31	GPRIN1_S452	11	0.00774084	4	6	AZR3/H1975 cells,AZR4/H1975 cells,BI-D1870 (RSKi) + PMA,BRAFV600E+sh-C/EBP(OISb),IL33,RSK1/2-RNAi,Metformin	UUDD
HDLBP_S31	EEF2_S279	11	0.000811217	5	5	ARS 1620 (KRas-G12Ci),Inf_EV-A71,Safranal,IL33,NCM	UUDD
HDLBP_S31	SEC14L1_T234	11	0.000906146	5	5	ARS 1620 (KRas-G12Ci),Safranal,BTKi,Caffeine,Metformin	UUDD
HDLBP_S31	CTNND1_S857	11	0.000906146	5	5	Metformin,Safranal,BRAFV600E+sh-C/EBP(OISb),Caffeine,RSK1/2-RNAi	UUDD
HDLBP_S31	RECQL4_S251	11	0.000920697	5	5	Mitotic arrest,TGF-beta,Inf_EV-A71,Safranal,BTKi,IL33,Metformin	UUDD
HDLBP_S31	VEZT_S696	11	0.00112692	5	5	ARS 1620 (KRas-G12Ci),Inf_EV-A71,Caffeine,Nocodazole,Metformin	UUDD
HDLBP_S31	ZRANB3_S569	11	0.00125471	5	5	Inf_EV-A71,BTKi,Silmitasertib (CK2i),Nocodazole,Metformin	UUDD
HDLBP_S31	MED16_S326	11	0.00190863	5	5	Prostaglandin E2,Metformin,Safranal,BTKi,Caffeine	UUDD
HDLBP_S31	CLSPN_S1156	11	0.00423111	5	5	ARS 1620 (KRas-G12Ci),CCR5 basal/overexp,Prostaglandin E2,Inf_EV-A71,BTKi,NCM	UUDD
HDLBP_S31	HELB_S967	11	0.00423111	5	5	Mitotic arrest,Inf_EV-A71,Metformin,BTKi,Nocodazole,RSK1/2-RNAi	UUDD
HDLBP_S31	SNX17_S336	11	0.00423111	5	5	ARS 1620 (KRas-G12Ci),Safranal,BTKi,siPRKD3,SU5402 (FGFRi)/FGF1,Metformin	UUDD
HDLBP_S31	SORT1_S825	11	0.00469339	5	5	EP-sEVs_hTSCs (Secretory phase),Mitotic arrest,Inf_EV-A71,BRAFV600E+sh-C/EBP(OISb),Caffeine,Nocodazole	UUDD
HDLBP_S31	KIAA0753_S700	11	0.00519977	5	5	Pervanadate,Metformin,Safranal,Caffeine,Nocodazole,RSK1/2-RNAi	UUDD
HDLBP_S31	THAP12_S141	11	0.00519977	5	5	ARS 1620 (KRas-G12Ci),Prostaglandin E2,Inf_EV-A71,BTKi,IL33,NCM	UUDD
HDLBP_S31	CENPF_T144	11	0.0113162	5	5	Mitotic arrest,Prostaglandin E2,Inf_EV-A71,BRAFV600E+sh-C/EBP(OISb),Caffeine,Metformin	UUDD
HDLBP_S31	TRPS1_S1085	11	0.000811217	4	5	Mitotic arrest,Pervanadate,TGF-alpha,Inf_EV-A71,IL33	UUDD
HDLBP_S31	SLC19A1_S5	11	0.00469339	4	5	GFP_FGF10/GFP_UT,Mitotic arrest,Pervanadate,Inf_EV-A71,TGNF,Metformin	UUDD
HDLBP_S31	RIOK3_S127	11	0.00519977	4	5	Inf_EV-A71,BTKi,HB-EGF,IL33,Lysophosphatidic acid,Metformin	UUDD
HDLBP_S31	CLASP2_S368	11	0.00635923	4	5	Inf_EV-A71,Safranal,BTKi,Nocodazole,PD184352 (MEKi),RSK1/2-RNAi	UUDD
HDLBP_S31	NEK1_S837	11	0.00635923	4	5	ARS 1620 (KRas-G12Ci),Inf_EV-A71,BI-D1870 (RSKi) + PMA,EMT+TGNF,IL33,TGNF	UUDD
HDLBP_S31	FXR2_T411	11	0.00702016	4	5	Metformin,Safranal,BI-D1870 (RSKi) + PMA,IL33,Lysophosphatidic acid,RSK1/2-RNAi	UUDD
HDLBP_S31	TFPT_T207	11	0.0103083	4	5	Mitotic arrest,Pervanadate,Metformin,BTKi,Caffeine,IL33	UUDD
HDLBP_S31	MYL12B_T19	11	0.00423111	3	5	CCL3L1,Prostaglandin E2,Inf_EV-A71,BI-D1870 (RSKi) + PMA,PD184352 (MEKi),RSK1/2-RNAi	UUDD
HDLBP_S31	OTUD4_S545	11	0.00469339	3	5	Metformin,BTKi,BI-D1870 (RSKi) + PMA,PD184352 (MEKi),RSK1/2-RNAi,RXDX-106 (pan-TAMi)	UUDD
HDLBP_S31	ADCY9_S1257	11	0.00519977	3	5	BRAFV600E(OIS)/BRAFV600E+sh-C/EBP(OISb),Mitotic arrest,Pervanadate,Inf_EV-A71,BRAFV600E+sh-C/EBP(OISb),Metformin	UUDD
HDLBP_S31	MYSM1_S340	11	2.27939e-05	4	4	TGF-beta,Inf_EV-A71,BTKi,IL33,NCM,Metformin	UUDD
HDLBP_S31	SNX17_S421	11	5.34793e-05	4	4	CXCL12,Inf_EV-A71,Metformin,Safranal,BTKi,BRAFV600E+sh-C/EBP(OISb)	UUDD
HDLBP_S31	CLASP2_T594	11	0.000647943	4	4	Metformin,BTKi,BI-D1870 (RSKi) + PMA,Silmitasertib (CK2i)	UUDD
HDLBP_S31	DMWD_S397	11	0.000647943	4	4	Inf_EV-A71,Safranal,BTKi,Metformin	UUDD
HDLBP_S31	CCNE2_S383	11	0.000647943	4	4	Prostaglandin E2,Inf_EV-A71,BTKi,Nocodazole	UUDD
HDLBP_S31	MIDEAS_T893	11	0.000647943	4	4	Inf_EV-A71,BTKi,BRAFV600E+sh-C/EBP(OISb),Nocodazole	UUDD
HDLBP_S31	SETD2_S1207	11	0.000725415	4	4	Prostaglandin E2,Inf_EV-A71,Safranal,BTKi	UUDD
HDLBP_S31	MTMR4_S8	11	0.000725415	4	4	Inf_EV-A71,BTKi,Caffeine,Nocodazole	UUDD
HDLBP_S31	TPRN_S241	11	0.000811217	4	4	ARS 1620 (KRas-G12Ci),Metformin,Safranal,TGNF	UUDD
HDLBP_S31	MAP4K5_S400	11	0.000811217	4	4	Pervanadate,Metformin,Caffeine,RSK1/2-RNAi	UUDD
HDLBP_S31	PXN_S84	11	0.000811217	4	4	shPPP6C,Mitotic arrest,Metformin,RSK1/2-RNAi	UUDD
HDLBP_S31	KATNIP_S660	11	0.000906146	4	4	Inf_EV-A71,BTKi,BRAFV600E+sh-C/EBP(OISb),Caffeine	UUDD
HDLBP_S31	YTHDC1_S315	11	0.00101107	4	4	Inf_EV-A71,Safranal,BTKi,IL33	UUDD
HDLBP_S31	H1-2_T146	11	0.00112692	4	4	ARS 1620 (KRas-G12Ci),Inf_EV-A71,Safranal,IL33	UUDD
HDLBP_S31	RCC2_S50	11	0.00172118	4	4	ARS 1620 (KRas-G12Ci),Inf_EV-A71,Safranal,BTKi	UUDD
HDLBP_S31	GPATCH8_S1076	11	0.00234028	4	4	Inf_EV-A71,IL33,Nocodazole,RXDX-106 (pan-TAMi)	UUDD
HDLBP_S31	GPATCH8_S650	11	0.00380956	4	4	CCL3L1,Inf_EV-A71,Safranal,IL33,RXDX-106 (pan-TAMi)	UUDD
HDLBP_S31	ATXN1_S88	11	0.00423111	4	4	ARS 1620 (KRas-G12Ci),Mitotic arrest,Metformin,BTKi,TGNF	UUDD
HDLBP_S31	ZBTB7A_S525	11	0.00469339	4	4	CCL3L1,Inf_EV-A71,Caffeine,Dasatinib/FGF1,IL33	UUDD
HDLBP_S31	MATR3_S747	11	0.00469339	4	4	Dabra (BRAFi)+XL888 (HSP90i)/Dabra,TGF-beta,Safranal,NCM,Nocodazole	UUDD
HDLBP_S31	SLC4A2_S113	11	0.00575378	4	4	ARS 1620 (KRas-G12Ci),CCL3L1,Metformin,IL33,PD184352 (MEKi)	UUDD
HDLBP_S31	ARHGAP21_S1099	11	0.00575378	4	4	Safranal,BRAFV600E+sh-C/EBP(OISb),IL33,NCM,Metformin	UUDD
HDLBP_S31	RAD51AP1_S294	11	0.00635923	4	4	Inf_EV-A71,BI-D1870 (RSKi) + PMA,BRAFV600E+sh-C/EBP(OISb),EGF,IL33	UUDD
HDLBP_S31	DDX3X_S131	11	0.00635923	4	4	ARS 1620 (KRas-G12Ci),Metformin,Safranal,NCM,PD184352 (MEKi)	UUDD
HDLBP_S31	SETD5_S1043	11	0.00702016	4	4	ARS 1620 (KRas-G12Ci),Inf_EV-A71,IL33,RXDX-106 (pan-TAMi),Metformin	UUDD
HDLBP_S31	MOCS3_S47	11	0.00774084	4	4	Mitotic arrest,Metformin,BTKi,EGF,TGNF	UUDD
HDLBP_S31	TRA2A_S96	11	0.0103083	4	4	BCI (DUSP1/6i),Prostaglandin E2,Inf_EV-A71,Metformin,IL33	UUDD
HDLBP_S31	H1-4_T4	11	0.0148764	4	4	CCL3L1,Prostaglandin E2,Inf_EV-A71,Metformin,RSK1/2-RNAi	UUDD
HDLBP_S31	LEO1_T629	11	0.0211209	4	4	Prostaglandin E2,Inf_EV-A71,Metformin,Safranal,IL33	UUDD
HDLBP_S31	BTAF1_S91	11	0.000647943	3	4	Dabra (BRAFi)+XL888 (HSP90i)/Dabra,XL888 (HSP90i)/Dabra (BRAFi),Inf_EV-A71,BTKi	UUDD
HDLBP_S31	SNRPA_S115	11	0.000811217	3	4	Inf_EV-A71,EMT+TGNF,IL33,TGNF	UUDD
HDLBP_S31	TWISTNB_T322	11	0.00139555	3	4	Mitotic arrest,Pervanadate,TGF-beta,Caffeine	UUDD
HDLBP_S31	SIRT2_S23	11	0.00380956	3	4	EP-sEVs_hTSCs (Secretory phase),Inf_EV-A71,BTKi,HB-EGF,Lysophosphatidic acid	UUDD
HDLBP_S31	MAP1A_S605	11	0.00380956	3	4	BRAFV600E(OIS)/BRAFV600E+sh-C/EBP(OISb),Mitotic arrest,Prostaglandin E2,Inf_EV-A71,BRAFV600E+sh-C/EBP(OISb)	UUDD
HDLBP_S31	SIRT2_S25	11	0.00380956	3	4	EP-sEVs_hTSCs (Secretory phase),Inf_EV-A71,BTKi,HB-EGF,Lysophosphatidic acid	UUDD
HDLBP_S31	C17orf49_S36	11	0.00635923	3	4	Coumarin,Mitotic arrest,TGF-beta,BI-D1870 (RSKi) + PMA,RSK1/2-RNAi	UUDD
HDLBP_S31	DCAF10_S63	11	0.00635923	3	4	Metformin,BTKi,BI-D1870 (RSKi) + PMA,IL33,RSK1/2-RNAi	UUDD
HDLBP_S31	LARP1_S546	11	0.00702016	3	4	Metformin,Dasatinib/FGF1,RSK1/2-RNAi,Inf_S. aureus,SU5402 (FGFRi)/FGF1	UUDD
HDLBP_S31	JPT2_S132	11	0.017761	3	4	Mitotic arrest,Pervanadate,TGF-beta,IL33,RSK1/2-RNAi	UUDD
HDLBP_S31	LARP4B_S524	11	0.000647943	3	3	CCL3L1,TGF-beta,RSK1/2-RNAi	UUDD
HDLBP_S31	CKAP2L_T742	11	0.000647943	3	3	Prostaglandin E2,Inf_EV-A71,BTKi	UUDD
HDLBP_S31	FAM118A_S311	11	0.000647943	3	3	Inf_EV-A71,BTKi,Caffeine	UUDD
HDLBP_S31	BAZ2B_T2014	11	0.000647943	3	3	Inf_EV-A71,Nocodazole,Metformin	UUDD
HDLBP_S31	ARHGEF16_S492	11	0.000725415	3	3	ARS 1620 (KRas-G12Ci),Metformin,TGNF	UUDD
HDLBP_S31	SLC4A7_S1213	11	0.000906146	3	3	Inf_EV-A71,IL33,Metformin	UUDD
HDLBP_S31	PPP1R13B_S671	11	0.000906146	3	3	GFP_FGF10/GFP_UT,TGF-beta,BRAFV600E+sh-C/EBP(OISb)	UUDD
HDLBP_S31	METAP2_S74	11	0.00125471	3	3	ARS 1620 (KRas-G12Ci),shPPP6C,TGF-beta	UUDD
HDLBP_S31	ANKZF1_T674	11	0.00155061	3	3	Metformin,BTKi,Caffeine	UUDD
HDLBP_S31	ARHGEF16_S191	11	0.00190863	3	3	TGF-beta,Caffeine,EGF	UUDD
HDLBP_S31	MMACHC_S271	11	0.00380956	3	3	Prostaglandin E2,Inf_EV-A71,BTKi,BRAFV600E+sh-C/EBP(OISb)	UUDD
HDLBP_S31	QSER1_S1230	11	0.00380956	3	3	Safranal,BTKi,Nocodazole,Metformin	UUDD
HDLBP_S31	PRR12_S1135	11	0.00423111	3	3	Inf_EV-A71,Safranal,BTKi,Metformin	UUDD
HDLBP_S31	GTF3C1_S1611	11	0.00423111	3	3	Inf_EV-A71,Safranal,BTKi,IL33	UUDD
HDLBP_S31	UACA_S1353	11	0.00423111	3	3	TGF-beta,Safranal,BRAFV600E+sh-C/EBP(OISb),Metformin	UUDD
HDLBP_S31	EP300_S1726	11	0.00469339	3	3	Mitotic arrest,Inf_EV-A71,BTKi,Metformin	UUDD
HDLBP_S31	NEK4_S461	11	0.00519977	3	3	Metformin,Safranal,BTKi,IL33	UUDD
HDLBP_S31	CRACD_S556	11	0.00519977	3	3	BCI (DUSP1/6i),Metformin,BTKi,TGNF	UUDD
HDLBP_S31	UCK2_S254	11	0.00575378	3	3	Inf_EV-A71,BTKi,IL33,Rapamycin	UUDD
HDLBP_S31	BAZ1B_S204	11	0.00575378	3	3	ARS 1620 (KRas-G12Ci),Metformin,BI-D1870 (RSKi) + PMA,IL33	UUDD
HDLBP_S31	STK26_S304	11	0.00575378	3	3	EP-sEVs_hTSCs (Secretory phase),Inf_EV-A71,Safranal,IL33	UUDD
HDLBP_S31	LARP1_S868	11	0.00575378	3	3	ARS 1620 (KRas-G12Ci),Inf_EV-A71,Caffeine,RXDX-106 (pan-TAMi)	UUDD
HDLBP_S31	GSE1_S909	11	0.00575378	3	3	Mitotic arrest,Inf_EV-A71,Metformin,BTKi	UUDD
HDLBP_S31	SCRIB_T826	11	0.00575378	3	3	Prostaglandin E2,Metformin,AZR3/H1975 cells,RSK1/2-RNAi	UUDD
HDLBP_S31	EIF4G1_S1080	11	0.00702016	3	3	Metformin,Safranal,EGF,RSK1/2-RNAi	UUDD
HDLBP_S31	BLTP1_S1355	11	0.00702016	3	3	Inf_EV-A71,Safranal,BTKi,Metformin	UUDD
HDLBP_S31	HEBP2_S181	11	0.00852582	3	3	ARS 1620 (KRas-G12Ci),Metformin,Caffeine,IL33	UUDD
HDLBP_S31	ZNF687_S1211	11	0.017761	3	3	ARS 1620 (KRas-G12Ci),Mitotic arrest,Metformin,Caffeine	UUDD
HDLBP_S31	WAPL_S226	10.6667	2.98003e-05	8	11	Mitotic arrest,Pervanadate,Prostaglandin E2,TGF-beta,Inf_EV-A71,Metformin,AZR3/H1975 cells,AZR4/H1975 cells,BRAFV600E+sh-C/EBP(OISb),EGF,HB-EGF,IL33,Osimertinib+(AZR3/H1975),RSK1/2-RNAi	UUDD
HDLBP_S31	DNMT1_S154	10.6667	1.26967e-06	8	10	ARS 1620 (KRas-G12Ci),Mitotic arrest,Prostaglandin E2,TGF-beta,Inf_EV-A71,Metformin,Safranal,BTKi,AZR3/H1975 cells,AZR4/H1975 cells,BI-D1870 (RSKi) + PMA,EMT+TGNF,TGNF	UUDD
HDLBP_S31	OGFR_S349	10.6667	2.5832e-07	6	9	Prostaglandin E2,TGF-beta,Inf_EV-A71,Metformin,BTKi,AZR3/H1975 cells,AZR4/H1975 cells,IL33,Nocodazole,Osimertinib+(AZR3/H1975),Osimertinib+(AZR4/H1975),RSK1/2-RNAi	UUDD
HDLBP_S31	SAE1_S12	10.5	3.55531e-05	8	8	Prostaglandin E2,XL888 (HSP90i)/Dabra (BRAFi),Inf_EV-A71,Metformin,Safranal,BTKi,BRAFV600E+sh-C/EBP(OISb),Nocodazole,RXDX-106 (pan-TAMi)	UUDD
HDLBP_S31	POLA1_S209	10.5	8.03949e-05	6	7	ARS 1620 (KRas-G12Ci),TGF-beta,Metformin,Safranal,BTKi,AZR3/H1975 cells,AZR4/H1975 cells,NCM,Nocodazole	UUDD
HDLBP_S31	RBL1_S749	10.5	9.79556e-05	6	7	ARS 1620 (KRas-G12Ci),Prostaglandin E2,TGF-beta,BTKi,AZR3/H1975 cells,AZR4/H1975 cells,BRAFV600E+sh-C/EBP(OISb),EGF,IL33	UUDD
HDLBP_S31	IRS2_S388	10.5	0.000119057	6	7	GFP_FGF10/GFP_UT,TGF-alpha,Inf_EV-A71,Metformin,Safranal,BTKi,Lysophosphatidic acid,PD184352 (MEKi),RSK1/2-RNAi	UUDD
HDLBP_S31	TEX10_T29	10.5	5.37431e-05	5	6	ARS 1620 (KRas-G12Ci),TGF-beta,Metformin,BTKi,BI-D1870 (RSKi) + PMA,BRAFV600E+sh-C/EBP(OISb),RSK1/2-RNAi,TGNF	UUDD
HDLBP_S31	COPA_S402	10.5	0.000144351	5	6	Mitotic arrest,Pervanadate,TGF-beta,Inf_EV-A71,Metformin,Safranal,IL33,Nocodazole	UUDD
HDLBP_S31	ABCF1_S22	10.3333	7.46201e-06	13	14	ARS 1620 (KRas-G12Ci),shPPP6C,A375R/A375S,GFP_FGF10/GFP_UT,Mitotic arrest,Prostaglandin E2,Inf_EV-A71,Metformin,BI-D1870 (RSKi) + PMA,Caffeine,Citreoviridin,Dasatinib/FGF1,IL33,NCM,RXDX-106 (pan-TAMi),SU5402 (FGFRi)/FGF1,TGNF	UUDD
HDLBP_S31	OSBPL11_T27	10.3333	3.72865e-07	10	10	Mitotic arrest,Prostaglandin E2,TGF-alpha,TGF-beta,XL888 (HSP90i)/Dabra (BRAFi),Inf_EV-A71,Metformin,Safranal,BTKi,AZR3/H1975 cells,AZR4/H1975 cells,BRAFV600E+sh-C/EBP(OISb),Caffeine	UUDD
HDLBP_S31	CCDC6_S240	10.25	1.40989e-06	11	17	Inf_Ad2 Virus,ARS 1620 (KRas-G12Ci),Coumarin,Mitotic arrest,Pervanadate,Prostaglandin E2,TGF-alpha,TGF-beta,Inf_EV-A71,Metformin,AZR3/H1975 cells,AZR4/H1975 cells,BI-D1870 (RSKi) + PMA,IL33,NCM,Osimertinib+(AZR3/H1975),Osimertinib+(AZR4/H1975),PD184352 (MEKi),RSK1/2-RNAi,TGNF	UUDD
site1	site2	n_uddu/n_uudd	p-Value	UDDU_PMID_confidence	UDDU_Code_confidence	code_UDDU	Regulation type
HDLBP_S31	SRCAP_S2725	13	0.00137413	4	4	ARS 1620 (KRas-G12Ci),Metformin,EGF,RSK1/2-RNAi,RXDX-106 (pan-TAMi)	UDDU
HDLBP_S31	DAPK2_S349	13	0.00155547	4	4	TGF-beta,Metformin,Safranal,AZR3/H1975 cells,Nocodazole	UDDU
HDLBP_S31	EZH2_S366	13	0.000271088	3	4	Carbon ion irradiation,Metformin,BI-D1870 (RSKi) + PMA,RSK1/2-RNAi	UDDU
HDLBP_S31	SGTA_S301	12	0.00826512	4	5	ARS 1620 (KRas-G12Ci),XL888 (HSP90i),XL888 (HSP90i)/Dabra (BRAFi),Metformin,IL33,NCM	UDDU
HDLBP_S31	SMARCA2_S1572	12	0.000364689	4	4	Metformin,Rapamycin,RSK1/2-RNAi,RXDX-106 (pan-TAMi)	UDDU
HDLBP_S31	TP53BP1_T321	12	0.00255283	4	4	Mitotic arrest,Metformin,Safranal,RSK1/2-RNAi,RXDX-106 (pan-TAMi)	UDDU
HDLBP_S31	DHX9_S321	12	0.00357028	4	4	ARS 1620 (KRas-G12Ci),shPPP6C,IL33,RSK1/2-RNAi,Metformin	UDDU
HDLBP_S31	LUC7L2_S384	12	0.00285862	3	3	TGF-beta,Safranal,NCM,RXDX-106 (pan-TAMi)	UDDU
HDLBP_S31	PSIP1_S116	12	0.00319679	3	3	Metformin,Safranal,RSK1/2-RNAi,RXDX-106 (pan-TAMi)	UDDU
HDLBP_S31	PPP1R9B_S192	11	0.00937993	3	3	ARS 1620 (KRas-G12Ci),TGF-beta,Metformin,BRAFV600E+sh-C/EBP(OISb)	UDDU
HDLBP_S31	ICE1_S1712	11	0.0148764	3	3	ARS 1620 (KRas-G12Ci),Metformin,Nocodazole,RSK1/2-RNAi	UDDU
HDLBP_S31	WDR44_S162	10	0.00129589	4	4	GFP_FGF10/GFP_UT,Metformin,Safranal,RXDX-106 (pan-TAMi)	UDDU
HDLBP_S31	FOSL2_S19	10	0.0037773	4	4	Metformin,Safranal,IL33,Nocodazole	UDDU
HDLBP_S31	MAP4K4_S800	10	0.00777532	3	4	ARS 1620 (KRas-G12Ci),BRAFV600E(OIS)/BRAFV600E+sh-C/EBP(OISb),Metformin,BRAFV600E+sh-C/EBP(OISb),Osimertinib+(AZR3/H1975)	UDDU
HDLBP_S31	SIPA1L1_S286	10	0.00175506	3	3	Metformin,BRAFV600E+sh-C/EBP(OISb),NCM	UDDU
HDLBP_S31	PLEKHA3_S211	10	0.00213766	3	3	Metformin,IL33,Nocodazole	UDDU
HDLBP_S31	AP1AR_T228	10	0.0158783	3	3	ARS 1620 (KRas-G12Ci),Metformin,IL33,Rapamycin	UDDU

## Sheet: S944
site1	site2	n_uudd/n_uddu	p-Value	UUDD_PMID_confidence	UUDD_Code_confidence	code_UUDD	Regulation type
HDLBP_S944	PA2G4_S2	23	4.93571e-07	7	9	Inf_Ad2 Virus,Phorbol myristate acetate,Inf_EV-A71,Metformin,BTKi,EGF,Osimertinib+(AZR3/H1975),Osimertinib+(AZR4/H1975),Palbociclib,Palbociclib+Vincristine	UUDD
HDLBP_S944	GTF2F1_S442	23	9.82802e-10	5	5	IL33,TGF-beta,Metformin,Safranal,BTKi,EGF	UUDD
HDLBP_S944	UBE2O_S401	22	2.93177e-09	7	8	ARS 1620 (KRas-G12Ci),IL33,TGF-beta,Inf_EV-A71,Metformin,BTKi,Palbociclib,Palbociclib+Vincristine,RXDX-106 (pan-TAMi)	UUDD
HDLBP_S944	MYBBP1A_S1241	22	6.58605e-11	7	7	ARS 1620 (KRas-G12Ci),IL33,Phorbol myristate acetate,TGF-beta,Inf_EV-A71,Safranal,EGF	UUDD
HDLBP_S944	SCFD1_S303	21	1.12938e-06	6	7	ARS 1620 (KRas-G12Ci),Her2 Pos/Neg,IL33,All-trans-retinoic acid (ATRA),Inf_EV-A71,Osimertinib+(AZR3/H1975),Osimertinib+(AZR4/H1975),Metformin	UUDD
HDLBP_S944	MLLT6_S382	21	3.34646e-09	4	5	Her2 Pos/Neg,Ceritinib (ALKi),TAE684 (ALKi),TGF-beta,Metformin,BTKi	UUDD
HDLBP_S944	NOP14_S96	20	4.76659e-07	8	8	ARS 1620 (KRas-G12Ci),IL33,Ceritinib (ALKi),Phorbol myristate acetate,Inf_EV-A71,BTKi,PP2A overexp,EGF,Metformin	UUDD
HDLBP_S944	FAM193A_S1144	20	1.72273e-07	6	6	ARS 1620 (KRas-G12Ci),TAE684 (ALKi),TGF-beta,Safranal,BTKi,All-trans-retinoic acid (ATRA),Metformin	UUDD
HDLBP_S944	NCOA2_S493	19	6.93571e-09	5	6	IL33,Phorbol myristate acetate,Inf_EV-A71,Metformin,BTKi,Palbociclib,Palbociclib+Vincristine	UUDD
HDLBP_S944	ERCC5_S384	19	3.53991e-06	4	5	IL33,TGF-beta,Inf_EV-A71,Metformin,Palbociclib,Palbociclib+Vincristine	UUDD
HDLBP_S944	SRGAP2_S206	19	6.93571e-09	4	4	ARS 1620 (KRas-G12Ci),IL33,TGF-beta,Inf_EV-A71,Safranal	UUDD
HDLBP_S944	RRN3_S170	19	9.44867e-09	4	4	ARS 1620 (KRas-G12Ci),IL33,Inf_EV-A71,Metformin,BTKi	UUDD
HDLBP_S944	CHD8_S2008	18	1.56077e-07	6	7	Her2 Pos/Neg,Ceritinib (ALKi),TAE684 (ALKi),TGF-beta,Safranal,BTKi,EGF,Metformin	UUDD
HDLBP_S944	SLAIN2_S48	18	1.75201e-06	6	7	Inf_Ad2 Virus,Ceritinib (ALKi),TAE684 (ALKi),Inf_EV-A71,Metformin,Safranal,BTKi,All-trans-retinoic acid (ATRA)	UUDD
HDLBP_S944	WASHC2A_S498	18	1.19433e-08	6	6	Epithelial/Mesenchymal,TGF-beta,Inf_EV-A71,BTKi,Palmitate,Phorbol myristate acetate	UUDD
HDLBP_S944	PAXX_S152	18	2.72994e-06	5	6	IL33,Inf_EV-A71,Metformin,BTKi,Osimertinib+(AZR3/H1975),Osimertinib+(AZR4/H1975),Phorbol myristate acetate	UUDD
HDLBP_S944	CHD8_S2046	18	1.56077e-07	5	5	IL33,Ceritinib (ALKi),Phorbol myristate acetate,Inf_EV-A71,Metformin,BTKi	UUDD
HDLBP_S944	SMG9_S32	18	3.55705e-06	5	5	IL33,Phorbol myristate acetate,Inf_EV-A71,Metformin,BTKi	UUDD
HDLBP_S944	VPS51_S18	18	1.75201e-06	4	4	TGF-beta,Inf_EV-A71,BTKi,Palmitate,Metformin	UUDD
HDLBP_S944	ZC3H13_S877	18	9.64037e-06	4	4	Inf_Ad2 Virus,IL33,Inf_EV-A71,BTKi,Metformin	UUDD
HDLBP_S944	RRN3_S172	18	1.24879e-08	3	3	IL33,Inf_EV-A71,Metformin,BTKi	UUDD
HDLBP_S944	NDRG3_S331	17	1.17328e-05	6	7	Inf_Ad2 Virus,IL33,Inf_EV-A71,Metformin,Safranal,BTKi,Osimertinib+(AZR3/H1975),Osimertinib+(AZR4/H1975)	UUDD
HDLBP_S944	TTF1_S487	17	3.45726e-07	6	6	Epithelial/Mesenchymal,IL33,Inf_EV-A71,Metformin,BTKi,Phorbol myristate acetate,All-trans-retinoic acid (ATRA)	UUDD
HDLBP_S944	PUM1_S124	17	2.15104e-08	5	5	Her2 Pos/Neg,IL33,Metformin,BTKi,Phorbol myristate acetate	UUDD
HDLBP_S944	HDAC6_S22	17	3.58298e-08	5	5	IL33,Inf_EV-A71,Safranal,BTKi,Metformin	UUDD
HDLBP_S944	AGAP3_S538	17	1.61644e-07	5	5	Her2 Pos/Neg,IL33,TGF-beta,Metformin,Safranal,PP2A overexp	UUDD
HDLBP_S944	BRAF_S729	17	2.52622e-05	5	5	Inf_Ad2 Virus,IL33,Inf_EV-A71,Metformin,BTKi,Phorbol myristate acetate	UUDD
HDLBP_S944	MAST3_S792	17	7.38454e-09	4	4	TGF-beta,Inf_EV-A71,BTKi,EGF	UUDD
HDLBP_S944	CTPS1_S568	17	3.13516e-08	4	4	IL33,TGF-beta,Inf_EV-A71,Safranal,Phorbol myristate acetate	UUDD
HDLBP_S944	MAP1S_S321	17	5.52056e-08	4	4	Gefitinib (EGFRi),Her2 Pos/Neg,IL33,Inf_EV-A71,Metformin	UUDD
HDLBP_S944	EIF3J_T109	17	3.43329e-06	4	4	Inf_Ad2 Virus,IL33,Inf_EV-A71,Safranal,BTKi	UUDD
HDLBP_S944	SMG8_S668	17	1.61644e-07	3	3	TGF-beta,Inf_EV-A71,Metformin,Safranal	UUDD
HDLBP_S944	MAST3_S793	17	1.61644e-07	3	3	TGF-beta,Inf_EV-A71,BTKi,EGF	UUDD
HDLBP_S944	DCAF15_S310	16	9.48765e-07	8	8	Epithelial/Mesenchymal,IL33,Inf_EV-A71,Metformin,Safranal,BTKi,Osimertinib+(AZR3/H1975),Phorbol myristate acetate	UUDD
HDLBP_S944	TNS3_S660	16	1.01592e-05	7	8	Inf_Ad2 Virus,ARS 1620 (KRas-G12Ci),IL33,Inf_EV-A71,Metformin,Safranal,BTKi,Osimertinib+(AZR3/H1975),Osimertinib+(AZR4/H1975)	UUDD
HDLBP_S944	NOL8_S660	16	1.87778e-08	7	7	ARS 1620 (KRas-G12Ci),Epithelial/Mesenchymal,IL33,Inf_EV-A71,EGF,Palmitate,Metformin	UUDD
HDLBP_S944	MIIP_S303	16	9.81547e-07	7	7	ARS 1620 (KRas-G12Ci),Her2 Pos/Neg,IL33,Safranal,BTKi,EGF,RXDX-106 (pan-TAMi),Metformin	UUDD
HDLBP_S944	MAP3K1_S923	16	1.34176e-07	6	6	Epithelial/Mesenchymal,IL33,Inf_EV-A71,BTKi,EGF,Metformin	UUDD
HDLBP_S944	DNMT1_S1105	16	1.68802e-07	5	6	IL33,Ceritinib (ALKi),Phorbol myristate acetate,TAE684 (ALKi),TGF-beta,RXDX-106 (pan-TAMi)	UUDD
HDLBP_S944	CSPP1_S966	16	1.68802e-07	5	5	ARS 1620 (KRas-G12Ci),IL33,Inf_EV-A71,BTKi,Metformin	UUDD
HDLBP_S944	SUPT16H_S650	16	1.23374e-06	5	5	IL33,Inf_EV-A71,Metformin,Safranal,BTKi,EGF	UUDD
HDLBP_S944	CHAMP1_S145	16	2.95655e-07	4	4	Phorbol myristate acetate,TGF-beta,Safranal,BTKi,Metformin	UUDD
HDLBP_S944	YEATS2_S519	16	2.29765e-07	3	3	Her2 Pos/Neg,TGF-beta,Safranal,Metformin	UUDD
HDLBP_S944	SLAIN2_S462	16	6.14501e-07	3	3	TGF-beta,Inf_EV-A71,BTKi,Metformin	UUDD
HDLBP_S944	CHD3_S1605	16	3.67878e-06	3	3	IL33,Inf_EV-A71,Metformin,RXDX-106 (pan-TAMi)	UUDD
HDLBP_S944	VPS35_S7	15	1.77883e-06	6	7	Ceritinib (ALKi),TAE684 (ALKi),Inf_EV-A71,Metformin,Safranal,BTKi,EGF,RXDX-106 (pan-TAMi)	UUDD
HDLBP_S944	MAP3K1_S21	15	7.68939e-06	6	6	ARS 1620 (KRas-G12Ci),TGF-beta,Safranal,BTKi,Palmitate,RXDX-106 (pan-TAMi),Metformin	UUDD
HDLBP_S944	USP20_S134	15	3.4433e-05	5	6	Her2 Pos/Neg,IL33,Ceritinib (ALKi),Inf_EV-A71,Osimertinib+(AZR3/H1975),Osimertinib+(AZR4/H1975),Metformin	UUDD
HDLBP_S944	ZNF217_S407	15	4.10615e-05	5	6	IL33,Inf_EV-A71,Metformin,Palmitate,Palbociclib,Palbociclib+Vincristine,RXDX-106 (pan-TAMi)	UUDD
HDLBP_S944	TPR_S2048	15	6.2245e-08	5	5	IL33,Inf_EV-A71,BTKi,Palmitate,All-trans-retinoic acid (ATRA)	UUDD
HDLBP_S944	ATXN2_S684	15	1.26873e-07	5	5	IL33,Phorbol myristate acetate,TAE684 (ALKi),All-trans-retinoic acid (ATRA),BTKi	UUDD
HDLBP_S944	ZDHHC20_S305	15	7.2864e-07	5	5	Epithelial/Mesenchymal,IL33,Inf_EV-A71,Metformin,BTKi	UUDD
HDLBP_S944	MAP7D3_S461	15	1.77883e-06	5	5	ARS 1620 (KRas-G12Ci),Epithelial/Mesenchymal,IL33,Inf_EV-A71,BTKi,EGF	UUDD
HDLBP_S944	FGD6_S515	15	3.39621e-06	5	5	Epithelial/Mesenchymal,Her2 Pos/Neg,Inf_EV-A71,BTKi,EGF,Metformin	UUDD
HDLBP_S944	BAP1_S597	15	5.14175e-06	5	5	Her2 Pos/Neg,IL33,Inf_EV-A71,Metformin,BTKi,EGF	UUDD
HDLBP_S944	SH3BP1_S544	15	1.37616e-05	5	5	IL33,All-trans-retinoic acid (ATRA),Metformin,BTKi,Phorbol myristate acetate,RXDX-106 (pan-TAMi)	UUDD
HDLBP_S944	SH2B2_S157	15	5.63062e-07	4	5	Her2 Pos/Neg,Ceritinib (ALKi),TAE684 (ALKi),Inf_EV-A71,BTKi,Metformin	UUDD
HDLBP_S944	SIRT6_S303	15	7.14253e-07	4	5	IL33,TGF-beta,BTKi,EGF,Osimertinib+(AZR3/H1975),Osimertinib+(AZR4/H1975)	UUDD
HDLBP_S944	ADD1_S355	15	2.74689e-06	4	5	Her2 Pos/Neg,Ceritinib (ALKi),TAE684 (ALKi),Inf_EV-A71,Metformin,Safranal	UUDD
HDLBP_S944	PTPN12_T519	15	1.13571e-06	4	4	ARS 1620 (KRas-G12Ci),Her2 Pos/Neg,TGF-beta,Inf_EV-A71,Metformin	UUDD
HDLBP_S944	FXR1_S406	15	4.18542e-06	4	4	IL33,Phorbol myristate acetate,Inf_EV-A71,Metformin,RXDX-106 (pan-TAMi)	UUDD
HDLBP_S944	CAMSAP2_S1313	15	7.68939e-06	4	4	Epithelial/Mesenchymal,Inf_EV-A71,Metformin,Safranal,BTKi	UUDD
HDLBP_S944	AHNAK2_S5707	15	9.0241e-07	3	4	TGF-beta,Metformin,Safranal,Osimertinib+(AZR3/H1975),Osimertinib+(AZR4/H1975)	UUDD
HDLBP_S944	MCM6_S13	15	2.74689e-06	3	4	Inf_EV-A71,Metformin,BTKi,Osimertinib+(AZR3/H1975),Osimertinib+(AZR4/H1975)	UUDD
HDLBP_S944	CCDC86_S160	15	2.27704e-08	3	3	TGF-beta,Inf_EV-A71,Safranal	UUDD
HDLBP_S944	PPP1R10_T256	15	2.21429e-06	3	3	IL33,TGF-beta,Inf_EV-A71,Metformin	UUDD
HDLBP_S944	SETD2_T1853	15	6.29724e-06	3	3	IL33,Inf_EV-A71,Metformin,BTKi	UUDD
HDLBP_S944	IRF2BP1_S453	14	6.64369e-05	6	8	Inf_Ad2 Virus,Inf_EV-A71,Osimertinib+(AZR3/H1975),Osimertinib+(AZR4/H1975),Palmitate,Palbociclib,Palbociclib+Vincristine,RXDX-106 (pan-TAMi),Metformin	UUDD
HDLBP_S944	NCOR2_S149	14	2.84799e-10	7	7	IL33,Phorbol myristate acetate,TGF-beta,Inf_EV-A71,Metformin,Safranal,BTKi,RXDX-106 (pan-TAMi)	UUDD
HDLBP_S944	NCOR2_S152	14	5.67084e-09	7	7	IL33,TGF-beta,Inf_EV-A71,Metformin,Safranal,BTKi,Phorbol myristate acetate,RXDX-106 (pan-TAMi)	UUDD
HDLBP_S944	WDR33_S7	14	9.05559e-07	6	7	Inf_EV-A71,BTKi,Inf_Ad2 Virus,Osimertinib+(AZR3/H1975),Osimertinib+(AZR4/H1975),Palmitate,Metformin	UUDD
HDLBP_S944	NEDD1_S516	14	0.000173067	6	7	Epithelial/Mesenchymal,Inf_EV-A71,Safranal,BTKi,Palbociclib,Palbociclib+Vincristine,RXDX-106 (pan-TAMi),Metformin	UUDD
HDLBP_S944	MAP3K3_S340	14	7.57625e-06	5	7	Epithelial/Mesenchymal,Ceritinib (ALKi),TAE684 (ALKi),Inf_EV-A71,Metformin,Osimertinib+(AZR4/H1975),Palbociclib,Palbociclib+Vincristine	UUDD
HDLBP_S944	ARMCX3_S61	14	6.20875e-06	6	6	Gefitinib (EGFRi),Phorbol myristate acetate,All-trans-retinoic acid (ATRA),Inf_EV-A71,Safranal,BTKi,Metformin	UUDD
HDLBP_S944	GPS1_S468	14	2.81336e-05	6	6	Her2 Pos/Neg,Phorbol myristate acetate,Inf_EV-A71,PP2A overexp,EGF,Osimertinib+(AZR3/H1975),RXDX-106 (pan-TAMi)	UUDD
HDLBP_S944	MAP3K1_S1018	14	4.87173e-07	5	6	Ceritinib (ALKi),TAE684 (ALKi),Inf_EV-A71,Safranal,BTKi,Metformin	UUDD
HDLBP_S944	MORC2_S730	14	0.000148305	5	6	ARS 1620 (KRas-G12Ci),Her2 Pos/Neg,BTKi,Osimertinib+(AZR3/H1975),Osimertinib+(AZR4/H1975),RXDX-106 (pan-TAMi),Metformin	UUDD
HDLBP_S944	MLLT1_S361	14	3.93742e-07	5	5	Inf_EV-A71,Safranal,BTKi,Palmitate,Metformin	UUDD
HDLBP_S944	AFTPH_S382	14	1.1175e-06	5	5	TAE684 (ALKi),Inf_EV-A71,Metformin,Safranal,BTKi,EGF	UUDD
HDLBP_S944	ATXN2_S861	14	5.07201e-06	5	5	Ceritinib (ALKi),Phorbol myristate acetate,TGF-beta,Safranal,BTKi,Metformin	UUDD
HDLBP_S944	SCD_S198	14	5.07201e-06	5	5	ARS 1620 (KRas-G12Ci),IL33,Inf_EV-A71,Metformin,Safranal,EGF	UUDD
HDLBP_S944	EEF1AKMT2_S21	14	6.20875e-06	5	5	Her2 Pos/Neg,IL33,TAE684 (ALKi),Inf_EV-A71,Metformin,EGF	UUDD
HDLBP_S944	OTUD5_S64	14	1.3519e-05	5	5	IL33,Inf_EV-A71,BTKi,Palmitate,All-trans-retinoic acid (ATRA),Metformin	UUDD
HDLBP_S944	FADD_S194	14	1.62378e-07	4	5	Her2 Pos/Neg,IL33,Inf_EV-A71,Palbociclib,Palbociclib+Vincristine	UUDD
HDLBP_S944	EPB41L1_S578	14	3.35155e-06	4	5	Her2 Pos/Neg,All-trans-retinoic acid (ATRA),Inf_EV-A71,Osimertinib+(AZR3/H1975),Palbociclib,Palbociclib+Vincristine	UUDD
HDLBP_S944	MAP7D1_S70	14	2.81336e-05	4	5	IL33,Ceritinib (ALKi),TAE684 (ALKi),Inf_EV-A71,Safranal,Inf_Ad2 Virus	UUDD
HDLBP_S944	TJP2_S130	14	3.35708e-05	4	5	IL33,Inf_EV-A71,BTKi,PP2A overexp,Palbociclib,Palbociclib+Vincristine	UUDD
HDLBP_S944	CTTN_Y421	14	3.99598e-05	4	5	Her2 Pos/Neg,Ceritinib (ALKi),Inf_EV-A71,Metformin,Osimertinib+(AZR3/H1975),Osimertinib+(AZR4/H1975)	UUDD
HDLBP_S944	MAP3K20_S727	14	2.35172e-05	3	5	Ceritinib (ALKi),TAE684 (ALKi),TGF-beta,Metformin,Osimertinib+(AZR3/H1975),Osimertinib+(AZR4/H1975)	UUDD
HDLBP_S944	SLC26A6_S752	14	1.10679e-06	4	4	Her2 Pos/Neg,Inf_EV-A71,Metformin,BTKi	UUDD
HDLBP_S944	SMG7_S781	14	9.21658e-06	4	4	IL33,TGF-beta,Metformin,EGF,Palmitate	UUDD
HDLBP_S944	KAT7_S100	14	9.21658e-06	4	4	Her2 Pos/Neg,Phorbol myristate acetate,Inf_EV-A71,Metformin,Safranal	UUDD
HDLBP_S944	TMSB4X_S2	14	3.99598e-05	4	4	Inf_Ad2 Virus,Phorbol myristate acetate,Inf_EV-A71,Metformin,EGF	UUDD
HDLBP_S944	ASPM_S14	14	1.40266e-06	3	4	Ceritinib (ALKi),TAE684 (ALKi),Inf_EV-A71,BTKi,Metformin	UUDD
HDLBP_S944	SENP6_S336	14	5.51197e-07	3	3	Her2 Pos/Neg,Inf_EV-A71,Safranal,BTKi	UUDD
HDLBP_S944	SENP6_S335	14	5.51197e-07	3	3	Her2 Pos/Neg,Inf_EV-A71,Safranal,BTKi	UUDD
HDLBP_S944	SRCAP_S2869	14	1.40266e-06	3	3	Her2 Pos/Neg,IL33,Inf_EV-A71,BTKi	UUDD
HDLBP_S944	GPATCH2L_S86	14	2.18423e-06	3	3	IL33,Inf_EV-A71,BTKi,Phorbol myristate acetate	UUDD
HDLBP_S944	TMF1_S340	14	2.18423e-06	3	3	Her2 Pos/Neg,IL33,Inf_EV-A71,Metformin	UUDD
HDLBP_S944	MAP4K2_S394	14	2.18423e-06	3	3	IL33,Inf_EV-A71,BTKi,Metformin	UUDD
HDLBP_S944	KMT2B_S1032	14	4.12992e-06	3	3	Her2 Pos/Neg,Inf_EV-A71,BTKi,Phorbol myristate acetate	UUDD
HDLBP_S944	KDM2B_S975	14	5.07201e-06	3	3	IL33,Inf_EV-A71,BTKi,Metformin	UUDD
HDLBP_S944	KDM2B_S979	14	5.07201e-06	3	3	IL33,Inf_EV-A71,BTKi,Metformin	UUDD
HDLBP_S944	SCAP_S822	14	9.21658e-06	3	3	IL33,Inf_EV-A71,Metformin,BTKi	UUDD
HDLBP_S944	EHD4_S459	14	1.3519e-05	3	3	ARS 1620 (KRas-G12Ci),TGF-beta,BTKi,Metformin	UUDD
HDLBP_S944	GSK3B_S9	14	1.95433e-05	3	3	All-trans-retinoic acid (ATRA),Inf_EV-A71,Metformin	UUDD
HDLBP_S944	KMT2B_T2083	14	3.35708e-05	3	3	Her2 Pos/Neg,Inf_EV-A71,Metformin,BTKi	UUDD
HDLBP_S944	STXBP5_S759	14	5.6211e-05	3	3	Inf_Ad2 Virus,IL33,Metformin,BTKi	UUDD
HDLBP_S944	TCOF1_T1270	13	6.58423e-07	7	7	ARS 1620 (KRas-G12Ci),Epithelial/Mesenchymal,Gefitinib (EGFRi),Her2 Pos/Neg,IL33,Safranal,EGF	UUDD
HDLBP_S944	CHD8_S2519	13	2.60169e-06	6	6	IL33,All-trans-retinoic acid (ATRA),Metformin,Safranal,BTKi,RXDX-106 (pan-TAMi)	UUDD
HDLBP_S944	CDK13_S315	13	5.34372e-07	5	6	Phorbol myristate acetate,Inf_EV-A71,Metformin,BTKi,Osimertinib+(AZR3/H1975),Osimertinib+(AZR4/H1975)	UUDD
HDLBP_S944	FBXL19_S408	13	6.58423e-07	5	6	IL33,Ceritinib (ALKi),TAE684 (ALKi),Inf_EV-A71,Metformin,Safranal	UUDD
HDLBP_S944	MIEF1_S94	13	1.20792e-06	5	6	Her2 Pos/Neg,IL33,Ceritinib (ALKi),TAE684 (ALKi),Metformin,RXDX-106 (pan-TAMi)	UUDD
HDLBP_S944	CDK13_S383	13	4.49604e-06	5	6	TAE684 (ALKi),Inf_EV-A71,BTKi,Palbociclib,Palbociclib+Vincristine,Metformin	UUDD
HDLBP_S944	KIF5B_S933	13	6.87316e-05	5	6	Inf_Ad2 Virus,ARS 1620 (KRas-G12Ci),Ceritinib (ALKi),Phorbol myristate acetate,TAE684 (ALKi),Metformin,Safranal	UUDD
HDLBP_S944	PI4K2A_S51	13	0.00175818	5	6	IL33,Inf_EV-A71,Metformin,Osimertinib+(AZR3/H1975),Osimertinib+(AZR4/H1975),Phorbol myristate acetate,RXDX-106 (pan-TAMi)	UUDD
HDLBP_S944	BZW1_S411	13	5.34372e-07	5	5	IL33,Inf_EV-A71,Safranal,Palbociclib,RXDX-106 (pan-TAMi)	UUDD
HDLBP_S944	ITPKB_T33	13	8.08589e-07	5	5	IL33,TAE684 (ALKi),Inf_EV-A71,Metformin,RXDX-106 (pan-TAMi)	UUDD
HDLBP_S944	NCOR2_S2223	13	1.20792e-06	5	5	Her2 Pos/Neg,IL33,Inf_EV-A71,BTKi,EGF	UUDD
HDLBP_S944	LRCH3_S324	13	1.78284e-06	5	5	IL33,Inf_EV-A71,BTKi,EGF,Metformin	UUDD
HDLBP_S944	USP32_S1372	13	2.15666e-06	5	5	IL33,Phorbol myristate acetate,TGF-beta,BTKi,EGF	UUDD
HDLBP_S944	HSPB1_S86	13	4.37466e-06	5	5	Gefitinib (EGFRi),Her2 Pos/Neg,Phorbol myristate acetate,Metformin,Safranal,BTKi	UUDD
HDLBP_S944	MSH6_S227	13	9.48864e-05	5	5	Inf_Ad2 Virus,Epithelial/Mesenchymal,Inf_EV-A71,Metformin,Safranal,BTKi	UUDD
HDLBP_S944	ARHGEF11_S35	13	1.46964e-06	4	5	IL33,Ceritinib (ALKi),TAE684 (ALKi),Inf_EV-A71,Metformin	UUDD
HDLBP_S944	NCKIPSD_T181	13	9.73419e-06	4	5	Ceritinib (ALKi),TAE684 (ALKi),All-trans-retinoic acid (ATRA),Inf_EV-A71,RXDX-106 (pan-TAMi),Metformin	UUDD
HDLBP_S944	REXO1_S610	13	2.94338e-05	4	5	Epithelial/Mesenchymal,Inf_EV-A71,BTKi,Osimertinib+(AZR3/H1975),Osimertinib+(AZR4/H1975),Metformin	UUDD
HDLBP_S944	SPAG7_S158	13	6.87316e-05	4	5	TAE684 (ALKi),Inf_EV-A71,BTKi,Osimertinib+(AZR3/H1975),Osimertinib+(AZR4/H1975),Metformin	UUDD
HDLBP_S944	JUNB_S251	13	9.48864e-05	4	5	Phorbol myristate acetate,Inf_EV-A71,Metformin,BTKi,Osimertinib+(AZR3/H1975),Osimertinib+(AZR4/H1975)	UUDD
HDLBP_S944	CIR1_S202	13	9.48864e-05	4	5	Inf_EV-A71,Metformin,BTKi,Osimertinib+(AZR3/H1975),Palbociclib,Palbociclib+Vincristine	UUDD
HDLBP_S944	ABT1_S32	13	2.79736e-07	4	4	IL33,Inf_EV-A71,BTKi,Palmitate	UUDD
HDLBP_S944	PDXDC1_S757	13	8.08589e-07	4	4	Ceritinib (ALKi),TGF-beta,Safranal,BTKi	UUDD
HDLBP_S944	EHBP1L1_S1168	13	9.89825e-07	4	4	IL33,Inf_EV-A71,Safranal,BTKi	UUDD
HDLBP_S944	SETD1B_S1659	13	4.37466e-06	4	4	Phorbol myristate acetate,TAE684 (ALKi),Inf_EV-A71,Metformin,BTKi	UUDD
HDLBP_S944	APC_S1042	13	5.37029e-06	4	4	IL33,Inf_EV-A71,BTKi,RXDX-106 (pan-TAMi),Metformin	UUDD
HDLBP_S944	SSRP1_S437	13	6.56968e-06	4	4	IL33,Inf_EV-A71,Safranal,BTKi,RXDX-106 (pan-TAMi)	UUDD
HDLBP_S944	NOL6_S289	13	8.00995e-06	4	4	Phorbol myristate acetate,Inf_EV-A71,Metformin,Safranal,BTKi	UUDD
HDLBP_S944	PTOV1_S53	13	9.73419e-06	4	4	ARS 1620 (KRas-G12Ci),IL33,Inf_EV-A71,BTKi,RXDX-106 (pan-TAMi)	UUDD
HDLBP_S944	NRDC_S96	13	9.73419e-06	4	4	Inf_Ad2 Virus,Gefitinib (EGFRi),Her2 Pos/Neg,Inf_EV-A71,Metformin	UUDD
HDLBP_S944	TICRR_S1413	13	1.17923e-05	4	4	Her2 Pos/Neg,Inf_EV-A71,BTKi,PP2A overexp,Metformin	UUDD
HDLBP_S944	ARID3A_S88	13	1.42417e-05	4	4	Phorbol myristate acetate,Inf_EV-A71,Metformin,BTKi,PP2A overexp	UUDD
HDLBP_S944	WRNIP1_T116	13	1.71488e-05	4	4	IL33,Inf_EV-A71,Metformin,Safranal,Osimertinib+(AZR4/H1975)	UUDD
HDLBP_S944	CDC6_S54	13	1.71488e-05	4	4	ARS 1620 (KRas-G12Ci),Gefitinib (EGFRi),TAE684 (ALKi),TGF-beta,Palmitate	UUDD
HDLBP_S944	NECTIN1_S422	13	1.71488e-05	4	4	Epithelial/Mesenchymal,Phorbol myristate acetate,Inf_EV-A71,BTKi,Metformin	UUDD
HDLBP_S944	GATAD2B_S134	13	2.46513e-05	4	4	Her2 Pos/Neg,Phorbol myristate acetate,Inf_EV-A71,Metformin,PP2A overexp	UUDD
HDLBP_S944	CSNK1D_S382	13	2.94338e-05	4	4	IL33,Inf_EV-A71,Metformin,Safranal,BTKi	UUDD
HDLBP_S944	PLEKHA7_S907	13	5.82944e-05	4	4	Epithelial/Mesenchymal,Her2 Pos/Neg,TGF-beta,Safranal,Metformin	UUDD
HDLBP_S944	ADSL_S9	13	0.000129837	4	4	Phorbol myristate acetate,Inf_EV-A71,Metformin,BTKi,Palmitate	UUDD
HDLBP_S944	HSPH1_S809	13	0.000364971	4	4	Her2 Pos/Neg,IL33,Inf_EV-A71,BTKi,RXDX-106 (pan-TAMi)	UUDD
HDLBP_S944	CERS2_S349	13	4.32213e-07	3	3	IL33,Inf_EV-A71,Safranal	UUDD
HDLBP_S944	EPB41L1_S685	13	4.32213e-07	3	3	Her2 Pos/Neg,TGF-beta,Metformin	UUDD
HDLBP_S944	EPS8_S815	13	5.34372e-07	3	3	IL33,Inf_EV-A71,Metformin	UUDD
HDLBP_S944	EPS8_S811	13	9.89825e-07	3	3	IL33,Inf_EV-A71,Metformin	UUDD
HDLBP_S944	PLEKHO2_S390	13	1.20792e-06	3	3	Inf_Ad2 Virus,Inf_EV-A71,BTKi	UUDD
HDLBP_S944	BRPF3_S900	13	3.55087e-06	3	3	Inf_EV-A71,Metformin,Safranal,BTKi	UUDD
HDLBP_S944	ZNF609_S846	13	4.37466e-06	3	3	IL33,Inf_EV-A71,Safranal,BTKi	UUDD
HDLBP_S944	CRYBG1_S103	13	8.00995e-06	3	3	Epithelial/Mesenchymal,Her2 Pos/Neg,TGF-beta,Safranal	UUDD
HDLBP_S944	PPP4R3B_S840	13	8.00995e-06	3	3	Her2 Pos/Neg,IL33,Ceritinib (ALKi),Inf_EV-A71	UUDD
HDLBP_S944	XRCC4_S328	13	2.05896e-05	3	3	Her2 Pos/Neg,Inf_EV-A71,Metformin,BTKi	UUDD
HDLBP_S944	LIG1_S911	13	2.46513e-05	3	3	IL33,Inf_EV-A71,BTKi,RXDX-106 (pan-TAMi)	UUDD
HDLBP_S944	JOSD1_S15	13	2.46513e-05	3	3	Inf_EV-A71,Metformin,BTKi,EGF	UUDD
HDLBP_S944	ALG3_S11	13	0.000482155	3	3	Gefitinib (EGFRi),Her2 Pos/Neg,Inf_EV-A71,Metformin	UUDD
HDLBP_S944	ABCC4_T646	12.5	1.18603e-08	5	5	IL33,TGF-beta,Inf_EV-A71,BTKi,RXDX-106 (pan-TAMi),All-trans-retinoic acid (ATRA),Metformin	UUDD
HDLBP_S944	BCL9_T315	12	5.92986e-09	8	9	Her2 Pos/Neg,IL33,All-trans-retinoic acid (ATRA),Inf_EV-A71,BTKi,Osimertinib+(AZR3/H1975),Osimertinib+(AZR4/H1975),Palmitate,RXDX-106 (pan-TAMi),Metformin	UUDD
HDLBP_S944	ATRX_S594	12	7.63758e-05	7	8	Epithelial/Mesenchymal,IL33,Ceritinib (ALKi),TAE684 (ALKi),Metformin,Safranal,Inf_Ad2 Virus,EGF,RXDX-106 (pan-TAMi)	UUDD
HDLBP_S944	YRDC_S37	12	0.000586249	6	7	ARS 1620 (KRas-G12Ci),IL33,TAE684 (ALKi),Metformin,BTKi,Osimertinib+(AZR3/H1975),Osimertinib+(AZR4/H1975),Phorbol myristate acetate	UUDD
HDLBP_S944	ZBTB3_S362	12	4.38482e-06	5	6	Phorbol myristate acetate,Inf_EV-A71,Metformin,BTKi,Palbociclib,Palbociclib+Vincristine	UUDD
HDLBP_S944	APC_S2093	12	5.2335e-06	5	6	Ceritinib (ALKi),TAE684 (ALKi),Inf_EV-A71,Safranal,BTKi,Metformin	UUDD
HDLBP_S944	ZCRB1_S210	12	1.61648e-05	5	6	IL33,Inf_EV-A71,Safranal,BTKi,Osimertinib+(AZR3/H1975),Osimertinib+(AZR4/H1975),RXDX-106 (pan-TAMi)	UUDD
HDLBP_S944	HMBS_S15	12	3.9367e-05	5	6	Inf_EV-A71,BTKi,EGF,Osimertinib+(AZR3/H1975),Palbociclib,Palbociclib+Vincristine,Metformin	UUDD
HDLBP_S944	WAPL_S77	12	4.89797e-05	5	6	Epithelial/Mesenchymal,Inf_EV-A71,Palbociclib,Palbociclib+Vincristine,All-trans-retinoic acid (ATRA),Metformin	UUDD
HDLBP_S944	PATJ_S645	12	0.000122368	5	6	Gefitinib (EGFRi),Her2 Pos/Neg,IL33,Metformin,BTKi,Osimertinib+(AZR3/H1975),Osimertinib+(AZR4/H1975)	UUDD
HDLBP_S944	LMNB1_S404	12	1.0358e-05	5	5	ARS 1620 (KRas-G12Ci),Her2 Pos/Neg,IL33,BTKi,RXDX-106 (pan-TAMi)	UUDD
HDLBP_S944	PALB2_S660	12	1.22131e-05	5	5	Epithelial/Mesenchymal,Inf_EV-A71,BTKi,EGF,Metformin	UUDD
HDLBP_S944	PCM1_S116	12	1.22131e-05	5	5	IL33,TAE684 (ALKi),BTKi,EGF,RXDX-106 (pan-TAMi)	UUDD
HDLBP_S944	HEATR6_S336	12	1.94292e-05	5	5	IL33,Inf_EV-A71,BTKi,EGF,RXDX-106 (pan-TAMi),Metformin	UUDD
HDLBP_S944	MAP4_S1151	12	5.51147e-05	5	5	Epithelial/Mesenchymal,IL33,Inf_EV-A71,EGF,RXDX-106 (pan-TAMi),All-trans-retinoic acid (ATRA)	UUDD
HDLBP_S944	SRRM2_S1382	12	0.000760965	5	5	Epithelial/Mesenchymal,Gefitinib (EGFRi),IL33,Ceritinib (ALKi),Metformin,Safranal	UUDD
HDLBP_S944	SMC3_S1074	12	7.83261e-07	4	5	Her2 Pos/Neg,Inf_EV-A71,EGF,Palbociclib,Palbociclib+Vincristine	UUDD
HDLBP_S944	FNBP1_S497	12	2.32818e-05	4	5	IL33,Inf_EV-A71,BTKi,Palbociclib,Palbociclib+Vincristine,Metformin	UUDD
HDLBP_S944	RBM23_S149	12	7.63758e-05	4	5	IL33,Metformin,Safranal,BTKi,Osimertinib+(AZR3/H1975),Osimertinib+(AZR4/H1975)	UUDD
HDLBP_S944	FAM117B_S10	12	7.63758e-05	4	5	Her2 Pos/Neg,IL33,BTKi,Osimertinib+(AZR3/H1975),Osimertinib+(AZR4/H1975),Metformin	UUDD
HDLBP_S944	MICALL1_S486	12	0.000296136	4	5	Gefitinib (EGFRi),Ceritinib (ALKi),TAE684 (ALKi),Metformin,BTKi,PP2A overexp	UUDD
HDLBP_S944	GRB10_S104	12	0.000391299	4	5	ARS 1620 (KRas-G12Ci),Inf_EV-A71,Safranal,Osimertinib+(AZR3/H1975),Osimertinib+(AZR4/H1975),Metformin	UUDD
HDLBP_S944	KANSL3_S540	12	1.17407e-06	4	4	IL33,Phorbol myristate acetate,Inf_EV-A71,BTKi	UUDD
HDLBP_S944	CDCA7L_S105	12	1.43023e-06	4	4	Her2 Pos/Neg,Inf_EV-A71,BTKi,EGF	UUDD
HDLBP_S944	ZNF608_T481	12	1.43023e-06	4	4	IL33,Inf_EV-A71,Metformin,BTKi	UUDD
HDLBP_S944	ZNF507_S388	12	1.43023e-06	4	4	ARS 1620 (KRas-G12Ci),IL33,TGF-beta,EGF	UUDD
HDLBP_S944	CEP350_S939	12	1.43023e-06	4	4	Her2 Pos/Neg,IL33,BTKi,Metformin	UUDD
HDLBP_S944	SENP3_S212	12	4.38482e-06	4	4	Inf_EV-A71,BTKi,RXDX-106 (pan-TAMi),Metformin	UUDD
HDLBP_S944	PHLDB2_S71	12	5.2335e-06	4	4	Gefitinib (EGFRi),Inf_EV-A71,Metformin,Safranal	UUDD
HDLBP_S944	MPRIP_S224	12	8.76443e-06	4	4	Gefitinib (EGFRi),TGF-beta,Metformin,RXDX-106 (pan-TAMi)	UUDD
HDLBP_S944	HNRNPH3_S216	12	1.10827e-05	4	4	Her2 Pos/Neg,Phorbol myristate acetate,Safranal,BTKi,Metformin	UUDD
HDLBP_S944	ATRX_S25	12	1.94292e-05	4	4	IL33,Inf_EV-A71,Metformin,Safranal,BTKi	UUDD
HDLBP_S944	ARVCF_S267	12	2.78158e-05	4	4	Her2 Pos/Neg,Ceritinib (ALKi),Inf_EV-A71,Metformin,RXDX-106 (pan-TAMi)	UUDD
HDLBP_S944	FAM117B_S194	12	3.9367e-05	4	4	Epithelial/Mesenchymal,Her2 Pos/Neg,Inf_EV-A71,EGF,Metformin	UUDD
HDLBP_S944	CASC3_S45	12	5.51147e-05	4	4	Her2 Pos/Neg,Inf_EV-A71,BTKi,RXDX-106 (pan-TAMi),Metformin	UUDD
HDLBP_S944	ERICH1_S254	12	0.000104818	4	4	Inf_EV-A71,BTKi,Palmitate,RXDX-106 (pan-TAMi),Metformin	UUDD
HDLBP_S944	RPLP2_S105	12	0.000222395	4	4	Gefitinib (EGFRi),Phorbol myristate acetate,Inf_EV-A71,BTKi,Palbociclib	UUDD
HDLBP_S944	TAF6_S672	12	1.10827e-05	3	4	Her2 Pos/Neg,Inf_EV-A71,Palbociclib,Palbociclib+Vincristine,RXDX-106 (pan-TAMi)	UUDD
HDLBP_S944	BUB3_S211	12	1.94292e-05	3	4	IL33,Inf_EV-A71,Metformin,Osimertinib+(AZR3/H1975),Osimertinib+(AZR4/H1975)	UUDD
HDLBP_S944	PRKCI_T564	12	1.17407e-06	3	3	Her2 Pos/Neg,Ceritinib (ALKi),TGF-beta	UUDD
HDLBP_S944	TEX2_S265	12	1.17407e-06	3	3	Her2 Pos/Neg,Inf_EV-A71,Metformin	UUDD
HDLBP_S944	MYBBP1A_S1232	12	1.43023e-06	3	3	Phorbol myristate acetate,TGF-beta,EGF	UUDD
HDLBP_S944	HYCC2_S430	12	1.43023e-06	3	3	IL33,Metformin,BTKi	UUDD
HDLBP_S944	RIPK3_S316	12	1.73671e-06	3	3	IL33,Metformin,BTKi	UUDD
HDLBP_S944	GLCCI1_S30	12	2.10233e-06	3	3	IL33,Metformin,BTKi	UUDD
HDLBP_S944	METTL22_S132	12	5.2335e-06	3	3	IL33,Inf_EV-A71,Metformin	UUDD
HDLBP_S944	EPB41L1_T79	12	5.2335e-06	3	3	TGF-beta,BTKi,EGF	UUDD
HDLBP_S944	TACC2_T2314	12	6.23035e-06	3	3	Her2 Pos/Neg,Inf_EV-A71,Metformin	UUDD
HDLBP_S944	CBARP_S299	12	9.13101e-06	3	3	All-trans-retinoic acid (ATRA),Inf_EV-A71,BTKi,Metformin	UUDD
HDLBP_S944	CEP350_S1648	12	9.13101e-06	3	3	ARS 1620 (KRas-G12Ci),IL33,Inf_EV-A71,Safranal	UUDD
HDLBP_S944	ABL2_S783	12	1.10827e-05	3	3	Her2 Pos/Neg,Inf_EV-A71,Metformin,BTKi	UUDD
HDLBP_S944	SPECC1L_S870	12	1.10827e-05	3	3	TGF-beta,Metformin,BTKi,EGF	UUDD
HDLBP_S944	ZRANB3_S569	12	1.34065e-05	3	3	Her2 Pos/Neg,Inf_EV-A71,BTKi,Palmitate	UUDD
HDLBP_S944	TICRR_S1334	12	1.34065e-05	3	3	Her2 Pos/Neg,Inf_EV-A71,EGF,Metformin	UUDD
HDLBP_S944	ITPKB_S204	12	1.34065e-05	3	3	IL33,Inf_EV-A71,BTKi,Metformin	UUDD
HDLBP_S944	MCM3AP_S430	12	1.61648e-05	3	3	Inf_EV-A71,Safranal,BTKi,Metformin	UUDD
HDLBP_S944	WNK2_S1818	12	1.61648e-05	3	3	Her2 Pos/Neg,Ceritinib (ALKi),Inf_EV-A71,BTKi	UUDD
HDLBP_S944	EXO1_S598	12	1.94292e-05	3	3	Her2 Pos/Neg,IL33,Metformin,BTKi	UUDD
HDLBP_S944	TUT7_S172	12	1.94292e-05	3	3	Inf_EV-A71,Safranal,BTKi,Metformin	UUDD
HDLBP_S944	APC_S2674	12	1.94292e-05	3	3	IL33,Inf_EV-A71,BTKi,EGF	UUDD
HDLBP_S944	ATAD2_S1302	12	1.94292e-05	3	3	Inf_EV-A71,Safranal,BTKi,Metformin	UUDD
HDLBP_S944	MNX1_S79	12	1.94292e-05	3	3	TAE684 (ALKi),Inf_EV-A71,Metformin,BTKi	UUDD
HDLBP_S944	SRRM1_S414	12	2.32818e-05	3	3	IL33,Inf_EV-A71,Safranal,Phorbol myristate acetate	UUDD
HDLBP_S944	AKAP8_S685	12	2.32818e-05	3	3	Inf_EV-A71,Metformin,BTKi,EGF	UUDD
HDLBP_S944	SHROOM2_S974	12	2.78158e-05	3	3	Gefitinib (EGFRi),Phorbol myristate acetate,TGF-beta,BTKi	UUDD
HDLBP_S944	CBX8_S265	12	3.9367e-05	3	3	Inf_EV-A71,Safranal,BTKi,Metformin	UUDD
HDLBP_S944	ZBTB21_S434	12	4.66414e-05	3	3	Her2 Pos/Neg,Phorbol myristate acetate,Inf_EV-A71,Metformin	UUDD
HDLBP_S944	METTL2B_T154	12	5.51147e-05	3	3	Inf_EV-A71,Metformin,Safranal,BTKi	UUDD
HDLBP_S944	MED1_S1463	12	6.49609e-05	3	3	IL33,Inf_EV-A71,BTKi,Metformin	UUDD
HDLBP_S944	GMIP_S923	12	8.95793e-05	3	3	Her2 Pos/Neg,IL33,Metformin,Safranal	UUDD
HDLBP_S944	AHCTF1_S2222	12	0.000142537	3	3	ARS 1620 (KRas-G12Ci),Epithelial/Mesenchymal,TGF-beta,Safranal	UUDD
HDLBP_S944	NCOA3_S214	12	0.000192147	3	3	IL33,Inf_EV-A71,BTKi,Metformin	UUDD
HDLBP_S944	XPO4_S521	12	0.000222395	3	3	IL33,Inf_EV-A71,BTKi,Metformin	UUDD
HDLBP_S944	OSBPL3_S265	12	0.000340729	3	3	TAE684 (ALKi),Inf_EV-A71,Metformin,Safranal	UUDD
HDLBP_S944	TP53BP1_S1426	12	0.000448548	3	3	Her2 Pos/Neg,Inf_EV-A71,Safranal,BTKi	UUDD
HDLBP_S944	RPL12_S38	11.5	7.36296e-06	10	10	Inf_Ad2 Virus,ARS 1620 (KRas-G12Ci),Epithelial/Mesenchymal,IL33,Phorbol myristate acetate,TAE684 (ALKi),TGF-beta,Safranal,BTKi,Osimertinib+(AZR3/H1975),All-trans-retinoic acid (ATRA),Metformin	UUDD
HDLBP_S944	VPS50_S498	11.5	1.06504e-07	5	5	ARS 1620 (KRas-G12Ci),TGF-beta,All-trans-retinoic acid (ATRA),Inf_EV-A71,Safranal,PP2A overexp,Metformin	UUDD
HDLBP_S944	MAP7D1_T97	11.5	3.04084e-09	4	5	Her2 Pos/Neg,IL33,Ceritinib (ALKi),TAE684 (ALKi),TGF-beta,Metformin,BTKi	UUDD
HDLBP_S944	MICALL1_S578	11	1.71198e-06	6	8	IL33,Ceritinib (ALKi),TAE684 (ALKi),All-trans-retinoic acid (ATRA),Inf_EV-A71,BTKi,Palbociclib,Palbociclib+Vincristine,RXDX-106 (pan-TAMi),Metformin	UUDD
HDLBP_S944	CCDC88A_S1387	11	6.65288e-05	5	7	ARS 1620 (KRas-G12Ci),Ceritinib (ALKi),TAE684 (ALKi),BTKi,Osimertinib+(AZR3/H1975),Osimertinib+(AZR4/H1975),RXDX-106 (pan-TAMi),Metformin	UUDD
HDLBP_S944	CAMSAP1_S563	11	5.87081e-05	6	6	IL33,All-trans-retinoic acid (ATRA),Inf_EV-A71,Palmitate,Phorbol myristate acetate,RXDX-106 (pan-TAMi)	UUDD
HDLBP_S944	FAM83H_S925	11	2.43014e-05	5	6	Epithelial/Mesenchymal,IL33,BTKi,Osimertinib+(AZR3/H1975),Osimertinib+(AZR4/H1975),Metformin	UUDD
HDLBP_S944	RAB11FIP1_S339	11	7.8166e-05	5	6	Gefitinib (EGFRi),IL33,Metformin,Safranal,Osimertinib+(AZR3/H1975),Osimertinib+(AZR4/H1975),RXDX-106 (pan-TAMi)	UUDD
HDLBP_S944	COG1_S7	11	0.000107075	5	6	Ceritinib (ALKi),Inf_EV-A71,BTKi,Osimertinib+(AZR3/H1975),Osimertinib+(AZR4/H1975),Palmitate,Metformin	UUDD
HDLBP_S944	BCLAF3_S15	11	0.0006666	5	6	Her2 Pos/Neg,IL33,BTKi,Osimertinib+(AZR3/H1975),Osimertinib+(AZR4/H1975),RXDX-106 (pan-TAMi),Metformin	UUDD
HDLBP_S944	ZNF106_S1025	11	7.8768e-07	5	5	IL33,TGF-beta,Inf_EV-A71,BTKi,RXDX-106 (pan-TAMi),Metformin	UUDD
HDLBP_S944	HMGCS1_S4	11	7.86992e-06	5	5	Her2 Pos/Neg,Phorbol myristate acetate,BTKi,EGF,Metformin	UUDD
HDLBP_S944	VCL_S288	11	1.29423e-05	5	5	IL33,Inf_EV-A71,Metformin,EGF,RXDX-106 (pan-TAMi)	UUDD
HDLBP_S944	RIN2_S366	11	2.43014e-05	5	5	Inf_Ad2 Virus,Epithelial/Mesenchymal,Inf_EV-A71,Safranal,Metformin	UUDD
HDLBP_S944	SLC2A13_S645	11	0.000116406	5	5	Inf_EV-A71,BTKi,EGF,RXDX-106 (pan-TAMi),Metformin	UUDD
HDLBP_S944	PPP1R12C_S509	11	0.000124856	5	5	Inf_Ad2 Virus,IL33,Metformin,Safranal,BTKi,EGF	UUDD
HDLBP_S944	RNF169_S693	11	0.000393784	5	5	Her2 Pos/Neg,IL33,Metformin,Safranal,BTKi,EGF	UUDD
HDLBP_S944	ZNF318_S40	11	0.000393784	5	5	IL33,Phorbol myristate acetate,Inf_EV-A71,BTKi,RXDX-106 (pan-TAMi),Metformin	UUDD
HDLBP_S944	LMO7_S751	11	0.000858098	5	5	Inf_Ad2 Virus,Gefitinib (EGFRi),Metformin,Safranal,EGF,RXDX-106 (pan-TAMi)	UUDD
HDLBP_S944	KIAA1671_S1800	11	5.6473e-05	4	5	Her2 Pos/Neg,Metformin,EGF,Osimertinib+(AZR3/H1975),Osimertinib+(AZR4/H1975),RXDX-106 (pan-TAMi)	UUDD
HDLBP_S944	MASTL_S453	11	8.89772e-05	4	5	Her2 Pos/Neg,Ceritinib (ALKi),TAE684 (ALKi),BTKi,Metformin	UUDD
HDLBP_S944	PDS5A_S1195	11	9.16007e-05	4	5	Inf_EV-A71,Safranal,BTKi,Palbociclib,Palbociclib+Vincristine,All-trans-retinoic acid (ATRA)	UUDD
HDLBP_S944	ALYREF_S239	11	0.000107075	4	5	Inf_EV-A71,Safranal,BTKi,EGF,Palbociclib,Palbociclib+Vincristine	UUDD
HDLBP_S944	BRCA1_S1542	11	0.000124856	4	5	Her2 Pos/Neg,IL33,Ceritinib (ALKi),TAE684 (ALKi),Metformin,BTKi	UUDD
HDLBP_S944	LYST_S2124	11	0.000145245	4	5	IL33,Ceritinib (ALKi),Metformin,BTKi,Palbociclib,Palbociclib+Vincristine	UUDD
HDLBP_S944	MTBP_S639	11	0.000260068	4	5	Epithelial/Mesenchymal,Ceritinib (ALKi),TAE684 (ALKi),BTKi,EGF,Metformin	UUDD
HDLBP_S944	SLC1A5_S535	11	0.000393784	4	5	Ceritinib (ALKi),TAE684 (ALKi),Inf_EV-A71,Metformin,PP2A overexp,EGF	UUDD
HDLBP_S944	NFATC2IP_S204	11	2.65161e-07	4	4	IL33,TGF-beta,Inf_EV-A71,Safranal,BTKi,Phorbol myristate acetate	UUDD
HDLBP_S944	ZBTB14_S132	11	2.70447e-06	4	4	Her2 Pos/Neg,Inf_EV-A71,Safranal,BTKi	UUDD
HDLBP_S944	KBTBD11_S87	11	3.25538e-06	4	4	TAE684 (ALKi),Inf_EV-A71,BTKi,Metformin	UUDD
HDLBP_S944	CBX5_S13	11	3.90645e-06	4	4	ARS 1620 (KRas-G12Ci),Her2 Pos/Neg,Inf_EV-A71,Safranal	UUDD
HDLBP_S944	KIF22_S412	11	4.67379e-06	4	4	Her2 Pos/Neg,Inf_EV-A71,Safranal,BTKi	UUDD
HDLBP_S944	RBBP6_S1052	11	5.57575e-06	4	4	ARS 1620 (KRas-G12Ci),Her2 Pos/Neg,IL33,RXDX-106 (pan-TAMi)	UUDD
HDLBP_S944	CORO7_S915	11	6.63322e-06	4	4	Inf_EV-A71,BTKi,EGF,Palbociclib+Vincristine	UUDD
HDLBP_S944	TRIM32_S339	11	7.86992e-06	4	4	Ceritinib (ALKi),All-trans-retinoic acid (ATRA),Inf_EV-A71,BTKi	UUDD
HDLBP_S944	CLASP2_S368	11	7.86992e-06	4	4	Her2 Pos/Neg,Inf_EV-A71,Safranal,BTKi	UUDD
HDLBP_S944	WRNIP1_S91	11	1.09921e-05	4	4	IL33,Inf_EV-A71,BTKi,RXDX-106 (pan-TAMi)	UUDD
HDLBP_S944	ITPKB_S176	11	1.09921e-05	4	4	Her2 Pos/Neg,IL33,TAE684 (ALKi),Metformin	UUDD
HDLBP_S944	RGS14_S288	11	1.29423e-05	4	4	IL33,Safranal,BTKi,Metformin	UUDD
HDLBP_S944	PHF2_S705	11	1.78149e-05	4	4	TGF-beta,Metformin,BTKi,EGF	UUDD
HDLBP_S944	SSRP1_S671	11	2.82912e-05	4	4	Her2 Pos/Neg,Inf_EV-A71,Safranal,BTKi	UUDD
HDLBP_S944	MAX_S11	11	3.28677e-05	4	4	Phorbol myristate acetate,Inf_EV-A71,BTKi,Metformin	UUDD
HDLBP_S944	MAX_S11	11	3.28677e-05	4	4	Phorbol myristate acetate,Inf_EV-A71,BTKi,Metformin	UUDD
HDLBP_S944	MYCBP2_S3931	11	3.39627e-05	4	4	IL33,Inf_EV-A71,Safranal,EGF,Metformin	UUDD
HDLBP_S944	ATRX_S26	11	4.03529e-05	4	4	IL33,Inf_EV-A71,Metformin,Safranal,BTKi	UUDD
HDLBP_S944	GSK3A_S21	11	6.65288e-05	4	4	Her2 Pos/Neg,Inf_EV-A71,Metformin,Palmitate,RXDX-106 (pan-TAMi)	UUDD
HDLBP_S944	FAM53C_S273	11	6.75545e-05	4	4	IL33,Inf_EV-A71,Metformin,RXDX-106 (pan-TAMi)	UUDD
HDLBP_S944	SIK3_S626	11	0.000107075	4	4	IL33,Metformin,Safranal,BTKi,RXDX-106 (pan-TAMi)	UUDD
HDLBP_S944	NME1_T94	11	0.000124856	4	4	Gefitinib (EGFRi),Her2 Pos/Neg,IL33,Metformin,RXDX-106 (pan-TAMi)	UUDD
HDLBP_S944	POLR3E_S161	11	0.000132822	4	4	Her2 Pos/Neg,Inf_EV-A71,Phorbol myristate acetate,RXDX-106 (pan-TAMi)	UUDD
HDLBP_S944	SUGP2_S277	11	0.000225556	4	4	Her2 Pos/Neg,IL33,Metformin,Safranal,BTKi	UUDD
HDLBP_S944	PKP2_S151	11	0.000299237	4	4	Epithelial/Mesenchymal,Phorbol myristate acetate,Inf_EV-A71,Safranal,Metformin	UUDD
HDLBP_S944	AGPS_S65	11	0.000514226	4	4	IL33,Metformin,Safranal,BTKi,Palmitate	UUDD
HDLBP_S944	JPT1_S115	11	1.98752e-05	3	4	Ceritinib (ALKi),TAE684 (ALKi),TGF-beta,Safranal,EGF	UUDD
HDLBP_S944	TJP2_S966	11	7.8166e-05	3	4	IL33,Ceritinib (ALKi),Phorbol myristate acetate,TAE684 (ALKi),Metformin	UUDD
HDLBP_S944	L3MBTL2_S689	11	0.000195208	3	4	Inf_EV-A71,Metformin,EGF,Osimertinib+(AZR3/H1975),Osimertinib+(AZR4/H1975)	UUDD
HDLBP_S944	OFD1_S735	11	0.000260068	3	4	Metformin,Safranal,BTKi,Osimertinib+(AZR3/H1975),Osimertinib+(AZR4/H1975)	UUDD
HDLBP_S944	TIAM1_S1466	11	3.25538e-06	3	3	Inf_EV-A71,Safranal,BTKi	UUDD
HDLBP_S944	ABI2_S233	11	3.25538e-06	3	3	Her2 Pos/Neg,IL33,Inf_EV-A71	UUDD
HDLBP_S944	SLX4_S601	11	3.90645e-06	3	3	IL33,Inf_EV-A71,Safranal	UUDD
HDLBP_S944	TASOR_S633	11	3.90645e-06	3	3	Her2 Pos/Neg,Inf_EV-A71,BTKi	UUDD
HDLBP_S944	RPS2_T293	11	3.90645e-06	3	3	Epithelial/Mesenchymal,IL33,Inf_EV-A71	UUDD
HDLBP_S944	PCM1_T79	11	3.90645e-06	3	3	TGF-beta,EGF,Metformin	UUDD
HDLBP_S944	DDN_S567	11	3.90645e-06	3	3	Inf_EV-A71,BTKi,Metformin	UUDD
HDLBP_S944	CERS2_S348	11	3.90645e-06	3	3	IL33,Inf_EV-A71,Safranal	UUDD
HDLBP_S944	CAPN15_S1070	11	4.67379e-06	3	3	TGF-beta,Metformin,Safranal	UUDD
HDLBP_S944	KMT2A_S2391	11	5.57575e-06	3	3	Her2 Pos/Neg,Inf_EV-A71,Safranal	UUDD
HDLBP_S944	KIF24_S646	11	6.63322e-06	3	3	Inf_EV-A71,Metformin,BTKi	UUDD
HDLBP_S944	NCOA1_S395	11	7.86992e-06	3	3	Inf_EV-A71,Metformin,BTKi	UUDD
HDLBP_S944	ALDOA_T9	11	7.86992e-06	3	3	TGF-beta,Metformin,BTKi	UUDD
HDLBP_S944	MAPK1IP1L_S2	11	9.31274e-06	3	3	Phorbol myristate acetate,Inf_EV-A71,BTKi	UUDD
HDLBP_S944	ARHGEF2_S122	11	1.09921e-05	3	3	Inf_EV-A71,Metformin,BTKi	UUDD
HDLBP_S944	PDLIM4_S120	11	1.52021e-05	3	3	Inf_Ad2 Virus,IL33,Safranal	UUDD
HDLBP_S944	ARFGEF3_S632	11	1.52021e-05	3	3	Her2 Pos/Neg,Inf_EV-A71,Metformin	UUDD
HDLBP_S944	WBP11_S361	11	2.84979e-05	3	3	Inf_EV-A71,Safranal,BTKi,Phorbol myristate acetate	UUDD
HDLBP_S944	STAG1_S1062	11	2.84979e-05	3	3	Inf_EV-A71,BTKi,RXDX-106 (pan-TAMi),All-trans-retinoic acid (ATRA)	UUDD
HDLBP_S944	KMT2E_S623	11	2.84979e-05	3	3	Inf_EV-A71,BTKi,EGF,Metformin	UUDD
HDLBP_S944	PUM1_S247	11	2.84979e-05	3	3	IL33,Inf_EV-A71,Safranal,EGF	UUDD
HDLBP_S944	PABPN1_S95	11	3.39627e-05	3	3	IL33,Phorbol myristate acetate,Inf_EV-A71,Safranal	UUDD
HDLBP_S944	TBC1D16_S260	11	3.39627e-05	3	3	Her2 Pos/Neg,TAE684 (ALKi),All-trans-retinoic acid (ATRA),Inf_EV-A71	UUDD
HDLBP_S944	PIKFYVE_S329	11	4.03529e-05	3	3	Inf_EV-A71,BTKi,Palbociclib+Vincristine,Metformin	UUDD
HDLBP_S944	BTBD9_S599	11	4.03529e-05	3	3	Inf_EV-A71,Safranal,BTKi,Metformin	UUDD
HDLBP_S944	YTHDC2_S1263	11	4.78052e-05	3	3	Inf_EV-A71,BTKi,EGF,Metformin	UUDD
HDLBP_S944	SETD1B_S1663	11	4.78052e-05	3	3	TAE684 (ALKi),Inf_EV-A71,Metformin,BTKi	UUDD
HDLBP_S944	CDC42EP1_S113	11	4.78052e-05	3	3	Her2 Pos/Neg,Inf_EV-A71,Safranal,Metformin	UUDD
HDLBP_S944	BAG6_S1081	11	5.09275e-05	3	3	IL33,Inf_EV-A71,RXDX-106 (pan-TAMi)	UUDD
HDLBP_S944	OIP5_S225	11	5.6473e-05	3	3	Phorbol myristate acetate,TGF-beta,BTKi,Metformin	UUDD
HDLBP_S944	DGCR8_S275	11	5.6473e-05	3	3	Epithelial/Mesenchymal,Inf_EV-A71,BTKi,Phorbol myristate acetate	UUDD
HDLBP_S944	PRKAA1_T490	11	5.87081e-05	3	3	IL33,TGF-beta,RXDX-106 (pan-TAMi)	UUDD
HDLBP_S944	WDR91_S256	11	9.16007e-05	3	3	Her2 Pos/Neg,IL33,BTKi,Metformin	UUDD
HDLBP_S944	CCDC9_T385	11	9.16007e-05	3	3	Inf_EV-A71,Metformin,EGF,RXDX-106 (pan-TAMi)	UUDD
HDLBP_S944	IRS1_S636	11	0.000145245	3	3	Her2 Pos/Neg,IL33,BTKi,Metformin	UUDD
HDLBP_S944	ARFGEF3_S1991	11	0.000195208	3	3	Her2 Pos/Neg,TGF-beta,Palmitate,Metformin	UUDD
HDLBP_S944	NCOR1_S1111	11	0.000195208	3	3	IL33,BTKi,All-trans-retinoic acid (ATRA),Metformin	UUDD
HDLBP_S944	CCNB2_S92	11	0.000260068	3	3	ARS 1620 (KRas-G12Ci),Inf_EV-A71,Metformin,BTKi	UUDD
HDLBP_S944	ERCC6L_S1069	11	0.000260068	3	3	IL33,Safranal,BTKi,Metformin	UUDD
HDLBP_S944	CTNNA1_T658	11	0.000260068	3	3	Gefitinib (EGFRi),Inf_EV-A71,Metformin,Safranal	UUDD
HDLBP_S944	CAMSAP3_S368	11	0.000343609	3	3	Her2 Pos/Neg,IL33,TAE684 (ALKi),Metformin	UUDD
HDLBP_S944	NBN_S343	11	0.000514226	3	3	IL33,Inf_EV-A71,Metformin,EGF	UUDD
HDLBP_S944	SMG9_S4	11	0.000858098	3	3	Inf_EV-A71,Metformin,BTKi,Phorbol myristate acetate	UUDD
HDLBP_S944	TP53BP1_S1430	10.5	8.47274e-07	7	7	ARS 1620 (KRas-G12Ci),Epithelial/Mesenchymal,Her2 Pos/Neg,IL33,Phorbol myristate acetate,Inf_EV-A71,Safranal,BTKi	UUDD
HDLBP_S944	DCUN1D5_S9	10.5	1.64656e-07	5	5	Her2 Pos/Neg,IL33,TGF-beta,Inf_EV-A71,BTKi,EGF,Metformin	UUDD
HDLBP_S944	SETD2_S614	10.5	8.57557e-10	4	5	IL33,TGF-beta,Inf_EV-A71,BTKi,Palmitate,Palbociclib,Palbociclib+Vincristine	UUDD
HDLBP_S944	GPATCH4_S128	10.5	5.22765e-09	4	4	Her2 Pos/Neg,TGF-beta,Inf_EV-A71,BTKi,EGF	UUDD
HDLBP_S944	RSL1D1_S361	10	0.000256144	8	8	Inf_Ad2 Virus,Epithelial/Mesenchymal,IL33,Ceritinib (ALKi),Phorbol myristate acetate,Inf_EV-A71,Safranal,Osimertinib+(AZR3/H1975),RXDX-106 (pan-TAMi),Metformin	UUDD
HDLBP_S944	AKAP13_S2728	10	1.03918e-05	7	7	Gefitinib (EGFRi),Her2 Pos/Neg,IL33,Ceritinib (ALKi),All-trans-retinoic acid (ATRA),Inf_EV-A71,Safranal,EGF,Metformin	UUDD
HDLBP_S944	LATS1_S464	10	1.99793e-05	7	7	Epithelial/Mesenchymal,Her2 Pos/Neg,IL33,Inf_EV-A71,Metformin,BTKi,Inf_Ad2 Virus,Palbociclib,Palbociclib+Vincristine	UUDD
HDLBP_S944	ATRX_S1527	10	0.00207472	6	7	Inf_Ad2 Virus,Ceritinib (ALKi),TAE684 (ALKi),Safranal,BTKi,EGF,Phorbol myristate acetate,Metformin	UUDD
HDLBP_S944	ENAH_T489	10	0.000286374	5	7	ARS 1620 (KRas-G12Ci),Ceritinib (ALKi),TAE684 (ALKi),Metformin,EGF,Palbociclib,Palbociclib+Vincristine,RXDX-106 (pan-TAMi)	UUDD
HDLBP_S944	KRR1_S3	10	1.5794e-06	6	6	IL33,Phorbol myristate acetate,TGF-beta,Inf_EV-A71,BTKi,EGF,Osimertinib+(AZR3/H1975),Metformin	UUDD
HDLBP_S944	PYCR2_S304	10	0.000114276	6	6	Epithelial/Mesenchymal,IL33,Metformin,Safranal,BTKi,EGF	UUDD
HDLBP_S944	DNAJC1_S479	10	3.29545e-07	5	6	Her2 Pos/Neg,IL33,Ceritinib (ALKi),TAE684 (ALKi),Inf_EV-A71,BTKi,RXDX-106 (pan-TAMi),Metformin	UUDD
HDLBP_S944	FKBP15_S956	10	2.58211e-06	5	6	Inf_Ad2 Virus,IL33,Inf_EV-A71,Metformin,BTKi,EGF,Palbociclib,Palbociclib+Vincristine	UUDD
HDLBP_S944	HNRNPM_S618	10	0.000922353	5	6	Inf_Ad2 Virus,Her2 Pos/Neg,Phorbol myristate acetate,BTKi,Palbociclib,Palbociclib+Vincristine,RXDX-106 (pan-TAMi)	UUDD
HDLBP_S944	USP33_S439	10	1.28355e-05	5	5	ARS 1620 (KRas-G12Ci),TAE684 (ALKi),Inf_EV-A71,Osimertinib+(AZR3/H1975),Metformin	UUDD
HDLBP_S944	ACTR8_S412	10	3.26217e-05	5	5	IL33,Inf_EV-A71,Metformin,BTKi,EGF	UUDD
HDLBP_S944	MINK1_S778	10	4.37059e-05	5	5	Her2 Pos/Neg,BTKi,EGF,RXDX-106 (pan-TAMi),Metformin	UUDD
HDLBP_S944	ZNF644_S1189	10	0.000100168	5	5	ARS 1620 (KRas-G12Ci),Her2 Pos/Neg,IL33,Metformin,EGF	UUDD
HDLBP_S944	RGS3_S806	10	1.76886e-05	4	5	Ceritinib (ALKi),TAE684 (ALKi),Inf_EV-A71,Metformin,Safranal	UUDD
HDLBP_S944	GOLM2_S328	10	2.06867e-05	4	5	Epithelial/Mesenchymal,Inf_EV-A71,Safranal,Osimertinib+(AZR3/H1975),Osimertinib+(AZR4/H1975)	UUDD
HDLBP_S944	PTTG1IP_Y174	10	3.26217e-05	4	5	Inf_EV-A71,Safranal,Osimertinib+(AZR3/H1975),Osimertinib+(AZR4/H1975),RXDX-106 (pan-TAMi)	UUDD
HDLBP_S944	SYNM_S1044	10	0.000274599	4	5	Ceritinib (ALKi),Inf_EV-A71,Safranal,Osimertinib+(AZR3/H1975),Osimertinib+(AZR4/H1975)	UUDD
HDLBP_S944	MAPK14_S2	10	0.000328745	4	5	Inf_Ad2 Virus,Metformin,BTKi,EGF,Palbociclib,Palbociclib+Vincristine	UUDD
HDLBP_S944	DYNC1LI2_S383	10	0.000430482	4	5	IL33,Ceritinib (ALKi),TAE684 (ALKi),BTKi,Palmitate,All-trans-retinoic acid (ATRA)	UUDD
HDLBP_S944	DCAF5_S794	10	0.000720775	3	5	Ceritinib (ALKi),TAE684 (ALKi),Metformin,BTKi,Osimertinib+(AZR3/H1975),Osimertinib+(AZR4/H1975)	UUDD
HDLBP_S944	SETD2_S1207	10	1.28355e-05	4	4	Inf_EV-A71,Safranal,BTKi,EGF	UUDD
HDLBP_S944	KDM5A_S1666	10	1.28355e-05	4	4	Gefitinib (EGFRi),Her2 Pos/Neg,IL33,BTKi	UUDD
HDLBP_S944	VRK3_S122	10	1.28355e-05	4	4	ARS 1620 (KRas-G12Ci),Her2 Pos/Neg,IL33,EGF	UUDD
HDLBP_S944	NOL8_S304	10	1.28355e-05	4	4	Her2 Pos/Neg,Inf_EV-A71,Safranal,RXDX-106 (pan-TAMi)	UUDD
HDLBP_S944	EEF2_S279	10	1.50873e-05	4	4	ARS 1620 (KRas-G12Ci),IL33,Inf_EV-A71,Safranal	UUDD
HDLBP_S944	RIF1_S1552	10	1.50873e-05	4	4	Epithelial/Mesenchymal,Inf_EV-A71,Safranal,BTKi	UUDD
HDLBP_S944	CEP250_S2322	10	1.50873e-05	4	4	Inf_EV-A71,Metformin,Safranal,EGF	UUDD
HDLBP_S944	HEATR1_S516	10	1.76886e-05	4	4	Inf_EV-A71,Metformin,BTKi,EGF	UUDD
HDLBP_S944	KMT2B_S2348	10	2.80909e-05	4	4	IL33,Inf_EV-A71,Safranal,BTKi	UUDD
HDLBP_S944	MAPRE3_S162	10	3.26217e-05	4	4	IL33,TGF-beta,All-trans-retinoic acid (ATRA),Osimertinib+(AZR3/H1975)	UUDD
HDLBP_S944	CDK13_S360	10	3.77997e-05	4	4	Her2 Pos/Neg,Ceritinib (ALKi),BTKi,Phorbol myristate acetate	UUDD
HDLBP_S944	TRIM56_T418	10	3.77997e-05	4	4	Inf_EV-A71,Metformin,Safranal,BTKi	UUDD
HDLBP_S944	VPS13D_S1138	10	4.37059e-05	4	4	IL33,BTKi,Palmitate,Metformin	UUDD
HDLBP_S944	IRS1_S1100	10	6.67381e-05	4	4	Her2 Pos/Neg,IL33,Metformin,Safranal	UUDD
HDLBP_S944	OSBPL3_S34	10	7.65525e-05	4	4	Inf_EV-A71,Metformin,Safranal,BTKi	UUDD
HDLBP_S944	WDR59_S821	10	0.000161221	4	4	IL33,TAE684 (ALKi),Inf_EV-A71,BTKi,Metformin	UUDD
HDLBP_S944	BCL9_S917	10	0.000167973	4	4	Phorbol myristate acetate,Inf_EV-A71,BTKi,Metformin	UUDD
HDLBP_S944	ERICH1_S238	10	0.000186779	4	4	Inf_EV-A71,Safranal,BTKi,RXDX-106 (pan-TAMi),Metformin	UUDD
HDLBP_S944	ARHGAP31_S1178	10	0.000186779	4	4	IL33,TAE684 (ALKi),Metformin,BTKi,Osimertinib+(AZR3/H1975)	UUDD
HDLBP_S944	CNNM3_S700	10	0.00019037	4	4	IL33,Inf_EV-A71,BTKi,Metformin	UUDD
HDLBP_S944	DLGAP5_S662	10	0.000215872	4	4	ARS 1620 (KRas-G12Ci),Inf_EV-A71,Safranal,RXDX-106 (pan-TAMi),Metformin	UUDD
HDLBP_S944	FGD6_S721	10	0.000248918	4	4	Epithelial/Mesenchymal,Her2 Pos/Neg,BTKi,EGF,Metformin	UUDD
HDLBP_S944	IL17RA_S708	10	0.000286374	4	4	Epithelial/Mesenchymal,IL33,TAE684 (ALKi),BTKi,RXDX-106 (pan-TAMi)	UUDD
HDLBP_S944	PHLDB2_T404	10	0.000430482	4	4	Gefitinib (EGFRi),Inf_EV-A71,Safranal,RXDX-106 (pan-TAMi),Metformin	UUDD
HDLBP_S944	AKAP12_S1395	10	0.000491105	4	4	Inf_EV-A71,Metformin,BTKi,PP2A overexp,RXDX-106 (pan-TAMi)	UUDD
HDLBP_S944	XRN2_S678	10	0.000491105	4	4	Inf_Ad2 Virus,IL33,Metformin,Safranal,PP2A overexp	UUDD
HDLBP_S944	BCOR_S423	10	0.000635442	4	4	IL33,All-trans-retinoic acid (ATRA),BTKi,EGF,Metformin	UUDD
HDLBP_S944	SLTM_S1002	10	0.0031896	4	4	Her2 Pos/Neg,IL33,Phorbol myristate acetate,BTKi,RXDX-106 (pan-TAMi)	UUDD
HDLBP_S944	ZNF318_S1856	10	4.37059e-05	3	4	Her2 Pos/Neg,Ceritinib (ALKi),TAE684 (ALKi),BTKi	UUDD
HDLBP_S944	MBD2_S407	10	0.000186779	3	4	Inf_EV-A71,Metformin,Palbociclib,Palbociclib+Vincristine,RXDX-106 (pan-TAMi)	UUDD
HDLBP_S944	DCAF8_S99	10	0.000215872	3	4	Inf_EV-A71,Metformin,Osimertinib+(AZR3/H1975),Osimertinib+(AZR4/H1975),Palbociclib	UUDD
HDLBP_S944	PXN_S137	10	0.000248918	3	4	Inf_EV-A71,PP2A overexp,Osimertinib+(AZR3/H1975),Osimertinib+(AZR4/H1975),Metformin	UUDD
HDLBP_S944	BRME1_S370	10	0.000286374	3	4	Inf_EV-A71,Osimertinib+(AZR3/H1975),Osimertinib+(AZR4/H1975),All-trans-retinoic acid (ATRA),Metformin	UUDD
HDLBP_S944	SH3BP1_T626	10	0.000286374	3	4	Ceritinib (ALKi),TAE684 (ALKi),All-trans-retinoic acid (ATRA),BTKi,Metformin	UUDD
HDLBP_S944	SYNRG_S812	10	0.00037658	3	4	Her2 Pos/Neg,Metformin,EGF,Osimertinib+(AZR3/H1975),Osimertinib+(AZR4/H1975)	UUDD
HDLBP_S944	CCDC9_S80	10	0.000430482	3	4	Her2 Pos/Neg,BTKi,Osimertinib+(AZR3/H1975),Osimertinib+(AZR4/H1975),Metformin	UUDD
HDLBP_S944	KIAA1217_S361	10	0.000430482	3	4	Ceritinib (ALKi),TAE684 (ALKi),Metformin,Safranal,BTKi	UUDD
HDLBP_S944	OSTM1_S333	10	0.000635442	3	4	Inf_EV-A71,EGF,Palbociclib,Palbociclib+Vincristine,Metformin	UUDD
HDLBP_S944	XRCC1_T488	10	9.21522e-06	3	3	Her2 Pos/Neg,Inf_EV-A71,BTKi	UUDD
HDLBP_S944	SRRM1_S530	10	9.21522e-06	3	3	IL33,Inf_EV-A71,Safranal	UUDD
HDLBP_S944	TGFBRAP1_S855	10	9.21522e-06	3	3	Her2 Pos/Neg,IL33,Safranal	UUDD
HDLBP_S944	INTS3_S1042	10	1.08907e-05	3	3	IL33,Inf_EV-A71,Safranal	UUDD
HDLBP_S944	SLC9A1_S788	10	1.08907e-05	3	3	Her2 Pos/Neg,Inf_EV-A71,RXDX-106 (pan-TAMi)	UUDD
HDLBP_S944	QSER1_S987	10	1.08907e-05	3	3	Her2 Pos/Neg,Inf_EV-A71,Safranal	UUDD
HDLBP_S944	PHLDB1_S539	10	1.28355e-05	3	3	Her2 Pos/Neg,Inf_EV-A71,Metformin	UUDD
HDLBP_S944	CIC_S1345	10	1.28355e-05	3	3	Gefitinib (EGFRi),Her2 Pos/Neg,Inf_EV-A71	UUDD
HDLBP_S944	SRCAP_S3177	10	1.28355e-05	3	3	IL33,Inf_EV-A71,BTKi	UUDD
HDLBP_S944	ESPL1_S1508	10	1.50873e-05	3	3	IL33,Safranal,BTKi	UUDD
HDLBP_S944	ITSN2_S210	10	1.76886e-05	3	3	Inf_EV-A71,BTKi,All-trans-retinoic acid (ATRA)	UUDD
HDLBP_S944	MAP4K4_S715	10	1.76886e-05	3	3	TGF-beta,Safranal,All-trans-retinoic acid (ATRA)	UUDD
HDLBP_S944	PBRM1_S498	10	1.76886e-05	3	3	Inf_EV-A71,BTKi,Metformin	UUDD
HDLBP_S944	CDCA7L_S108	10	1.76886e-05	3	3	Inf_EV-A71,BTKi,EGF	UUDD
HDLBP_S944	SRP68_S22	10	1.76886e-05	3	3	Inf_EV-A71,BTKi,EGF	UUDD
HDLBP_S944	DBF4_T553	10	1.76886e-05	3	3	Inf_EV-A71,BTKi,Metformin	UUDD
HDLBP_S944	TASOR_S1552	10	2.06867e-05	3	3	Inf_EV-A71,Metformin,BTKi	UUDD
HDLBP_S944	RELCH_T183	10	2.06867e-05	3	3	Her2 Pos/Neg,Inf_EV-A71,Metformin	UUDD
HDLBP_S944	TPD52L2_S134	10	2.06867e-05	3	3	Her2 Pos/Neg,Inf_EV-A71,Metformin	UUDD
HDLBP_S944	HIC2_S197	10	2.06867e-05	3	3	IL33,Inf_EV-A71,BTKi	UUDD
HDLBP_S944	GORASP2_S449	10	2.41344e-05	3	3	Her2 Pos/Neg,Inf_EV-A71,EGF	UUDD
HDLBP_S944	GON4L_S1268	10	2.41344e-05	3	3	Inf_EV-A71,BTKi,Metformin	UUDD
HDLBP_S944	ARHGEF40_S1474	10	2.41344e-05	3	3	Her2 Pos/Neg,Inf_EV-A71,Safranal	UUDD
HDLBP_S944	PHF2_S459	10	2.80909e-05	3	3	Her2 Pos/Neg,Inf_EV-A71,Metformin	UUDD
HDLBP_S944	PCNX3_S1909	10	2.80909e-05	3	3	IL33,Inf_EV-A71,Metformin	UUDD
HDLBP_S944	TP53BP1_S507	10	3.26217e-05	3	3	Inf_EV-A71,Metformin,EGF	UUDD
HDLBP_S944	CASKIN2_S697	10	3.26217e-05	3	3	IL33,Inf_EV-A71,Metformin	UUDD
HDLBP_S944	FAM117A_S67	10	3.26217e-05	3	3	Inf_EV-A71,Metformin,BTKi	UUDD
HDLBP_S944	DDHD1_T726	10	3.26217e-05	3	3	Inf_EV-A71,Metformin,BTKi	UUDD
HDLBP_S944	KRBA1_S253	10	3.26217e-05	3	3	Her2 Pos/Neg,All-trans-retinoic acid (ATRA),BTKi	UUDD
HDLBP_S944	NSUN4_S206	10	4.37059e-05	3	3	Inf_EV-A71,Metformin,BTKi	UUDD
HDLBP_S944	C11orf96_S399	10	4.37059e-05	3	3	Inf_Ad2 Virus,All-trans-retinoic acid (ATRA),BTKi	UUDD
HDLBP_S944	CHD1_S90	10	5.04299e-05	3	3	IL33,Inf_EV-A71,Metformin	UUDD
HDLBP_S944	FBXO4_S12	10	5.80708e-05	3	3	Inf_EV-A71,BTKi,Metformin	UUDD
HDLBP_S944	GTF3C1_S1611	10	8.72441e-05	3	3	IL33,Inf_EV-A71,Safranal,BTKi	UUDD
HDLBP_S944	ZNF318_S464	10	8.72441e-05	3	3	Her2 Pos/Neg,IL33,Phorbol myristate acetate,EGF	UUDD
HDLBP_S944	TBC1D9B_S995	10	8.72441e-05	3	3	Her2 Pos/Neg,Inf_EV-A71,Metformin,Safranal	UUDD
HDLBP_S944	LRCH1_T568	10	0.000119223	3	3	Epithelial/Mesenchymal,IL33,Inf_EV-A71,RXDX-106 (pan-TAMi)	UUDD
HDLBP_S944	PRRC2B_S1231	10	0.000119223	3	3	Inf_EV-A71,BTKi,EGF,Metformin	UUDD
HDLBP_S944	TCEA1_S57	10	0.000119223	3	3	IL33,Safranal,BTKi,Metformin	UUDD
HDLBP_S944	KMT2B_S1095	10	0.000130148	3	3	Inf_EV-A71,BTKi,RXDX-106 (pan-TAMi)	UUDD
HDLBP_S944	BAZ2A_S1770	10	0.000138817	3	3	Epithelial/Mesenchymal,Inf_EV-A71,Metformin,BTKi	UUDD
HDLBP_S944	CRACDL_S113	10	0.000161221	3	3	Gefitinib (EGFRi),Her2 Pos/Neg,Inf_EV-A71,Metformin	UUDD
HDLBP_S944	BTBD9_S598	10	0.000161221	3	3	IL33,Inf_EV-A71,BTKi,Metformin	UUDD
HDLBP_S944	KMT2B_S632	10	0.000161221	3	3	Inf_EV-A71,BTKi,RXDX-106 (pan-TAMi),Metformin	UUDD
HDLBP_S944	MBD1_S399	10	0.000215872	3	3	Inf_EV-A71,Safranal,BTKi,RXDX-106 (pan-TAMi)	UUDD
HDLBP_S944	MAP1A_T616	10	0.000215872	3	3	Inf_Ad2 Virus,Her2 Pos/Neg,Inf_EV-A71,Metformin	UUDD
HDLBP_S944	ABL2_S820	10	0.000215872	3	3	Inf_EV-A71,Metformin,Safranal,BTKi	UUDD
HDLBP_S944	CREB1_S128	10	0.000215872	3	3	Phorbol myristate acetate,Metformin,BTKi,EGF	UUDD
HDLBP_S944	TOM1L1_S321	10	0.000248918	3	3	Her2 Pos/Neg,Inf_EV-A71,Metformin,Safranal	UUDD
HDLBP_S944	TRAF2_T7	10	0.000328745	3	3	Phorbol myristate acetate,Inf_EV-A71,Metformin,Palmitate	UUDD
HDLBP_S944	ZNF217_S662	10	0.00037658	3	3	Phorbol myristate acetate,Inf_EV-A71,Metformin,Palmitate	UUDD
HDLBP_S944	LEMD3_S141	10	0.00037658	3	3	Phorbol myristate acetate,Inf_EV-A71,Safranal,BTKi	UUDD
HDLBP_S944	WEE1_S165	10	0.00037658	3	3	IL33,Phorbol myristate acetate,TAE684 (ALKi),Metformin	UUDD
HDLBP_S944	SRGAP2_S994	10	0.000430482	3	3	Her2 Pos/Neg,IL33,Metformin,Safranal	UUDD
HDLBP_S944	PNKP_S114	10	0.000430482	3	3	Inf_EV-A71,Metformin,Safranal,Phorbol myristate acetate	UUDD
HDLBP_S944	ZNF608_S964	10	0.000491105	3	3	Her2 Pos/Neg,Ceritinib (ALKi),BTKi,Metformin	UUDD
HDLBP_S944	TSC2_S1449	10	0.000559166	3	3	Inf_EV-A71,Safranal,BTKi,Metformin	UUDD
HDLBP_S944	RAI14_S667	10	0.000559166	3	3	Inf_Ad2 Virus,Her2 Pos/Neg,Inf_EV-A71,Metformin	UUDD
HDLBP_S944	NUP205_S1942	10	0.000559166	3	3	Her2 Pos/Neg,Metformin,Safranal,BTKi	UUDD
HDLBP_S944	BABAM1_S29	10	0.000559166	3	3	Epithelial/Mesenchymal,Her2 Pos/Neg,Inf_EV-A71,Metformin	UUDD
HDLBP_S944	DENND4C_S973	10	0.000635442	3	3	Her2 Pos/Neg,IL33,Metformin,Safranal	UUDD
HDLBP_S944	PHLDB1_S520	10	0.000635442	3	3	Inf_Ad2 Virus,Metformin,Safranal,Phorbol myristate acetate	UUDD
HDLBP_S944	ZC3H13_S64	10	0.000635442	3	3	ARS 1620 (KRas-G12Ci),IL33,Metformin,BTKi	UUDD
HDLBP_S944	NASP_S497	10	0.000922353	3	3	Her2 Pos/Neg,Phorbol myristate acetate,EGF,Metformin	UUDD
HDLBP_S944	MRTFB_S66	10	0.00104066	3	3	Her2 Pos/Neg,IL33,Safranal,Metformin	UUDD
HDLBP_S944	RSF1_S1282	10	0.00117216	3	3	ARS 1620 (KRas-G12Ci),IL33,Inf_EV-A71,Safranal	UUDD
HDLBP_S944	MAGED2_S265	10	0.00147983	3	3	Inf_EV-A71,Metformin,Safranal,Phorbol myristate acetate	UUDD
HDLBP_S944	FARP1_T24	10	0.00231515	3	3	Inf_EV-A71,Metformin,Safranal,EGF	UUDD
HDLBP_S944	DYNC1LI2_S446	9.66667	3.1979e-10	7	7	ARS 1620 (KRas-G12Ci),IL33,Phorbol myristate acetate,TGF-beta,Inf_EV-A71,Safranal,BTKi,RXDX-106 (pan-TAMi),Metformin	UUDD
HDLBP_S944	HNRNPM_S701	9.5	1.43743e-06	7	7	IL33,Phorbol myristate acetate,Inf_EV-A71,Metformin,Safranal,BTKi,Osimertinib+(AZR3/H1975),RXDX-106 (pan-TAMi)	UUDD
HDLBP_S944	OCIAD1_S108	9.5	0.000187892	7	7	ARS 1620 (KRas-G12Ci),IL33,Phorbol myristate acetate,Inf_EV-A71,BTKi,Osimertinib+(AZR3/H1975),RXDX-106 (pan-TAMi),Metformin	UUDD
HDLBP_S944	OTUD4_S1006	9.5	1.71578e-07	6	6	Epithelial/Mesenchymal,IL33,Inf_EV-A71,Metformin,Safranal,BTKi,RXDX-106 (pan-TAMi)	UUDD
HDLBP_S944	ARHGEF11_S251	9.5	4.76726e-06	5	6	Her2 Pos/Neg,IL33,Phorbol myristate acetate,Inf_EV-A71,Osimertinib+(AZR3/H1975),Osimertinib+(AZR4/H1975),Metformin	UUDD
HDLBP_S944	BRAP_S97	9.5	1.07462e-08	4	5	TGF-beta,Inf_EV-A71,Metformin,Safranal,EGF,Palbociclib,Palbociclib+Vincristine	UUDD
HDLBP_S944	FAM83H_S647	9.5	5.14098e-07	4	5	Epithelial/Mesenchymal,Her2 Pos/Neg,IL33,TGF-beta,Metformin,Osimertinib+(AZR3/H1975),Osimertinib+(AZR4/H1975)	UUDD
HDLBP_S944	TP53BP1_S398	9.5	1.11837e-06	4	4	ARS 1620 (KRas-G12Ci),Phorbol myristate acetate,TGF-beta,Inf_EV-A71,BTKi,Metformin	UUDD
HDLBP_S944	ZC3H18_S893	9	0.00022703	6	7	Epithelial/Mesenchymal,IL33,Metformin,Inf_Ad2 Virus,PP2A overexp,Palbociclib,Palbociclib+Vincristine,RXDX-106 (pan-TAMi)	UUDD
HDLBP_S944	TOMM20_S138	9	5.70823e-06	6	6	Epithelial/Mesenchymal,Her2 Pos/Neg,IL33,Inf_EV-A71,Metformin,Safranal,PP2A overexp	UUDD
HDLBP_S944	PRRC2B_S416	9	2.55229e-09	5	6	Her2 Pos/Neg,IL33,TGF-beta,Inf_EV-A71,Metformin,BTKi,Palbociclib,Palbociclib+Vincristine	UUDD
HDLBP_S944	AKAP17A_S537	9	1.10838e-05	5	6	Her2 Pos/Neg,Phorbol myristate acetate,Inf_EV-A71,Metformin,Safranal,BTKi,Palbociclib,Palbociclib+Vincristine	UUDD
HDLBP_S944	ADAM17_S791	9	5.68358e-05	5	6	Inf_Ad2 Virus,Inf_EV-A71,BTKi,Osimertinib+(AZR3/H1975),Osimertinib+(AZR4/H1975),Phorbol myristate acetate,Metformin	UUDD
HDLBP_S944	SH2D3A_S125	9	0.000293627	5	6	Epithelial/Mesenchymal,Her2 Pos/Neg,BTKi,Osimertinib+(AZR3/H1975),Osimertinib+(AZR4/H1975),Metformin	UUDD
HDLBP_S944	MAP3K20_S633	9	0.000231639	5	5	Epithelial/Mesenchymal,Gefitinib (EGFRi),Inf_EV-A71,Metformin,RXDX-106 (pan-TAMi)	UUDD
HDLBP_S944	VCPIP1_S747	9	0.000664343	5	5	IL33,Safranal,BTKi,EGF,Osimertinib+(AZR3/H1975),Metformin	UUDD
HDLBP_S944	DGCR8_S95	9	0.00236762	5	5	ARS 1620 (KRas-G12Ci),IL33,TAE684 (ALKi),BTKi,All-trans-retinoic acid (ATRA),Metformin	UUDD
HDLBP_S944	DTD1_S196	9	6.41134e-07	4	5	Phorbol myristate acetate,TGF-beta,Inf_EV-A71,Metformin,Osimertinib+(AZR3/H1975),Osimertinib+(AZR4/H1975)	UUDD
HDLBP_S944	CHAMP1_S416	9	2.24496e-06	4	5	TGF-beta,Inf_EV-A71,BTKi,PP2A overexp,Osimertinib+(AZR3/H1975),Osimertinib+(AZR4/H1975),Palmitate	UUDD
HDLBP_S944	LARP1_S327	9	5.54642e-05	4	5	Ceritinib (ALKi),TAE684 (ALKi),Inf_EV-A71,Metformin,BTKi	UUDD
HDLBP_S944	WASHC2A_T331	9	0.000181567	4	5	Ceritinib (ALKi),TAE684 (ALKi),Inf_EV-A71,BTKi,RXDX-106 (pan-TAMi)	UUDD
HDLBP_S944	MAP7_S315	9	0.000585378	4	5	Epithelial/Mesenchymal,Her2 Pos/Neg,Ceritinib (ALKi),TAE684 (ALKi),Metformin,PP2A overexp	UUDD
HDLBP_S944	PATJ_S522	9	0.000752451	4	5	Epithelial/Mesenchymal,Her2 Pos/Neg,Safranal,EGF,Osimertinib+(AZR3/H1975),Osimertinib+(AZR4/H1975)	UUDD
HDLBP_S944	SH2D3A_S180	9	0.000752451	4	5	Epithelial/Mesenchymal,Her2 Pos/Neg,Metformin,EGF,Osimertinib+(AZR3/H1975),Osimertinib+(AZR4/H1975)	UUDD
HDLBP_S944	GTF2IRD1_S448	9	0.00108081	4	5	Ceritinib (ALKi),Inf_EV-A71,Osimertinib+(AZR3/H1975),Osimertinib+(AZR4/H1975),All-trans-retinoic acid (ATRA),Metformin	UUDD
HDLBP_S944	ZHX1_S648	9	2.17493e-07	4	4	TGF-beta,Inf_EV-A71,Metformin,Safranal,EGF	UUDD
HDLBP_S944	YJU2_S213	9	2.8701e-07	4	4	IL33,Inf_EV-A71,Safranal,BTKi,Metformin	UUDD
HDLBP_S944	ACIN1_T682	9	8.30621e-07	4	4	Her2 Pos/Neg,TGF-beta,Inf_EV-A71,Metformin,RXDX-106 (pan-TAMi)	UUDD
HDLBP_S944	GPAM_S695	9	3.59783e-05	4	4	ARS 1620 (KRas-G12Ci),Inf_EV-A71,BTKi,RXDX-106 (pan-TAMi)	UUDD
HDLBP_S944	NKAPD1_S125	9	3.59783e-05	4	4	Inf_EV-A71,BTKi,EGF,Phorbol myristate acetate	UUDD
HDLBP_S944	RETREG2_S138	9	4.81234e-05	4	4	TAE684 (ALKi),Inf_EV-A71,Safranal,Metformin	UUDD
HDLBP_S944	FRMD8_S446	9	4.81234e-05	4	4	Her2 Pos/Neg,Inf_EV-A71,Safranal,RXDX-106 (pan-TAMi)	UUDD
HDLBP_S944	MARK4_S438	9	5.54642e-05	4	4	Her2 Pos/Neg,Safranal,BTKi,Metformin	UUDD
HDLBP_S944	NSMCE2_S116	9	6.37838e-05	4	4	Inf_EV-A71,BTKi,EGF,RXDX-106 (pan-TAMi)	UUDD
HDLBP_S944	NUDT5_S10	9	6.37838e-05	4	4	Inf_EV-A71,Metformin,BTKi,EGF	UUDD
HDLBP_S944	SIPA1L3_S1534	9	6.37838e-05	4	4	ARS 1620 (KRas-G12Ci),Inf_EV-A71,Safranal,RXDX-106 (pan-TAMi)	UUDD
HDLBP_S944	RILPL2_S107	9	6.37838e-05	4	4	Her2 Pos/Neg,IL33,Safranal,BTKi	UUDD
HDLBP_S944	YTHDC1_T148	9	6.37838e-05	4	4	IL33,BTKi,PP2A overexp,EGF	UUDD
HDLBP_S944	CCP110_S170	9	6.37838e-05	4	4	Inf_EV-A71,Safranal,EGF,Metformin	UUDD
HDLBP_S944	MAP2_S1347	9	7.31946e-05	4	4	Ceritinib (ALKi),Phorbol myristate acetate,Inf_EV-A71,EGF	UUDD
HDLBP_S944	MAP1B_S1276	9	7.31946e-05	4	4	ARS 1620 (KRas-G12Ci),Phorbol myristate acetate,Inf_EV-A71,Metformin	UUDD
HDLBP_S944	PPIL1_S149	9	8.38196e-05	4	4	IL33,Metformin,Safranal,BTKi	UUDD
HDLBP_S944	ARL6IP6_S65	9	9.57938e-05	4	4	Inf_EV-A71,BTKi,Palmitate,Metformin	UUDD
HDLBP_S944	PEAK1_S826	9	9.57938e-05	4	4	Inf_EV-A71,Metformin,BTKi,EGF	UUDD
HDLBP_S944	SLTM_S421	9	9.57938e-05	4	4	Her2 Pos/Neg,IL33,BTKi,RXDX-106 (pan-TAMi)	UUDD
HDLBP_S944	ITPKB_S174	9	0.000109265	4	4	IL33,TAE684 (ALKi),Metformin,BTKi	UUDD
HDLBP_S944	MTMR4_S629	9	0.000124394	4	4	IL33,BTKi,EGF,Metformin	UUDD
HDLBP_S944	NUP205_S1939	9	0.000141357	4	4	Her2 Pos/Neg,Safranal,BTKi,EGF	UUDD
HDLBP_S944	TJP2_S702	9	0.000301071	4	4	Inf_Ad2 Virus,Her2 Pos/Neg,Ceritinib (ALKi),BTKi,EGF	UUDD
HDLBP_S944	CDYL_S216	9	0.000329827	4	4	Inf_EV-A71,Safranal,Phorbol myristate acetate,Metformin	UUDD
HDLBP_S944	PRCC_S209	9	0.000451659	4	4	Her2 Pos/Neg,Safranal,Phorbol myristate acetate,RXDX-106 (pan-TAMi),Metformin	UUDD
HDLBP_S944	BPTF_S1684	9	0.000514736	4	4	Her2 Pos/Neg,TAE684 (ALKi),Safranal,BTKi,Metformin	UUDD
HDLBP_S944	TPR_S2037	9	0.000514736	4	4	Inf_EV-A71,Metformin,Safranal,PP2A overexp,RXDX-106 (pan-TAMi)	UUDD
HDLBP_S944	TNRC18_S1540	9	0.000514736	4	4	Gefitinib (EGFRi),IL33,Inf_EV-A71,BTKi,Metformin	UUDD
HDLBP_S944	PRDM2_S739	9	0.000752451	4	4	IL33,Safranal,BTKi,Phorbol myristate acetate,Metformin	UUDD
HDLBP_S944	DICER1_S1160	9	0.000959697	4	4	Epithelial/Mesenchymal,Safranal,BTKi,EGF,Metformin	UUDD
HDLBP_S944	TTC4_S51	9	0.00190778	4	4	Her2 Pos/Neg,Inf_EV-A71,Metformin,PP2A overexp,Palmitate	UUDD
HDLBP_S944	PCM1_S1730	9	0.00212694	4	4	IL33,Phorbol myristate acetate,Metformin,Safranal,EGF	UUDD
HDLBP_S944	PRKCE_S329	9	4.81234e-05	3	4	Inf_EV-A71,BTKi,Palbociclib,Palbociclib+Vincristine	UUDD
HDLBP_S944	MEF2C_S98	9	5.54642e-05	3	4	IL33,Palbociclib,Palbociclib+Vincristine,Metformin	UUDD
HDLBP_S944	USP22_T147	9	6.37838e-05	3	4	IL33,Ceritinib (ALKi),TAE684 (ALKi),Metformin	UUDD
HDLBP_S944	POLR3C_S204	9	7.31946e-05	3	4	Inf_EV-A71,Safranal,Palbociclib,Palbociclib+Vincristine	UUDD
HDLBP_S944	SYNM_S777	9	9.57938e-05	3	4	Ceritinib (ALKi),TAE684 (ALKi),Inf_EV-A71,Safranal	UUDD
HDLBP_S944	VIRMA_S133	9	0.000109265	3	4	IL33,Ceritinib (ALKi),TAE684 (ALKi),BTKi	UUDD
HDLBP_S944	ANAPC2_S470	9	0.000301071	3	4	Her2 Pos/Neg,Inf_EV-A71,BTKi,Palbociclib,Palbociclib+Vincristine	UUDD
HDLBP_S944	CSNK1D_S331	9	0.000959697	3	4	Metformin,Safranal,BTKi,Palbociclib,Palbociclib+Vincristine	UUDD
HDLBP_S944	CDK13_S317	9	2.17493e-07	3	3	IL33,Inf_EV-A71,Metformin,Safranal,BTKi	UUDD
HDLBP_S944	CTTNBP2NL_S481	9	1.7614e-06	3	3	Ceritinib (ALKi),TGF-beta,Inf_EV-A71,Safranal,Metformin	UUDD
HDLBP_S944	SLF2_S340	9	3.09966e-05	3	3	Her2 Pos/Neg,Inf_EV-A71,Safranal	UUDD
HDLBP_S944	ZNF414_S296	9	3.09966e-05	3	3	IL33,Inf_EV-A71,Safranal	UUDD
HDLBP_S944	DDX21_S751	9	3.09966e-05	3	3	Her2 Pos/Neg,IL33,Safranal	UUDD
HDLBP_S944	BRAP_S93	9	3.09966e-05	3	3	Inf_EV-A71,Safranal,BTKi	UUDD
HDLBP_S944	NXF1_S62	9	3.59783e-05	3	3	Inf_EV-A71,Metformin,BTKi	UUDD
HDLBP_S944	CHORDC1_S110	9	3.59783e-05	3	3	Her2 Pos/Neg,Inf_EV-A71,Metformin	UUDD
HDLBP_S944	SRCAP_S3161	9	3.59783e-05	3	3	IL33,Inf_EV-A71,PP2A overexp	UUDD
HDLBP_S944	RNF168_S414	9	3.59783e-05	3	3	Inf_EV-A71,Safranal,BTKi	UUDD
HDLBP_S944	MED4_S32	9	3.59783e-05	3	3	Her2 Pos/Neg,Ceritinib (ALKi),BTKi	UUDD
HDLBP_S944	PRR11_S344	9	4.1659e-05	3	3	Inf_EV-A71,BTKi,RXDX-106 (pan-TAMi)	UUDD
HDLBP_S944	INTS3_S1040	9	4.1659e-05	3	3	IL33,Inf_EV-A71,Safranal	UUDD
HDLBP_S944	ATAD5_S614	9	4.1659e-05	3	3	Inf_EV-A71,Safranal,BTKi	UUDD
HDLBP_S944	DENND4A_S1128	9	4.1659e-05	3	3	Her2 Pos/Neg,Safranal,BTKi	UUDD
HDLBP_S944	CCNT2_S536	9	4.1659e-05	3	3	Her2 Pos/Neg,IL33,Safranal	UUDD
HDLBP_S944	CARMIL2_S1315	9	4.1659e-05	3	3	All-trans-retinoic acid (ATRA),Inf_EV-A71,BTKi	UUDD
HDLBP_S944	SRRM2_S937	9	4.1659e-05	3	3	IL33,Inf_EV-A71,Safranal	UUDD
HDLBP_S944	AFTPH_S151	9	4.1659e-05	3	3	Inf_EV-A71,Safranal,BTKi	UUDD
HDLBP_S944	FARSA_S193	9	4.81234e-05	3	3	Inf_EV-A71,Metformin,BTKi	UUDD
HDLBP_S944	ARHGEF1_S10	9	4.81234e-05	3	3	Inf_EV-A71,Metformin,Safranal	UUDD
HDLBP_S944	NKX2-4_S271	9	4.81234e-05	3	3	IL33,BTKi,All-trans-retinoic acid (ATRA)	UUDD
HDLBP_S944	BLTP3A_S1106	9	4.81234e-05	3	3	Inf_EV-A71,BTKi,Metformin	UUDD
HDLBP_S944	RBM15_S365	9	4.81234e-05	3	3	Inf_EV-A71,Safranal,BTKi	UUDD
HDLBP_S944	MAPK1IP1L_S6	9	4.81234e-05	3	3	Phorbol myristate acetate,Inf_EV-A71,BTKi	UUDD
HDLBP_S944	PKMYT1_T455	9	4.81234e-05	3	3	ARS 1620 (KRas-G12Ci),IL33,Inf_EV-A71	UUDD
HDLBP_S944	MTMR4_S8	9	4.81234e-05	3	3	Inf_EV-A71,BTKi,EGF	UUDD
HDLBP_S944	DAPP1_S276	9	4.81234e-05	3	3	IL33,BTKi,Metformin	UUDD
HDLBP_S944	EXOC4_S468	9	5.54642e-05	3	3	Inf_EV-A71,Metformin,BTKi	UUDD
HDLBP_S944	FTO_S256	9	5.54642e-05	3	3	Inf_EV-A71,Metformin,BTKi	UUDD
HDLBP_S944	RBMX_S116	9	5.54642e-05	3	3	ARS 1620 (KRas-G12Ci),IL33,Phorbol myristate acetate	UUDD
HDLBP_S944	INPP5D_S243	9	5.54642e-05	3	3	IL33,Metformin,BTKi	UUDD
HDLBP_S944	CDK16_S95	9	6.37838e-05	3	3	Her2 Pos/Neg,Inf_EV-A71,Metformin	UUDD
HDLBP_S944	TERF1_T371	9	6.37838e-05	3	3	IL33,Inf_EV-A71,RXDX-106 (pan-TAMi)	UUDD
HDLBP_S944	LARP1_T845	9	6.37838e-05	3	3	Inf_EV-A71,Metformin,BTKi	UUDD
HDLBP_S944	MCPH1_S333	9	6.37838e-05	3	3	Her2 Pos/Neg,IL33,BTKi	UUDD
HDLBP_S944	ZFC3H1_S15	9	7.31946e-05	3	3	Inf_EV-A71,Metformin,Palmitate	UUDD
HDLBP_S944	TCF20_S1005	9	7.31946e-05	3	3	Inf_EV-A71,Metformin,BTKi	UUDD
HDLBP_S944	HIVEP1_S1158	9	7.31946e-05	3	3	Inf_EV-A71,Metformin,BTKi	UUDD
HDLBP_S944	DCAF15_S373	9	7.31946e-05	3	3	Inf_EV-A71,Metformin,EGF	UUDD
HDLBP_S944	NCDN_S2	9	8.38196e-05	3	3	Inf_EV-A71,Metformin,EGF	UUDD
HDLBP_S944	ZFP91_S101	9	8.38196e-05	3	3	Phorbol myristate acetate,Inf_EV-A71,Safranal	UUDD
HDLBP_S944	KLC4_S565	9	9.57938e-05	3	3	Gefitinib (EGFRi),IL33,Inf_EV-A71	UUDD
HDLBP_S944	NES_S905	9	9.57938e-05	3	3	Phorbol myristate acetate,Inf_EV-A71,Safranal	UUDD
HDLBP_S944	DUS3L_S236	9	9.57938e-05	3	3	Inf_EV-A71,Metformin,Safranal	UUDD
HDLBP_S944	HADHA_S756	9	9.57938e-05	3	3	Her2 Pos/Neg,Safranal,BTKi	UUDD
HDLBP_S944	NOL6_S283	9	9.57938e-05	3	3	Phorbol myristate acetate,Inf_EV-A71,Safranal	UUDD
HDLBP_S944	MADD_S1239	9	0.000109265	3	3	IL33,Safranal,BTKi	UUDD
HDLBP_S944	MFSD6_S733	9	0.000109265	3	3	IL33,Safranal,BTKi	UUDD
HDLBP_S944	SLBP_T171	9	0.000124394	3	3	ARS 1620 (KRas-G12Ci),Her2 Pos/Neg,IL33	UUDD
HDLBP_S944	FLNA_T2336	9	0.000124394	3	3	Inf_Ad2 Virus,Safranal,BTKi	UUDD
HDLBP_S944	MAST2_S900	9	0.000141357	3	3	Her2 Pos/Neg,BTKi,Metformin	UUDD
HDLBP_S944	IRS1_S270	9	0.000141357	3	3	Her2 Pos/Neg,Metformin,BTKi	UUDD
HDLBP_S944	HP1BP3_S156	9	0.00022703	3	3	Her2 Pos/Neg,IL33,BTKi,RXDX-106 (pan-TAMi)	UUDD
HDLBP_S944	LRCH3_S516	9	0.000261766	3	3	IL33,Inf_EV-A71,Safranal,RXDX-106 (pan-TAMi)	UUDD
HDLBP_S944	PBRM1_S948	9	0.000293627	3	3	Inf_EV-A71,Metformin,BTKi	UUDD
HDLBP_S944	RPRD2_T484	9	0.000301071	3	3	Her2 Pos/Neg,Safranal,BTKi,EGF	UUDD
HDLBP_S944	RAB8B_S182	9	0.000301071	3	3	IL33,Metformin,BTKi,EGF	UUDD
HDLBP_S944	ZFC3H1_S805	9	0.000329827	3	3	Inf_EV-A71,Metformin,BTKi	UUDD
HDLBP_S944	NUP214_S666	9	0.000329827	3	3	IL33,Phorbol myristate acetate,Safranal	UUDD
HDLBP_S944	KSR1_S311	9	0.000345448	3	3	IL33,Phorbol myristate acetate,Inf_EV-A71,BTKi	UUDD
HDLBP_S944	ARMCX3_S67	9	0.000345448	3	3	Inf_EV-A71,Safranal,BTKi,Metformin	UUDD
HDLBP_S944	ZFP91_S103	9	0.000345448	3	3	IL33,Inf_EV-A71,Safranal,EGF	UUDD
HDLBP_S944	CHCHD3_S58	9	0.000345448	3	3	Her2 Pos/Neg,Safranal,EGF,Metformin	UUDD
HDLBP_S944	SPDL1_S555	9	0.000369941	3	3	IL33,Inf_EV-A71,BTKi	UUDD
HDLBP_S944	LEO1_S212	9	0.000395445	3	3	Ceritinib (ALKi),Inf_EV-A71,Safranal,Palmitate	UUDD
HDLBP_S944	BATF3_S31	9	0.000451659	3	3	TAE684 (ALKi),Inf_EV-A71,BTKi,Metformin	UUDD
HDLBP_S944	PKM_S127	9	0.000451659	3	3	Inf_EV-A71,Metformin,Safranal,EGF	UUDD
HDLBP_S944	DTNBP1_S316	9	0.000451659	3	3	ARS 1620 (KRas-G12Ci),Inf_EV-A71,Metformin,BTKi	UUDD
HDLBP_S944	OPTN_S177	9	0.000451659	3	3	Epithelial/Mesenchymal,Her2 Pos/Neg,Metformin,Safranal	UUDD
HDLBP_S944	CEP170B_S1545	9	0.000451659	3	3	IL33,Metformin,Safranal,Phorbol myristate acetate	UUDD
HDLBP_S944	EHBP1_T694	9	0.000514736	3	3	Inf_Ad2 Virus,Inf_EV-A71,BTKi,Palmitate	UUDD
HDLBP_S944	NUP35_T280	9	0.000514736	3	3	Inf_EV-A71,Safranal,BTKi,Metformin	UUDD
HDLBP_S944	ATE1_S169	9	0.000514736	3	3	Phorbol myristate acetate,Inf_EV-A71,Metformin,EGF	UUDD
HDLBP_S944	HDLBP_S35	9	0.000577283	3	3	Inf_EV-A71,Metformin,Safranal	UUDD
HDLBP_S944	SLC16A3_T460	9	0.000585378	3	3	IL33,Metformin,Safranal,RXDX-106 (pan-TAMi)	UUDD
HDLBP_S944	PRPF38B_S320	9	0.000585378	3	3	Her2 Pos/Neg,IL33,BTKi,RXDX-106 (pan-TAMi)	UUDD
HDLBP_S944	INPP5F_S1103	9	0.000585378	3	3	TGF-beta,Safranal,EGF,Metformin	UUDD
HDLBP_S944	MECP2_S423	9	0.000664343	3	3	Inf_Ad2 Virus,Inf_EV-A71,Metformin,Safranal	UUDD
HDLBP_S944	MVP_S445	9	0.000664343	3	3	Inf_Ad2 Virus,Gefitinib (EGFRi),Metformin,BTKi	UUDD
HDLBP_S944	C11orf68_S276	9	0.000664343	3	3	Ceritinib (ALKi),Metformin,Safranal,BTKi	UUDD
HDLBP_S944	KNOP1_T308	9	0.000664343	3	3	Inf_EV-A71,Safranal,BTKi,RXDX-106 (pan-TAMi)	UUDD
HDLBP_S944	TMEM245_S16	9	0.000664343	3	3	TAE684 (ALKi),Inf_EV-A71,BTKi,Phorbol myristate acetate	UUDD
HDLBP_S944	WEE1_T173	9	0.000752451	3	3	IL33,TAE684 (ALKi),Metformin,Phorbol myristate acetate	UUDD
HDLBP_S944	TNRC6B_S1816	9	0.000850585	3	3	IL33,Inf_EV-A71,Metformin,EGF	UUDD
HDLBP_S944	PPP6R2_S289	9	0.000850585	3	3	IL33,Ceritinib (ALKi),Inf_EV-A71,Metformin	UUDD
HDLBP_S944	KIFBP_S178	9	0.000959697	3	3	TAE684 (ALKi),Inf_EV-A71,Metformin,Safranal	UUDD
HDLBP_S944	SRRM1_T727	9	0.000959697	3	3	Inf_Ad2 Virus,IL33,Metformin,Osimertinib+(AZR3/H1975)	UUDD
HDLBP_S944	ZBTB44_S194	9	0.00108081	3	3	Epithelial/Mesenchymal,IL33,BTKi,Metformin	UUDD
HDLBP_S944	PJA2_S253	9	0.00152756	3	3	Phorbol myristate acetate,Inf_EV-A71,Metformin,EGF	UUDD
HDLBP_S944	RGS3_S943	9	0.00190778	3	3	IL33,Metformin,Safranal,BTKi	UUDD
HDLBP_S944	EDC4_S723	9	0.00190778	3	3	IL33,BTKi,Phorbol myristate acetate,Metformin	UUDD
HDLBP_S944	TMEM201_S454	9	0.00212694	3	3	Inf_Ad2 Virus,Metformin,BTKi,Palmitate	UUDD
HDLBP_S944	SMARCA1_S119	9	0.00358227	3	3	ARS 1620 (KRas-G12Ci),Inf_EV-A71,Safranal,Metformin	UUDD
HDLBP_S944	PKP4_S314	9	0.00436969	3	3	Inf_EV-A71,PP2A overexp,Phorbol myristate acetate,Metformin	UUDD
HDLBP_S944	PKP3_S314	9	0.00919881	3	3	Epithelial/Mesenchymal,Her2 Pos/Neg,Metformin,Safranal	UUDD
HDLBP_S944	KLC2_S610	9	0.0109524	3	3	Inf_Ad2 Virus,Metformin,BTKi,PP2A overexp	UUDD
HDLBP_S944	RBM34_S28	8.5	1.68723e-05	7	8	IL33,Ceritinib (ALKi),Phorbol myristate acetate,TAE684 (ALKi),Inf_EV-A71,BTKi,Osimertinib+(AZR3/H1975),All-trans-retinoic acid (ATRA),Metformin	UUDD
HDLBP_S944	SPINDOC_S308	8.5	3.78445e-05	6	8	Phorbol myristate acetate,All-trans-retinoic acid (ATRA),Inf_EV-A71,Metformin,BTKi,Osimertinib+(AZR3/H1975),Osimertinib+(AZR4/H1975),Palmitate,Palbociclib,Palbociclib+Vincristine	UUDD
HDLBP_S944	U2SURP_S67	8.5	9.75043e-05	7	7	ARS 1620 (KRas-G12Ci),Epithelial/Mesenchymal,IL33,Inf_EV-A71,Metformin,Safranal,BTKi,RXDX-106 (pan-TAMi)	UUDD
HDLBP_S944	RB1_S249	8.5	1.36824e-05	6	7	Epithelial/Mesenchymal,Her2 Pos/Neg,IL33,TAE684 (ALKi),Safranal,Inf_Ad2 Virus,Palbociclib,Palbociclib+Vincristine,Metformin	UUDD
HDLBP_S944	HJURP_S473	8.5	0.000198538	6	7	ARS 1620 (KRas-G12Ci),IL33,Inf_EV-A71,Safranal,BTKi,Osimertinib+(AZR3/H1975),Osimertinib+(AZR4/H1975),Metformin	UUDD
HDLBP_S944	ADD3_S677	8.5	0.000198538	6	7	Inf_EV-A71,Safranal,BTKi,EGF,Osimertinib+(AZR3/H1975),Osimertinib+(AZR4/H1975),Phorbol myristate acetate,Metformin	UUDD
HDLBP_S944	TCP1_S544	8.5	7.15573e-06	6	6	Her2 Pos/Neg,IL33,Inf_EV-A71,Metformin,PP2A overexp,EGF,RXDX-106 (pan-TAMi)	UUDD
HDLBP_S944	ASAP1_S1008	8.5	2.90076e-07	5	5	Her2 Pos/Neg,IL33,All-trans-retinoic acid (ATRA),Inf_EV-A71,Metformin,Safranal,EGF	UUDD
HDLBP_S944	SLC20A2_S259	8.5	1.10602e-05	5	5	Gefitinib (EGFRi),IL33,Inf_EV-A71,Metformin,Safranal,BTKi,EGF	UUDD
HDLBP_S944	CLASP2_S370	8.5	8.11187e-05	5	5	Inf_Ad2 Virus,Phorbol myristate acetate,All-trans-retinoic acid (ATRA),Inf_EV-A71,Metformin,Safranal,BTKi	UUDD
HDLBP_S944	ARAF_S257	8.5	2.8714e-06	4	5	IL33,Inf_EV-A71,Metformin,BTKi,Palbociclib,Palbociclib+Vincristine	UUDD
HDLBP_S944	AEBP2_S24	8.5	2.07411e-05	4	5	IL33,Ceritinib (ALKi),TAE684 (ALKi),Inf_EV-A71,BTKi,Metformin	UUDD
HDLBP_S944	TASOR_S927	8.5	7.15573e-06	4	4	Her2 Pos/Neg,IL33,Inf_EV-A71,Metformin,BTKi,RXDX-106 (pan-TAMi)	UUDD
HDLBP_S944	HSPA4_S76	8.5	7.15573e-06	4	4	Inf_Ad2 Virus,IL33,Inf_EV-A71,Metformin,Safranal,BTKi	UUDD
HDLBP_S944	AKAP12_S612	8.5	1.36824e-05	4	4	Inf_Ad2 Virus,All-trans-retinoic acid (ATRA),Metformin,BTKi,HGF+Cisplatin	UUDD
HDLBP_S944	OSBPL8_S808	8.5	1.68723e-05	4	4	IL33,Inf_EV-A71,Metformin,Safranal,BTKi,Phorbol myristate acetate	UUDD
HDLBP_S944	FAM83H_S914	8.5	2.54196e-05	3	4	IL33,TGF-beta,BTKi,Osimertinib+(AZR3/H1975),Osimertinib+(AZR4/H1975),Metformin	UUDD
HDLBP_S944	OBI1_S719	8.5	7.15573e-06	3	3	IL33,TGF-beta,Metformin,Safranal,BTKi	UUDD
HDLBP_S944	SMG1_S3556	8.5	2.54196e-05	3	3	IL33,Phorbol myristate acetate,Inf_EV-A71,Metformin,BTKi	UUDD
HDLBP_S944	IRF2BP2_S460	8.5	0.000166807	3	3	Her2 Pos/Neg,IL33,Inf_EV-A71,Metformin,BTKi	UUDD
HDLBP_S944	CHD3_S1601	8.33333	1.34674e-08	6	7	Her2 Pos/Neg,IL33,Inf_EV-A71,Metformin,BTKi,EGF,Palbociclib,Palbociclib+Vincristine,RXDX-106 (pan-TAMi)	UUDD
HDLBP_S944	COPA_S173	8.33333	9.52165e-06	6	6	Inf_Ad2 Virus,Epithelial/Mesenchymal,IL33,TGF-beta,Inf_EV-A71,Safranal,EGF,Metformin	UUDD
HDLBP_S944	DNAJA1_S335	8	1.30765e-08	7	7	ARS 1620 (KRas-G12Ci),Epithelial/Mesenchymal,IL33,Phorbol myristate acetate,TGF-beta,Safranal,BTKi,EGF,Metformin	UUDD
HDLBP_S944	UTP18_S210	8	3.17766e-06	6	6	Her2 Pos/Neg,IL33,Ceritinib (ALKi),Inf_EV-A71,Metformin,Safranal,BTKi,PP2A overexp,RXDX-106 (pan-TAMi)	UUDD
HDLBP_S944	MTCL1_S1421	8	0.000606828	6	6	Ceritinib (ALKi),Safranal,BTKi,Phorbol myristate acetate,RXDX-106 (pan-TAMi),Metformin	UUDD
HDLBP_S944	PTPN14_S314	8	2.65175e-05	5	6	Inf_Ad2 Virus,Gefitinib (EGFRi),IL33,Inf_EV-A71,Metformin,Palbociclib,Palbociclib+Vincristine	UUDD
HDLBP_S944	GMIP_S919	8	7.56844e-06	5	5	IL33,TAE684 (ALKi),Inf_EV-A71,Safranal,BTKi,Metformin	UUDD
HDLBP_S944	ASPSCR1_S502	8	7.56844e-06	5	5	Her2 Pos/Neg,IL33,Inf_EV-A71,Metformin,Safranal,Palmitate	UUDD
HDLBP_S944	REST_S864	8	0.000312666	5	5	Epithelial/Mesenchymal,IL33,Inf_EV-A71,EGF,Metformin	UUDD
HDLBP_S944	MAP3K21_S528	8	0.000545377	5	5	Epithelial/Mesenchymal,Metformin,BTKi,EGF,Phorbol myristate acetate	UUDD
HDLBP_S944	TANC2_S1977	8	0.000869094	5	5	Epithelial/Mesenchymal,Gefitinib (EGFRi),Her2 Pos/Neg,TAE684 (ALKi),Safranal,Metformin	UUDD
HDLBP_S944	MPDZ_S483	8	0.00155665	5	5	Inf_Ad2 Virus,Epithelial/Mesenchymal,Phorbol myristate acetate,Safranal,EGF,Palmitate	UUDD
HDLBP_S944	TRIM2_S428	8	6.92629e-05	4	5	IL33,Phorbol myristate acetate,All-trans-retinoic acid (ATRA),Inf_EV-A71,Osimertinib+(AZR3/H1975),Osimertinib+(AZR4/H1975),Metformin	UUDD
HDLBP_S944	CCDC85C_S258	8	0.000219584	4	5	TAE684 (ALKi),BTKi,Osimertinib+(AZR3/H1975),Osimertinib+(AZR4/H1975),Metformin	UUDD
HDLBP_S944	LYN_Y508	8	0.000312666	4	5	BTKi,EGF,Osimertinib+(AZR3/H1975),Osimertinib+(AZR4/H1975),Palmitate	UUDD
HDLBP_S944	PAN3_S354	8	0.00043859	4	5	ARS 1620 (KRas-G12Ci),Ceritinib (ALKi),TAE684 (ALKi),Metformin,BTKi	UUDD
HDLBP_S944	EPB41L1_S75	8	0.00360834	4	5	Her2 Pos/Neg,TAE684 (ALKi),EGF,Palbociclib,Palbociclib+Vincristine,Metformin	UUDD
HDLBP_S944	LIMD1_S233	8	0.0107343	4	5	ARS 1620 (KRas-G12Ci),Her2 Pos/Neg,Metformin,Inf_Ad2 Virus,Palbociclib,Palbociclib+Vincristine	UUDD
HDLBP_S944	PTPN11_Y580	8	0.000674254	3	5	BTKi,Osimertinib+(AZR3/H1975),Osimertinib+(AZR4/H1975),Palbociclib,Palbociclib+Vincristine	UUDD
HDLBP_S944	ZFAND3_S129	8	3.05787e-06	4	4	Her2 Pos/Neg,IL33,Inf_EV-A71,Metformin,BTKi	UUDD
HDLBP_S944	EIF5_S389	8	6.06812e-06	4	4	Her2 Pos/Neg,IL33,Inf_EV-A71,BTKi,PP2A overexp,Metformin	UUDD
HDLBP_S944	PAK2_T143	8	9.40602e-06	4	4	Gefitinib (EGFRi),Her2 Pos/Neg,TGF-beta,Metformin,BTKi,EGF	UUDD
HDLBP_S944	OFD1_S669	8	1.16492e-05	4	4	Phorbol myristate acetate,TGF-beta,Safranal,BTKi,EGF,Metformin	UUDD
HDLBP_S944	PPP1R12A_S473	8	0.000171939	4	4	Her2 Pos/Neg,Phorbol myristate acetate,BTKi,PP2A overexp	UUDD
HDLBP_S944	HELB_S1058	8	0.000171939	4	4	Her2 Pos/Neg,Metformin,BTKi,Phorbol myristate acetate	UUDD
HDLBP_S944	FOSL2_S120	8	0.000171939	4	4	Ceritinib (ALKi),Phorbol myristate acetate,Inf_EV-A71,Safranal	UUDD
HDLBP_S944	NUMA1_S77	8	0.000194488	4	4	IL33,Metformin,Safranal,BTKi	UUDD
HDLBP_S944	CLSPN_S1156	8	0.000194488	4	4	ARS 1620 (KRas-G12Ci),Gefitinib (EGFRi),Inf_EV-A71,BTKi	UUDD
HDLBP_S944	SASH1_S743	8	0.000247467	4	4	Her2 Pos/Neg,IL33,RXDX-106 (pan-TAMi),Metformin	UUDD
HDLBP_S944	SHROOM3_S970	8	0.000278401	4	4	Gefitinib (EGFRi),Phorbol myristate acetate,Inf_EV-A71,Metformin	UUDD
HDLBP_S944	ZRSR2_S349	8	0.000545377	4	4	IL33,Ceritinib (ALKi),BTKi,Metformin	UUDD
HDLBP_S944	PTS_S19	8	0.000748145	4	4	Her2 Pos/Neg,IL33,Metformin,BTKi	UUDD
HDLBP_S944	PI4KA_S256	8	0.0013907	4	4	Gefitinib (EGFRi),IL33,Metformin,Safranal,RXDX-106 (pan-TAMi)	UUDD
HDLBP_S944	AHNAK_S5589	8	0.00240095	4	4	Inf_Ad2 Virus,Metformin,Safranal,BTKi,EGF	UUDD
HDLBP_S944	TJP1_S1111	8	0.00266455	4	4	Inf_Ad2 Virus,Gefitinib (EGFRi),Her2 Pos/Neg,Metformin,Phorbol myristate acetate	UUDD
HDLBP_S944	PDLIM2_S197	8	0.00295244	4	4	Inf_Ad2 Virus,Epithelial/Mesenchymal,Her2 Pos/Neg,IL33,Metformin	UUDD
HDLBP_S944	MAP2_S1782	8	4.84734e-06	3	4	All-trans-retinoic acid (ATRA),Inf_EV-A71,Metformin,Palbociclib,Palbociclib+Vincristine,Phorbol myristate acetate	UUDD
HDLBP_S944	NAGK_S76	8	2.65175e-05	3	4	IL33,Inf_EV-A71,Metformin,PP2A overexp,Palbociclib,Palbociclib+Vincristine	UUDD
HDLBP_S944	DISP2_S1263	8	0.000117403	3	4	Ceritinib (ALKi),TAE684 (ALKi),Inf_EV-A71,RXDX-106 (pan-TAMi)	UUDD
HDLBP_S944	CEP170_T1376	8	0.000133596	3	4	Ceritinib (ALKi),TAE684 (ALKi),Inf_EV-A71,RXDX-106 (pan-TAMi)	UUDD
HDLBP_S944	SETX_S1019	8	0.000194488	3	4	Inf_EV-A71,Palbociclib,Palbociclib+Vincristine,RXDX-106 (pan-TAMi)	UUDD
HDLBP_S944	AKNA_S997	8	0.000219584	3	4	Metformin,BTKi,Palbociclib,Palbociclib+Vincristine	UUDD
HDLBP_S944	MAP1A_S526	8	0.000312666	3	4	Inf_EV-A71,Osimertinib+(AZR3/H1975),Osimertinib+(AZR4/H1975),RXDX-106 (pan-TAMi)	UUDD
HDLBP_S944	TWF1_T349	8	0.000606828	3	4	Inf_EV-A71,Osimertinib+(AZR3/H1975),Osimertinib+(AZR4/H1975),RXDX-106 (pan-TAMi)	UUDD
HDLBP_S944	PKN1_S916	8	0.000829025	3	4	Inf_Ad2 Virus,Inf_EV-A71,Osimertinib+(AZR3/H1975),Osimertinib+(AZR4/H1975)	UUDD
HDLBP_S944	ARHGEF2_S941	8	0.00173926	3	4	Ceritinib (ALKi),TAE684 (ALKi),Metformin,Safranal,BTKi	UUDD
HDLBP_S944	CDK9_S347	8	0.00193987	3	4	IL33,Metformin,Safranal,Palbociclib,Palbociclib+Vincristine	UUDD
HDLBP_S944	MICALL2_S143	8	0.00215993	3	4	Her2 Pos/Neg,Metformin,BTKi,Osimertinib+(AZR3/H1975),Osimertinib+(AZR4/H1975)	UUDD
HDLBP_S944	DDX39A_T171	8	0.00360834	3	4	TAE684 (ALKi),BTKi,Osimertinib+(AZR3/H1975),Osimertinib+(AZR4/H1975),RXDX-106 (pan-TAMi)	UUDD
HDLBP_S944	PCBP1_S173	8	0.0126593	3	4	Inf_Ad2 Virus,Epithelial/Mesenchymal,BTKi,Palbociclib,Palbociclib+Vincristine	UUDD
HDLBP_S944	RNF169_S247	8	6.94138e-07	4	3	Her2 Pos/Neg,Inf_EV-A71,Safranal,BTKi,Metformin	UUDD
HDLBP_S944	DCAF5_S648	8	2.41427e-06	3	3	IL33,Inf_EV-A71,Metformin,Safranal,BTKi	UUDD
HDLBP_S944	RBM26_S616	8	3.85752e-06	3	3	IL33,All-trans-retinoic acid (ATRA),Inf_EV-A71,Metformin	UUDD
HDLBP_S944	CSNK2B_S209	8	9.97419e-05	3	3	ARS 1620 (KRas-G12Ci),Her2 Pos/Neg,IL33,TGF-beta,All-trans-retinoic acid (ATRA)	UUDD
HDLBP_S944	SLC9B2_S49	8	0.000102953	3	3	Inf_EV-A71,Metformin,BTKi	UUDD
HDLBP_S944	VPS4A_S99	8	0.000102953	3	3	Gefitinib (EGFRi),Inf_EV-A71,Safranal	UUDD
HDLBP_S944	ZSWIM8_S567	8	0.000102953	3	3	IL33,Inf_EV-A71,RXDX-106 (pan-TAMi)	UUDD
HDLBP_S944	SOBP_S597	8	0.000102953	3	3	Inf_EV-A71,BTKi,Metformin	UUDD
HDLBP_S944	AKAP10_S7	8	0.000102953	3	3	ARS 1620 (KRas-G12Ci),Inf_EV-A71,Safranal	UUDD
HDLBP_S944	SEMA4C_S760	8	0.000117403	3	3	TAE684 (ALKi),Inf_EV-A71,Safranal	UUDD
HDLBP_S944	NEMP1_S368	8	0.000117403	3	3	Inf_EV-A71,BTKi,Metformin	UUDD
HDLBP_S944	TNIP2_S186	8	0.000117403	3	3	IL33,Safranal,Metformin	UUDD
HDLBP_S944	GPS1_S240	8	0.000117403	3	3	Inf_EV-A71,Metformin,Safranal	UUDD
HDLBP_S944	GTF3A_S347	8	0.000117403	3	3	Inf_EV-A71,BTKi,EGF	UUDD
HDLBP_S944	EHBP1_S787	8	0.000117403	3	3	Inf_EV-A71,Safranal,EGF	UUDD
HDLBP_S944	HUWE1_S649	8	0.000117403	3	3	IL33,Safranal,BTKi	UUDD
HDLBP_S944	SNX33_S169	8	0.000117403	3	3	Inf_EV-A71,Safranal,RXDX-106 (pan-TAMi)	UUDD
HDLBP_S944	ANKRD36C_S829	8	0.000117403	3	3	Inf_EV-A71,BTKi,EGF	UUDD
HDLBP_S944	MAK16_S232	8	0.000133596	3	3	Inf_EV-A71,BTKi,EGF	UUDD
HDLBP_S944	DOCK2_S1706	8	0.000133596	3	3	Her2 Pos/Neg,IL33,BTKi	UUDD
HDLBP_S944	MYO9A_S1317	8	0.000133596	3	3	Inf_EV-A71,Safranal,Metformin	UUDD
HDLBP_S944	TOR1AIP1_T166	8	0.000133596	3	3	Her2 Pos/Neg,Inf_EV-A71,Metformin	UUDD
HDLBP_S944	SH3PXD2A_S724	8	0.000133596	3	3	Inf_Ad2 Virus,Epithelial/Mesenchymal,Inf_EV-A71	UUDD
HDLBP_S944	WIZ_S1025	8	0.000133596	3	3	Inf_EV-A71,Safranal,EGF	UUDD
HDLBP_S944	MTMR14_S415	8	0.000133596	3	3	IL33,BTKi,RXDX-106 (pan-TAMi)	UUDD
HDLBP_S944	GAREM1_S614	8	0.000133596	3	3	Inf_EV-A71,BTKi,Metformin	UUDD
HDLBP_S944	RIOK2_S412	8	0.000151711	3	3	Inf_EV-A71,BTKi,EGF	UUDD
HDLBP_S944	STRIP2_S354	8	0.000151711	3	3	Inf_EV-A71,Safranal,Metformin	UUDD
HDLBP_S944	TEX2_T262	8	0.000151711	3	3	Inf_EV-A71,Metformin,EGF	UUDD
HDLBP_S944	CENPF_T253	8	0.000151711	3	3	Inf_EV-A71,BTKi,Metformin	UUDD
HDLBP_S944	DIDO1_S862	8	0.000151711	3	3	Inf_EV-A71,Safranal,EGF	UUDD
HDLBP_S944	GAREM1_S610	8	0.000151711	3	3	Inf_EV-A71,BTKi,Metformin	UUDD
HDLBP_S944	CPSF3_S659	8	0.000151711	3	3	Inf_EV-A71,Metformin,Safranal	UUDD
HDLBP_S944	KIF14_S1292	8	0.000151711	3	3	IL33,Inf_EV-A71,RXDX-106 (pan-TAMi)	UUDD
HDLBP_S944	TANGO6_S556	8	0.000151711	3	3	Inf_EV-A71,BTKi,EGF	UUDD
HDLBP_S944	ADD2_S596	8	0.000151711	3	3	Ceritinib (ALKi),Phorbol myristate acetate,Inf_EV-A71	UUDD
HDLBP_S944	BECN1_S64	8	0.000151711	3	3	Inf_EV-A71,Metformin,Safranal	UUDD
HDLBP_S944	ASS1_T174	8	0.000171939	3	3	TAE684 (ALKi),TGF-beta,Metformin	UUDD
HDLBP_S944	GPATCH8_S650	8	0.000171939	3	3	Inf_EV-A71,Safranal,RXDX-106 (pan-TAMi)	UUDD
HDLBP_S944	USP14_S394	8	0.000171939	3	3	IL33,PP2A overexp,RXDX-106 (pan-TAMi)	UUDD
HDLBP_S944	RRP8_S126	8	0.000171939	3	3	Inf_EV-A71,Safranal,Metformin	UUDD
HDLBP_S944	CDV3_S30	8	0.000171939	3	3	Inf_EV-A71,Metformin,Palmitate	UUDD
HDLBP_S944	GOLPH3_S36	8	0.000171939	3	3	Inf_EV-A71,Safranal,EGF	UUDD
HDLBP_S944	MCM7_S314	8	0.000171939	3	3	Inf_EV-A71,Safranal,EGF	UUDD
HDLBP_S944	WASHC2A_S158	8	0.000171939	3	3	Gefitinib (EGFRi),Inf_EV-A71,BTKi	UUDD
HDLBP_S944	RBM14_S220	8	0.000194488	3	3	IL33,BTKi,RXDX-106 (pan-TAMi)	UUDD
HDLBP_S944	PITX1_S51	8	0.000194488	3	3	Inf_EV-A71,Safranal,Metformin	UUDD
HDLBP_S944	DOT1L_S826	8	0.000194488	3	3	Inf_EV-A71,Metformin,BTKi	UUDD
HDLBP_S944	DMXL1_S1285	8	0.000194488	3	3	IL33,Metformin,BTKi	UUDD
HDLBP_S944	TNRC18_S1989	8	0.000194488	3	3	IL33,Inf_EV-A71,Metformin	UUDD
HDLBP_S944	GOLPH3_S35	8	0.000194488	3	3	Inf_EV-A71,Safranal,EGF	UUDD
HDLBP_S944	CENPC_S684	8	0.000194488	3	3	Inf_EV-A71,Metformin,BTKi	UUDD
HDLBP_S944	ZNF592_S142	8	0.000194488	3	3	Her2 Pos/Neg,Metformin,BTKi	UUDD
HDLBP_S944	HELB_S967	8	0.000194488	3	3	Inf_EV-A71,BTKi,EGF	UUDD
HDLBP_S944	CTNNA1_T645	8	0.000219584	3	3	Inf_EV-A71,Metformin,Safranal	UUDD
HDLBP_S944	GTF3C4_S604	8	0.000219584	3	3	Phorbol myristate acetate,Metformin,BTKi	UUDD
HDLBP_S944	SRCAP_S1859	8	0.000219584	3	3	Inf_EV-A71,Metformin,PP2A overexp	UUDD
HDLBP_S944	ZDHHC5_S455	8	0.000219584	3	3	IL33,Metformin,Safranal	UUDD
HDLBP_S944	BCAR3_S358	8	0.000219584	3	3	Inf_EV-A71,Safranal,Metformin	UUDD
HDLBP_S944	CD2BP2_S46	8	0.000219584	3	3	Inf_EV-A71,Metformin,Safranal	UUDD
HDLBP_S944	TOP2A_S1476	8	0.000219584	3	3	Inf_EV-A71,Safranal,Metformin	UUDD
HDLBP_S944	RBM15_T568	8	0.000219584	3	3	IL33,Metformin,BTKi	UUDD
HDLBP_S944	TET2_S75	8	0.000219584	3	3	IL33,Inf_EV-A71,Metformin	UUDD
HDLBP_S944	BCL9_S62	8	0.000247467	3	3	Inf_EV-A71,BTKi,Metformin	UUDD
HDLBP_S944	CTNND1_T201	8	0.000247467	3	3	IL33,Inf_EV-A71,Metformin	UUDD
HDLBP_S944	PHLDB2_T574	8	0.000247467	3	3	Inf_EV-A71,Safranal,Metformin	UUDD
HDLBP_S944	EME1_S111	8	0.000247467	3	3	Inf_EV-A71,Metformin,Safranal	UUDD
HDLBP_S944	MED26_T323	8	0.000247467	3	3	Inf_EV-A71,Metformin,RXDX-106 (pan-TAMi)	UUDD
HDLBP_S944	NAV1_S199	8	0.000247467	3	3	Inf_EV-A71,Safranal,Metformin	UUDD
HDLBP_S944	DOT1L_S1153	8	0.000278401	3	3	Inf_EV-A71,Metformin,EGF	UUDD
HDLBP_S944	RELCH_S170	8	0.000278401	3	3	Gefitinib (EGFRi),Inf_EV-A71,Metformin	UUDD
HDLBP_S944	PPP1R13B_S710	8	0.000278401	3	3	Inf_EV-A71,Metformin,EGF	UUDD
HDLBP_S944	PACSIN3_S341	8	0.000278401	3	3	IL33,Metformin,Safranal	UUDD
HDLBP_S944	OTUD5_S508	8	0.000312666	3	3	Metformin,BTKi,Palmitate	UUDD
HDLBP_S944	TAOK2_S825	8	0.000312666	3	3	Her2 Pos/Neg,Inf_EV-A71,Metformin	UUDD
HDLBP_S944	PACSIN3_S276	8	0.000312666	3	3	IL33,Inf_EV-A71,Metformin	UUDD
HDLBP_S944	SLC4A2_S243	8	0.000350564	3	3	Her2 Pos/Neg,Metformin,BTKi	UUDD
HDLBP_S944	USP39_S46	8	0.000350564	3	3	IL33,PP2A overexp,RXDX-106 (pan-TAMi)	UUDD
HDLBP_S944	TFRC_S34	8	0.000350564	3	3	Inf_EV-A71,Metformin,Safranal	UUDD
HDLBP_S944	RERE_S1106	8	0.000350564	3	3	Phorbol myristate acetate,Inf_EV-A71,BTKi	UUDD
HDLBP_S944	KIAA0753_S826	8	0.000350564	3	3	IL33,BTKi,Metformin	UUDD
HDLBP_S944	SEC16A_S2081	8	0.000350564	3	3	Her2 Pos/Neg,Metformin,Safranal	UUDD
HDLBP_S944	GRK6_S484	8	0.000350564	3	3	Phorbol myristate acetate,Metformin,BTKi	UUDD
HDLBP_S944	UCK2_T246	8	0.000392423	3	3	Inf_EV-A71,BTKi,Metformin	UUDD
HDLBP_S944	BCL9_S907	8	0.000392423	3	3	Phorbol myristate acetate,Inf_EV-A71,Metformin	UUDD
HDLBP_S944	SSR3_S11	8	0.000392423	3	3	Phorbol myristate acetate,Inf_EV-A71,Safranal	UUDD
HDLBP_S944	MAP1B_S1792	8	0.000392423	3	3	Phorbol myristate acetate,TAE684 (ALKi),Inf_EV-A71	UUDD
HDLBP_S944	OTUD5_S165	8	0.00043859	3	3	Inf_EV-A71,BTKi,Metformin	UUDD
HDLBP_S944	MBIP_S91	8	0.00043859	3	3	IL33,BTKi,Metformin	UUDD
HDLBP_S944	SNRK_S518	8	0.000545377	3	3	IL33,BTKi,Metformin	UUDD
HDLBP_S944	RBM15_S292	8	0.000545377	3	3	Inf_EV-A71,Phorbol myristate acetate,Metformin	UUDD
HDLBP_S944	DNAJC30_S39	8	0.000597654	3	3	ARS 1620 (KRas-G12Ci),Inf_EV-A71,BTKi,RXDX-106 (pan-TAMi)	UUDD
HDLBP_S944	MPRIP_S891	8	0.000606828	3	3	Her2 Pos/Neg,All-trans-retinoic acid (ATRA),Safranal	UUDD
HDLBP_S944	CCDC12_S165	8	0.000674254	3	3	IL33,BTKi,RXDX-106 (pan-TAMi)	UUDD
HDLBP_S944	HNRNPM_S468	8	0.000674254	3	3	Her2 Pos/Neg,Metformin,BTKi	UUDD
HDLBP_S944	DAXX_S688	8	0.000674254	3	3	ARS 1620 (KRas-G12Ci),Inf_EV-A71,Metformin	UUDD
HDLBP_S944	AFAP1_S665	8	0.000748145	3	3	Inf_EV-A71,Safranal,Metformin	UUDD
HDLBP_S944	CYBRD1_S284	8	0.000869094	3	3	Her2 Pos/Neg,IL33,Inf_EV-A71,RXDX-106 (pan-TAMi)	UUDD
HDLBP_S944	BRCA1_S1460	8	0.000869094	3	3	IL33,Safranal,BTKi,EGF	UUDD
HDLBP_S944	SIPA1_S67	8	0.000917454	3	3	IL33,Metformin,BTKi	UUDD
HDLBP_S944	APC_S2129	8	0.000980412	3	3	ARS 1620 (KRas-G12Ci),Inf_EV-A71,BTKi,EGF	UUDD
HDLBP_S944	ADCY9_S1259	8	0.00110374	3	3	Ceritinib (ALKi),Inf_EV-A71,Metformin,EGF	UUDD
HDLBP_S944	IFT22_S137	8	0.00110374	3	3	Safranal,BTKi,EGF,Metformin	UUDD
HDLBP_S944	TJAP1_S320	8	0.00110374	3	3	Phorbol myristate acetate,Metformin,Safranal,BTKi	UUDD
HDLBP_S944	MDM1_S263	8	0.00110374	3	3	IL33,BTKi,RXDX-106 (pan-TAMi),Metformin	UUDD
HDLBP_S944	RB1CC1_S257	8	0.00110374	3	3	IL33,BTKi,EGF,Metformin	UUDD
HDLBP_S944	ZNF800_S317	8	0.00124013	3	3	Her2 Pos/Neg,IL33,Safranal,BTKi	UUDD
HDLBP_S944	AP1S1_S147	8	0.00124013	3	3	Inf_EV-A71,Metformin,Safranal,BTKi	UUDD
HDLBP_S944	MADD_S1059	8	0.0013907	3	3	IL33,TAE684 (ALKi),Metformin,Safranal	UUDD
HDLBP_S944	PANK2_S171	8	0.0013907	3	3	IL33,Phorbol myristate acetate,Metformin,BTKi	UUDD
HDLBP_S944	ACTB_S323	8	0.00155665	3	3	IL33,Ceritinib (ALKi),Metformin,EGF	UUDD
HDLBP_S944	UBL4A_S90	8	0.00173926	3	3	IL33,All-trans-retinoic acid (ATRA),BTKi,Metformin	UUDD
HDLBP_S944	GTF3C4_S652	8	0.00193987	3	3	IL33,Metformin,BTKi,RXDX-106 (pan-TAMi)	UUDD
HDLBP_S944	NUP188_S1523	8	0.00215993	3	3	IL33,Metformin,Safranal,EGF	UUDD
HDLBP_S944	SH3PXD2A_S1056	8	0.00215993	3	3	Epithelial/Mesenchymal,All-trans-retinoic acid (ATRA),Safranal,Metformin	UUDD
HDLBP_S944	HIVEP1_S1036	8	0.00215993	3	3	Her2 Pos/Neg,BTKi,EGF,Metformin	UUDD
HDLBP_S944	HPS5_S534	8	0.00240095	3	3	IL33,TAE684 (ALKi),All-trans-retinoic acid (ATRA),Metformin	UUDD
HDLBP_S944	SVIL_S1120	8	0.00295244	3	3	Inf_Ad2 Virus,ARS 1620 (KRas-G12Ci),Metformin,Safranal	UUDD
HDLBP_S944	NFIB_S265	8	0.00295244	3	3	Her2 Pos/Neg,Metformin,Safranal,RXDX-106 (pan-TAMi)	UUDD
HDLBP_S944	LATS1_S613	8	0.00482261	3	3	IL33,Inf_EV-A71,Osimertinib+(AZR4/H1975),Metformin	UUDD
HDLBP_S944	SIPA1_S55	8	0.00482261	3	3	Gefitinib (EGFRi),IL33,Metformin,BTKi	UUDD
HDLBP_S944	EPB41L2_Y623	8	0.00529756	3	3	Inf_EV-A71,EGF,Osimertinib+(AZR4/H1975),RXDX-106 (pan-TAMi)	UUDD
HDLBP_S944	ARHGAP35_Y1105	8	0.00986815	3	3	Inf_EV-A71,BTKi,RXDX-106 (pan-TAMi),Metformin	UUDD
HDLBP_S944	STIM2_S523	8	0.0107343	3	3	Epithelial/Mesenchymal,Her2 Pos/Neg,IL33,Metformin	UUDD
HDLBP_S944	FAM117B_S273	8	0.0126593	3	3	TAE684 (ALKi),Metformin,BTKi,EGF	UUDD
HDLBP_S944	MKI67_S579	7.66667	1.0556e-06	5	5	IL33,Phorbol myristate acetate,TGF-beta,Inf_EV-A71,Metformin,Safranal,BTKi,Palmitate	UUDD
HDLBP_S944	RNF20_S136	7.66667	1.34231e-07	3	3	Her2 Pos/Neg,TGF-beta,Inf_EV-A71,Metformin,BTKi	UUDD
HDLBP_S944	LARP1_S521	7.5	5.03646e-08	11	12	Inf_Ad2 Virus,Gefitinib (EGFRi),IL33,Phorbol myristate acetate,TAE684 (ALKi),TGF-beta,Inf_EV-A71,Metformin,BTKi,EGF,Osimertinib+(AZR3/H1975),Palbociclib,Palbociclib+Vincristine,RXDX-106 (pan-TAMi)	UUDD
HDLBP_S944	SMARCC2_S302	7.5	5.03646e-08	7	8	Inf_Ad2 Virus,IL33,TGF-beta,Inf_EV-A71,Metformin,Safranal,BTKi,Osimertinib+(AZR3/H1975),Osimertinib+(AZR4/H1975),Phorbol myristate acetate	UUDD
HDLBP_S944	CTNND1_S230	7.5	0.00116281	6	7	Epithelial/Mesenchymal,Phorbol myristate acetate,Inf_EV-A71,Safranal,Inf_Ad2 Virus,Osimertinib+(AZR3/H1975),Osimertinib+(AZR4/H1975),RXDX-106 (pan-TAMi),All-trans-retinoic acid (ATRA)	UUDD
HDLBP_S944	PDLIM5_S309	7.5	5.45307e-06	6	6	Epithelial/Mesenchymal,Her2 Pos/Neg,Phorbol myristate acetate,Inf_EV-A71,Safranal,EGF,Metformin	UUDD
HDLBP_S944	TSC1_S505	7.5	5.19865e-05	5	6	TAE684 (ALKi),Inf_EV-A71,BTKi,Palbociclib,Palbociclib+Vincristine,RXDX-106 (pan-TAMi),Metformin	UUDD
HDLBP_S944	MYCBP2_S3505	7.5	6.26102e-05	5	6	Inf_Ad2 Virus,IL33,Inf_EV-A71,BTKi,Palbociclib,Palbociclib+Vincristine,RXDX-106 (pan-TAMi),Metformin	UUDD
HDLBP_S944	TMX2_S288	7.5	7.51924e-05	5	6	ARS 1620 (KRas-G12Ci),Her2 Pos/Neg,Inf_EV-A71,Safranal,Osimertinib+(AZR3/H1975),Osimertinib+(AZR4/H1975),Metformin	UUDD
HDLBP_S944	KDM4A_S523	7.5	8.47772e-06	5	5	IL33,TAE684 (ALKi),Inf_EV-A71,BTKi,EGF,Metformin	UUDD
HDLBP_S944	ANKZF1_T607	7.5	1.59869e-05	5	5	Epithelial/Mesenchymal,Her2 Pos/Neg,IL33,Ceritinib (ALKi),Inf_EV-A71,BTKi,Metformin	UUDD
HDLBP_S944	CTNNA1_S652	7.5	2.39864e-05	5	5	Gefitinib (EGFRi),Phorbol myristate acetate,Inf_EV-A71,Metformin,Safranal,Osimertinib+(AZR3/H1975),RXDX-106 (pan-TAMi)	UUDD
HDLBP_S944	EAPP_S109	7.5	3.55285e-05	5	5	ARS 1620 (KRas-G12Ci),Her2 Pos/Neg,Inf_EV-A71,Safranal,BTKi,RXDX-106 (pan-TAMi)	UUDD
HDLBP_S944	RSF1_S397	7.5	0.000407447	5	5	ARS 1620 (KRas-G12Ci),Epithelial/Mesenchymal,IL33,Inf_EV-A71,BTKi,Phorbol myristate acetate,Metformin	UUDD
HDLBP_S944	GTPBP1_S25	7.5	6.26102e-05	4	5	Phorbol myristate acetate,Inf_EV-A71,BTKi,PP2A overexp,Palbociclib,Palbociclib+Vincristine,Metformin	UUDD
HDLBP_S944	CD2AP_S458	7.5	0.000407447	4	5	Inf_EV-A71,BTKi,PP2A overexp,Palbociclib,Palbociclib+Vincristine,Phorbol myristate acetate,Metformin	UUDD
HDLBP_S944	LIMD1_S272	7.5	4.34791e-06	4	4	Phorbol myristate acetate,Inf_EV-A71,Safranal,BTKi,Metformin	UUDD
HDLBP_S944	EME1_S117	7.5	5.45307e-06	4	4	Her2 Pos/Neg,IL33,Inf_EV-A71,Safranal,Metformin	UUDD
HDLBP_S944	ZNF609_S849	7.5	1.29859e-05	4	4	Her2 Pos/Neg,IL33,Inf_EV-A71,Safranal,BTKi,Metformin	UUDD
HDLBP_S944	EP400_S1732	7.5	1.59869e-05	4	4	IL33,Inf_EV-A71,Metformin,Safranal,BTKi	UUDD
HDLBP_S944	CAMSAP1_S1080	7.5	0.000152269	4	4	Inf_Ad2 Virus,IL33,TGF-beta,Palmitate,Phorbol myristate acetate,RXDX-106 (pan-TAMi)	UUDD
HDLBP_S944	SDE2_S278	7.5	1.05113e-05	3	3	Her2 Pos/Neg,Inf_EV-A71,Safranal,BTKi,Osimertinib+(AZR3/H1975)	UUDD
HDLBP_S944	SRRM1_T416	7.5	1.05113e-05	3	3	IL33,Ceritinib (ALKi),Inf_EV-A71,Safranal,Phorbol myristate acetate	UUDD
HDLBP_S944	CRTC2_S613	7.5	1.29859e-05	3	3	Her2 Pos/Neg,Inf_EV-A71,Metformin,BTKi	UUDD
HDLBP_S944	ABRAXAS1_S406	7.5	1.59869e-05	3	3	Her2 Pos/Neg,Inf_EV-A71,BTKi,EGF,RXDX-106 (pan-TAMi)	UUDD
HDLBP_S944	SPEN_S1222	7.5	0.000407447	3	3	IL33,Phorbol myristate acetate,TGF-beta,Metformin,BTKi	UUDD
HDLBP_S944	NF1_S2515	7.33333	1.42864e-06	7	7	Epithelial/Mesenchymal,Her2 Pos/Neg,Ceritinib (ALKi),All-trans-retinoic acid (ATRA),Inf_EV-A71,BTKi,PP2A overexp,Palbociclib,Palbociclib+Vincristine,RXDX-106 (pan-TAMi)	UUDD
HDLBP_S944	MARK2_S486	7.33333	3.16756e-06	6	7	Epithelial/Mesenchymal,Her2 Pos/Neg,IL33,Inf_EV-A71,Metformin,BTKi,Palbociclib,Palbociclib+Vincristine,Phorbol myristate acetate	UUDD
HDLBP_S944	PAK2_S2	7.33333	1.10427e-05	6	7	Inf_Ad2 Virus,TGF-beta,Inf_EV-A71,BTKi,EGF,Osimertinib+(AZR3/H1975),Osimertinib+(AZR4/H1975),Phorbol myristate acetate,Metformin	UUDD
HDLBP_S944	PGAM1_S14	7.33333	4.09719e-06	6	6	Inf_Ad2 Virus,Epithelial/Mesenchymal,Gefitinib (EGFRi),Her2 Pos/Neg,IL33,Inf_EV-A71,Metformin,BTKi	UUDD
HDLBP_S944	SURF6_S138	7.33333	6.79636e-05	4	4	Epithelial/Mesenchymal,IL33,Ceritinib (ALKi),Phorbol myristate acetate,TGF-beta,Inf_EV-A71,EGF	UUDD
HDLBP_S944	SF3B1_T244	7.33333	2.58133e-07	3	3	IL33,TGF-beta,Inf_EV-A71,Metformin,BTKi,EGF	UUDD
HDLBP_S944	NMT1_S47	7.25	8.31605e-07	4	5	Her2 Pos/Neg,IL33,TGF-beta,All-trans-retinoic acid (ATRA),Inf_EV-A71,BTKi,Palbociclib,Palbociclib+Vincristine	UUDD
HDLBP_S944	YJU2_S211	7	8.1926e-08	5	7	IL33,Ceritinib (ALKi),TAE684 (ALKi),Inf_EV-A71,BTKi,Osimertinib+(AZR3/H1975),Osimertinib+(AZR4/H1975),Phorbol myristate acetate,Metformin	UUDD
HDLBP_S944	EIF3H_S183	7	5.03011e-07	6	6	IL33,TGF-beta,Inf_EV-A71,Safranal,BTKi,EGF,Metformin	UUDD
HDLBP_S944	STAT3_Y705	7	0.0017272	4	6	Ceritinib (ALKi),TAE684 (ALKi),BTKi,EGF,Osimertinib+(AZR3/H1975),Osimertinib+(AZR4/H1975)	UUDD
HDLBP_S944	KIAA1671_S1019	7	8.12702e-06	5	5	Epithelial/Mesenchymal,Gefitinib (EGFRi),Her2 Pos/Neg,IL33,Safranal,Phorbol myristate acetate,Metformin	UUDD
HDLBP_S944	RANBP2_S1613	7	1.0088e-05	5	5	ARS 1620 (KRas-G12Ci),Her2 Pos/Neg,Safranal,BTKi,EGF,Metformin	UUDD
HDLBP_S944	UBE4B_S803	7	1.24741e-05	5	5	ARS 1620 (KRas-G12Ci),Her2 Pos/Neg,Phorbol myristate acetate,BTKi,RXDX-106 (pan-TAMi),Metformin	UUDD
HDLBP_S944	SAE1_S12	7	1.88624e-05	5	5	Inf_EV-A71,Safranal,BTKi,EGF,RXDX-106 (pan-TAMi),Metformin	UUDD
HDLBP_S944	DTX3L_S9	7	6.01311e-05	5	5	Inf_EV-A71,BTKi,EGF,Osimertinib+(AZR3/H1975),Palmitate,Metformin	UUDD
HDLBP_S944	CLIP1_S204	7	0.000190604	5	5	Inf_Ad2 Virus,IL33,Inf_EV-A71,Metformin,BTKi,EGF,RXDX-106 (pan-TAMi)	UUDD
HDLBP_S944	SMARCAD1_S152	7	0.00107916	5	5	IL33,Phorbol myristate acetate,Metformin,Safranal,RXDX-106 (pan-TAMi)	UUDD
HDLBP_S944	PI4KB_S266	7	0.00118864	5	5	ARS 1620 (KRas-G12Ci),IL33,Metformin,Safranal,EGF	UUDD
HDLBP_S944	DSP_S2825	7	0.00143309	5	5	Epithelial/Mesenchymal,Gefitinib (EGFRi),Her2 Pos/Neg,Phorbol myristate acetate,TGF-beta,Metformin,PP2A overexp	UUDD
HDLBP_S944	DSG2_S680	7	0.00225742	5	5	Epithelial/Mesenchymal,Phorbol myristate acetate,Safranal,BTKi,EGF	UUDD
HDLBP_S944	CHAF1B_S458	7	0.0044587	5	5	Ceritinib (ALKi),Phorbol myristate acetate,Safranal,PP2A overexp,EGF,Metformin	UUDD
HDLBP_S944	NAP1L4_S7	7	2.89029e-05	4	5	Phorbol myristate acetate,TGF-beta,Inf_EV-A71,EGF,Palbociclib,Palbociclib+Vincristine,Metformin	UUDD
HDLBP_S944	ANKS1A_T318	7	4.99592e-05	4	5	ARS 1620 (KRas-G12Ci),Ceritinib (ALKi),TAE684 (ALKi),TGF-beta,BTKi,Osimertinib+(AZR3/H1975),Metformin	UUDD
HDLBP_S944	MCM4_S326	7	0.000122603	4	5	IL33,Inf_EV-A71,Metformin,BTKi,Osimertinib+(AZR3/H1975),Osimertinib+(AZR4/H1975),RXDX-106 (pan-TAMi)	UUDD
HDLBP_S944	UBR4_S178	7	0.000145505	4	5	IL33,Ceritinib (ALKi),TAE684 (ALKi),Inf_EV-A71,Metformin,Safranal,EGF	UUDD
HDLBP_S944	RIN2_S486	7	0.000723069	4	5	Inf_Ad2 Virus,Epithelial/Mesenchymal,Osimertinib+(AZR3/H1975),Osimertinib+(AZR4/H1975),Metformin	UUDD
HDLBP_S944	SNW1_S33	7	0.000723069	4	5	Safranal,BTKi,Palbociclib,Palbociclib+Vincristine,RXDX-106 (pan-TAMi)	UUDD
HDLBP_S944	EPB41L1_S546	7	0.00124864	4	5	ARS 1620 (KRas-G12Ci),TGF-beta,Metformin,BTKi,Osimertinib+(AZR3/H1975),Osimertinib+(AZR4/H1975)	UUDD
HDLBP_S944	MAP3K2_S164	7	0.00374628	4	5	Her2 Pos/Neg,TAE684 (ALKi),Metformin,Osimertinib+(AZR3/H1975),Osimertinib+(AZR4/H1975)	UUDD
HDLBP_S944	LARP4B_S731	7	0.00537358	4	5	ARS 1620 (KRas-G12Ci),IL33,Metformin,PP2A overexp,Osimertinib+(AZR3/H1975),Osimertinib+(AZR4/H1975)	UUDD
HDLBP_S944	ZBTB7A_S549	7	0.0116372	4	5	IL33,Metformin,Safranal,Inf_Ad2 Virus,Osimertinib+(AZR3/H1975),Osimertinib+(AZR4/H1975)	UUDD
HDLBP_S944	ANKRD17_S2401	7	1.16505e-06	4	4	IL33,Inf_EV-A71,Metformin,Safranal,BTKi,PP2A overexp,Palmitate	UUDD
HDLBP_S944	PBRM1_S636	7	8.12702e-06	4	4	ARS 1620 (KRas-G12Ci),Inf_EV-A71,Safranal,BTKi,Phorbol myristate acetate,Metformin	UUDD
HDLBP_S944	AHCTF1_S1898	7	1.0088e-05	4	4	ARS 1620 (KRas-G12Ci),Her2 Pos/Neg,IL33,Inf_EV-A71,Metformin	UUDD
HDLBP_S944	MATR3_S211	7	1.5367e-05	4	4	IL33,Phorbol myristate acetate,Metformin,Safranal,BTKi	UUDD
HDLBP_S944	C2CD2_S441	7	2.30717e-05	4	4	Epithelial/Mesenchymal,IL33,Inf_EV-A71,Metformin,BTKi,Palmitate	UUDD
HDLBP_S944	U2SURP_S485	7	3.41699e-05	4	4	Her2 Pos/Neg,IL33,Metformin,BTKi,EGF	UUDD
HDLBP_S944	RPS6KA4_S347	7	8.63459e-05	4	4	IL33,Inf_EV-A71,Metformin,Safranal,RXDX-106 (pan-TAMi)	UUDD
HDLBP_S944	PDPK1_S241	7	8.63459e-05	4	4	Her2 Pos/Neg,IL33,All-trans-retinoic acid (ATRA),Metformin,Safranal,BTKi	UUDD
HDLBP_S944	NIBAN1_S602	7	0.000145505	4	4	Inf_Ad2 Virus,Her2 Pos/Neg,IL33,Metformin,Safranal,BTKi	UUDD
HDLBP_S944	SNIP1_S52	7	0.000145505	4	4	Phorbol myristate acetate,TAE684 (ALKi),Inf_EV-A71,Metformin,EGF,All-trans-retinoic acid (ATRA)	UUDD
HDLBP_S944	MID1_S92	7	0.000172235	4	4	Her2 Pos/Neg,Ceritinib (ALKi),Phorbol myristate acetate,TAE684 (ALKi),Inf_EV-A71,Metformin	UUDD
HDLBP_S944	RER1_S95	7	0.000172235	4	4	Inf_Ad2 Virus,IL33,Phorbol myristate acetate,Inf_EV-A71,Metformin,Safranal	UUDD
HDLBP_S944	LAMTOR1_S42	7	0.000423432	4	4	IL33,BTKi,EGF,Metformin	UUDD
HDLBP_S944	SRRM2_S838	7	0.000472832	4	4	ARS 1620 (KRas-G12Ci),IL33,Safranal,PP2A overexp	UUDD
HDLBP_S944	SCAF4_S1004	7	0.000472832	4	4	IL33,Phorbol myristate acetate,TAE684 (ALKi),RXDX-106 (pan-TAMi)	UUDD
HDLBP_S944	ZBTB7A_S341	7	0.000527092	4	4	Metformin,Safranal,Palmitate,RXDX-106 (pan-TAMi)	UUDD
HDLBP_S944	ORC2_T116	7	0.000586602	4	4	ARS 1620 (KRas-G12Ci),IL33,BTKi,RXDX-106 (pan-TAMi)	UUDD
HDLBP_S944	TRMT1L_S612	7	0.00065178	4	4	Gefitinib (EGFRi),Her2 Pos/Neg,Safranal,EGF	UUDD
HDLBP_S944	PJA2_S309	7	0.000885886	4	4	Phorbol myristate acetate,TAE684 (ALKi),Metformin,EGF	UUDD
HDLBP_S944	FBXO42_S365	7	0.00107916	4	4	IL33,BTKi,Palmitate,Metformin	UUDD
HDLBP_S944	PRKAB2_S39	7	0.00143642	4	4	Inf_Ad2 Virus,BTKi,EGF,Metformin	UUDD
HDLBP_S944	EHBP1_S432	7	0.00157607	4	4	Metformin,BTKi,Phorbol myristate acetate,RXDX-106 (pan-TAMi)	UUDD
HDLBP_S944	UBR4_S181	7	0.00225742	4	4	IL33,Metformin,Safranal,RXDX-106 (pan-TAMi)	UUDD
HDLBP_S944	MAP3K8_S141	7	0.00317706	4	4	ARS 1620 (KRas-G12Ci),Her2 Pos/Neg,IL33,Metformin	UUDD
HDLBP_S944	GTF3C2_S893	7	0.00317706	4	4	IL33,Metformin,Phorbol myristate acetate,RXDX-106 (pan-TAMi)	UUDD
HDLBP_S944	EIF3A_S882	7	0.00345163	4	4	IL33,Metformin,BTKi,RXDX-106 (pan-TAMi)	UUDD
HDLBP_S944	REXO4_S15	7	0.0044587	4	4	ARS 1620 (KRas-G12Ci),IL33,Safranal,EGF,RXDX-106 (pan-TAMi)	UUDD
HDLBP_S944	PDLIM5_S137	7	0.00489843	4	4	ARS 1620 (KRas-G12Ci),Safranal,BTKi,Palmitate,Metformin	UUDD
HDLBP_S944	TANK_S129	7	0.00537358	4	4	TAE684 (ALKi),Safranal,BTKi,EGF,Metformin	UUDD
HDLBP_S944	PLEKHG2_S450	7	0.00836075	4	4	TAE684 (ALKi),Safranal,BTKi,RXDX-106 (pan-TAMi),Metformin	UUDD
HDLBP_S944	RAP1GAP_S484	7	0.0116372	4	4	ARS 1620 (KRas-G12Ci),Her2 Pos/Neg,Osimertinib+(AZR3/H1975),Palmitate,Metformin	UUDD
HDLBP_S944	NAB2_S6	7	4.13818e-05	3	4	IL33,Inf_EV-A71,BTKi,Palbociclib,Palbociclib+Vincristine,Metformin	UUDD
HDLBP_S944	STK11_S31	7	4.13818e-05	3	4	Her2 Pos/Neg,IL33,Inf_EV-A71,Metformin,Palbociclib,Palbociclib+Vincristine	UUDD
HDLBP_S944	HNRNPA1_S364	7	0.000103031	3	4	IL33,Inf_EV-A71,Metformin,BTKi,Palbociclib,Palbociclib+Vincristine	UUDD
HDLBP_S944	ILKAP_S13	7	0.000281409	3	4	Inf_Ad2 Virus,TGF-beta,Metformin,Osimertinib+(AZR3/H1975),Osimertinib+(AZR4/H1975)	UUDD
HDLBP_S944	DYNC1LI1_S405	7	0.000378523	3	4	Ceritinib (ALKi),TAE684 (ALKi),BTKi,Metformin	UUDD
HDLBP_S944	PCNX3_T370	7	0.000378523	3	4	Ceritinib (ALKi),TAE684 (ALKi),BTKi,EGF	UUDD
HDLBP_S944	HNRNPM_S365	7	0.000527092	3	4	Metformin,BTKi,Palbociclib,Palbociclib+Vincristine	UUDD
HDLBP_S944	TOR4A_S63	7	0.000586602	3	4	IL33,Osimertinib+(AZR3/H1975),Osimertinib+(AZR4/H1975),RXDX-106 (pan-TAMi)	UUDD
HDLBP_S944	PHAX_S14	7	0.000586602	3	4	BTKi,Osimertinib+(AZR3/H1975),Osimertinib+(AZR4/H1975),Phorbol myristate acetate	UUDD
HDLBP_S944	PPFIA3_S508	7	0.000723069	3	4	Ceritinib (ALKi),TAE684 (ALKi),BTKi,Metformin	UUDD
HDLBP_S944	HID1_S653	7	0.000800938	3	4	Her2 Pos/Neg,Ceritinib (ALKi),TAE684 (ALKi),Metformin	UUDD
HDLBP_S944	MEX3D_S514	7	0.000800938	3	4	IL33,Ceritinib (ALKi),Phorbol myristate acetate,TAE684 (ALKi)	UUDD
HDLBP_S944	MAP3K4_S1252	7	0.0017272	3	4	IL33,Metformin,Osimertinib+(AZR3/H1975),Osimertinib+(AZR4/H1975)	UUDD
HDLBP_S944	EVPL_S2025	7	0.00246264	3	4	Her2 Pos/Neg,Metformin,Osimertinib+(AZR3/H1975),Osimertinib+(AZR4/H1975)	UUDD
HDLBP_S944	CEP170B_S1179	7	0.00489843	3	4	Inf_Ad2 Virus,Metformin,Osimertinib+(AZR3/H1975),Osimertinib+(AZR4/H1975),RXDX-106 (pan-TAMi)	UUDD
HDLBP_S944	PKP3_S313	7	0.00600799	3	4	Metformin,Safranal,Osimertinib+(AZR3/H1975),Osimertinib+(AZR4/H1975)	UUDD
HDLBP_S944	RBMX2_S186	7	0.00767369	3	4	IL33,Metformin,Safranal,Osimertinib+(AZR3/H1975),Osimertinib+(AZR4/H1975)	UUDD
HDLBP_S944	PKP3_S180	7	0.00909781	3	4	Epithelial/Mesenchymal,Metformin,Osimertinib+(AZR3/H1975),Osimertinib+(AZR4/H1975),Palmitate	UUDD
HDLBP_S944	PTPN14_S620	7	2.30717e-05	4	3	Gefitinib (EGFRi),IL33,Inf_EV-A71,Metformin,Safranal	UUDD
HDLBP_S944	DNTTIP2_T61	7	5.21121e-06	3	3	ARS 1620 (KRas-G12Ci),IL33,TGF-beta,BTKi	UUDD
HDLBP_S944	TP53BP1_S395	7	5.21121e-06	3	3	TGF-beta,Inf_EV-A71,BTKi,EGF	UUDD
HDLBP_S944	ATRIP_S239	7	1.0088e-05	3	3	TGF-beta,Safranal,BTKi,Metformin	UUDD
HDLBP_S944	RBL1_S988	7	1.88624e-05	3	3	ARS 1620 (KRas-G12Ci),TGF-beta,Safranal,BTKi,Metformin	UUDD
HDLBP_S944	SPEN_S2481	7	2.81243e-05	3	3	Phorbol myristate acetate,TGF-beta,Metformin,BTKi,PP2A overexp	UUDD
HDLBP_S944	AGAP1_S521	7	3.41699e-05	3	3	Her2 Pos/Neg,IL33,TGF-beta,Metformin,Safranal	UUDD
HDLBP_S944	SPEN_S1382	7	4.99592e-05	3	3	Epithelial/Mesenchymal,Phorbol myristate acetate,Inf_EV-A71,Metformin,BTKi	UUDD
HDLBP_S944	HUWE1_S2365	7	6.01311e-05	3	3	Her2 Pos/Neg,IL33,Phorbol myristate acetate,Inf_EV-A71,Metformin	UUDD
HDLBP_S944	FAM83H_S881	7	6.01311e-05	3	3	IL33,TGF-beta,BTKi,Osimertinib+(AZR3/H1975),Metformin	UUDD
HDLBP_S944	ASMTL_S239	7	0.000103031	3	3	IL33,Inf_EV-A71,Safranal,BTKi,EGF	UUDD
HDLBP_S944	RBM27_T447	7	0.000145505	3	3	Her2 Pos/Neg,IL33,Metformin,BTKi,RXDX-106 (pan-TAMi)	UUDD
HDLBP_S944	TBC1D5_S544	7	0.000281409	3	3	Her2 Pos/Neg,Inf_EV-A71,Metformin,Safranal	UUDD
HDLBP_S944	RMI1_S225	7	0.000337759	3	3	Safranal,BTKi,Metformin	UUDD
HDLBP_S944	QARS1_S70	7	0.000337759	3	3	Her2 Pos/Neg,Safranal,BTKi	UUDD
HDLBP_S944	CASP6_S79	7	0.000337759	3	3	Her2 Pos/Neg,Safranal,BTKi	UUDD
HDLBP_S944	CLASRP_S647	7	0.000337759	3	3	IL33,BTKi,RXDX-106 (pan-TAMi)	UUDD
HDLBP_S944	HIVEP1_S2303	7	0.000337759	3	3	Inf_EV-A71,BTKi,Metformin	UUDD
HDLBP_S944	GORASP1_T237	7	0.000337759	3	3	Her2 Pos/Neg,Safranal,BTKi	UUDD
HDLBP_S944	ASAP3_S862	7	0.000337759	3	3	Gefitinib (EGFRi),Her2 Pos/Neg,Safranal	UUDD
HDLBP_S944	ZNF592_S146	7	0.000337759	3	3	Her2 Pos/Neg,Safranal,BTKi	UUDD
HDLBP_S944	CLASRP_S649	7	0.000337759	3	3	IL33,BTKi,RXDX-106 (pan-TAMi)	UUDD
HDLBP_S944	YY1_S187	7	0.000378523	3	3	Her2 Pos/Neg,Metformin,BTKi	UUDD
HDLBP_S944	BRMS1_S237	7	0.000378523	3	3	Epithelial/Mesenchymal,Inf_EV-A71,Phorbol myristate acetate	UUDD
HDLBP_S944	NAV1_S296	7	0.000378523	3	3	ARS 1620 (KRas-G12Ci),Ceritinib (ALKi),Inf_EV-A71	UUDD
HDLBP_S944	ARHGEF28_S624	7	0.000378523	3	3	Her2 Pos/Neg,Metformin,RXDX-106 (pan-TAMi)	UUDD
HDLBP_S944	SNAPC4_S1398	7	0.000378523	3	3	Inf_EV-A71,Metformin,BTKi	UUDD
HDLBP_S944	NOL8_S298	7	0.000378523	3	3	Inf_EV-A71,Safranal,RXDX-106 (pan-TAMi)	UUDD
HDLBP_S944	ARHGAP27_S481	7	0.000378523	3	3	Her2 Pos/Neg,BTKi,Metformin	UUDD
HDLBP_S944	DEAF1_T179	7	0.000378523	3	3	Inf_EV-A71,Safranal,All-trans-retinoic acid (ATRA)	UUDD
HDLBP_S944	KNL1_S767	7	0.000378523	3	3	IL33,Metformin,BTKi	UUDD
HDLBP_S944	MKI67_S1256	7	0.000378523	3	3	Inf_EV-A71,BTKi,EGF	UUDD
HDLBP_S944	HNRNPA2B1_S231	7	0.000378523	3	3	Inf_EV-A71,Metformin,Safranal	UUDD
HDLBP_S944	DUS3L_T240	7	0.000378523	3	3	Inf_EV-A71,Metformin,BTKi	UUDD
HDLBP_S944	CEP72_S387	7	0.000423432	3	3	Inf_EV-A71,BTKi,Metformin	UUDD
HDLBP_S944	CGGBP1_S164	7	0.000423432	3	3	Inf_EV-A71,Safranal,EGF	UUDD
HDLBP_S944	BORA_S252	7	0.000423432	3	3	Her2 Pos/Neg,Safranal,BTKi	UUDD
HDLBP_S944	PPP2R5D_S598	7	0.000423432	3	3	Inf_EV-A71,PP2A overexp,EGF	UUDD
HDLBP_S944	ZNF592_S331	7	0.000423432	3	3	IL33,Metformin,BTKi	UUDD
HDLBP_S944	NOL8_T302	7	0.000423432	3	3	Inf_EV-A71,Safranal,RXDX-106 (pan-TAMi)	UUDD
HDLBP_S944	SNAPC4_S1400	7	0.000423432	3	3	Inf_EV-A71,BTKi,PP2A overexp	UUDD
HDLBP_S944	OBSL1_S10	7	0.000423432	3	3	Inf_EV-A71,Palmitate,Metformin	UUDD
HDLBP_S944	NEDD4L_S464	7	0.000472832	3	3	ARS 1620 (KRas-G12Ci),All-trans-retinoic acid (ATRA),BTKi	UUDD
HDLBP_S944	SPEG_S453	7	0.000472832	3	3	TAE684 (ALKi),Inf_EV-A71,Metformin	UUDD
HDLBP_S944	TRMT112_S119	7	0.000472832	3	3	Epithelial/Mesenchymal,Inf_EV-A71,Safranal	UUDD
HDLBP_S944	SAFB_S443	7	0.000472832	3	3	ARS 1620 (KRas-G12Ci),IL33,RXDX-106 (pan-TAMi)	UUDD
HDLBP_S944	HELB_S1021	7	0.000472832	3	3	Inf_EV-A71,Metformin,BTKi	UUDD
HDLBP_S944	TGFBR2_S553	7	0.000527092	3	3	Gefitinib (EGFRi),Inf_EV-A71,Metformin	UUDD
HDLBP_S944	RELCH_S167	7	0.000527092	3	3	Gefitinib (EGFRi),Inf_EV-A71,Metformin	UUDD
HDLBP_S944	RBM33_S739	7	0.000527092	3	3	Her2 Pos/Neg,Metformin,Palmitate	UUDD
HDLBP_S944	DDX59_S76	7	0.000527092	3	3	IL33,Metformin,BTKi	UUDD
HDLBP_S944	NES_S702	7	0.000527092	3	3	ARS 1620 (KRas-G12Ci),Phorbol myristate acetate,Inf_EV-A71	UUDD
HDLBP_S944	MICAL1_T475	7	0.000527092	3	3	IL33,Inf_EV-A71,Metformin	UUDD
HDLBP_S944	TGFB1I1_S194	7	0.000527092	3	3	Inf_Ad2 Virus,Metformin,Safranal	UUDD
HDLBP_S944	PCM1_S1231	7	0.000527092	3	3	Metformin,BTKi,EGF	UUDD
HDLBP_S944	NES_S1496	7	0.000527092	3	3	Inf_EV-A71,Safranal,Phorbol myristate acetate	UUDD
HDLBP_S944	DNTTIP2_S236	7	0.000527092	3	3	Inf_EV-A71,Metformin,Safranal	UUDD
HDLBP_S944	PKP2_S183	7	0.000527092	3	3	IL33,Safranal,Metformin	UUDD
HDLBP_S944	NKTR_T1145	7	0.000527092	3	3	Inf_EV-A71,Safranal,Metformin	UUDD
HDLBP_S944	LPP_T333	7	0.000527092	3	3	Inf_EV-A71,PP2A overexp,EGF	UUDD
HDLBP_S944	PHTF2_S336	7	0.000586602	3	3	Her2 Pos/Neg,BTKi,RXDX-106 (pan-TAMi)	UUDD
HDLBP_S944	PAXBP1_S295	7	0.000586602	3	3	Safranal,BTKi,EGF	UUDD
HDLBP_S944	TEX264_S249	7	0.000586602	3	3	Inf_EV-A71,Metformin,Safranal	UUDD
HDLBP_S944	PALB2_S376	7	0.000586602	3	3	Inf_EV-A71,EGF,Metformin	UUDD
HDLBP_S944	PSD3_T1019	7	0.000586602	3	3	TAE684 (ALKi),Inf_EV-A71,Metformin	UUDD
HDLBP_S944	GGCX_S7	7	0.000586602	3	3	Inf_EV-A71,EGF,Palmitate	UUDD
HDLBP_S944	SCRIB_S1561	7	0.000586602	3	3	Ceritinib (ALKi),Inf_EV-A71,Metformin	UUDD
HDLBP_S944	PHTF2_S335	7	0.000586602	3	3	Her2 Pos/Neg,BTKi,RXDX-106 (pan-TAMi)	UUDD
HDLBP_S944	RBPJ_S7	7	0.00065178	3	3	Inf_EV-A71,EGF,Metformin	UUDD
HDLBP_S944	MACC1_S74	7	0.00065178	3	3	Her2 Pos/Neg,Metformin,BTKi	UUDD
HDLBP_S944	ARHGAP31_S346	7	0.00065178	3	3	Metformin,BTKi,Osimertinib+(AZR3/H1975)	UUDD
HDLBP_S944	PWWP2A_S119	7	0.00065178	3	3	Inf_EV-A71,BTKi,Metformin	UUDD
HDLBP_S944	CRACDL_S490	7	0.00065178	3	3	Gefitinib (EGFRi),Inf_EV-A71,Metformin	UUDD
HDLBP_S944	ZNF644_T165	7	0.00065178	3	3	IL33,BTKi,Metformin	UUDD
HDLBP_S944	ZCCHC2_S236	7	0.00065178	3	3	BTKi,Palmitate,Metformin	UUDD
HDLBP_S944	PKN3_S548	7	0.00065178	3	3	IL33,Metformin,BTKi	UUDD
HDLBP_S944	NES_S1418	7	0.000723069	3	3	Inf_EV-A71,Safranal,Phorbol myristate acetate	UUDD
HDLBP_S944	HSPA4_S415	7	0.000723069	3	3	Inf_EV-A71,BTKi,Metformin	UUDD
HDLBP_S944	CDKN1B_S178	7	0.000723069	3	3	Inf_EV-A71,All-trans-retinoic acid (ATRA),Metformin	UUDD
HDLBP_S944	MEX3A_S338	7	0.000723069	3	3	Inf_EV-A71,Metformin,BTKi	UUDD
HDLBP_S944	DSN1_S77	7	0.000723069	3	3	Phorbol myristate acetate,Inf_EV-A71,Metformin	UUDD
HDLBP_S944	DUS2_S488	7	0.000723069	3	3	Her2 Pos/Neg,Safranal,BTKi	UUDD
HDLBP_S944	SPEN_S1261	7	0.000723069	3	3	IL33,Metformin,BTKi	UUDD
HDLBP_S944	ZFHX3_S3672	7	0.000723069	3	3	Inf_EV-A71,EGF,Metformin	UUDD
HDLBP_S944	CCDC86_S217	7	0.000723069	3	3	IL33,Phorbol myristate acetate,Safranal	UUDD
HDLBP_S944	SLC26A2_S12	7	0.000723069	3	3	Her2 Pos/Neg,Safranal,BTKi	UUDD
HDLBP_S944	RPRD2_T732	7	0.000800938	3	3	Her2 Pos/Neg,IL33,BTKi	UUDD
HDLBP_S944	RREB1_S1174	7	0.000800938	3	3	ARS 1620 (KRas-G12Ci),Inf_EV-A71,Safranal	UUDD
HDLBP_S944	CDT1_S31	7	0.000800938	3	3	Her2 Pos/Neg,IL33,EGF	UUDD
HDLBP_S944	ARHGAP11A_S875	7	0.000800938	3	3	Her2 Pos/Neg,BTKi,EGF	UUDD
HDLBP_S944	TTC39B_S524	7	0.000800938	3	3	Her2 Pos/Neg,Metformin,Palmitate	UUDD
HDLBP_S944	TSC2_S1346	7	0.000800938	3	3	Metformin,Safranal,BTKi	UUDD
HDLBP_S944	LIN37_S182	7	0.000800938	3	3	Metformin,Safranal,BTKi	UUDD
HDLBP_S944	H1-3_S37	7	0.000885886	3	3	Inf_Ad2 Virus,IL33,HGF+Cisplatin	UUDD
HDLBP_S944	FLYWCH1_S503	7	0.000885886	3	3	Her2 Pos/Neg,BTKi,EGF	UUDD
HDLBP_S944	LARP1_S868	7	0.000885886	3	3	ARS 1620 (KRas-G12Ci),Inf_EV-A71,RXDX-106 (pan-TAMi)	UUDD
HDLBP_S944	SMG9_T118	7	0.000885886	3	3	Ceritinib (ALKi),Metformin,Safranal	UUDD
HDLBP_S944	PKN3_S544	7	0.000885886	3	3	IL33,Metformin,BTKi	UUDD
HDLBP_S944	AHNAK_S539	7	0.000885886	3	3	IL33,EGF,RXDX-106 (pan-TAMi)	UUDD
HDLBP_S944	UBE2T_S184	7	0.000978441	3	3	Her2 Pos/Neg,Metformin,Safranal	UUDD
HDLBP_S944	RBPJ_S18	7	0.000978441	3	3	Ceritinib (ALKi),Inf_EV-A71,Metformin	UUDD
HDLBP_S944	YEATS2_S536	7	0.000978441	3	3	IL33,Metformin,Safranal	UUDD
HDLBP_S944	HIPK1_Y352	7	0.00107916	3	3	Her2 Pos/Neg,BTKi,PP2A overexp	UUDD
HDLBP_S944	SPTBN1_S2316	7	0.00107916	3	3	Ceritinib (ALKi),Metformin,BTKi	UUDD
HDLBP_S944	ETV3_S159	7	0.00130751	3	3	IL33,Phorbol myristate acetate,Metformin	UUDD
HDLBP_S944	CHD1_S215	7	0.00143642	3	3	Inf_EV-A71,Phorbol myristate acetate,RXDX-106 (pan-TAMi)	UUDD
HDLBP_S944	TSC22D4_S165	7	0.00206704	3	3	TAE684 (ALKi),Metformin,Osimertinib+(AZR3/H1975)	UUDD
HDLBP_S944	POLR3E_S162	7	0.00206704	3	3	Inf_EV-A71,Phorbol myristate acetate,RXDX-106 (pan-TAMi)	UUDD
HDLBP_S944	BAZ1B_S361	7	0.00206704	3	3	IL33,EGF,RXDX-106 (pan-TAMi)	UUDD
HDLBP_S944	MAP7D3_S165	7	0.00220636	3	3	Safranal,BTKi,RXDX-106 (pan-TAMi),Metformin	UUDD
HDLBP_S944	PRKD3_S41	7	0.00246264	3	3	TAE684 (ALKi),Inf_EV-A71,Metformin	UUDD
HDLBP_S944	PRKAA1_S486	7	0.00246264	3	3	IL33,Inf_EV-A71,RXDX-106 (pan-TAMi)	UUDD
HDLBP_S944	MICALL1_T467	7	0.00268365	3	3	TAE684 (ALKi),Metformin,BTKi	UUDD
HDLBP_S944	CDC27_S426	7	0.0033314	3	3	Safranal,BTKi,EGF,Metformin	UUDD
HDLBP_S944	RPL13_S106	7	0.0033314	3	3	IL33,BTKi,EGF,Metformin	UUDD
HDLBP_S944	ERBIN_S1133	7	0.00367716	3	3	TAE684 (ALKi),Metformin,Safranal,Inf_Ad2 Virus	UUDD
HDLBP_S944	MYCBP2_S1624	7	0.00367716	3	3	IL33,Metformin,Safranal,BTKi	UUDD
HDLBP_S944	EIF4ENIF1_S74	7	0.00367716	3	3	Inf_Ad2 Virus,Metformin,Safranal,BTKi	UUDD
HDLBP_S944	VIM_S51	7	0.00374628	3	3	Inf_EV-A71,RXDX-106 (pan-TAMi),Metformin	UUDD
HDLBP_S944	ZNF687_S251	7	0.00405228	3	3	Safranal,Palmitate,Phorbol myristate acetate,Metformin	UUDD
HDLBP_S944	KATNIP_S691	7	0.00405228	3	3	IL33,Metformin,BTKi,RXDX-106 (pan-TAMi)	UUDD
HDLBP_S944	CLMN_S419	7	0.00405228	3	3	Her2 Pos/Neg,Safranal,BTKi,Metformin	UUDD
HDLBP_S944	ANXA1_S37	7	0.00405228	3	3	IL33,Metformin,Safranal,Osimertinib+(AZR3/H1975)	UUDD
HDLBP_S944	OPTN_S198	7	0.00405228	3	3	ARS 1620 (KRas-G12Ci),IL33,Safranal,Metformin	UUDD
HDLBP_S944	WNK2_S1862	7	0.0044587	3	3	Her2 Pos/Neg,Metformin,BTKi,EGF	UUDD
HDLBP_S944	TAF1D_S40	7	0.00489843	3	3	Her2 Pos/Neg,Metformin,BTKi,EGF	UUDD
HDLBP_S944	SNX3_S72	7	0.00489843	3	3	Inf_Ad2 Virus,Metformin,Safranal,Phorbol myristate acetate	UUDD
HDLBP_S944	PHLDB2_S212	7	0.00537358	3	3	Safranal,BTKi,RXDX-106 (pan-TAMi),Metformin	UUDD
HDLBP_S944	PPL_S14	7	0.00537358	3	3	Gefitinib (EGFRi),Her2 Pos/Neg,Metformin,RXDX-106 (pan-TAMi)	UUDD
HDLBP_S944	ATF7IP_S673	7	0.00537358	3	3	IL33,Metformin,Phorbol myristate acetate,RXDX-106 (pan-TAMi)	UUDD
HDLBP_S944	PPP6R1_S759	7	0.00588634	3	3	IL33,TAE684 (ALKi),Safranal,BTKi	UUDD
HDLBP_S944	BCLAF1_T840	7	0.00588634	3	3	ARS 1620 (KRas-G12Ci),IL33,Metformin,PP2A overexp	UUDD
HDLBP_S944	CC2D1A_T120	7	0.00643901	3	3	Her2 Pos/Neg,Ceritinib (ALKi),Safranal,Metformin	UUDD
HDLBP_S944	EIF2AK4_S230	7	0.00643901	3	3	Phorbol myristate acetate,BTKi,EGF,Metformin	UUDD
HDLBP_S944	ACBD3_S43	7	0.00703397	3	3	TAE684 (ALKi),Metformin,Safranal,BTKi	UUDD
HDLBP_S944	TANC2_S1530	7	0.00767369	3	3	Epithelial/Mesenchymal,All-trans-retinoic acid (ATRA),Metformin,Safranal	UUDD
HDLBP_S944	PDLIM1_S130	7	0.00988764	3	3	ARS 1620 (KRas-G12Ci),Epithelial/Mesenchymal,Phorbol myristate acetate,BTKi	UUDD
HDLBP_S944	EPS8_S685	7	0.0116372	3	3	IL33,Osimertinib+(AZR3/H1975),RXDX-106 (pan-TAMi),Metformin	UUDD
HDLBP_S944	EIF4B_S498	6.75	9.33909e-09	7	7	Epithelial/Mesenchymal,Her2 Pos/Neg,TAE684 (ALKi),TGF-beta,Inf_EV-A71,Metformin,Safranal,BTKi,HGF+Cisplatin,Phorbol myristate acetate	UUDD
HDLBP_S944	SRRM1_S696	6.75	3.11927e-07	6	7	ARS 1620 (KRas-G12Ci),IL33,TGF-beta,Inf_EV-A71,Metformin,BTKi,PP2A overexp,Palbociclib,Palbociclib+Vincristine,Phorbol myristate acetate	UUDD
HDLBP_S944	AKT1S1_S183	6.75	8.03007e-07	7	6	Inf_Ad2 Virus,Her2 Pos/Neg,IL33,All-trans-retinoic acid (ATRA),Safranal,BTKi,EGF,Osimertinib+(AZR3/H1975),Phorbol myristate acetate,Metformin	UUDD
HDLBP_S944	CCDC9_S386	6.75	1.26799e-09	5	5	IL33,Phorbol myristate acetate,TGF-beta,Inf_EV-A71,Metformin,Safranal,BTKi,RXDX-106 (pan-TAMi)	UUDD
HDLBP_S944	SH3BP1_S550	6.75	8.31433e-10	4	5	Epithelial/Mesenchymal,Her2 Pos/Neg,IL33,Ceritinib (ALKi),TAE684 (ALKi),TGF-beta,Inf_EV-A71,BTKi,Metformin	UUDD
HDLBP_S944	GTF3C4_S611	6.66667	3.83955e-05	6	7	Epithelial/Mesenchymal,Her2 Pos/Neg,IL33,Inf_EV-A71,BTKi,Palbociclib,Palbociclib+Vincristine,All-trans-retinoic acid (ATRA),Metformin	UUDD
HDLBP_S944	PDLIM5_S313	6.66667	1.74908e-07	6	6	Epithelial/Mesenchymal,Her2 Pos/Neg,TGF-beta,Inf_EV-A71,Safranal,Palmitate,Metformin	UUDD
HDLBP_S944	SPEN_S727	6.66667	2.87168e-06	5	5	Inf_Ad2 Virus,Her2 Pos/Neg,IL33,Phorbol myristate acetate,Inf_EV-A71,BTKi,PP2A overexp,Metformin	UUDD
HDLBP_S944	ZNF800_S336	6.66667	7.76557e-06	5	5	ARS 1620 (KRas-G12Ci),Her2 Pos/Neg,IL33,TGF-beta,BTKi,EGF,Metformin	UUDD
HDLBP_S944	RNF31_S466	6.66667	1.57316e-05	5	5	Gefitinib (EGFRi),Her2 Pos/Neg,IL33,TGF-beta,Metformin,Osimertinib+(AZR3/H1975),RXDX-106 (pan-TAMi)	UUDD
HDLBP_S944	OSBPL11_T27	6.66667	9.9294e-07	4	5	Ceritinib (ALKi),TAE684 (ALKi),TGF-beta,Inf_EV-A71,Safranal,BTKi,EGF,Metformin	UUDD
HDLBP_S944	TRIM28_S752	6.66667	1.28536e-07	4	4	Her2 Pos/Neg,IL33,Inf_EV-A71,Metformin,Safranal,RXDX-106 (pan-TAMi)	UUDD
HDLBP_S944	PUM2_S587	6.66667	4.26439e-07	3	3	IL33,TAE684 (ALKi),Inf_EV-A71,Metformin,Safranal,BTKi	UUDD
HDLBP_S944	EPS15L1_S229	6.5	1.0268e-07	7	8	Inf_Ad2 Virus,Epithelial/Mesenchymal,IL33,TGF-beta,All-trans-retinoic acid (ATRA),BTKi,HGF+Cisplatin,Osimertinib+(AZR3/H1975),Osimertinib+(AZR4/H1975),Metformin	UUDD
HDLBP_S944	CHAF1B_S429	6.5	7.10648e-07	6	8	Inf_Ad2 Virus,Her2 Pos/Neg,IL33,Ceritinib (ALKi),Phorbol myristate acetate,TAE684 (ALKi),TGF-beta,Inf_EV-A71,PP2A overexp,Osimertinib+(AZR3/H1975),Osimertinib+(AZR4/H1975),Metformin	UUDD
HDLBP_S944	ARGLU1_S77	6.5	0.00045191	5	6	IL33,Inf_EV-A71,BTKi,PP2A overexp,Osimertinib+(AZR3/H1975),Osimertinib+(AZR4/H1975),Palmitate	UUDD
HDLBP_S944	TRIM32_S335	6.5	0.000105176	5	5	ARS 1620 (KRas-G12Ci),Ceritinib (ALKi),All-trans-retinoic acid (ATRA),Inf_EV-A71,BTKi,Metformin	UUDD
HDLBP_S944	ADRM1_T217	6.5	0.000175007	5	5	ARS 1620 (KRas-G12Ci),IL33,Inf_EV-A71,Safranal,BTKi,Metformin	UUDD
HDLBP_S944	CFAP97_S218	6.5	0.000242485	5	5	Epithelial/Mesenchymal,Her2 Pos/Neg,IL33,Metformin,Safranal,EGF	UUDD
HDLBP_S944	PANK2_S189	6.5	0.000812001	5	5	IL33,Phorbol myristate acetate,Metformin,BTKi,Osimertinib+(AZR3/H1975),Osimertinib+(AZR4/H1975),RXDX-106 (pan-TAMi)	UUDD
HDLBP_S944	PPP1R37_S561	6.5	0.000175007	4	5	Her2 Pos/Neg,IL33,Ceritinib (ALKi),TAE684 (ALKi),Safranal,Osimertinib+(AZR3/H1975),Metformin	UUDD
HDLBP_S944	PIKFYVE_S299	6.5	0.000175007	4	5	Ceritinib (ALKi),TAE684 (ALKi),All-trans-retinoic acid (ATRA),Safranal,BTKi,Metformin	UUDD
HDLBP_S944	TBC1D10B_S661	6.5	0.00107473	4	5	IL33,Metformin,Safranal,BTKi,Osimertinib+(AZR3/H1975),Osimertinib+(AZR4/H1975)	UUDD
HDLBP_S944	BLTP1_S1355	6.5	1.5773e-05	4	4	IL33,Inf_EV-A71,Safranal,BTKi,Metformin	UUDD
HDLBP_S944	NCOR1_S2438	6.5	2.88782e-05	4	4	Her2 Pos/Neg,IL33,Inf_EV-A71,Metformin,BTKi,Palbociclib	UUDD
HDLBP_S944	PTGES3_S85	6.5	3.50751e-05	4	4	Her2 Pos/Neg,IL33,Metformin,Safranal,BTKi	UUDD
HDLBP_S944	RIF1_T409	6.5	4.24564e-05	4	4	IL33,Inf_EV-A71,Safranal,BTKi,Metformin	UUDD
HDLBP_S944	SPEN_S623	6.5	8.82588e-05	4	4	Inf_Ad2 Virus,Phorbol myristate acetate,Inf_EV-A71,Metformin,Safranal,BTKi	UUDD
HDLBP_S944	ARHGEF11_S271	6.5	8.82588e-05	4	4	Gefitinib (EGFRi),Her2 Pos/Neg,Inf_EV-A71,Metformin,EGF	UUDD
HDLBP_S944	ZNF106_T1372	6.5	8.82588e-05	4	4	IL33,Inf_EV-A71,Metformin,Safranal,BTKi,Palmitate	UUDD
HDLBP_S944	VPS13D_T1761	6.5	0.000105176	4	4	Epithelial/Mesenchymal,Ceritinib (ALKi),Inf_EV-A71,Metformin,BTKi	UUDD
HDLBP_S944	SNRPA1_S197	6.5	0.000242485	4	4	Inf_EV-A71,Metformin,Safranal,BTKi,EGF	UUDD
HDLBP_S944	KLF3_S250	6.5	0.00045191	4	4	Her2 Pos/Neg,IL33,Inf_EV-A71,RXDX-106 (pan-TAMi),Metformin	UUDD
HDLBP_S944	SRRM2_S2426	6.5	0.00045191	4	4	Gefitinib (EGFRi),IL33,Inf_EV-A71,Metformin,Palmitate,RXDX-106 (pan-TAMi)	UUDD
HDLBP_S944	HOMER3_S159	6.5	7.38446e-05	3	4	Her2 Pos/Neg,Inf_EV-A71,Metformin,Safranal,Palbociclib,Palbociclib+Vincristine	UUDD
HDLBP_S944	MAPK14_T180	6.5	4.24564e-05	4	3	IL33,Inf_EV-A71,Metformin,BTKi,RXDX-106 (pan-TAMi)	UUDD
HDLBP_S944	GART_S796	6.5	1.03389e-05	3	3	TAE684 (ALKi),TGF-beta,BTKi,EGF	UUDD
HDLBP_S944	FGD3_S128	6.5	1.5773e-05	3	3	IL33,Inf_EV-A71,BTKi,Metformin	UUDD
HDLBP_S944	USP4_S675	6.5	2.88782e-05	3	3	TGF-beta,Safranal,BTKi,Metformin	UUDD
HDLBP_S944	BORA_S325	6.5	3.50751e-05	3	3	TGF-beta,BTKi,EGF,Metformin	UUDD
HDLBP_S944	TEX264_S244	6.5	4.24564e-05	3	3	Epithelial/Mesenchymal,Her2 Pos/Neg,Inf_EV-A71,Safranal,Metformin	UUDD
HDLBP_S944	TICRR_S1303	6.5	5.12213e-05	3	3	Her2 Pos/Neg,IL33,BTKi,Metformin	UUDD
HDLBP_S944	IRS1_S531	6.5	5.12213e-05	3	3	IL33,TAE684 (ALKi),TGF-beta,Metformin	UUDD
HDLBP_S944	EPRS1_S1000	6.5	7.38446e-05	3	3	TGF-beta,Inf_EV-A71,EGF,Metformin	UUDD
HDLBP_S944	ZCRB1_S216	6.5	7.38446e-05	3	3	IL33,Inf_EV-A71,Metformin,BTKi,RXDX-106 (pan-TAMi)	UUDD
HDLBP_S944	EIF5_S390	6.5	7.38446e-05	3	3	IL33,Inf_EV-A71,BTKi,PP2A overexp,Metformin	UUDD
HDLBP_S944	CRYBG3_S457	6.5	7.38446e-05	3	3	Epithelial/Mesenchymal,IL33,Inf_EV-A71,Safranal,Metformin	UUDD
HDLBP_S944	ATAD2B_S1347	6.5	7.38446e-05	3	3	IL33,Inf_EV-A71,BTKi,EGF,Metformin	UUDD
HDLBP_S944	SF3B1_T426	6.5	8.82588e-05	3	3	IL33,BTKi,RXDX-106 (pan-TAMi),Metformin	UUDD
HDLBP_S944	ZNF106_S1279	6.5	0.000124977	3	3	Epithelial/Mesenchymal,Her2 Pos/Neg,Inf_EV-A71,Metformin,BTKi	UUDD
HDLBP_S944	BRAF_T401	6.5	0.000148093	3	3	IL33,TAE684 (ALKi),Inf_EV-A71,Metformin	UUDD
HDLBP_S944	NBAS_S473	6.5	0.000206267	3	3	IL33,Inf_EV-A71,Metformin,Safranal,BTKi	UUDD
HDLBP_S944	ZNF318_S527	6.5	0.00045191	3	3	Epithelial/Mesenchymal,Phorbol myristate acetate,Inf_EV-A71,Metformin,BTKi	UUDD
site1	site2	n_uddu/n_uudd	p-Value	UDDU_PMID_confidence	UDDU_Code_confidence	code_UDDU	Regulation type
HDLBP_S944	AHNAK_S5077	18	2.60657e-07	8	9	Inf_Ad2 Virus,ARS 1620 (KRas-G12Ci),Her2 Pos/Neg,IL33,Ceritinib (ALKi),TAE684 (ALKi),Metformin,Safranal,PP2A overexp,RXDX-106 (pan-TAMi)	UDDU
HDLBP_S944	ABCF1_S140	17	2.22746e-06	6	7	Epithelial/Mesenchymal,IL33,TGF-beta,Safranal,EGF,Osimertinib+(AZR3/H1975),Osimertinib+(AZR4/H1975),RXDX-106 (pan-TAMi)	UDDU
HDLBP_S944	PHACTR4_T358	15	3.39621e-06	4	4	IL33,Phorbol myristate acetate,All-trans-retinoic acid (ATRA),Metformin,Safranal	UDDU
HDLBP_S944	MIER1_S483	13	2.94338e-05	4	4	Her2 Pos/Neg,IL33,Phorbol myristate acetate,Safranal,RXDX-106 (pan-TAMi)	UDDU
HDLBP_S944	GPRC5A_S301	13	8.08488e-05	3	3	ARS 1620 (KRas-G12Ci),TGF-beta,Metformin,RXDX-106 (pan-TAMi)	UDDU
HDLBP_S944	PLA2G4A_S437	12	0.000122368	4	4	ARS 1620 (KRas-G12Ci),Gefitinib (EGFRi),IL33,Metformin,Safranal	UDDU
HDLBP_S944	LUC7L2_S384	12	1.73671e-06	3	3	TGF-beta,Safranal,RXDX-106 (pan-TAMi)	UDDU
HDLBP_S944	MAPK3_T202	11	0.000971128	7	8	ARS 1620 (KRas-G12Ci),Gefitinib (EGFRi),Ceritinib (ALKi),Phorbol myristate acetate,TAE684 (ALKi),Safranal,EGF,RXDX-106 (pan-TAMi),Metformin	UDDU
HDLBP_S944	SEPTIN9_S332	11	7.86992e-06	3	4	TGF-beta,Palbociclib,Palbociclib+Vincristine,Metformin	UDDU
HDLBP_S944	GIGYF2_S23	11	0.000124856	3	3	Her2 Pos/Neg,IL33,Metformin,EGF	UDDU
HDLBP_S944	SIPA1L1_S1181	10	0.000286374	4	4	Inf_Ad2 Virus,IL33,Metformin,Safranal,RXDX-106 (pan-TAMi)	UDDU
HDLBP_S944	EPB41L2_S598	10	0.000491105	4	4	ARS 1620 (KRas-G12Ci),Her2 Pos/Neg,IL33,Osimertinib+(AZR3/H1975),RXDX-106 (pan-TAMi)	UDDU
HDLBP_S944	ALKBH5_S371	10	0.000491105	4	4	IL33,Metformin,Safranal,Palbociclib+Vincristine,RXDX-106 (pan-TAMi)	UDDU
HDLBP_S944	EEF2K_S72	10	2.41344e-05	3	3	TGF-beta,Osimertinib+(AZR3/H1975),Metformin	UDDU
HDLBP_S944	NUP214_T439	10	2.80909e-05	3	3	Her2 Pos/Neg,Phorbol myristate acetate,Metformin	UDDU
HDLBP_S944	CHTF18_S225	10	0.000138817	3	3	Her2 Pos/Neg,IL33,TAE684 (ALKi),Metformin	UDDU
HDLBP_S944	WIPI2_S413	10	0.00019037	3	3	Her2 Pos/Neg,IL33,Metformin	UDDU
HDLBP_S944	WDR33_S1279	10	0.000215872	3	3	IL33,TAE684 (ALKi),Metformin,Safranal	UDDU
HDLBP_S944	RABL6_S454	10	0.000248918	3	3	ARS 1620 (KRas-G12Ci),IL33,Metformin,Safranal	UDDU
HDLBP_S944	SRRM2_S1099	10	0.000922353	3	3	IL33,Metformin,Safranal,RXDX-106 (pan-TAMi)	UDDU
HDLBP_S944	BUD13_S172	9	5.54642e-05	5	5	ARS 1620 (KRas-G12Ci),Her2 Pos/Neg,Safranal,RXDX-106 (pan-TAMi),Metformin	UDDU
HDLBP_S944	NMT2_S66	9	6.37838e-05	5	5	ARS 1620 (KRas-G12Ci),Her2 Pos/Neg,Ceritinib (ALKi),Safranal,Metformin	UDDU
HDLBP_S944	EEF2K_S74	9	0.000141357	4	4	TGF-beta,EGF,Osimertinib+(AZR4/H1975),Metformin	UDDU
HDLBP_S944	TPX2_S121	9	0.000301071	4	4	Gefitinib (EGFRi),IL33,Metformin,PP2A overexp,RXDX-106 (pan-TAMi)	UDDU
HDLBP_S944	ATRX_S788	9	0.000345448	4	4	ARS 1620 (KRas-G12Ci),IL33,Metformin,Safranal,RXDX-106 (pan-TAMi)	UDDU
HDLBP_S944	ZBTB21_S345	9	0.000715392	4	4	IL33,Osimertinib+(AZR3/H1975),RXDX-106 (pan-TAMi),Metformin	UDDU
HDLBP_S944	MSH6_S252	9	0.0017085	4	4	Her2 Pos/Neg,Phorbol myristate acetate,Safranal,EGF,Metformin	UDDU
HDLBP_S944	SATB2_S13	9	0.000752451	3	4	IL33,Ceritinib (ALKi),TAE684 (ALKi),Metformin,RXDX-106 (pan-TAMi)	UDDU
HDLBP_S944	ABLIM3_S388	8	0.000278401	4	5	Inf_Ad2 Virus,Epithelial/Mesenchymal,Metformin,Osimertinib+(AZR3/H1975),Osimertinib+(AZR4/H1975)	UDDU
HDLBP_S944	LPIN2_S106	8	0.000312666	4	5	Her2 Pos/Neg,Metformin,Osimertinib+(AZR3/H1975),Osimertinib+(AZR4/H1975),RXDX-106 (pan-TAMi)	UDDU
HDLBP_S944	GRSF1_S335	8	0.000133596	4	4	Her2 Pos/Neg,Phorbol myristate acetate,Safranal,RXDX-106 (pan-TAMi)	UDDU
HDLBP_S944	NMT2_S68	8	0.000219584	4	4	Her2 Pos/Neg,Safranal,Osimertinib+(AZR3/H1975),Metformin	UDDU
HDLBP_S944	NMT2_S70	8	0.000219584	4	4	Her2 Pos/Neg,Safranal,RXDX-106 (pan-TAMi),Metformin	UDDU
HDLBP_S944	ATAD2_S337	8	0.00360834	4	4	ARS 1620 (KRas-G12Ci),IL33,Metformin,Safranal,RXDX-106 (pan-TAMi)	UDDU
HDLBP_S944	CNKSR3_S383	8	0.000312666	3	4	Her2 Pos/Neg,Metformin,Osimertinib+(AZR3/H1975),Osimertinib+(AZR4/H1975)	UDDU
HDLBP_S944	NCOR2_S2194	8	0.000117403	3	3	IL33,Safranal,RXDX-106 (pan-TAMi)	UDDU
HDLBP_S944	CCDC6_S417	8	0.000133596	3	3	Gefitinib (EGFRi),IL33,Safranal	UDDU
HDLBP_S944	ACBD5_S215	8	0.000133596	3	3	IL33,Safranal,RXDX-106 (pan-TAMi)	UDDU
HDLBP_S944	MZT2B_S152	8	0.000151711	3	3	IL33,Safranal,RXDX-106 (pan-TAMi)	UDDU
HDLBP_S944	ZNF777_S604	8	0.000171939	3	3	Her2 Pos/Neg,IL33,Safranal	UDDU
HDLBP_S944	SLC26A2_S22	8	0.000194488	3	3	IL33,Metformin,Safranal	UDDU
HDLBP_S944	RREB1_S1653	8	0.000247467	3	3	Her2 Pos/Neg,Metformin,EGF	UDDU
HDLBP_S944	HPS5_S461	8	0.000278401	3	3	IL33,Metformin,Safranal	UDDU
HDLBP_S944	VDAC1_T107	8	0.000312666	3	3	Her2 Pos/Neg,TAE684 (ALKi),Metformin	UDDU
HDLBP_S944	DLC1_S523	8	0.00124013	3	3	ARS 1620 (KRas-G12Ci),Her2 Pos/Neg,Safranal,Metformin	UDDU
HDLBP_S944	NEXN_S365	8	0.00398027	3	3	Inf_Ad2 Virus,Epithelial/Mesenchymal,Safranal,Osimertinib+(AZR3/H1975)	UDDU
HDLBP_S944	SRRM2_S1972	7.5	8.47772e-06	3	3	Her2 Pos/Neg,IL33,Phorbol myristate acetate,Metformin,RXDX-106 (pan-TAMi)	UDDU
HDLBP_S944	ZNF609_S758	7.5	1.59869e-05	3	3	Gefitinib (EGFRi),IL33,TGF-beta,Metformin,RXDX-106 (pan-TAMi)	UDDU
HDLBP_S944	SRSF10_S129	7	0.000472832	4	4	ARS 1620 (KRas-G12Ci),IL33,Phorbol myristate acetate,RXDX-106 (pan-TAMi)	UDDU
HDLBP_S944	CLSPN_S1316	7	0.000527092	4	4	Her2 Pos/Neg,Metformin,PP2A overexp,EGF	UDDU
HDLBP_S944	SATB1_S47	7	0.000378523	3	4	ARS 1620 (KRas-G12Ci),IL33,Ceritinib (ALKi),TAE684 (ALKi)	UDDU
HDLBP_S944	MCF2L_S589	7	0.000423432	3	4	Her2 Pos/Neg,Ceritinib (ALKi),TAE684 (ALKi),Metformin	UDDU
HDLBP_S944	PSIP1_S514	7	0.000723069	3	4	IL33,Ceritinib (ALKi),TAE684 (ALKi),RXDX-106 (pan-TAMi)	UDDU
HDLBP_S944	RBMX_S337	7	0.000885886	3	4	Phorbol myristate acetate,Metformin,Palbociclib,Palbociclib+Vincristine	UDDU
HDLBP_S944	TRIO_S2477	7	0.0033314	3	4	Ceritinib (ALKi),TAE684 (ALKi),Metformin,PP2A overexp,EGF	UDDU
HDLBP_S944	LIMCH1_S303	7	0.00588634	3	4	ARS 1620 (KRas-G12Ci),Ceritinib (ALKi),TAE684 (ALKi),Metformin,EGF	UDDU
HDLBP_S944	GLYR1_S151	7	0.000423432	3	3	Her2 Pos/Neg,IL33,Safranal	UDDU
HDLBP_S944	TCF12_T313	7	0.000472832	3	3	Gefitinib (EGFRi),IL33,Metformin	UDDU
HDLBP_S944	TP53BP2_S558	7	0.000527092	3	3	Her2 Pos/Neg,Metformin,PP2A overexp	UDDU
HDLBP_S944	BMP2K_S949	7	0.000527092	3	3	Her2 Pos/Neg,Safranal,RXDX-106 (pan-TAMi)	UDDU
HDLBP_S944	CLCN2_S731	7	0.00065178	3	3	Her2 Pos/Neg,Metformin,EGF	UDDU
HDLBP_S944	ADCY9_S1307	7	0.00065178	3	3	Her2 Pos/Neg,IL33,Palmitate	UDDU
HDLBP_S944	SYNCRIP_S159	7	0.00065178	3	3	Her2 Pos/Neg,RXDX-106 (pan-TAMi),Metformin	UDDU
HDLBP_S944	RELCH_S193	7	0.000800938	3	3	ARS 1620 (KRas-G12Ci),IL33,Safranal	UDDU
HDLBP_S944	TMEM131_S1649	7	0.00367716	3	3	IL33,Phorbol myristate acetate,TAE684 (ALKi),Metformin	UDDU
HDLBP_S944	ZNF318_S1971	7	0.00537358	3	3	IL33,Metformin,PP2A overexp,RXDX-106 (pan-TAMi)	UDDU
HDLBP_S944	PRKD3_S27	7	0.00767369	3	3	Metformin,Safranal,EGF,RXDX-106 (pan-TAMi)	UDDU
HDLBP_S944	EPB41_S555	7	0.00909781	3	3	Metformin,Safranal,PP2A overexp,RXDX-106 (pan-TAMi)	UDDU
HDLBP_S944	RECQL5_S488	6.5	4.24564e-05	4	4	Gefitinib (EGFRi),IL33,TGF-beta,PP2A overexp,EGF,RXDX-106 (pan-TAMi)	UDDU
HDLBP_S944	AFF4_S487	6.5	0.000175007	3	3	IL33,TGF-beta,Metformin,Safranal,EGF	UDDU
