# Supplementary material for: Phosphoproteomic Landscape of HDLBP: Insights into Function and Disease Associations
Source: Int J Mol Sci. 2026 Feb 25;27(5):2147. doi: 10.3390/ijms27052147 (PMC12984401; doi:10.3390/ijms27052147)
Supplement: Supplementary file 1 [file ijms-27-02147-s001.zip › Supplementary material S3.xlsx]

## Sheet: Content
Supplementary file 3
Article title	“Phosphoproteomic Landscape of HDLBP: Insights into Function and Disease Associations”
File contents	Co-occurrence data of HDLBP

## Sheet: Data
site1	site2	n_00	n_uddu_nd	n_uddu	n_uudd	p-Value	CDF	peptides	same_peptide
S667	T28	178	9	2	5	0.0526435	0.0047619	['IRPIKASVITQVFHVPLEER', 'SNLIRIEGDPQGVQQAK']	NO
S17	T28	182	10	1	1	0.110464	0.00952381	['AACLESAQEPAGAWGNKIRPIK', 'IRPIKASVITQVFHVPLEER']	NO
S35	S667	155	35	2	2	0.165033	0.0142857	['IRPIKASVITQVFHVPLEER', 'SNLIRIEGDPQGVQQAK']	NO
S35	S581	161	32	1	0	0.170103	0.0190476	['IRPIKASVITQVFHVPLEER', 'MDYVEINIDHKFHR']	NO
S35	T28	154	36	2	2	0.172852	0.0238095	['IRPIKASVITQVFHVPLEER']	YES
S944	T28	121	70	2	1	0.31004	0.0285714	['IRPIKASVITQVFHVPLEER', 'ILSIQKDLANIAEVEVSIPAK']	NO
S645	S944	130	63	1	0	0.329897	0.0333333	['IPPDSEKSNLIR', 'ILSIQKDLANIAEVEVSIPAK']	NO
S31	S667	90	95	5	4	0.538817	0.0380952	['IRPIKASVITQVFHVPLEER', 'SNLIRIEGDPQGVQQAK']	NO
S667	S944	124	65	2	3	0.564564	0.0428571	['SNLIRIEGDPQGVQQAK', 'ILSIQKDLANIAEVEVSIPAK']	NO
S17	S31	92	100	1	1	0.771487	0.047619	['AACLESAQEPAGAWGNKIRPIK', 'IRPIKASVITQVFHVPLEER']	NO
S11	S31	90	102	1	1	0.781262	0.052381	['AACLESAQEPAGAWGNKIRPIK', 'IRPIKASVITQVFHVPLEER']	NO
S31	S904	78	114	1	1	0.835425	0.0571429	['IRPIKASVITQVFHVPLEER', 'IDLPAENSNSETIIITGKR']	NO
S904	S944	121	66	1	6	0.951416	0.0619048	['IDLPAENSNSETIIITGKR', 'ILSIQKDLANIAEVEVSIPAK']	NO
S31	S317	90	98	1	5	0.987309	0.0666667	['IRPIKASVITQVFHVPLEER', 'HEVLLISAEQDKR']	NO
S31	S35	73	108	2	11	0.999778	0.0714286	['IRPIKASVITQVFHVPLEER']	YES
S31	S944	60	102	7	25	0.999997	0.0761905	['IRPIKASVITQVFHVPLEER', 'ILSIQKDLANIAEVEVSIPAK']	NO
S11	Y241	184	10	0	0	1	0.0809524	['AACLESAQEPAGAWGNKIRPIK', 'TATKIQIPRPDDPSNQIK']	NO
S11	Y358	181	13	0	0	1	0.0857143	['AACLESAQEPAGAWGNKIRPIK', 'LVGEIMQETGTRINIPPPSVNR']	NO
S11	Y437	166	28	0	0	1	0.0904762	['AACLESAQEPAGAWGNKIRPIK', 'KTTTIAVEVK']	NO
S11	Y582	182	12	0	0	1	0.0952381	['AACLESAQEPAGAWGNKIRPIK', 'MDYVEINIDHKFHR']	NO
S1236	S1245	192	2	0	0	1	0.1	['RIQEIIEDLEAQVTLECAIPQK', 'FHRSVMGPK']	NO
S1236	S1247	192	2	0	0	1	0.104762	['RIQEIIEDLEAQVTLECAIPQK', 'FHRSVMGPK']	NO
S11	S35	158	36	0	0	1	0.109524	['AACLESAQEPAGAWGNKIRPIK', 'IRPIKASVITQVFHVPLEER']	NO
S11	S581	188	6	0	0	1	0.114286	['AACLESAQEPAGAWGNKIRPIK', 'MDYVEINIDHKFHR']	NO
S11	S645	189	5	0	0	1	0.119048	['AACLESAQEPAGAWGNKIRPIK', 'IPPDSEKSNLIR']	NO
S11	S667	179	15	0	0	1	0.12381	['AACLESAQEPAGAWGNKIRPIK', 'SNLIRIEGDPQGVQQAK']	NO
S11	S904	175	18	0	1	1	0.128571	['AACLESAQEPAGAWGNKIRPIK', 'IDLPAENSNSETIIITGKR']	NO
S11	S1236	189	5	0	0	1	0.133333	['AACLESAQEPAGAWGNKIRPIK', 'RIQEIIEDLEAQVTLECAIPQK']	NO
S11	S17	188	6	0	0	1	0.138095	['AACLESAQEPAGAWGNKIRPIK']	YES
S11	S317	182	12	0	0	1	0.142857	['AACLESAQEPAGAWGNKIRPIK', 'HEVLLISAEQDKR']	NO
S11	S1247	189	5	0	0	1	0.147619	['AACLESAQEPAGAWGNKIRPIK', 'FHRSVMGPK']	NO
S11	S1245	189	5	0	0	1	0.152381	['AACLESAQEPAGAWGNKIRPIK', 'FHRSVMGPK']	NO
S1236	T271	192	2	0	0	1	0.157143	['IQIPRPDDPSNQIKITGTK', 'RIQEIIEDLEAQVTLECAIPQK']	NO
S1236	T28	181	13	0	0	1	0.161905	['IRPIKASVITQVFHVPLEER', 'RIQEIIEDLEAQVTLECAIPQK']	NO
S1236	T842	192	2	0	0	1	0.166667	['MVADLVENSYSISVPIFKQFHK', 'RIQEIIEDLEAQVTLECAIPQK']	NO
S1236	Y241	187	7	0	0	1	0.171429	['TATKIQIPRPDDPSNQIK', 'RIQEIIEDLEAQVTLECAIPQK']	NO
S1236	Y358	184	10	0	0	1	0.17619	['LVGEIMQETGTRINIPPPSVNR', 'RIQEIIEDLEAQVTLECAIPQK']	NO
S1236	Y437	169	25	0	0	1	0.180952	['KTTTIAVEVK', 'RIQEIIEDLEAQVTLECAIPQK']	NO
S1236	Y582	185	9	0	0	1	0.185714	['MDYVEINIDHKFHR', 'RIQEIIEDLEAQVTLECAIPQK']	NO
S1245	S1247	193	0	0	1	1	0.190476	['FHRSVMGPK']	YES
S1245	S17	191	3	0	0	1	0.195238	['AACLESAQEPAGAWGNKIRPIK', 'FHRSVMGPK']	NO
S1245	S31	91	103	0	0	1	0.2	['IRPIKASVITQVFHVPLEER', 'FHRSVMGPK']	NO
S1245	S317	185	9	0	0	1	0.204762	['HEVLLISAEQDKR', 'FHRSVMGPK']	NO
S1245	S35	161	33	0	0	1	0.209524	['IRPIKASVITQVFHVPLEER', 'FHRSVMGPK']	NO
S1245	S581	191	3	0	0	1	0.214286	['MDYVEINIDHKFHR', 'FHRSVMGPK']	NO
S1245	S645	192	2	0	0	1	0.219048	['IPPDSEKSNLIR', 'FHRSVMGPK']	NO
S1245	S667	182	12	0	0	1	0.22381	['SNLIRIEGDPQGVQQAK', 'FHRSVMGPK']	NO
S1245	S904	177	17	0	0	1	0.228571	['IDLPAENSNSETIIITGKR', 'FHRSVMGPK']	NO
S1245	S944	129	65	0	0	1	0.233333	['ILSIQKDLANIAEVEVSIPAK', 'FHRSVMGPK']	NO
S1245	T1261	192	2	0	0	1	0.238095	['FHRSVMGPK', 'GSRIQQITR']	NO
S1245	T271	192	2	0	0	1	0.242857	['IQIPRPDDPSNQIKITGTK', 'FHRSVMGPK']	NO
S1245	T28	181	13	0	0	1	0.247619	['IRPIKASVITQVFHVPLEER', 'FHRSVMGPK']	NO
S1245	T842	192	2	0	0	1	0.252381	['MVADLVENSYSISVPIFKQFHK', 'FHRSVMGPK']	NO
S1245	Y241	187	7	0	0	1	0.257143	['TATKIQIPRPDDPSNQIK', 'FHRSVMGPK']	NO
S1236	S17	191	3	0	0	1	0.261905	['AACLESAQEPAGAWGNKIRPIK', 'RIQEIIEDLEAQVTLECAIPQK']	NO
S1236	S31	91	103	0	0	1	0.266667	['IRPIKASVITQVFHVPLEER', 'RIQEIIEDLEAQVTLECAIPQK']	NO
S1236	S317	185	9	0	0	1	0.271429	['HEVLLISAEQDKR', 'RIQEIIEDLEAQVTLECAIPQK']	NO
S1236	S35	161	33	0	0	1	0.27619	['IRPIKASVITQVFHVPLEER', 'RIQEIIEDLEAQVTLECAIPQK']	NO
S1236	S581	191	3	0	0	1	0.280952	['MDYVEINIDHKFHR', 'RIQEIIEDLEAQVTLECAIPQK']	NO
S11	S944	126	68	0	0	1	0.285714	['AACLESAQEPAGAWGNKIRPIK', 'ILSIQKDLANIAEVEVSIPAK']	NO
S11	T1261	189	5	0	0	1	0.290476	['AACLESAQEPAGAWGNKIRPIK', 'GSRIQQITR']	NO
S11	T271	189	5	0	0	1	0.295238	['AACLESAQEPAGAWGNKIRPIK', 'IQIPRPDDPSNQIKITGTK']	NO
S11	T28	178	16	0	0	1	0.3	['AACLESAQEPAGAWGNKIRPIK', 'IRPIKASVITQVFHVPLEER']	NO
S11	T842	189	5	0	0	1	0.304762	['AACLESAQEPAGAWGNKIRPIK', 'MVADLVENSYSISVPIFKQFHK']	NO
S1247	S667	182	12	0	0	1	0.309524	['SNLIRIEGDPQGVQQAK', 'FHRSVMGPK']	NO
S1247	S645	192	2	0	0	1	0.314286	['IPPDSEKSNLIR', 'FHRSVMGPK']	NO
S1247	S581	191	3	0	0	1	0.319048	['MDYVEINIDHKFHR', 'FHRSVMGPK']	NO
S1247	S35	161	33	0	0	1	0.32381	['IRPIKASVITQVFHVPLEER', 'FHRSVMGPK']	NO
S1247	S317	185	9	0	0	1	0.328571	['HEVLLISAEQDKR', 'FHRSVMGPK']	NO
S1247	S31	91	103	0	0	1	0.333333	['IRPIKASVITQVFHVPLEER', 'FHRSVMGPK']	NO
S1247	S17	191	3	0	0	1	0.338095	['AACLESAQEPAGAWGNKIRPIK', 'FHRSVMGPK']	NO
S1245	Y582	185	9	0	0	1	0.342857	['MDYVEINIDHKFHR', 'FHRSVMGPK']	NO
S1245	Y437	169	25	0	0	1	0.347619	['KTTTIAVEVK', 'FHRSVMGPK']	NO
S1245	Y358	184	10	0	0	1	0.352381	['LVGEIMQETGTRINIPPPSVNR', 'FHRSVMGPK']	NO
S1247	Y582	185	9	0	0	1	0.357143	['MDYVEINIDHKFHR', 'FHRSVMGPK']	NO
S1247	S944	129	65	0	0	1	0.361905	['ILSIQKDLANIAEVEVSIPAK', 'FHRSVMGPK']	NO
S1247	Y358	184	10	0	0	1	0.366667	['LVGEIMQETGTRINIPPPSVNR', 'FHRSVMGPK']	NO
S1247	Y437	169	25	0	0	1	0.371429	['KTTTIAVEVK', 'FHRSVMGPK']	NO
S1247	T1261	192	2	0	0	1	0.37619	['FHRSVMGPK', 'GSRIQQITR']	NO
S1247	S904	177	17	0	0	1	0.380952	['IDLPAENSNSETIIITGKR', 'FHRSVMGPK']	NO
S17	S667	182	11	0	1	1	0.385714	['AACLESAQEPAGAWGNKIRPIK', 'SNLIRIEGDPQGVQQAK']	NO
S17	S645	191	3	0	0	1	0.390476	['AACLESAQEPAGAWGNKIRPIK', 'IPPDSEKSNLIR']	NO
S17	S581	190	4	0	0	1	0.395238	['AACLESAQEPAGAWGNKIRPIK', 'MDYVEINIDHKFHR']	NO
S17	S35	161	32	0	1	1	0.4	['AACLESAQEPAGAWGNKIRPIK', 'IRPIKASVITQVFHVPLEER']	NO
S17	S317	185	8	0	1	1	0.404762	['AACLESAQEPAGAWGNKIRPIK', 'HEVLLISAEQDKR']	NO
S17	S904	177	16	0	1	1	0.409524	['AACLESAQEPAGAWGNKIRPIK', 'IDLPAENSNSETIIITGKR']	NO
S17	T1261	192	1	0	1	1	0.414286	['AACLESAQEPAGAWGNKIRPIK', 'GSRIQQITR']	NO
S17	S944	128	66	0	0	1	0.419048	['AACLESAQEPAGAWGNKIRPIK', 'ILSIQKDLANIAEVEVSIPAK']	NO
S17	Y358	183	11	0	0	1	0.42381	['AACLESAQEPAGAWGNKIRPIK', 'LVGEIMQETGTRINIPPPSVNR']	NO
S17	Y241	186	8	0	0	1	0.428571	['AACLESAQEPAGAWGNKIRPIK', 'TATKIQIPRPDDPSNQIK']	NO
S17	T842	191	3	0	0	1	0.433333	['AACLESAQEPAGAWGNKIRPIK', 'MVADLVENSYSISVPIFKQFHK']	NO
S17	T271	192	1	0	1	1	0.438095	['AACLESAQEPAGAWGNKIRPIK', 'IQIPRPDDPSNQIKITGTK']	NO
S1247	T28	181	13	0	0	1	0.442857	['IRPIKASVITQVFHVPLEER', 'FHRSVMGPK']	NO
S1247	T842	192	2	0	0	1	0.447619	['MVADLVENSYSISVPIFKQFHK', 'FHRSVMGPK']	NO
S1247	Y241	187	7	0	0	1	0.452381	['TATKIQIPRPDDPSNQIK', 'FHRSVMGPK']	NO
S1247	T271	192	2	0	0	1	0.457143	['IQIPRPDDPSNQIKITGTK', 'FHRSVMGPK']	NO
S31	S581	90	104	0	0	1	0.461905	['IRPIKASVITQVFHVPLEER', 'MDYVEINIDHKFHR']	NO
S31	S645	91	103	0	0	1	0.466667	['IRPIKASVITQVFHVPLEER', 'IPPDSEKSNLIR']	NO
S17	Y582	184	10	0	0	1	0.471429	['AACLESAQEPAGAWGNKIRPIK', 'MDYVEINIDHKFHR']	NO
S17	Y437	168	26	0	0	1	0.47619	['AACLESAQEPAGAWGNKIRPIK', 'KTTTIAVEVK']	NO
S31	T842	92	101	0	1	1	0.480952	['IRPIKASVITQVFHVPLEER', 'MVADLVENSYSISVPIFKQFHK']	NO
S31	T1261	92	101	0	1	1	0.485714	['IRPIKASVITQVFHVPLEER', 'GSRIQQITR']	NO
S31	T271	92	101	0	1	1	0.490476	['IRPIKASVITQVFHVPLEER', 'IQIPRPDDPSNQIKITGTK']	NO
S31	T28	89	96	0	9	1	0.495238	['IRPIKASVITQVFHVPLEER']	YES
S31	Y582	84	110	0	0	1	0.5	['IRPIKASVITQVFHVPLEER', 'MDYVEINIDHKFHR']	NO
S317	S35	155	38	0	1	1	0.504762	['IRPIKASVITQVFHVPLEER', 'HEVLLISAEQDKR']	NO
S317	S581	184	10	0	0	1	0.509524	['HEVLLISAEQDKR', 'MDYVEINIDHKFHR']	NO
S317	S645	185	9	0	0	1	0.514286	['HEVLLISAEQDKR', 'IPPDSEKSNLIR']	NO
S317	S667	177	15	0	2	1	0.519048	['HEVLLISAEQDKR', 'SNLIRIEGDPQGVQQAK']	NO
S31	Y241	86	108	0	0	1	0.52381	['IRPIKASVITQVFHVPLEER', 'TATKIQIPRPDDPSNQIK']	NO
S31	Y358	83	111	0	0	1	0.528571	['IRPIKASVITQVFHVPLEER', 'LVGEIMQETGTRINIPPPSVNR']	NO
S31	Y437	70	122	0	2	1	0.533333	['IRPIKASVITQVFHVPLEER', 'KTTTIAVEVK']	NO
S317	T1261	186	7	0	1	1	0.538095	['HEVLLISAEQDKR', 'GSRIQQITR']	NO
S317	S944	127	62	0	5	1	0.542857	['HEVLLISAEQDKR', 'ILSIQKDLANIAEVEVSIPAK']	NO
S317	S904	171	22	0	1	1	0.547619	['HEVLLISAEQDKR', 'IDLPAENSNSETIIITGKR']	NO
S317	T271	186	7	0	1	1	0.552381	['IQIPRPDDPSNQIKITGTK', 'HEVLLISAEQDKR']	NO
S317	Y241	180	14	0	0	1	0.557143	['TATKIQIPRPDDPSNQIK', 'HEVLLISAEQDKR']	NO
S317	Y358	177	17	0	0	1	0.561905	['HEVLLISAEQDKR', 'LVGEIMQETGTRINIPPPSVNR']	NO
S317	T842	185	9	0	0	1	0.566667	['HEVLLISAEQDKR', 'MVADLVENSYSISVPIFKQFHK']	NO
S317	T28	175	18	0	1	1	0.571429	['IRPIKASVITQVFHVPLEER', 'HEVLLISAEQDKR']	NO
S317	Y582	178	16	0	0	1	0.57619	['HEVLLISAEQDKR', 'MDYVEINIDHKFHR']	NO
S317	Y437	162	32	0	0	1	0.580952	['HEVLLISAEQDKR', 'KTTTIAVEVK']	NO
S35	S904	146	48	0	0	1	0.585714	['IRPIKASVITQVFHVPLEER', 'IDLPAENSNSETIIITGKR']	NO
S1236	S645	192	2	0	0	1	0.590476	['IPPDSEKSNLIR', 'RIQEIIEDLEAQVTLECAIPQK']	NO
S1236	S667	182	12	0	0	1	0.595238	['SNLIRIEGDPQGVQQAK', 'RIQEIIEDLEAQVTLECAIPQK']	NO
S1236	S904	178	15	0	1	1	0.6	['IDLPAENSNSETIIITGKR', 'RIQEIIEDLEAQVTLECAIPQK']	NO
S1236	S944	130	63	0	1	1	0.604762	['ILSIQKDLANIAEVEVSIPAK', 'RIQEIIEDLEAQVTLECAIPQK']	NO
S1236	T1261	192	2	0	0	1	0.609524	['RIQEIIEDLEAQVTLECAIPQK', 'GSRIQQITR']	NO
S35	T842	161	33	0	0	1	0.614286	['IRPIKASVITQVFHVPLEER', 'MVADLVENSYSISVPIFKQFHK']	NO
S35	T271	161	33	0	0	1	0.619048	['IRPIKASVITQVFHVPLEER', 'IQIPRPDDPSNQIKITGTK']	NO
S35	T1261	161	33	0	0	1	0.62381	['IRPIKASVITQVFHVPLEER', 'GSRIQQITR']	NO
S35	S944	107	78	0	9	1	0.628571	['IRPIKASVITQVFHVPLEER', 'ILSIQKDLANIAEVEVSIPAK']	NO
S35	S645	161	33	0	0	1	0.633333	['IRPIKASVITQVFHVPLEER', 'IPPDSEKSNLIR']	NO
S35	Y358	153	41	0	0	1	0.638095	['IRPIKASVITQVFHVPLEER', 'LVGEIMQETGTRINIPPPSVNR']	NO
S581	S645	191	3	0	0	1	0.642857	['MDYVEINIDHKFHR', 'IPPDSEKSNLIR']	NO
S35	Y241	156	38	0	0	1	0.647619	['IRPIKASVITQVFHVPLEER', 'TATKIQIPRPDDPSNQIK']	NO
S581	T1261	191	3	0	0	1	0.652381	['MDYVEINIDHKFHR', 'GSRIQQITR']	NO
S581	T271	191	3	0	0	1	0.657143	['IQIPRPDDPSNQIKITGTK', 'MDYVEINIDHKFHR']	NO
S581	T28	180	14	0	0	1	0.661905	['IRPIKASVITQVFHVPLEER', 'MDYVEINIDHKFHR']	NO
S581	T842	191	3	0	0	1	0.666667	['MDYVEINIDHKFHR', 'MVADLVENSYSISVPIFKQFHK']	NO
S581	Y241	186	8	0	0	1	0.671429	['TATKIQIPRPDDPSNQIK', 'MDYVEINIDHKFHR']	NO
S581	S667	181	13	0	0	1	0.67619	['MDYVEINIDHKFHR', 'SNLIRIEGDPQGVQQAK']	NO
S35	Y437	138	56	0	0	1	0.680952	['IRPIKASVITQVFHVPLEER', 'KTTTIAVEVK']	NO
S35	Y582	154	40	0	0	1	0.685714	['IRPIKASVITQVFHVPLEER', 'MDYVEINIDHKFHR']	NO
S581	Y582	184	10	0	0	1	0.690476	['MDYVEINIDHKFHR']	YES
S581	Y437	168	26	0	0	1	0.695238	['KTTTIAVEVK', 'MDYVEINIDHKFHR']	NO
S581	Y358	183	11	0	0	1	0.7	['LVGEIMQETGTRINIPPPSVNR', 'MDYVEINIDHKFHR']	NO
S645	S667	182	12	0	0	1	0.704762	['IPPDSEKSNLIR', 'SNLIRIEGDPQGVQQAK']	NO
S645	T271	192	2	0	0	1	0.709524	['IQIPRPDDPSNQIKITGTK', 'IPPDSEKSNLIR']	NO
S645	T28	181	13	0	0	1	0.714286	['IRPIKASVITQVFHVPLEER', 'IPPDSEKSNLIR']	NO
S645	S904	177	17	0	0	1	0.719048	['IPPDSEKSNLIR', 'IDLPAENSNSETIIITGKR']	NO
S645	T1261	192	2	0	0	1	0.72381	['IPPDSEKSNLIR', 'GSRIQQITR']	NO
S645	Y241	187	7	0	0	1	0.728571	['TATKIQIPRPDDPSNQIK', 'IPPDSEKSNLIR']	NO
S645	T842	192	2	0	0	1	0.733333	['IPPDSEKSNLIR', 'MVADLVENSYSISVPIFKQFHK']	NO
S645	Y358	184	10	0	0	1	0.738095	['LVGEIMQETGTRINIPPPSVNR', 'IPPDSEKSNLIR']	NO
S645	Y437	169	25	0	0	1	0.742857	['KTTTIAVEVK', 'IPPDSEKSNLIR']	NO
S667	S904	168	25	0	1	1	0.747619	['SNLIRIEGDPQGVQQAK', 'IDLPAENSNSETIIITGKR']	NO
S645	Y582	185	9	0	0	1	0.752381	['MDYVEINIDHKFHR', 'IPPDSEKSNLIR']	NO
S581	S904	176	18	0	0	1	0.757143	['MDYVEINIDHKFHR', 'IDLPAENSNSETIIITGKR']	NO
S581	S944	128	66	0	0	1	0.761905	['MDYVEINIDHKFHR', 'ILSIQKDLANIAEVEVSIPAK']	NO
S667	T271	183	10	0	1	1	0.766667	['IQIPRPDDPSNQIKITGTK', 'SNLIRIEGDPQGVQQAK']	NO
S667	T1261	183	10	0	1	1	0.771429	['SNLIRIEGDPQGVQQAK', 'GSRIQQITR']	NO
S667	Y358	174	20	0	0	1	0.77619	['LVGEIMQETGTRINIPPPSVNR', 'SNLIRIEGDPQGVQQAK']	NO
S667	T842	182	12	0	0	1	0.780952	['SNLIRIEGDPQGVQQAK', 'MVADLVENSYSISVPIFKQFHK']	NO
S667	Y437	159	35	0	0	1	0.785714	['KTTTIAVEVK', 'SNLIRIEGDPQGVQQAK']	NO
S667	Y582	175	19	0	0	1	0.790476	['MDYVEINIDHKFHR', 'SNLIRIEGDPQGVQQAK']	NO
S904	T1261	178	15	0	1	1	0.795238	['IDLPAENSNSETIIITGKR', 'GSRIQQITR']	NO
S667	Y241	177	17	0	0	1	0.8	['TATKIQIPRPDDPSNQIK', 'SNLIRIEGDPQGVQQAK']	NO
S904	T28	167	26	0	1	1	0.804762	['IRPIKASVITQVFHVPLEER', 'IDLPAENSNSETIIITGKR']	NO
S904	T842	177	17	0	0	1	0.809524	['MVADLVENSYSISVPIFKQFHK', 'IDLPAENSNSETIIITGKR']	NO
S904	Y241	172	22	0	0	1	0.814286	['TATKIQIPRPDDPSNQIK', 'IDLPAENSNSETIIITGKR']	NO
S904	Y358	169	25	0	0	1	0.819048	['LVGEIMQETGTRINIPPPSVNR', 'IDLPAENSNSETIIITGKR']	NO
S904	Y437	154	40	0	0	1	0.82381	['KTTTIAVEVK', 'IDLPAENSNSETIIITGKR']	NO
S904	Y582	170	24	0	0	1	0.828571	['MDYVEINIDHKFHR', 'IDLPAENSNSETIIITGKR']	NO
S944	T1261	129	65	0	0	1	0.833333	['ILSIQKDLANIAEVEVSIPAK', 'GSRIQQITR']	NO
S904	T271	178	15	0	1	1	0.838095	['IQIPRPDDPSNQIKITGTK', 'IDLPAENSNSETIIITGKR']	NO
S944	T271	129	65	0	0	1	0.842857	['IQIPRPDDPSNQIKITGTK', 'ILSIQKDLANIAEVEVSIPAK']	NO
S944	T842	129	65	0	0	1	0.847619	['MVADLVENSYSISVPIFKQFHK', 'ILSIQKDLANIAEVEVSIPAK']	NO
S944	Y241	124	70	0	0	1	0.852381	['TATKIQIPRPDDPSNQIK', 'ILSIQKDLANIAEVEVSIPAK']	NO
S944	Y358	121	73	0	0	1	0.857143	['LVGEIMQETGTRINIPPPSVNR', 'ILSIQKDLANIAEVEVSIPAK']	NO
S944	Y437	108	84	0	2	1	0.861905	['KTTTIAVEVK', 'ILSIQKDLANIAEVEVSIPAK']	NO
S944	Y582	122	72	0	0	1	0.866667	['MDYVEINIDHKFHR', 'ILSIQKDLANIAEVEVSIPAK']	NO
T1261	T271	193	0	0	1	1	0.871429	['IQIPRPDDPSNQIKITGTK', 'GSRIQQITR']	NO
T1261	T28	182	11	0	1	1	0.87619	['IRPIKASVITQVFHVPLEER', 'GSRIQQITR']	NO
T1261	T842	192	2	0	0	1	0.880952	['MVADLVENSYSISVPIFKQFHK', 'GSRIQQITR']	NO
T1261	Y241	187	7	0	0	1	0.885714	['TATKIQIPRPDDPSNQIK', 'GSRIQQITR']	NO
T1261	Y358	184	10	0	0	1	0.890476	['LVGEIMQETGTRINIPPPSVNR', 'GSRIQQITR']	NO
T1261	Y437	169	25	0	0	1	0.895238	['KTTTIAVEVK', 'GSRIQQITR']	NO
T1261	Y582	185	9	0	0	1	0.9	['MDYVEINIDHKFHR', 'GSRIQQITR']	NO
T271	T28	182	11	0	1	1	0.904762	['IRPIKASVITQVFHVPLEER', 'IQIPRPDDPSNQIKITGTK']	NO
T271	T842	192	2	0	0	1	0.909524	['IQIPRPDDPSNQIKITGTK', 'MVADLVENSYSISVPIFKQFHK']	NO
T271	Y241	187	7	0	0	1	0.914286	['TATKIQIPRPDDPSNQIK', 'IQIPRPDDPSNQIKITGTK']	NO
T271	Y358	184	10	0	0	1	0.919048	['IQIPRPDDPSNQIKITGTK', 'LVGEIMQETGTRINIPPPSVNR']	NO
T271	Y437	169	25	0	0	1	0.92381	['IQIPRPDDPSNQIKITGTK', 'KTTTIAVEVK']	NO
T271	Y582	185	9	0	0	1	0.928571	['IQIPRPDDPSNQIKITGTK', 'MDYVEINIDHKFHR']	NO
T28	T842	181	13	0	0	1	0.933333	['IRPIKASVITQVFHVPLEER', 'MVADLVENSYSISVPIFKQFHK']	NO
T28	Y241	176	18	0	0	1	0.938095	['IRPIKASVITQVFHVPLEER', 'TATKIQIPRPDDPSNQIK']	NO
T28	Y358	173	21	0	0	1	0.942857	['IRPIKASVITQVFHVPLEER', 'LVGEIMQETGTRINIPPPSVNR']	NO
T28	Y437	158	36	0	0	1	0.947619	['IRPIKASVITQVFHVPLEER', 'KTTTIAVEVK']	NO
T28	Y582	174	20	0	0	1	0.952381	['IRPIKASVITQVFHVPLEER', 'MDYVEINIDHKFHR']	NO
T842	Y241	187	7	0	0	1	0.957143	['TATKIQIPRPDDPSNQIK', 'MVADLVENSYSISVPIFKQFHK']	NO
T842	Y358	184	10	0	0	1	0.961905	['LVGEIMQETGTRINIPPPSVNR', 'MVADLVENSYSISVPIFKQFHK']	NO
T842	Y437	169	25	0	0	1	0.966667	['KTTTIAVEVK', 'MVADLVENSYSISVPIFKQFHK']	NO
T842	Y582	185	9	0	0	1	0.971429	['MDYVEINIDHKFHR', 'MVADLVENSYSISVPIFKQFHK']	NO
Y241	Y358	185	3	0	6	1	0.97619	['TATKIQIPRPDDPSNQIK', 'LVGEIMQETGTRINIPPPSVNR']	NO
Y241	Y437	170	18	0	6	1	0.980952	['TATKIQIPRPDDPSNQIK', 'KTTTIAVEVK']	NO
Y241	Y582	186	2	0	6	1	0.985714	['TATKIQIPRPDDPSNQIK', 'MDYVEINIDHKFHR']	NO
Y358	Y437	167	21	0	6	1	0.990476	['LVGEIMQETGTRINIPPPSVNR', 'KTTTIAVEVK']	NO
Y358	Y582	183	5	0	6	1	0.995238	['LVGEIMQETGTRINIPPPSVNR', 'MDYVEINIDHKFHR']	NO
Y437	Y582	168	20	0	6	1	1	['KTTTIAVEVK', 'MDYVEINIDHKFHR']	NO
