# Supplementary material for: Phosphoproteomic Landscape of HDLBP: Insights into Function and Disease Associations
Source: Int J Mol Sci. 2026 Feb 25;27(5):2147. doi: 10.3390/ijms27052147 (PMC12984401; doi:10.3390/ijms27052147)
Supplement: Supplementary file 1 [file ijms-27-02147-s001.zip › Supplementary material S4.xlsx]

## Sheet: Content
Supplementary file 4
Article title	“Phosphoproteomic Landscape of HDLBP: Insights into Function and Disease Associations”
File contents	Supplementary Table S4A: List of co-regulated kinases and phosphatases
	Supplementary Table S4B: List of upstream kinases
	Supplementary Table S4C: List of binary interactors
	Supplementary Table S4D: List of complex interactors

## Sheet: Supplementary Table S4A
site1	site2	kinase/phosphatase	Co-regulation type
HDLBP_S31	PRAG1_S712	kinase	UUDD
HDLBP_S31	SSH1_S576	phosphatase	UUDD
HDLBP_S31	BAZ1A_T1547	kinase	UUDD
HDLBP_S31	STK3_S385	kinase	UUDD
HDLBP_S31	PTPN14_S512	phosphatase	UUDD
HDLBP_S31	MAP3K1_S292	kinase	UUDD
HDLBP_S31	IRAK1_S131	kinase	UUDD
HDLBP_S31	SSH3_S87	phosphatase	UUDD
HDLBP_S31	STK4_S320	kinase	UUDD
HDLBP_S31	RPS6KA1_T359	kinase	UUDD
HDLBP_S31	DYRK1A_S758	kinase	UUDD
HDLBP_S31	TNS3_S969	phosphatase	UUDD
HDLBP_S31	PPIP5K2_S1016	phosphatase	UUDD
HDLBP_S31	PIKFYVE_S329	kinase	UUDD
HDLBP_S31	PALD1_S406	phosphatase	UUDD
HDLBP_S31	TNS3_Y855	phosphatase	UUDD
HDLBP_S31	CDK16_S138	kinase	UUDD
HDLBP_S31	MAP3K1_S252	kinase	UUDD
HDLBP_S31	PKN2_S535	kinase	UUDD
HDLBP_S31	MARK3_S587	kinase	UUDD
HDLBP_S31	PAK2_T169	kinase	UUDD
HDLBP_S31	PAK1_T212	kinase	UUDD
HDLBP_S31	PHLPP1_S425	phosphatase	UUDD
HDLBP_S31	TNS3_S811	phosphatase	UUDD
HDLBP_S31	CAMK1_S363	kinase	UUDD
HDLBP_S31	TBCK_S890	kinase	UUDD
HDLBP_S31	RPS6KB2_S423	kinase	UUDD
HDLBP_S31	PTPN12_S608	phosphatase	UUDD
HDLBP_S31	TNS3_S850	phosphatase	UUDD
HDLBP_S31	CAMK4_S360	kinase	UUDD
HDLBP_S31	RIOK3_S127	kinase	UUDD
HDLBP_S31	NEK1_S837	kinase	UUDD
HDLBP_S31	MTMR4_S8	phosphatase	UUDD
HDLBP_S31	MAP4K5_S400	kinase	UUDD
HDLBP_S31	NEK4_S461	kinase	UUDD
HDLBP_S31	BAZ1B_S204	kinase	UUDD
HDLBP_S31	STK26_S304	kinase	UUDD
HDLBP_S31	DAPK2_S349	kinase	UDDU
HDLBP_S31	MAP4K4_S800	kinase	UDDU
HDLBP_S944	GTF2F1_S442	kinase	UUDD
HDLBP_S944	BRAF_S729	kinase	UUDD
HDLBP_S944	MAST3_S792	kinase	UUDD
HDLBP_S944	MAST3_S793	kinase	UUDD
HDLBP_S944	TNS3_S660	phosphatase	UUDD
HDLBP_S944	MAP3K1_S923	kinase	UUDD
HDLBP_S944	MAP3K1_S21	kinase	UUDD
HDLBP_S944	PTPN12_T519	phosphatase	UUDD
HDLBP_S944	MAP3K3_S340	kinase	UUDD
HDLBP_S944	MAP3K1_S1018	kinase	UUDD
HDLBP_S944	MAP3K20_S727	kinase	UUDD
HDLBP_S944	MAP4K2_S394	kinase	UUDD
HDLBP_S944	GSK3B_S9	kinase	UUDD
HDLBP_S944	CDK13_S315	kinase	UUDD
HDLBP_S944	CDK13_S383	kinase	UUDD
HDLBP_S944	PI4K2A_S51	kinase	UUDD
HDLBP_S944	ITPKB_T33	kinase	UUDD
HDLBP_S944	CSNK1D_S382	kinase	UUDD
HDLBP_S944	PRKCI_T564	kinase	UUDD
HDLBP_S944	RIPK3_S316	kinase	UUDD
HDLBP_S944	ABL2_S783	kinase	UUDD
HDLBP_S944	ITPKB_S204	kinase	UUDD
HDLBP_S944	WNK2_S1818	kinase	UUDD
HDLBP_S944	MASTL_S453	kinase	UUDD
HDLBP_S944	ITPKB_S176	kinase	UUDD
HDLBP_S944	GSK3A_S21	kinase	UUDD
HDLBP_S944	SIK3_S626	kinase	UUDD
HDLBP_S944	NME1_T94	kinase	UUDD
HDLBP_S944	PIKFYVE_S329	kinase	UUDD
HDLBP_S944	PRKAA1_T490	kinase	UUDD
HDLBP_S944	LATS1_S464	kinase	UUDD
HDLBP_S944	MINK1_S778	kinase	UUDD
HDLBP_S944	MAPK14_S2	kinase	UUDD
HDLBP_S944	VRK3_S122	kinase	UUDD
HDLBP_S944	CDK13_S360	kinase	UUDD
HDLBP_S944	MAP4K4_S715	kinase	UUDD
HDLBP_S944	ABL2_S820	kinase	UUDD
HDLBP_S944	WEE1_S165	kinase	UUDD
HDLBP_S944	PNKP_S114	phosphatase	UUDD
HDLBP_S944	MAP3K20_S633	kinase	UUDD
HDLBP_S944	MARK4_S438	kinase	UUDD
HDLBP_S944	PEAK1_S826	kinase	UUDD
HDLBP_S944	ITPKB_S174	kinase	UUDD
HDLBP_S944	MTMR4_S629	phosphatase	UUDD
HDLBP_S944	PRKCE_S329	kinase	UUDD
HDLBP_S944	CSNK1D_S331	kinase	UUDD
HDLBP_S944	CDK13_S317	kinase	UUDD
HDLBP_S944	PKMYT1_T455	kinase	UUDD
HDLBP_S944	MTMR4_S8	phosphatase	UUDD
HDLBP_S944	INPP5D_S243	phosphatase	UUDD
HDLBP_S944	CDK16_S95	kinase	UUDD
HDLBP_S944	MAST2_S900	kinase	UUDD
HDLBP_S944	KSR1_S311	kinase	UUDD
HDLBP_S944	PKM_S127	kinase	UUDD
HDLBP_S944	INPP5F_S1103	phosphatase	UUDD
HDLBP_S944	WEE1_T173	kinase	UUDD
HDLBP_S944	ARAF_S257	kinase	UUDD
HDLBP_S944	SMG1_S3556	kinase	UUDD
HDLBP_S944	PTPN14_S314	phosphatase	UUDD
HDLBP_S944	MAP3K21_S528	kinase	UUDD
HDLBP_S944	LYN_Y508	kinase	UUDD
HDLBP_S944	PAN3_S354	kinase	UUDD
HDLBP_S944	PTPN11_Y580	phosphatase	UUDD
HDLBP_S944	PAK2_T143	kinase	UUDD
HDLBP_S944	PI4KA_S256	kinase	UUDD
HDLBP_S944	PKN1_S916	kinase	UUDD
HDLBP_S944	CDK9_S347	kinase	UUDD
HDLBP_S944	CSNK2B_S209	kinase	UUDD
HDLBP_S944	MTMR14_S415	phosphatase	UUDD
HDLBP_S944	RIOK2_S412	kinase	UUDD
HDLBP_S944	TAOK2_S825	kinase	UUDD
HDLBP_S944	GRK6_S484	kinase	UUDD
HDLBP_S944	SNRK_S518	kinase	UUDD
HDLBP_S944	LATS1_S613	kinase	UUDD
HDLBP_S944	MARK2_S486	kinase	UUDD
HDLBP_S944	PAK2_S2	kinase	UUDD
HDLBP_S944	PGAM1_S14	phosphatase	UUDD
HDLBP_S944	PI4KB_S266	kinase	UUDD
HDLBP_S944	MAP3K2_S164	kinase	UUDD
HDLBP_S944	RPS6KA4_S347	kinase	UUDD
HDLBP_S944	PDPK1_S241	kinase	UUDD
HDLBP_S944	MAP3K8_S141	kinase	UUDD
HDLBP_S944	STK11_S31	kinase	UUDD
HDLBP_S944	ILKAP_S13	phosphatase	UUDD
HDLBP_S944	MAP3K4_S1252	kinase	UUDD
HDLBP_S944	PTPN14_S620	phosphatase	UUDD
HDLBP_S944	SPEG_S453	kinase	UUDD
HDLBP_S944	TGFBR2_S553	kinase	UUDD
HDLBP_S944	PKN3_S548	kinase	UUDD
HDLBP_S944	PKN3_S544	kinase	UUDD
HDLBP_S944	HIPK1_Y352	kinase	UUDD
HDLBP_S944	BAZ1B_S361	kinase	UUDD
HDLBP_S944	PRKD3_S41	kinase	UUDD
HDLBP_S944	PRKAA1_S486	kinase	UUDD
HDLBP_S944	WNK2_S1862	kinase	UUDD
HDLBP_S944	EIF2AK4_S230	kinase	UUDD
HDLBP_S944	TRIM28_S752	kinase	UUDD
HDLBP_S944	PIKFYVE_S299	kinase	UUDD
HDLBP_S944	MAPK14_T180	kinase	UUDD
HDLBP_S944	BRAF_T401	kinase	UUDD
HDLBP_S944	MAPK3_T202	kinase	UDDU
HDLBP_S944	EEF2K_S72	kinase	UDDU
HDLBP_S944	EEF2K_S74	kinase	UDDU
HDLBP_S944	LPIN2_S106	phosphatase	UDDU
HDLBP_S944	TRIO_S2477	kinase	UDDU
HDLBP_S944	BMP2K_S949	kinase	UDDU
HDLBP_S944	PRKD3_S27	kinase	UDDU

## Sheet: Supplementary Table S4B
site1	site2	n_uudd/n_uddu	p-Value	Source	Co-regulation
HDLBP_S944	MAP4K2_S394	14	2.18423e-06	Johnson et al	UUDD
HDLBP_S944	CDK13_S315	13	5.34372e-07	Johnson et al	UUDD
HDLBP_S944	CDK13_S383	13	4.49604e-06	Johnson et al	UUDD
HDLBP_S944	CSNK1D_S382	13	2.94338e-05	Johnson et al	UUDD
HDLBP_S944	GSK3A_S21	11	6.65288e-05	Johnson et al	UUDD
HDLBP_S944	MAPK14_S2	10	0.000328745	Johnson et al	UUDD
HDLBP_S944	CDK13_S360	10	3.77997e-05	Johnson et al	UUDD
HDLBP_S944	MAP4K4_S715	10	1.76886e-05	Johnson et al	UUDD
HDLBP_S944	CSNK1D_S331	9	0.000959697	Johnson et al	UUDD
HDLBP_S944	CDK13_S317	9	2.17493e-07	Johnson et al	UUDD
HDLBP_S944	CDK16_S95	9	6.37838e-05	Johnson et al	UUDD
HDLBP_S944	MAP3K21_S528	8	0.000545377	Johnson et al	UUDD
HDLBP_S944	CDK9_S347	8	0.00193987	Johnson et al	UUDD
HDLBP_S944	TAOK2_S825	8	0.000312666	Johnson et al	UUDD
HDLBP_S944	MAP3K2_S164	7	0.00374628	Johnson et al	UUDD
HDLBP_S944	HIPK1_Y352	7	0.00107916	Johnson et al	UUDD
HDLBP_S944	MAPK14_T180	6.5	4.24564e-05	Johnson et al	UUDD
HDLBP_S944	CSNK1D_S382	13	2.94338e-05	NetworKIN/AKID	UUDD
HDLBP_S944	PRKCI_T564	12	1.17407e-06	NetworKIN/AKID	UUDD
HDLBP_S944	PRKCE_S329	9	4.81234e-05	NetworKIN/AKID	UUDD
HDLBP_S944	CSNK1D_S331	9	0.000959697	NetworKIN/AKID	UUDD
HDLBP_S944	MAPK3_T202	11	0.000971128	Johnson et al	UDDU
HDLBP_S944	EEF2K_S72	10	2.41344e-05	Johnson et al	UDDU
HDLBP_S944	EEF2K_S74	9	0.000141357	Johnson et al	UDDU

## Sheet: Supplementary Table S4C
site1	site2	n_uudd/n_uddu	p-Value	Co-regulation type
HDLBP_S31	SAC3D1_S402	25	2.48481e-05	UUDD
HDLBP_S31	CDC5L_T438	17	0.000104922	UUDD
HDLBP_S31	MARK3_S587	13	0.00155547	UUDD
HDLBP_S31	PAK1_T212	12	0.000591171	UUDD
HDLBP_S31	CDC5L_T404	12	0.00285862	UUDD
HDLBP_S31	HSPB1_S176	11	0.00380956	UUDD
HDLBP_S31	SOS1_S1137	11	0.00139555	UUDD
HDLBP_S31	RECQL4_S251	11	0.000920697	UUDD
HDLBP_S31	DHX9_S321	12	0.00357028	UDDU
HDLBP_S944	BRAF_S729	17	2.52622e-05	UUDD
HDLBP_S944	VPS35_S7	15	1.77883e-06	UUDD
HDLBP_S944	HSPB1_S86	13	4.37466e-06	UUDD
HDLBP_S944	CBX5_S13	11	3.90645e-06	UUDD
HDLBP_S944	WDR59_S821	10	0.000161221	UUDD
HDLBP_S944	TTC4_S51	9	0.00190778	UUDD
HDLBP_S944	HDLBP_S35	9	0.000577283	UUDD
HDLBP_S944	RIOK2_S412	8	0.000151711	UUDD
HDLBP_S944	USP14_S394	8	0.000171939	UUDD
HDLBP_S944	MARK2_S486	7.33333	3.16756e-06	UUDD
HDLBP_S944	UBE4B_S803	7	1.24741e-05	UUDD
HDLBP_S944	SNW1_S33	7	0.000723069	UUDD
HDLBP_S944	FBXO42_S365	7	0.00107916	UUDD
HDLBP_S944	OBSL1_S10	7	0.000423432	UUDD
HDLBP_S944	EIF2AK4_S230	7	0.00643901	UUDD
HDLBP_S944	BRAF_T401	6.5	0.000148093	UUDD
HDLBP_S944	SYNCRIP_S159	7	0.00065178	UDDU

## Sheet: Supplementary Table S4D
site1	site2	n_uudd/n_uddu	p-Value	Co-regulation type
HDLBP_S31	NIFK_T234	31	1.72119e-08	UUDD
HDLBP_S31	STAU2_T488	29	2.17139e-06	UUDD
HDLBP_S31	ANKS1A_T318	26	2.58028e-07	UUDD
HDLBP_S31	SF3A1_S451	26	3.39393e-07	UUDD
HDLBP_S31	RIF1_S2161	25	7.26131e-05	UUDD
HDLBP_S31	CHAF1A_T865	25	6.87455e-07	UUDD
HDLBP_S31	SLAIN2_S467	24	1.76738e-06	UUDD
HDLBP_S31	PRR12_S865	23	2.75498e-06	UUDD
HDLBP_S31	NIFK_T279	23	1.71045e-06	UUDD
HDLBP_S31	KLC2_S445	22	8.133e-05	UUDD
HDLBP_S31	SPATS2L_T498	22	2.15735e-07	UUDD
HDLBP_S31	BOP1_T106	21	3.29666e-06	UUDD
HDLBP_S31	SLAIN2_S462	21	1.32062e-05	UUDD
HDLBP_S31	TMPO_S424	21	1.74601e-06	UUDD
HDLBP_S31	PARD3_S873	20	9.32411e-06	UUDD
HDLBP_S31	HNRNPA3_S14	20	3.75789e-05	UUDD
HDLBP_S31	WIZ_S1517	20	2.0839e-05	UUDD
HDLBP_S31	USP10_S718	20	2.81302e-06	UUDD
HDLBP_S31	SURF6_S206	20	2.54223e-05	UUDD
HDLBP_S31	EML4_S138	20	5.50631e-05	UUDD
HDLBP_S31	REPS1_S162	20	1.39044e-05	UUDD
HDLBP_S31	ZCCHC8_S500	20	1.70423e-05	UUDD
HDLBP_S31	RIF1_T409	20	1.39044e-05	UUDD
HDLBP_S31	RIF1_S2196	19.5	1.24222e-08	UUDD
HDLBP_S31	TRIM32_S335	19	8.40932e-05	UUDD
HDLBP_S31	SEC61B_S19	19	3.77607e-06	UUDD
HDLBP_S31	SRGAP2_S206	19	5.84341e-05	UUDD
HDLBP_S31	ARHGAP35_S1174	19	2.52775e-06	UUDD
HDLBP_S31	SPECC1_S131	18	6.45888e-05	UUDD
HDLBP_S31	SLAIN2_S391	18	4.49597e-05	UUDD
HDLBP_S31	PRRC2A_T609	18	6.32941e-06	UUDD
HDLBP_S31	BAZ1A_T1547	18	6.45888e-05	UUDD
HDLBP_S31	CLINT1_T308	18	0.000130034	UUDD
HDLBP_S31	BAIAP2_S325	18	0.000411084	UUDD
HDLBP_S31	ATAD2_S1243	18	0.000109493	UUDD
HDLBP_S31	MYBBP1A_S1308	18	0.000562105	UUDD
HDLBP_S31	USP4_S244	18	4.49597e-05	UUDD
HDLBP_S31	SRRM2_T2329	18	6.45888e-05	UUDD
HDLBP_S31	LMNB1_T5	18	0.000350646	UUDD
HDLBP_S31	PARD3_S692	18	7.63895e-06	UUDD
HDLBP_S31	AFTPH_T617	18	7.71707e-05	UUDD
HDLBP_S31	NUP214_S1023	17	0.000207122	UUDD
HDLBP_S31	ALYREF_S239	17	0.000146703	UUDD
HDLBP_S31	TACC3_S250	17	0.000172967	UUDD
HDLBP_S31	HUWE1_S2887	17	0.000328106	UUDD
HDLBP_S31	EPB41L2_Y623	17	0.0004471	UUDD
HDLBP_S31	HDGFL2_S490	17	0.000328106	UUDD
HDLBP_S31	MAPT_S519	17	0.0004471	UUDD
HDLBP_S31	ARHGEF12_S1327	17	8.84688e-05	UUDD
HDLBP_S31	TMPO_S351	17	4.27275e-05	UUDD
HDLBP_S31	LUZP1_T958	17	0.000203549	UUDD
HDLBP_S31	NCAPD3_S1329	17	0.000203549	UUDD
HDLBP_S31	CDC5L_T438	17	0.000104922	UUDD
HDLBP_S31	PBRM1_S636	16	0.000276565	UUDD
HDLBP_S31	HNRNPA1_S338	16	0.00136633	UUDD
HDLBP_S31	PXN_S137	16	0.000236763	UUDD
HDLBP_S31	UBAP2L_S453	16	0.00156502	UUDD
HDLBP_S31	MBD1_S399	16	0.000202319	UUDD
HDLBP_S31	UBAP2L_S458	16	0.000375353	UUDD
HDLBP_S31	REPS1_S166	16	0.000276565	UUDD
HDLBP_S31	SETD2_S614	16	0.000505913	UUDD
HDLBP_S31	TANC1_S444	15	5.23863e-05	UUDD
HDLBP_S31	NIFK_S230	15	0.00028727	UUDD
HDLBP_S31	GTF3C1_S1653	15	0.000386695	UUDD
HDLBP_S31	PRRC2A_S2113	15	0.00028727	UUDD
HDLBP_S31	NUP35_T280	15	0.00033359	UUDD
HDLBP_S31	STK4_S320	15	0.000386695	UUDD
HDLBP_S31	ATAD1_S322	15	0.00227797	UUDD
HDLBP_S31	AGAP1_S422	15	8.2799e-05	UUDD
HDLBP_S31	GTF3C2_S901	15	0.00028727	UUDD
HDLBP_S31	POLR1G_S128	15	0.000516937	UUDD
HDLBP_S31	USP36_S582	15	6.11174e-05	UUDD
HDLBP_S31	BTBD9_S599	15	0.00028727	UUDD
HDLBP_S31	ANKLE2_S259	15	0.00033359	UUDD
HDLBP_S31	DYRK1A_S758	15	0.000447479	UUDD
HDLBP_S31	ATAD5_S44	15	0.000686445	UUDD
HDLBP_S31	EHMT2_S246	15	0.000905682	UUDD
HDLBP_S31	NAP1L1_S69	15	0.00154773	UUDD
HDLBP_S31	CCDC86_T65	14	0.000242067	UUDD
HDLBP_S31	SRRM2_S1620	14	0.000605911	UUDD
HDLBP_S31	SF3A3_T475	14	0.000120892	UUDD
HDLBP_S31	NUDC_T108	14	0.000242067	UUDD
HDLBP_S31	MYL12B_S20	14	0.000732401	UUDD
HDLBP_S31	DDX20_S48	14	0.00109264	UUDD
HDLBP_S31	ANKZF1_S675	14	0.000139288	UUDD
HDLBP_S31	TANC1_S448	14	0.000556504	UUDD
HDLBP_S31	SPEN_S1333	14	0.000104773	UUDD
HDLBP_S31	WIPI2_S413	14	0.00423465	UUDD
HDLBP_S31	ZNF574_S717	14	7.83447e-05	UUDD
HDLBP_S31	CIAPIN1_S182	14	0.000957729	UUDD
HDLBP_S31	CAMSAP3_S554	14	0.00233563	UUDD
HDLBP_S31	ANKRD11_S1983	14	0.000104773	UUDD
HDLBP_S31	SUPT6H_S7	14	0.000638945	UUDD
HDLBP_S31	SUPT6H_S12	14	0.000638945	UUDD
HDLBP_S31	MYBBP1A_T1227	14	0.000838181	UUDD
HDLBP_S31	ARHGAP35_S1176	14	0.00263781	UUDD
HDLBP_S31	KMT2B_S1095	14	0.00297507	UUDD
HDLBP_S31	GTSE1_S555	14	0.00335097	UUDD
HDLBP_S31	EPS8_S55	14	0.000638945	UUDD
HDLBP_S31	CHD2_S1789	14	0.000638945	UUDD
HDLBP_S31	LMNA_T3	14	0.000277004	UUDD
HDLBP_S31	CCDC86_S160	14	0.000638945	UUDD
HDLBP_S31	USP10_S370	13.5	4.99301e-06	UUDD
HDLBP_S31	TRIP12_S942	13.5	1.00125e-06	UUDD
HDLBP_S31	DCTN2_T198	13	0.00137413	UUDD
HDLBP_S31	G3BP2_T227	13	0.000308578	UUDD
HDLBP_S31	MPHOSPH8_S319	13	0.00155547	UUDD
HDLBP_S31	TWF1_T349	13	0.000578791	UUDD
HDLBP_S31	GCN1_S786	13	0.00155547	UUDD
HDLBP_S31	RIF1_S402	13	1.52376e-06	UUDD
HDLBP_S31	FGD6_S721	13	0.00223677	UUDD
HDLBP_S31	SNX17_S409	13	0.00251765	UUDD
HDLBP_S31	MAP1A_S2449	13	0.00121214	UUDD
HDLBP_S31	HNRNPA1_S337	13	0.00555481	UUDD
HDLBP_S31	LRCH4_S380	13	0.00137413	UUDD
HDLBP_S31	EPB41L2_S386	13	0.00121214	UUDD
HDLBP_S31	POLR2A_S1966	13	0.00137413	UUDD
HDLBP_S31	ANKLE2_S866	13	0.00137413	UUDD
HDLBP_S31	TNRC6A_S943	13	0.00175818	UUDD
HDLBP_S31	PHC3_S315	13	0.00198448	UUDD
HDLBP_S31	LIN9_S65	13	0.00198448	UUDD
HDLBP_S31	SEPTIN9_S327	13	0.000208394	UUDD
HDLBP_S31	YTHDC2_S1267	13	0.000237841	UUDD
HDLBP_S31	STX18_S189	13	0.000308578	UUDD
HDLBP_S31	PSMD4_S256	13	0.00137413	UUDD
HDLBP_S31	KIAA1671_S1760	13	0.00155547	UUDD
HDLBP_S31	ATXN2L_S391	13	0.00175818	UUDD
HDLBP_S31	RNF2_S41	13	0.00223677	UUDD
HDLBP_S31	STRN_S259	13	0.000182345	UUDD
HDLBP_S31	MTUS1_S1255	13	0.000208394	UUDD
HDLBP_S31	LARP4_T595	13	0.00137413	UUDD
HDLBP_S31	ANKRD27_S634	13	0.00155547	UUDD
HDLBP_S31	MARK3_S587	13	0.00155547	UUDD
HDLBP_S31	ATAD2_S1302	13	0.00198448	UUDD
HDLBP_S31	PAK2_T169	12	4.69156e-08	UUDD
HDLBP_S31	ADD1_S12	12	2.80578e-07	UUDD
HDLBP_S31	PDLIM1_S130	12	0.00826512	UUDD
HDLBP_S31	EPB41L2_S614	12	0.00319679	UUDD
HDLBP_S31	EIF4ENIF1_S5	12	0.000322201	UUDD
HDLBP_S31	PAK1_T212	12	0.000591171	UUDD
HDLBP_S31	HYCC1_S415	12	0.000364689	UUDD
HDLBP_S31	SURF6_S74	12	0.00147067	UUDD
HDLBP_S31	SPATS2L_S159	12	0.00319679	UUDD
HDLBP_S31	NEMF_S748	12	0.000322201	UUDD
HDLBP_S31	EHBP1_T694	12	0.000591171	UUDD
HDLBP_S31	MAP7D1_S834	12	0.00202756	UUDD
HDLBP_S31	RFC1_S312	12	0.0254625	UUDD
HDLBP_S31	ADD1_S600	12	0.00548482	UUDD
HDLBP_S31	RIF1_S1552	12	0.000364689	UUDD
HDLBP_S31	NEMF_S747	12	0.00202756	UUDD
HDLBP_S31	AHDC1_S896	12	0.00227665	UUDD
HDLBP_S31	WRAP53_S26	12	0.00319679	UUDD
HDLBP_S31	ICE1_S960	12	0.00227665	UUDD
HDLBP_S31	FASN_S725	12	0.00227665	UUDD
HDLBP_S31	CHD7_S2533	12	0.00255283	UUDD
HDLBP_S31	CDC5L_T404	12	0.00285862	UUDD
HDLBP_S31	UBA1_S816	12	0.00443622	UUDD
HDLBP_S31	EXOC4_T237	12	3.06617e-05	UUDD
HDLBP_S31	POU2F1_T270	12	0.000465452	UUDD
HDLBP_S31	CCDC86_Y109	12	0.00255283	UUDD
HDLBP_S31	MARCKS_S77	12	0.00319679	UUDD
HDLBP_S31	PNPLA6_S354	12	0.00319679	UUDD
HDLBP_S31	OIP5_S225	12	0.00357028	UUDD
HDLBP_S31	TRA2A_S98	12	0.00608764	UUDD
HDLBP_S31	TRIM25_T91	12	0.000465452	UUDD
HDLBP_S31	RANBP2_S1128	12	0.00319679	UUDD
HDLBP_S31	RANBP2_T779	12	0.00398228	UUDD
HDLBP_S31	C6orf132_S906	12	0.000364689	UUDD
HDLBP_S31	GOLGA2_S37	12	0.00202756	UUDD
HDLBP_S31	PRRC2B_T1463	12	0.00202756	UUDD
HDLBP_S31	DHX38_S1194	12	0.00255283	UUDD
HDLBP_S31	FAM83H_S924	12	0.00255283	UUDD
HDLBP_S31	TRIM32_S339	12	0.00319679	UUDD
HDLBP_S31	ARHGAP35_S1179	11.6667	8.82848e-06	UUDD
HDLBP_S31	PAPOLA_S24	11.5	7.36296e-06	UUDD
HDLBP_S31	YTHDF2_S39	11.5	2.31992e-05	UUDD
HDLBP_S31	NSD3_S561	11.5	1.17561e-05	UUDD
HDLBP_S31	FKBP15_S979	11	3.5104e-05	UUDD
HDLBP_S31	RPS6KB2_S423	11	0.000120328	UUDD
HDLBP_S31	DCTN2_S83	11	0.000725415	UUDD
HDLBP_S31	HSPB1_S176	11	0.00380956	UUDD
HDLBP_S31	CC2D1A_S455	11	5.34793e-05	UUDD
HDLBP_S31	TNKS1BP1_S1103	11	9.86186e-05	UUDD
HDLBP_S31	LEMD3_S27	11	0.000725415	UUDD
HDLBP_S31	RPL24_S86	11	0.00852582	UUDD
HDLBP_S31	EIF3A_S1028	11	0.00139555	UUDD
HDLBP_S31	AHNAK_S1170	11	0.00380956	UUDD
HDLBP_S31	SETX_S1017	11	0.000725415	UUDD
HDLBP_S31	SEPTIN9_T38	11	0.00155061	UUDD
HDLBP_S31	KDM5A_S1111	11	0.00469339	UUDD
HDLBP_S31	EEF2_S279	11	0.000811217	UUDD
HDLBP_S31	CTNND1_S857	11	0.000906146	UUDD
HDLBP_S31	MED16_S326	11	0.00190863	UUDD
HDLBP_S31	SNX17_S336	11	0.00423111	UUDD
HDLBP_S31	THAP12_S141	11	0.00519977	UUDD
HDLBP_S31	TRPS1_S1085	11	0.000811217	UUDD
HDLBP_S31	CLASP2_S368	11	0.00635923	UUDD
HDLBP_S31	FXR2_T411	11	0.00702016	UUDD
HDLBP_S31	TFPT_T207	11	0.0103083	UUDD
HDLBP_S31	MYL12B_T19	11	0.00423111	UUDD
HDLBP_S31	OTUD4_S545	11	0.00469339	UUDD
HDLBP_S31	SNX17_S421	11	5.34793e-05	UUDD
HDLBP_S31	CLASP2_T594	11	0.000647943	UUDD
HDLBP_S31	SETD2_S1207	11	0.000725415	UUDD
HDLBP_S31	PXN_S84	11	0.000811217	UUDD
HDLBP_S31	YTHDC1_S315	11	0.00101107	UUDD
HDLBP_S31	H1-2_T146	11	0.00112692	UUDD
HDLBP_S31	RCC2_S50	11	0.00172118	UUDD
HDLBP_S31	GPATCH8_S1076	11	0.00234028	UUDD
HDLBP_S31	GPATCH8_S650	11	0.00380956	UUDD
HDLBP_S31	ZBTB7A_S525	11	0.00469339	UUDD
HDLBP_S31	MATR3_S747	11	0.00469339	UUDD
HDLBP_S31	DDX3X_S131	11	0.00635923	UUDD
HDLBP_S31	SETD5_S1043	11	0.00702016	UUDD
HDLBP_S31	TRA2A_S96	11	0.0103083	UUDD
HDLBP_S31	SNRPA_S115	11	0.000811217	UUDD
HDLBP_S31	MAP1A_S605	11	0.00380956	UUDD
HDLBP_S31	C17orf49_S36	11	0.00635923	UUDD
HDLBP_S31	LARP1_S546	11	0.00702016	UUDD
HDLBP_S31	LARP4B_S524	11	0.000647943	UUDD
HDLBP_S31	SLC4A7_S1213	11	0.000906146	UUDD
HDLBP_S31	ANKZF1_T674	11	0.00155061	UUDD
HDLBP_S31	PRR12_S1135	11	0.00423111	UUDD
HDLBP_S31	GTF3C1_S1611	11	0.00423111	UUDD
HDLBP_S31	UACA_S1353	11	0.00423111	UUDD
HDLBP_S31	EP300_S1726	11	0.00469339	UUDD
HDLBP_S31	CRACD_S556	11	0.00519977	UUDD
HDLBP_S31	UCK2_S254	11	0.00575378	UUDD
HDLBP_S31	BAZ1B_S204	11	0.00575378	UUDD
HDLBP_S31	STK26_S304	11	0.00575378	UUDD
HDLBP_S31	LARP1_S868	11	0.00575378	UUDD
HDLBP_S31	EIF4G1_S1080	11	0.00702016	UUDD
HDLBP_S31	ZNF687_S1211	11	0.017761	UUDD
HDLBP_S31	DNMT1_S154	10.6667	1.26967e-06	UUDD
HDLBP_S31	TEX10_T29	10.5	5.37431e-05	UUDD
HDLBP_S31	COPA_S402	10.5	0.000144351	UUDD
HDLBP_S31	ABCF1_S22	10.3333	7.46201e-06	UUDD
HDLBP_S31	EZH2_S366	13	0.000271088	UDDU
HDLBP_S31	SGTA_S301	12	0.00826512	UDDU
HDLBP_S31	SMARCA2_S1572	12	0.000364689	UDDU
HDLBP_S31	DHX9_S321	12	0.00357028	UDDU
HDLBP_S31	LUC7L2_S384	12	0.00285862	UDDU
HDLBP_S31	PPP1R9B_S192	11	0.00937993	UDDU
HDLBP_S31	ICE1_S1712	11	0.0148764	UDDU
HDLBP_S31	FOSL2_S19	10	0.0037773	UDDU
HDLBP_S31	MAP4K4_S800	10	0.00777532	UDDU
HDLBP_S31	SIPA1L1_S286	10	0.00175506	UDDU
HDLBP_S944	PA2G4_S2	23	4.93571e-07	UUDD
HDLBP_S944	GTF2F1_S442	23	9.82802e-10	UUDD
HDLBP_S944	UBE2O_S401	22	2.93177e-09	UUDD
HDLBP_S944	MYBBP1A_S1241	22	6.58605e-11	UUDD
HDLBP_S944	SCFD1_S303	21	1.12938e-06	UUDD
HDLBP_S944	NOP14_S96	20	4.76659e-07	UUDD
HDLBP_S944	SRGAP2_S206	19	6.93571e-09	UUDD
HDLBP_S944	CHD8_S2008	18	1.56077e-07	UUDD
HDLBP_S944	SLAIN2_S48	18	1.75201e-06	UUDD
HDLBP_S944	CHD8_S2046	18	1.56077e-07	UUDD
HDLBP_S944	TTF1_S487	17	3.45726e-07	UUDD
HDLBP_S944	AGAP3_S538	17	1.61644e-07	UUDD
HDLBP_S944	CTPS1_S568	17	3.13516e-08	UUDD
HDLBP_S944	EIF3J_T109	17	3.43329e-06	UUDD
HDLBP_S944	NOL8_S660	16	1.87778e-08	UUDD
HDLBP_S944	DNMT1_S1105	16	1.68802e-07	UUDD
HDLBP_S944	SUPT16H_S650	16	1.23374e-06	UUDD
HDLBP_S944	CHAMP1_S145	16	2.95655e-07	UUDD
HDLBP_S944	SLAIN2_S462	16	6.14501e-07	UUDD
HDLBP_S944	VPS35_S7	15	1.77883e-06	UUDD
HDLBP_S944	ZNF217_S407	15	4.10615e-05	UUDD
HDLBP_S944	TPR_S2048	15	6.2245e-08	UUDD
HDLBP_S944	ATXN2_S684	15	1.26873e-07	UUDD
HDLBP_S944	FGD6_S515	15	3.39621e-06	UUDD
HDLBP_S944	ADD1_S355	15	2.74689e-06	UUDD
HDLBP_S944	FXR1_S406	15	4.18542e-06	UUDD
HDLBP_S944	CAMSAP2_S1313	15	7.68939e-06	UUDD
HDLBP_S944	MCM6_S13	15	2.74689e-06	UUDD
HDLBP_S944	CCDC86_S160	15	2.27704e-08	UUDD
HDLBP_S944	PPP1R10_T256	15	2.21429e-06	UUDD
HDLBP_S944	SETD2_T1853	15	6.29724e-06	UUDD
HDLBP_S944	GPS1_S468	14	2.81336e-05	UUDD
HDLBP_S944	MORC2_S730	14	0.000148305	UUDD
HDLBP_S944	MLLT1_S361	14	3.93742e-07	UUDD
HDLBP_S944	AFTPH_S382	14	1.1175e-06	UUDD
HDLBP_S944	ATXN2_S861	14	5.07201e-06	UUDD
HDLBP_S944	SCD_S198	14	5.07201e-06	UUDD
HDLBP_S944	EPB41L1_S578	14	3.35155e-06	UUDD
HDLBP_S944	MAP7D1_S70	14	2.81336e-05	UUDD
HDLBP_S944	TJP2_S130	14	3.35708e-05	UUDD
HDLBP_S944	CTTN_Y421	14	3.99598e-05	UUDD
HDLBP_S944	MAP3K20_S727	14	2.35172e-05	UUDD
HDLBP_S944	SENP6_S336	14	5.51197e-07	UUDD
HDLBP_S944	SENP6_S335	14	5.51197e-07	UUDD
HDLBP_S944	TMF1_S340	14	2.18423e-06	UUDD
HDLBP_S944	KMT2B_S1032	14	4.12992e-06	UUDD
HDLBP_S944	KDM2B_S975	14	5.07201e-06	UUDD
HDLBP_S944	KDM2B_S979	14	5.07201e-06	UUDD
HDLBP_S944	KMT2B_T2083	14	3.35708e-05	UUDD
HDLBP_S944	TCOF1_T1270	13	6.58423e-07	UUDD
HDLBP_S944	CHD8_S2519	13	2.60169e-06	UUDD
HDLBP_S944	CDK13_S315	13	5.34372e-07	UUDD
HDLBP_S944	CDK13_S383	13	4.49604e-06	UUDD
HDLBP_S944	KIF5B_S933	13	6.87316e-05	UUDD
HDLBP_S944	BZW1_S411	13	5.34372e-07	UUDD
HDLBP_S944	LRCH3_S324	13	1.78284e-06	UUDD
HDLBP_S944	HSPB1_S86	13	4.37466e-06	UUDD
HDLBP_S944	MSH6_S227	13	9.48864e-05	UUDD
HDLBP_S944	ARHGEF11_S35	13	1.46964e-06	UUDD
HDLBP_S944	JUNB_S251	13	9.48864e-05	UUDD
HDLBP_S944	APC_S1042	13	5.37029e-06	UUDD
HDLBP_S944	SSRP1_S437	13	6.56968e-06	UUDD
HDLBP_S944	NOL6_S289	13	8.00995e-06	UUDD
HDLBP_S944	NRDC_S96	13	9.73419e-06	UUDD
HDLBP_S944	CDC6_S54	13	1.71488e-05	UUDD
HDLBP_S944	GATAD2B_S134	13	2.46513e-05	UUDD
HDLBP_S944	CSNK1D_S382	13	2.94338e-05	UUDD
HDLBP_S944	PLEKHA7_S907	13	5.82944e-05	UUDD
HDLBP_S944	ADSL_S9	13	0.000129837	UUDD
HDLBP_S944	HSPH1_S809	13	0.000364971	UUDD
HDLBP_S944	CERS2_S349	13	4.32213e-07	UUDD
HDLBP_S944	EPB41L1_S685	13	4.32213e-07	UUDD
HDLBP_S944	EPS8_S815	13	5.34372e-07	UUDD
HDLBP_S944	EPS8_S811	13	9.89825e-07	UUDD
HDLBP_S944	CRYBG1_S103	13	8.00995e-06	UUDD
HDLBP_S944	ATRX_S594	12	7.63758e-05	UUDD
HDLBP_S944	APC_S2093	12	5.2335e-06	UUDD
HDLBP_S944	PATJ_S645	12	0.000122368	UUDD
HDLBP_S944	LMNB1_S404	12	1.0358e-05	UUDD
HDLBP_S944	MAP4_S1151	12	5.51147e-05	UUDD
HDLBP_S944	SRRM2_S1382	12	0.000760965	UUDD
HDLBP_S944	SMC3_S1074	12	7.83261e-07	UUDD
HDLBP_S944	RBM23_S149	12	7.63758e-05	UUDD
HDLBP_S944	MICALL1_S486	12	0.000296136	UUDD
HDLBP_S944	GRB10_S104	12	0.000391299	UUDD
HDLBP_S944	CEP350_S939	12	1.43023e-06	UUDD
HDLBP_S944	SENP3_S212	12	4.38482e-06	UUDD
HDLBP_S944	MPRIP_S224	12	8.76443e-06	UUDD
HDLBP_S944	HNRNPH3_S216	12	1.10827e-05	UUDD
HDLBP_S944	ATRX_S25	12	1.94292e-05	UUDD
HDLBP_S944	CASC3_S45	12	5.51147e-05	UUDD
HDLBP_S944	RPLP2_S105	12	0.000222395	UUDD
HDLBP_S944	TAF6_S672	12	1.10827e-05	UUDD
HDLBP_S944	BUB3_S211	12	1.94292e-05	UUDD
HDLBP_S944	PRKCI_T564	12	1.17407e-06	UUDD
HDLBP_S944	MYBBP1A_S1232	12	1.43023e-06	UUDD
HDLBP_S944	EPB41L1_T79	12	5.2335e-06	UUDD
HDLBP_S944	CEP350_S1648	12	9.13101e-06	UUDD
HDLBP_S944	ABL2_S783	12	1.10827e-05	UUDD
HDLBP_S944	SPECC1L_S870	12	1.10827e-05	UUDD
HDLBP_S944	APC_S2674	12	1.94292e-05	UUDD
HDLBP_S944	ATAD2_S1302	12	1.94292e-05	UUDD
HDLBP_S944	MNX1_S79	12	1.94292e-05	UUDD
HDLBP_S944	AKAP8_S685	12	2.32818e-05	UUDD
HDLBP_S944	CBX8_S265	12	3.9367e-05	UUDD
HDLBP_S944	MED1_S1463	12	6.49609e-05	UUDD
HDLBP_S944	AHCTF1_S2222	12	0.000142537	UUDD
HDLBP_S944	NCOA3_S214	12	0.000192147	UUDD
HDLBP_S944	RPL12_S38	11.5	7.36296e-06	UUDD
HDLBP_S944	MAP7D1_T97	11.5	3.04084e-09	UUDD
HDLBP_S944	MICALL1_S578	11	1.71198e-06	UUDD
HDLBP_S944	FAM83H_S925	11	2.43014e-05	UUDD
HDLBP_S944	RAB11FIP1_S339	11	7.8166e-05	UUDD
HDLBP_S944	HMGCS1_S4	11	7.86992e-06	UUDD
HDLBP_S944	VCL_S288	11	1.29423e-05	UUDD
HDLBP_S944	PPP1R12C_S509	11	0.000124856	UUDD
HDLBP_S944	RNF169_S693	11	0.000393784	UUDD
HDLBP_S944	ZNF318_S40	11	0.000393784	UUDD
HDLBP_S944	LMO7_S751	11	0.000858098	UUDD
HDLBP_S944	KIAA1671_S1800	11	5.6473e-05	UUDD
HDLBP_S944	PDS5A_S1195	11	9.16007e-05	UUDD
HDLBP_S944	ALYREF_S239	11	0.000107075	UUDD
HDLBP_S944	BRCA1_S1542	11	0.000124856	UUDD
HDLBP_S944	LYST_S2124	11	0.000145245	UUDD
HDLBP_S944	SLC1A5_S535	11	0.000393784	UUDD
HDLBP_S944	KIF22_S412	11	4.67379e-06	UUDD
HDLBP_S944	RBBP6_S1052	11	5.57575e-06	UUDD
HDLBP_S944	TRIM32_S339	11	7.86992e-06	UUDD
HDLBP_S944	CLASP2_S368	11	7.86992e-06	UUDD
HDLBP_S944	PHF2_S705	11	1.78149e-05	UUDD
HDLBP_S944	SSRP1_S671	11	2.82912e-05	UUDD
HDLBP_S944	ATRX_S26	11	4.03529e-05	UUDD
HDLBP_S944	SIK3_S626	11	0.000107075	UUDD
HDLBP_S944	AGPS_S65	11	0.000514226	UUDD
HDLBP_S944	TJP2_S966	11	7.8166e-05	UUDD
HDLBP_S944	ABI2_S233	11	3.25538e-06	UUDD
HDLBP_S944	TASOR_S633	11	3.90645e-06	UUDD
HDLBP_S944	RPS2_T293	11	3.90645e-06	UUDD
HDLBP_S944	CERS2_S348	11	3.90645e-06	UUDD
HDLBP_S944	KMT2A_S2391	11	5.57575e-06	UUDD
HDLBP_S944	ALDOA_T9	11	7.86992e-06	UUDD
HDLBP_S944	ARHGEF2_S122	11	1.09921e-05	UUDD
HDLBP_S944	PABPN1_S95	11	3.39627e-05	UUDD
HDLBP_S944	BTBD9_S599	11	4.03529e-05	UUDD
HDLBP_S944	YTHDC2_S1263	11	4.78052e-05	UUDD
HDLBP_S944	OIP5_S225	11	5.6473e-05	UUDD
HDLBP_S944	DGCR8_S275	11	5.6473e-05	UUDD
HDLBP_S944	CTNNA1_T658	11	0.000260068	UUDD
HDLBP_S944	CAMSAP3_S368	11	0.000343609	UUDD
HDLBP_S944	NBN_S343	11	0.000514226	UUDD
HDLBP_S944	SETD2_S614	10.5	8.57557e-10	UUDD
HDLBP_S944	GPATCH4_S128	10.5	5.22765e-09	UUDD
HDLBP_S944	RSL1D1_S361	10	0.000256144	UUDD
HDLBP_S944	ATRX_S1527	10	0.00207472	UUDD
HDLBP_S944	KRR1_S3	10	1.5794e-06	UUDD
HDLBP_S944	PYCR2_S304	10	0.000114276	UUDD
HDLBP_S944	DNAJC1_S479	10	3.29545e-07	UUDD
HDLBP_S944	FKBP15_S956	10	2.58211e-06	UUDD
HDLBP_S944	HNRNPM_S618	10	0.000922353	UUDD
HDLBP_S944	MINK1_S778	10	4.37059e-05	UUDD
HDLBP_S944	MAPK14_S2	10	0.000328745	UUDD
HDLBP_S944	SETD2_S1207	10	1.28355e-05	UUDD
HDLBP_S944	KDM5A_S1666	10	1.28355e-05	UUDD
HDLBP_S944	VRK3_S122	10	1.28355e-05	UUDD
HDLBP_S944	NOL8_S304	10	1.28355e-05	UUDD
HDLBP_S944	EEF2_S279	10	1.50873e-05	UUDD
HDLBP_S944	RIF1_S1552	10	1.50873e-05	UUDD
HDLBP_S944	HEATR1_S516	10	1.76886e-05	UUDD
HDLBP_S944	KMT2B_S2348	10	2.80909e-05	UUDD
HDLBP_S944	CDK13_S360	10	3.77997e-05	UUDD
HDLBP_S944	TRIM56_T418	10	3.77997e-05	UUDD
HDLBP_S944	WDR59_S821	10	0.000161221	UUDD
HDLBP_S944	FGD6_S721	10	0.000248918	UUDD
HDLBP_S944	AKAP12_S1395	10	0.000491105	UUDD
HDLBP_S944	XRN2_S678	10	0.000491105	UUDD
HDLBP_S944	BCOR_S423	10	0.000635442	UUDD
HDLBP_S944	ZNF318_S1856	10	4.37059e-05	UUDD
HDLBP_S944	MBD2_S407	10	0.000186779	UUDD
HDLBP_S944	DCAF8_S99	10	0.000215872	UUDD
HDLBP_S944	PXN_S137	10	0.000248918	UUDD
HDLBP_S944	XRCC1_T488	10	9.21522e-06	UUDD
HDLBP_S944	SLC9A1_S788	10	1.08907e-05	UUDD
HDLBP_S944	CIC_S1345	10	1.28355e-05	UUDD
HDLBP_S944	ESPL1_S1508	10	1.50873e-05	UUDD
HDLBP_S944	ITSN2_S210	10	1.76886e-05	UUDD
HDLBP_S944	MAP4K4_S715	10	1.76886e-05	UUDD
HDLBP_S944	PBRM1_S498	10	1.76886e-05	UUDD
HDLBP_S944	SRP68_S22	10	1.76886e-05	UUDD
HDLBP_S944	TASOR_S1552	10	2.06867e-05	UUDD
HDLBP_S944	HIC2_S197	10	2.06867e-05	UUDD
HDLBP_S944	GORASP2_S449	10	2.41344e-05	UUDD
HDLBP_S944	GON4L_S1268	10	2.41344e-05	UUDD
HDLBP_S944	PHF2_S459	10	2.80909e-05	UUDD
HDLBP_S944	PCNX3_S1909	10	2.80909e-05	UUDD
HDLBP_S944	CASKIN2_S697	10	3.26217e-05	UUDD
HDLBP_S944	NSUN4_S206	10	4.37059e-05	UUDD
HDLBP_S944	CHD1_S90	10	5.04299e-05	UUDD
HDLBP_S944	GTF3C1_S1611	10	8.72441e-05	UUDD
HDLBP_S944	ZNF318_S464	10	8.72441e-05	UUDD
HDLBP_S944	PRRC2B_S1231	10	0.000119223	UUDD
HDLBP_S944	TCEA1_S57	10	0.000119223	UUDD
HDLBP_S944	KMT2B_S1095	10	0.000130148	UUDD
HDLBP_S944	BAZ2A_S1770	10	0.000138817	UUDD
HDLBP_S944	CRACDL_S113	10	0.000161221	UUDD
HDLBP_S944	BTBD9_S598	10	0.000161221	UUDD
HDLBP_S944	KMT2B_S632	10	0.000161221	UUDD
HDLBP_S944	MBD1_S399	10	0.000215872	UUDD
HDLBP_S944	MAP1A_T616	10	0.000215872	UUDD
HDLBP_S944	ABL2_S820	10	0.000215872	UUDD
HDLBP_S944	ZNF217_S662	10	0.00037658	UUDD
HDLBP_S944	LEMD3_S141	10	0.00037658	UUDD
HDLBP_S944	SRGAP2_S994	10	0.000430482	UUDD
HDLBP_S944	PNKP_S114	10	0.000430482	UUDD
HDLBP_S944	RAI14_S667	10	0.000559166	UUDD
HDLBP_S944	BABAM1_S29	10	0.000559166	UUDD
HDLBP_S944	MRTFB_S66	10	0.00104066	UUDD
HDLBP_S944	MAGED2_S265	10	0.00147983	UUDD
HDLBP_S944	FARP1_T24	10	0.00231515	UUDD
HDLBP_S944	HNRNPM_S701	9.5	1.43743e-06	UUDD
HDLBP_S944	OTUD4_S1006	9.5	1.71578e-07	UUDD
HDLBP_S944	ARHGEF11_S251	9.5	4.76726e-06	UUDD
HDLBP_S944	FAM83H_S647	9.5	5.14098e-07	UUDD
HDLBP_S944	TOMM20_S138	9	5.70823e-06	UUDD
HDLBP_S944	PRRC2B_S416	9	2.55229e-09	UUDD
HDLBP_S944	AKAP17A_S537	9	1.10838e-05	UUDD
HDLBP_S944	MAP3K20_S633	9	0.000231639	UUDD
HDLBP_S944	DGCR8_S95	9	0.00236762	UUDD
HDLBP_S944	CHAMP1_S416	9	2.24496e-06	UUDD
HDLBP_S944	LARP1_S327	9	5.54642e-05	UUDD
HDLBP_S944	MAP7_S315	9	0.000585378	UUDD
HDLBP_S944	PATJ_S522	9	0.000752451	UUDD
HDLBP_S944	ZHX1_S648	9	2.17493e-07	UUDD
HDLBP_S944	ACIN1_T682	9	8.30621e-07	UUDD
HDLBP_S944	NKAPD1_S125	9	3.59783e-05	UUDD
HDLBP_S944	SIPA1L3_S1534	9	6.37838e-05	UUDD
HDLBP_S944	YTHDC1_T148	9	6.37838e-05	UUDD
HDLBP_S944	MAP1B_S1276	9	7.31946e-05	UUDD
HDLBP_S944	TJP2_S702	9	0.000301071	UUDD
HDLBP_S944	CDYL_S216	9	0.000329827	UUDD
HDLBP_S944	TPR_S2037	9	0.000514736	UUDD
HDLBP_S944	DICER1_S1160	9	0.000959697	UUDD
HDLBP_S944	TTC4_S51	9	0.00190778	UUDD
HDLBP_S944	VIRMA_S133	9	0.000109265	UUDD
HDLBP_S944	ANAPC2_S470	9	0.000301071	UUDD
HDLBP_S944	CSNK1D_S331	9	0.000959697	UUDD
HDLBP_S944	CDK13_S317	9	2.17493e-07	UUDD
HDLBP_S944	CTTNBP2NL_S481	9	1.7614e-06	UUDD
HDLBP_S944	DDX21_S751	9	3.09966e-05	UUDD
HDLBP_S944	NXF1_S62	9	3.59783e-05	UUDD
HDLBP_S944	CHORDC1_S110	9	3.59783e-05	UUDD
HDLBP_S944	MED4_S32	9	3.59783e-05	UUDD
HDLBP_S944	PRR11_S344	9	4.1659e-05	UUDD
HDLBP_S944	ATAD5_S614	9	4.1659e-05	UUDD
HDLBP_S944	SRRM2_S937	9	4.1659e-05	UUDD
HDLBP_S944	AFTPH_S151	9	4.1659e-05	UUDD
HDLBP_S944	FARSA_S193	9	4.81234e-05	UUDD
HDLBP_S944	BLTP3A_S1106	9	4.81234e-05	UUDD
HDLBP_S944	EXOC4_S468	9	5.54642e-05	UUDD
HDLBP_S944	FTO_S256	9	5.54642e-05	UUDD
HDLBP_S944	RBMX_S116	9	5.54642e-05	UUDD
HDLBP_S944	LARP1_T845	9	6.37838e-05	UUDD
HDLBP_S944	ZFC3H1_S15	9	7.31946e-05	UUDD
HDLBP_S944	ZFP91_S101	9	8.38196e-05	UUDD
HDLBP_S944	HADHA_S756	9	9.57938e-05	UUDD
HDLBP_S944	NOL6_S283	9	9.57938e-05	UUDD
HDLBP_S944	SLBP_T171	9	0.000124394	UUDD
HDLBP_S944	FLNA_T2336	9	0.000124394	UUDD
HDLBP_S944	HP1BP3_S156	9	0.00022703	UUDD
HDLBP_S944	LRCH3_S516	9	0.000261766	UUDD
HDLBP_S944	PBRM1_S948	9	0.000293627	UUDD
HDLBP_S944	RPRD2_T484	9	0.000301071	UUDD
HDLBP_S944	ZFC3H1_S805	9	0.000329827	UUDD
HDLBP_S944	NUP214_S666	9	0.000329827	UUDD
HDLBP_S944	ZFP91_S103	9	0.000345448	UUDD
HDLBP_S944	CHCHD3_S58	9	0.000345448	UUDD
HDLBP_S944	PKM_S127	9	0.000451659	UUDD
HDLBP_S944	CEP170B_S1545	9	0.000451659	UUDD
HDLBP_S944	EHBP1_T694	9	0.000514736	UUDD
HDLBP_S944	NUP35_T280	9	0.000514736	UUDD
HDLBP_S944	HDLBP_S35	9	0.000577283	UUDD
HDLBP_S944	PRPF38B_S320	9	0.000585378	UUDD
HDLBP_S944	MECP2_S423	9	0.000664343	UUDD
HDLBP_S944	MVP_S445	9	0.000664343	UUDD
HDLBP_S944	KNOP1_T308	9	0.000664343	UUDD
HDLBP_S944	TNRC6B_S1816	9	0.000850585	UUDD
HDLBP_S944	EDC4_S723	9	0.00190778	UUDD
HDLBP_S944	PKP4_S314	9	0.00436969	UUDD
HDLBP_S944	KLC2_S610	9	0.0109524	UUDD
HDLBP_S944	RBM34_S28	8.5	1.68723e-05	UUDD
HDLBP_S944	U2SURP_S67	8.5	9.75043e-05	UUDD
HDLBP_S944	ADD3_S677	8.5	0.000198538	UUDD
HDLBP_S944	TCP1_S544	8.5	7.15573e-06	UUDD
HDLBP_S944	CLASP2_S370	8.5	8.11187e-05	UUDD
HDLBP_S944	ARAF_S257	8.5	2.8714e-06	UUDD
HDLBP_S944	TASOR_S927	8.5	7.15573e-06	UUDD
HDLBP_S944	HSPA4_S76	8.5	7.15573e-06	UUDD
HDLBP_S944	AKAP12_S612	8.5	1.36824e-05	UUDD
HDLBP_S944	OSBPL8_S808	8.5	1.68723e-05	UUDD
HDLBP_S944	FAM83H_S914	8.5	2.54196e-05	UUDD
HDLBP_S944	COPA_S173	8.33333	9.52165e-06	UUDD
HDLBP_S944	DNAJA1_S335	8	1.30765e-08	UUDD
HDLBP_S944	ASPSCR1_S502	8	7.56844e-06	UUDD
HDLBP_S944	MAP3K21_S528	8	0.000545377	UUDD
HDLBP_S944	MPDZ_S483	8	0.00155665	UUDD
HDLBP_S944	EPB41L1_S75	8	0.00360834	UUDD
HDLBP_S944	PTPN11_Y580	8	0.000674254	UUDD
HDLBP_S944	EIF5_S389	8	6.06812e-06	UUDD
HDLBP_S944	PAK2_T143	8	9.40602e-06	UUDD
HDLBP_S944	PPP1R12A_S473	8	0.000171939	UUDD
HDLBP_S944	FOSL2_S120	8	0.000171939	UUDD
HDLBP_S944	NUMA1_S77	8	0.000194488	UUDD
HDLBP_S944	SHROOM3_S970	8	0.000278401	UUDD
HDLBP_S944	PI4KA_S256	8	0.0013907	UUDD
HDLBP_S944	AHNAK_S5589	8	0.00240095	UUDD
HDLBP_S944	TJP1_S1111	8	0.00266455	UUDD
HDLBP_S944	PDLIM2_S197	8	0.00295244	UUDD
HDLBP_S944	NAGK_S76	8	2.65175e-05	UUDD
HDLBP_S944	SETX_S1019	8	0.000194488	UUDD
HDLBP_S944	MAP1A_S526	8	0.000312666	UUDD
HDLBP_S944	TWF1_T349	8	0.000606828	UUDD
HDLBP_S944	ARHGEF2_S941	8	0.00173926	UUDD
HDLBP_S944	CDK9_S347	8	0.00193987	UUDD
HDLBP_S944	MICALL2_S143	8	0.00215993	UUDD
HDLBP_S944	DDX39A_T171	8	0.00360834	UUDD
HDLBP_S944	PCBP1_S173	8	0.0126593	UUDD
HDLBP_S944	RNF169_S247	8	6.94138e-07	UUDD
HDLBP_S944	RBM26_S616	8	3.85752e-06	UUDD
HDLBP_S944	CSNK2B_S209	8	9.97419e-05	UUDD
HDLBP_S944	SEMA4C_S760	8	0.000117403	UUDD
HDLBP_S944	GPS1_S240	8	0.000117403	UUDD
HDLBP_S944	EHBP1_S787	8	0.000117403	UUDD
HDLBP_S944	HUWE1_S649	8	0.000117403	UUDD
HDLBP_S944	MAK16_S232	8	0.000133596	UUDD
HDLBP_S944	WIZ_S1025	8	0.000133596	UUDD
HDLBP_S944	DIDO1_S862	8	0.000151711	UUDD
HDLBP_S944	CPSF3_S659	8	0.000151711	UUDD
HDLBP_S944	KIF14_S1292	8	0.000151711	UUDD
HDLBP_S944	GPATCH8_S650	8	0.000171939	UUDD
HDLBP_S944	RRP8_S126	8	0.000171939	UUDD
HDLBP_S944	MCM7_S314	8	0.000171939	UUDD
HDLBP_S944	RBM14_S220	8	0.000194488	UUDD
HDLBP_S944	ZNF592_S142	8	0.000194488	UUDD
HDLBP_S944	CTNNA1_T645	8	0.000219584	UUDD
HDLBP_S944	TOP2A_S1476	8	0.000219584	UUDD
HDLBP_S944	CTNND1_T201	8	0.000247467	UUDD
HDLBP_S944	PACSIN3_S341	8	0.000278401	UUDD
HDLBP_S944	TAOK2_S825	8	0.000312666	UUDD
HDLBP_S944	PACSIN3_S276	8	0.000312666	UUDD
HDLBP_S944	USP39_S46	8	0.000350564	UUDD
HDLBP_S944	TFRC_S34	8	0.000350564	UUDD
HDLBP_S944	SEC16A_S2081	8	0.000350564	UUDD
HDLBP_S944	UCK2_T246	8	0.000392423	UUDD
HDLBP_S944	SSR3_S11	8	0.000392423	UUDD
HDLBP_S944	MAP1B_S1792	8	0.000392423	UUDD
HDLBP_S944	MPRIP_S891	8	0.000606828	UUDD
HDLBP_S944	HNRNPM_S468	8	0.000674254	UUDD
HDLBP_S944	DAXX_S688	8	0.000674254	UUDD
HDLBP_S944	AFAP1_S665	8	0.000748145	UUDD
HDLBP_S944	BRCA1_S1460	8	0.000869094	UUDD
HDLBP_S944	APC_S2129	8	0.000980412	UUDD
HDLBP_S944	ZNF800_S317	8	0.00124013	UUDD
HDLBP_S944	ACTB_S323	8	0.00155665	UUDD
HDLBP_S944	NFIB_S265	8	0.00295244	UUDD
HDLBP_S944	EPB41L2_Y623	8	0.00529756	UUDD
HDLBP_S944	ARHGAP35_Y1105	8	0.00986815	UUDD
HDLBP_S944	RNF20_S136	7.66667	1.34231e-07	UUDD
HDLBP_S944	LARP1_S521	7.5	5.03646e-08	UUDD
HDLBP_S944	CTNND1_S230	7.5	0.00116281	UUDD
HDLBP_S944	TMX2_S288	7.5	7.51924e-05	UUDD
HDLBP_S944	ANKZF1_T607	7.5	1.59869e-05	UUDD
HDLBP_S944	CTNNA1_S652	7.5	2.39864e-05	UUDD
HDLBP_S944	GTPBP1_S25	7.5	6.26102e-05	UUDD
HDLBP_S944	CD2AP_S458	7.5	0.000407447	UUDD
HDLBP_S944	EP400_S1732	7.5	1.59869e-05	UUDD
HDLBP_S944	SPEN_S1222	7.5	0.000407447	UUDD
HDLBP_S944	MARK2_S486	7.33333	3.16756e-06	UUDD
HDLBP_S944	PAK2_S2	7.33333	1.10427e-05	UUDD
HDLBP_S944	PGAM1_S14	7.33333	4.09719e-06	UUDD
HDLBP_S944	SURF6_S138	7.33333	6.79636e-05	UUDD
HDLBP_S944	SF3B1_T244	7.33333	2.58133e-07	UUDD
HDLBP_S944	NMT1_S47	7.25	8.31605e-07	UUDD
HDLBP_S944	EIF3H_S183	7	5.03011e-07	UUDD
HDLBP_S944	STAT3_Y705	7	0.0017272	UUDD
HDLBP_S944	KIAA1671_S1019	7	8.12702e-06	UUDD
HDLBP_S944	RANBP2_S1613	7	1.0088e-05	UUDD
HDLBP_S944	DSP_S2825	7	0.00143309	UUDD
HDLBP_S944	DSG2_S680	7	0.00225742	UUDD
HDLBP_S944	CHAF1B_S458	7	0.0044587	UUDD
HDLBP_S944	NAP1L4_S7	7	2.89029e-05	UUDD
HDLBP_S944	ANKS1A_T318	7	4.99592e-05	UUDD
HDLBP_S944	MCM4_S326	7	0.000122603	UUDD
HDLBP_S944	SNW1_S33	7	0.000723069	UUDD
HDLBP_S944	EPB41L1_S546	7	0.00124864	UUDD
HDLBP_S944	LARP4B_S731	7	0.00537358	UUDD
HDLBP_S944	ZBTB7A_S549	7	0.0116372	UUDD
HDLBP_S944	ANKRD17_S2401	7	1.16505e-06	UUDD
HDLBP_S944	PBRM1_S636	7	8.12702e-06	UUDD
HDLBP_S944	AHCTF1_S1898	7	1.0088e-05	UUDD
HDLBP_S944	MATR3_S211	7	1.5367e-05	UUDD
HDLBP_S944	U2SURP_S485	7	3.41699e-05	UUDD
HDLBP_S944	SNIP1_S52	7	0.000145505	UUDD
HDLBP_S944	LAMTOR1_S42	7	0.000423432	UUDD
HDLBP_S944	SRRM2_S838	7	0.000472832	UUDD
HDLBP_S944	SCAF4_S1004	7	0.000472832	UUDD
HDLBP_S944	ZBTB7A_S341	7	0.000527092	UUDD
HDLBP_S944	ORC2_T116	7	0.000586602	UUDD
HDLBP_S944	TRMT1L_S612	7	0.00065178	UUDD
HDLBP_S944	EHBP1_S432	7	0.00157607	UUDD
HDLBP_S944	GTF3C2_S893	7	0.00317706	UUDD
HDLBP_S944	EIF3A_S882	7	0.00345163	UUDD
HDLBP_S944	REXO4_S15	7	0.0044587	UUDD
HDLBP_S944	TANK_S129	7	0.00537358	UUDD
HDLBP_S944	HNRNPA1_S364	7	0.000103031	UUDD
HDLBP_S944	ILKAP_S13	7	0.000281409	UUDD
HDLBP_S944	DYNC1LI1_S405	7	0.000378523	UUDD
HDLBP_S944	PCNX3_T370	7	0.000378523	UUDD
HDLBP_S944	HNRNPM_S365	7	0.000527092	UUDD
HDLBP_S944	PHAX_S14	7	0.000586602	UUDD
HDLBP_S944	CEP170B_S1179	7	0.00489843	UUDD
HDLBP_S944	RBMX2_S186	7	0.00767369	UUDD
HDLBP_S944	SPEN_S2481	7	2.81243e-05	UUDD
HDLBP_S944	AGAP1_S521	7	3.41699e-05	UUDD
HDLBP_S944	SPEN_S1382	7	4.99592e-05	UUDD
HDLBP_S944	HUWE1_S2365	7	6.01311e-05	UUDD
HDLBP_S944	FAM83H_S881	7	6.01311e-05	UUDD
HDLBP_S944	RBM27_T447	7	0.000145505	UUDD
HDLBP_S944	QARS1_S70	7	0.000337759	UUDD
HDLBP_S944	ZNF592_S146	7	0.000337759	UUDD
HDLBP_S944	NOL8_S298	7	0.000378523	UUDD
HDLBP_S944	HNRNPA2B1_S231	7	0.000378523	UUDD
HDLBP_S944	CGGBP1_S164	7	0.000423432	UUDD
HDLBP_S944	PPP2R5D_S598	7	0.000423432	UUDD
HDLBP_S944	ZNF592_S331	7	0.000423432	UUDD
HDLBP_S944	NOL8_T302	7	0.000423432	UUDD
HDLBP_S944	NEDD4L_S464	7	0.000472832	UUDD
HDLBP_S944	SAFB_S443	7	0.000472832	UUDD
HDLBP_S944	RBM33_S739	7	0.000527092	UUDD
HDLBP_S944	LPP_T333	7	0.000527092	UUDD
HDLBP_S944	PAXBP1_S295	7	0.000586602	UUDD
HDLBP_S944	GGCX_S7	7	0.000586602	UUDD
HDLBP_S944	MACC1_S74	7	0.00065178	UUDD
HDLBP_S944	PWWP2A_S119	7	0.00065178	UUDD
HDLBP_S944	CRACDL_S490	7	0.00065178	UUDD
HDLBP_S944	HSPA4_S415	7	0.000723069	UUDD
HDLBP_S944	SPEN_S1261	7	0.000723069	UUDD
HDLBP_S944	ZFHX3_S3672	7	0.000723069	UUDD
HDLBP_S944	CCDC86_S217	7	0.000723069	UUDD
HDLBP_S944	RPRD2_T732	7	0.000800938	UUDD
HDLBP_S944	H1-3_S37	7	0.000885886	UUDD
HDLBP_S944	FLYWCH1_S503	7	0.000885886	UUDD
HDLBP_S944	LARP1_S868	7	0.000885886	UUDD
HDLBP_S944	AHNAK_S539	7	0.000885886	UUDD
HDLBP_S944	UBE2T_S184	7	0.000978441	UUDD
HDLBP_S944	SPTBN1_S2316	7	0.00107916	UUDD
HDLBP_S944	CHD1_S215	7	0.00143642	UUDD
HDLBP_S944	BAZ1B_S361	7	0.00206704	UUDD
HDLBP_S944	MICALL1_T467	7	0.00268365	UUDD
HDLBP_S944	CDC27_S426	7	0.0033314	UUDD
HDLBP_S944	RPL13_S106	7	0.0033314	UUDD
HDLBP_S944	ERBIN_S1133	7	0.00367716	UUDD
HDLBP_S944	EIF4ENIF1_S74	7	0.00367716	UUDD
HDLBP_S944	VIM_S51	7	0.00374628	UUDD
HDLBP_S944	ZNF687_S251	7	0.00405228	UUDD
HDLBP_S944	ANXA1_S37	7	0.00405228	UUDD
HDLBP_S944	SNX3_S72	7	0.00489843	UUDD
HDLBP_S944	PPL_S14	7	0.00537358	UUDD
HDLBP_S944	PPP6R1_S759	7	0.00588634	UUDD
HDLBP_S944	BCLAF1_T840	7	0.00588634	UUDD
HDLBP_S944	CC2D1A_T120	7	0.00643901	UUDD
HDLBP_S944	ACBD3_S43	7	0.00703397	UUDD
HDLBP_S944	PDLIM1_S130	7	0.00988764	UUDD
HDLBP_S944	EPS8_S685	7	0.0116372	UUDD
HDLBP_S944	EIF4B_S498	6.75	9.33909e-09	UUDD
HDLBP_S944	SPEN_S727	6.66667	2.87168e-06	UUDD
HDLBP_S944	ZNF800_S336	6.66667	7.76557e-06	UUDD
HDLBP_S944	TRIM28_S752	6.66667	1.28536e-07	UUDD
HDLBP_S944	PUM2_S587	6.66667	4.26439e-07	UUDD
HDLBP_S944	EPS15L1_S229	6.5	1.0268e-07	UUDD
HDLBP_S944	CHAF1B_S429	6.5	7.10648e-07	UUDD
HDLBP_S944	ARGLU1_S77	6.5	0.00045191	UUDD
HDLBP_S944	TRIM32_S335	6.5	0.000105176	UUDD
HDLBP_S944	ADRM1_T217	6.5	0.000175007	UUDD
HDLBP_S944	PTGES3_S85	6.5	3.50751e-05	UUDD
HDLBP_S944	RIF1_T409	6.5	4.24564e-05	UUDD
HDLBP_S944	SPEN_S623	6.5	8.82588e-05	UUDD
HDLBP_S944	ARHGEF11_S271	6.5	8.82588e-05	UUDD
HDLBP_S944	SNRPA1_S197	6.5	0.000242485	UUDD
HDLBP_S944	SRRM2_S2426	6.5	0.00045191	UUDD
HDLBP_S944	HOMER3_S159	6.5	7.38446e-05	UUDD
HDLBP_S944	MAPK14_T180	6.5	4.24564e-05	UUDD
HDLBP_S944	GART_S796	6.5	1.03389e-05	UUDD
HDLBP_S944	USP4_S675	6.5	2.88782e-05	UUDD
HDLBP_S944	EPRS1_S1000	6.5	7.38446e-05	UUDD
HDLBP_S944	EIF5_S390	6.5	7.38446e-05	UUDD
HDLBP_S944	SF3B1_T426	6.5	8.82588e-05	UUDD
HDLBP_S944	ZNF318_S527	6.5	0.00045191	UUDD
HDLBP_S944	AHNAK_S5077	18	2.60657e-07	UDDU
HDLBP_S944	ABCF1_S140	17	2.22746e-06	UDDU
HDLBP_S944	PHACTR4_T358	15	3.39621e-06	UDDU
HDLBP_S944	GPRC5A_S301	13	8.08488e-05	UDDU
HDLBP_S944	LUC7L2_S384	12	1.73671e-06	UDDU
HDLBP_S944	MAPK3_T202	11	0.000971128	UDDU
HDLBP_S944	SEPTIN9_S332	11	7.86992e-06	UDDU
HDLBP_S944	SIPA1L1_S1181	10	0.000286374	UDDU
HDLBP_S944	EPB41L2_S598	10	0.000491105	UDDU
HDLBP_S944	ALKBH5_S371	10	0.000491105	UDDU
HDLBP_S944	NUP214_T439	10	2.80909e-05	UDDU
HDLBP_S944	WIPI2_S413	10	0.00019037	UDDU
HDLBP_S944	SRRM2_S1099	10	0.000922353	UDDU
HDLBP_S944	BUD13_S172	9	5.54642e-05	UDDU
HDLBP_S944	NMT2_S66	9	6.37838e-05	UDDU
HDLBP_S944	TPX2_S121	9	0.000301071	UDDU
HDLBP_S944	ATRX_S788	9	0.000345448	UDDU
HDLBP_S944	MSH6_S252	9	0.0017085	UDDU
HDLBP_S944	GRSF1_S335	8	0.000133596	UDDU
HDLBP_S944	NMT2_S68	8	0.000219584	UDDU
HDLBP_S944	NMT2_S70	8	0.000219584	UDDU
HDLBP_S944	ATAD2_S337	8	0.00360834	UDDU
HDLBP_S944	ACBD5_S215	8	0.000133596	UDDU
HDLBP_S944	VDAC1_T107	8	0.000312666	UDDU
HDLBP_S944	SRRM2_S1972	7.5	8.47772e-06	UDDU
HDLBP_S944	SRSF10_S129	7	0.000472832	UDDU
HDLBP_S944	RBMX_S337	7	0.000885886	UDDU
HDLBP_S944	LIMCH1_S303	7	0.00588634	UDDU
HDLBP_S944	TCF12_T313	7	0.000472832	UDDU
HDLBP_S944	BMP2K_S949	7	0.000527092	UDDU
HDLBP_S944	SYNCRIP_S159	7	0.00065178	UDDU
HDLBP_S944	ZNF318_S1971	7	0.00537358	UDDU
HDLBP_S944	EPB41_S555	7	0.00909781	UDDU
HDLBP_S944	RECQL5_S488	6.5	4.24564e-05	UDDU
HDLBP_S944	AFF4_S487	6.5	0.000175007	UDDU
