# Supplementary material for: Phosphoproteomic Landscape of HDLBP: Insights into Function and Disease Associations
Source: Int J Mol Sci. 2026 Feb 25;27(5):2147. doi: 10.3390/ijms27052147 (PMC12984401; doi:10.3390/ijms27052147)
Supplement: Supplementary file 1 [file ijms-27-02147-s001.zip › Supplementary material S5.xlsx]

## Sheet: Content
Supplementary file 5
Article title	“Phosphoproteomic Landscape of HDLBP: Insights into Function and Disease Associations”
File contents	Gene enrichment analysis

## Sheet: S31_UUDD
Enrichment FDR	nGenes	Pathway Genes	Fold Enrichment	Pathway	URL	Genes
1.23289e-19	169	4206	2.08475	GO:0006996 organelle organization	http://amigo.geneontology.org/amigo/term/GO:0006996	USP36 HUWE1 SAE1 TACC3 WAPL ATG2B NUP133 KDM5A MARK3 CAMSAP3 EPB41L2 RIF1 PDS5B SSH1 MAPRE3 ADD1 OIP5 PDLIM1 RAD51C SUPT6H SLAIN2 CRACD CUL9 CCDC88A EHBP1 MAP7D1 KDM4B CDC42EP1 SPECC1 MAP7D3 NECTIN2 CAMSAP1 CHD1L TBC1D14 SORT1 WRAP53 EML4 FANCD2 PARD3 MKI67 PAK1 VPS51 TWF1 NCAPD3 BICD1 JMY MYO1E WIPI2 CARMIL2 RECQL4 MYSM1 NUP35 PYGO2 SGO2 CLASP2 MAP1A GOLGA2 CHAF1A H1-4 ATXN2L CHD3 CHD7 FRMD3 SSH…
6.7084e-17	75	1173	3.31741	GO:0051276 chromosome organization	http://amigo.geneontology.org/amigo/term/GO:0051276	WAPL NUP133 KDM5A RIF1 PDS5B OIP5 SUPT6H KDM4B CHD1L FANCD2 NCAPD3 RECQL4 MYSM1 SGO2 CHAF1A H1-4 CHD3 CHD7 CHD2 NAP1L1 H1-2 BAZ1B MYBBP1A PBRM1 SIRT6 YTHDC1 EP300 TFPT ZRANB3 HNRNPA1 WRAP53 PAK1 BPTF PARP10 SLX4 MPHOSPH8 BAZ1A KMT2E NUCKS1 RBL1 BTAF1 SETX RAD51C KANSL1 HELB DNMT1 NSD3 ATAD2 DTX3L SETD5 RIOX1 KDM2A CCNE2 ZBTB7A SETD2 ERCC6L EHMT2 DDX3X C17orf49 KMT2B UHRF1 TACC3 NUDC EML4 DIS3L2 N…
9.80061e-12	49	701	3.62672	GO:0006325 chromatin organization	http://amigo.geneontology.org/amigo/term/GO:0006325	KDM5A OIP5 SUPT6H KDM4B CHD1L MYSM1 CHAF1A CHD3 CHD7 CHD2 NAP1L1 BAZ1B MYBBP1A PBRM1 SIRT6 YTHDC1 EP300 TFPT PAK1 BPTF PARP10 MPHOSPH8 BAZ1A KMT2E NUCKS1 RIF1 RBL1 BTAF1 KANSL1 ZRANB3 DNMT1 NSD3 ATAD2 DTX3L SETD5 H1-4 RIOX1 KDM2A ZBTB7A SETD2 ERCC6L H1-2 EHMT2 C17orf49 KMT2B UHRF1 MKI67 SIRT2 BAZ2B
1.46908e-10	62	1138	2.82674	GO:0006259 DNA metabolic process	http://amigo.geneontology.org/amigo/term/GO:0006259	NUCKS1 UNG RIF1 PDS5B HUWE1 POLA1 LIG1 RAD51C RAD51AP1 ZRANB3 PMS2 HELB FANCD2 TNKS1BP1 TRIP12 RECQL4 H1-4 MGMT H1-2 SLX4 MPHOSPH8 PARG UHRF1 PBRM1 TP53BP1 SIRT6 SETX DNMT1 HNRNPA1 NIBAN2 WRAP53 OTUD4 PARP10 SETD2 BAZ1A KMT2E RFC1 CLSPN CDC5L USP10 TFPT SUPT6H CCDC88A CENPF E2F8 CHD1L SDE2 JMY DTX3L CHAF1A HDGFL2 CCNE2 ATAD5 ZBTB7A LIN9 EHMT2 WIZ WAPL NAF1 LMNA KDM2A NAP1L1
1.05845e-09	84	1937	2.25002	GO:0007049 cell cycle	http://amigo.geneontology.org/amigo/term/GO:0007049	WAPL TP53BP1 RBL1 PDS5B MAPRE3 CLSPN POLA1 CDK16 TSC2 LIG1 RAD51C CUL9 CENPF KNL1 FANCD2 MKI67 NCAPD3 SGO2 CLASP2 GOLGA2 DCTN2 CCNE2 LIN9 SEPTIN9 SLX4 EXOC4 PBRM1 BAZ1B RAD51AP1 TRIM32 SDE2 LMNA CHD3 SCRIB SETD2 KMT2E TACC3 ZZZ3 YTHDC2 PKN2 ASPM SIRT2 EPB41L2 RIF1 PPP1R13B NUDC CDC5L TTC28 EP300 OIP5 URGCP RPL24 NEK4 RPS6KA1 RNF2 NUP214 E2F8 CAMK1 NEK1 EML4 DIS3L2 PARD3 ITGB1 EPS8 CHAF1A ATAD5 AN…
1.38136e-09	55	992	2.87665	GO:0006974 cellular response to DNA damage stimulus	http://amigo.geneontology.org/amigo/term/GO:0006974	TP53BP1 NUCKS1 UNG PDS5B HUWE1 CLSPN USP10 RAD51C RAD51AP1 ZRANB3 PMS2 HELB FXR2 UBA1 CHD1L FANCD2 TNKS1BP1 TRIP12 RECQL4 MGMT SLX4 PARG BAZ1B RPTOR PBRM1 SIRT6 RIF1 EP300 LIG1 SETX TRIM32 WRAP53 SDE2 PAK1 PARP10 SETD2 RFC1 CDC5L POLA1 TFPT JMY DYRK1A DTX3L CHAF1A HDGFL2 CHD2 ATAD5 ZBTB7A UHRF1 NEK4 DCUN1D5 KDM2A PTTG1IP MAPT GTSE1
5.29071e-09	145	4433	1.6971	GO:0019219 regulation of nucleobase-containing compound metabolic process	http://amigo.geneontology.org/amigo/term/GO:0019219	WIZ SPEN TP53BP1 SIRT6 YTHDC1 TNRC6A CDC5L EP300 CDK16 TRPS1 PPP1R13L PTOV1 ZNF574 SUPT6H ARID3A RPS6KA1 TRIM32 ZRANB3 ZNF576 RREB1 ATXN1 LRRFIP1 AHNAK HELB E2F8 FXR2 CC2D1A CRTC3 POU2F1 NSD3 JMY CARHSP1 TRIP12 MIDEAS ATAD2 DYRK1A SKI CRTC2 MYSM1 NUP35 ZNF513 TRA2A LEO1 HDGFL2 ZNF444 H1-4 ZNF764 CHD3 NFXL1 BPTF KDM2A CHD2 PHC3 MED16 ZBTB7A LIN9 IRAK1 H1-2 MPHOSPH8 LCOR NCOR2 MRTFA YTHDF2 ZBTB10 E…
1.67017e-08	37	543	3.5354	GO:0016570 histone modification	http://amigo.geneontology.org/amigo/term/GO:0016570	ZZZ3 SIRT6 EP300 RNF2 TRIP12 MIDEAS RIOX1 PARG KMT2B UHRF1 BAZ1B MYBBP1A SIRT2 KDM5A HUWE1 KANSL1 KDM4B NSD3 DTX3L LEO1 CHD3 SETD2 EHMT2 RIF1 SUPT6H SKI CRTC2 LMNA MYSM1 PYGO2 SETD5 H1-4 KDM2A H1-2 KMT2E USP36 DNMT1
1.67017e-08	124	3630	1.77236	GO:0044085 cellular component biogenesis	http://amigo.geneontology.org/amigo/term/GO:0044085	CIAPIN1 DDX20 ATG2B SSH1 MAPRE3 ADD1 RIOK3 OIP5 EIF3A RAD51C SLAIN2 CRACD TBCC HELB CDC42EP1 FXR2 NECTIN2 TBC1D14 EIF2D NAF1 SURF6 TWF1 EPS8 NIFK WIPI2 CLASP2 GOLGA2 CHAF1A ATXN2L SSH3 BAIAP2 NAP1L1 PARVA CTNND1 WDR46 BOP1 SF3A1 TGS1 MED16 SF3A3 USP36 TP53BP1 CAMSAP3 SIRT6 YTHDC1 EP300 ANKRD27 PIKFYVE TRIM32 MAP7D3 CAMSAP1 STK26 CARMIL2 PARP10 RCC2 EIF4ENIF1 MAPT MPHOSPH8 YTHDF2 BAZ1A DDX3X SRGAP…
1.0264e-07	115	3365	1.77317	GO:0022607 cellular component assembly	http://amigo.geneontology.org/amigo/term/GO:0022607	CIAPIN1 DDX20 ATG2B SSH1 MAPRE3 ADD1 OIP5 EIF3A RAD51C SLAIN2 CRACD TBCC CDC42EP1 FXR2 NECTIN2 TBC1D14 EIF2D NAF1 TWF1 EPS8 WIPI2 CLASP2 GOLGA2 CHAF1A ATXN2L SSH3 BAIAP2 NAP1L1 PARVA CTNND1 SF3A1 MED16 SF3A3 TP53BP1 CAMSAP3 SIRT6 YTHDC1 EP300 RIOK3 ANKRD27 PIKFYVE TRIM32 MAP7D3 CAMSAP1 STK26 CARMIL2 PARP10 RCC2 EIF4ENIF1 MAPT MPHOSPH8 YTHDF2 BAZ1A DDX3X SRGAP2 STAU2 PKN2 ASPM SIRT2 FERMT2 RIF1 RR…
1.58296e-07	39	649	3.11786	GO:0006281 DNA repair	http://amigo.geneontology.org/amigo/term/GO:0006281	NUCKS1 UNG PDS5B HUWE1 RAD51C RAD51AP1 ZRANB3 PMS2 HELB FANCD2 TNKS1BP1 TRIP12 RECQL4 MGMT SLX4 PARG PBRM1 TP53BP1 SIRT6 RIF1 LIG1 SETX WRAP53 PARP10 SETD2 RFC1 CLSPN CDC5L POLA1 USP10 TFPT CHD1L JMY DTX3L CHAF1A HDGFL2 ZBTB7A UHRF1 KDM2A
1.58296e-07	132	4112	1.66555	GO:0051252 regulation of RNA metabolic process	http://amigo.geneontology.org/amigo/term/GO:0051252	WIZ SPEN TP53BP1 SIRT6 YTHDC1 TNRC6A CDC5L EP300 CDK16 TRPS1 PPP1R13L PTOV1 ZNF574 SUPT6H ARID3A RPS6KA1 TRIM32 ZNF576 RREB1 ATXN1 LRRFIP1 AHNAK E2F8 FXR2 CC2D1A CRTC3 POU2F1 NSD3 JMY CARHSP1 MIDEAS ATAD2 DYRK1A SKI CRTC2 MYSM1 NUP35 ZNF513 TRA2A LEO1 HDGFL2 ZNF444 ZNF764 CHD3 NFXL1 BPTF KDM2A CHD2 PHC3 MED16 ZBTB7A LIN9 IRAK1 LCOR NCOR2 MRTFA YTHDF2 ZBTB10 E2F4 KMT2B BAZ1B CNOT4 KANSL1 MYBBP1A T…
1.72213e-07	27	337	4.15691	GO:0006338 chromatin remodeling	http://amigo.geneontology.org/amigo/term/GO:0006338	KDM5A OIP5 SUPT6H KDM4B CHD1L MYSM1 CHAF1A CHD3 CHD7 CHD2 NAP1L1 BAZ1B MYBBP1A PBRM1 SIRT6 TFPT PAK1 BPTF BAZ1A BTAF1 ZRANB3 H1-4 ERCC6L H1-2 ZBTB7A SETD2 BAZ2B
2.09405e-07	50	996	2.60464	GO:0000278 mitotic cell cycle	http://amigo.geneontology.org/amigo/term/GO:0000278	RBL1 PDS5B CLSPN POLA1 CDK16 LIG1 CUL9 CENPF FANCD2 MKI67 NCAPD3 SGO2 CLASP2 DCTN2 CCNE2 EXOC4 PBRM1 BAZ1B SDE2 GOLGA2 SCRIB SETD2 TACC3 YTHDC2 WAPL RPL24 RNF2 NUP214 E2F8 ITGB1 EPS8 ATAD5 E2F4 KMT2E PKN2 NUDC TTC28 RAD51C SLC9A3R1 EIF4G1 NEK4 RPTOR EML4 DIS3L2 ANKLE2 RCC2 HTT DDX3X SIRT2 GTSE1
3.74224e-07	135	4309	1.62553	GO:0010556 regulation of macromolecule biosynthetic process	http://amigo.geneontology.org/amigo/term/GO:0010556	WIZ SPEN TP53BP1 SIRT6 GCN1 TNRC6A CDC5L EP300 CDK16 TRPS1 PPP1R13L PTOV1 ZNF574 LARP4B SUPT6H ARID3A RPS6KA1 TRIM32 ZNF576 RREB1 ATXN1 LRRFIP1 E2F8 FXR2 CC2D1A PPP1R3D CRTC3 POU2F1 NSD3 JMY LARP1 MIDEAS ATAD2 DYRK1A SKI NCK1 CRTC2 LARP4 MYSM1 NUP35 ZNF513 LEO1 HDGFL2 ZNF444 ZNF764 CHD3 NFXL1 BPTF KDM2A CHD2 PHC3 MED16 ZBTB7A LIN9 IRAK1 EIF4ENIF1 LCOR NCOR2 MRTFA YTHDF2 ZBTB10 E2F4 KMT2B BAZ1B CN…
4.14711e-07	59	1321	2.31732	GO:0022402 cell cycle process	http://amigo.geneontology.org/amigo/term/GO:0022402	WAPL TP53BP1 RBL1 PDS5B MAPRE3 CLSPN POLA1 CDK16 LIG1 RAD51C CUL9 CENPF KNL1 FANCD2 MKI67 NCAPD3 SGO2 CLASP2 GOLGA2 DCTN2 CCNE2 SEPTIN9 SLX4 EXOC4 PBRM1 BAZ1B RAD51AP1 SDE2 LMNA CHD3 SETD2 TACC3 YTHDC2 ASPM SIRT2 RPL24 E2F8 ITGB1 EPS8 ATAD5 YTHDF2 KIAA0753 EHMT2 E2F4 KMT2E WIZ PKN2 NUDC CDC5L EIF4G1 MYBBP1A RPTOR EML4 DIS3L2 ANKLE2 RCC2 HTT DDX3X GTSE1
4.35985e-07	82	2160	1.96968	GO:0033554 cellular response to stress	http://amigo.geneontology.org/amigo/term/GO:0033554	TP53BP1 NUCKS1 UNG PDS5B HUWE1 GCN1 CLSPN USP10 RAD51C RAD51AP1 ZRANB3 PMS2 HELB FXR2 UBA1 CHD1L RPTOR FANCD2 TNKS1BP1 TRIP12 NCK1 RECQL4 ANKZF1 MGMT SLX4 PARG BAZ1B PBRM1 SIRT2 SIRT6 RIF1 PHLPP1 EP300 LIG1 SEC61B SETX TRIM32 MYBBP1A WRAP53 SDE2 PAK1 BAG3 WIPI2 LMNA PARP10 SETD2 EHMT2 DDX3X RFC1 STAU2 TNRC6A CDC5L POLA1 STK3 TFPT HSPB1 SLC38A2 JMY DYRK1A SELENON DTX3L CHAF1A HDGFL2 CHD2 ATAD5 ZBT…
7.54745e-07	66	1594	2.14829	GO:0007010 cytoskeleton organization	http://amigo.geneontology.org/amigo/term/GO:0007010	TACC3 MARK3 CAMSAP3 EPB41L2 SSH1 MAPRE3 ADD1 PDLIM1 SLAIN2 CRACD CCDC88A EHBP1 MAP7D1 CDC42EP1 SPECC1 MAP7D3 NECTIN2 CAMSAP1 EML4 PARD3 PAK1 TWF1 BICD1 JMY MYO1E CARMIL2 CLASP2 MAP1A GOLGA2 FRMD3 SSH3 DCTN2 BAIAP2 FAM83H MAPT PARVA MARCKS WASHC2A CHD3 SETD2 STAU2 ASPM CCDC6 SLC9A3R1 CUL9 TRIM32 ITGB1 EPS8 DYRK1A NCK1 ARHGAP35 LMNA KIAA0753 FERMT2 PXN NUDC TBCK LARP4 PDZD8 PAK2 HTT MTCL1 FGD6 MRTF…
1.39006e-06	138	4545	1.57537	GO:0009889 regulation of biosynthetic process	http://amigo.geneontology.org/amigo/term/GO:0009889	WIZ SPEN TP53BP1 SIRT6 GCN1 TNRC6A CDC5L EP300 CDK16 TRPS1 PPP1R13L PTOV1 ZNF574 LARP4B SUPT6H ARID3A RPS6KA1 TRIM32 ZNF576 RREB1 ATXN1 LRRFIP1 E2F8 FXR2 CC2D1A PPP1R3D CRTC3 POU2F1 NSD3 JMY LARP1 MIDEAS ATAD2 DYRK1A SKI NCK1 CRTC2 LARP4 MYSM1 NUP35 ZNF513 LEO1 HDGFL2 ZNF444 ZNF764 CHD3 NFXL1 BPTF KDM2A CHD2 PHC3 MED16 ZBTB7A LIN9 IRAK1 EIF4ENIF1 LCOR NCOR2 MRTFA YTHDF2 ZBTB10 E2F4 KMT2B BAZ1B CN…
1.39006e-06	56	1269	2.28962	GO:0033043 regulation of organelle organization	http://amigo.geneontology.org/amigo/term/GO:0033043	USP36 WAPL CAMSAP3 SSH1 MAPRE3 ADD1 SLAIN2 CRACD CUL9 CDC42EP1 CAMSAP1 TBC1D14 MKI67 PAK1 TWF1 BICD1 CARMIL2 MAP1A SSH3 BAIAP2 WASHC2A PBRM1 MAPT BAZ1B ANKRD27 RAD51AP1 HNRNPA1 CLASP2 SLX4 MPHOSPH8 STAU2 SIRT2 EP300 TFPT CCDC88A EPS8 DYRK1A NCK1 ARHGAP35 LMNA EHMT2 TACC3 FERMT2 SIRT6 HUWE1 PXN PIKFYVE DNMT1 G3BP2 NAF1 STX18 PAK2 SEPTIN9 HTT TSC2 CENPF
1.76678e-06	116	3617	1.66397	GO:0031325 positive regulation of cellular metabolic process	http://amigo.geneontology.org/amigo/term/GO:0031325	TP53BP1 TNRC6A CLSPN EP300 PTOV1 LARP4B SUPT6H RPS6KA1 FXR2 DCUN1D5 UACA CRTC3 RPTOR LARP1 ATAD2 DYRK1A NCK1 CRTC2 LARP4 MYSM1 ZNF513 TRA2A LEO1 MED16 ANKLE2 IRAK1 MRTFA YTHDF2 KMT2B BAZ1B CNOT4 KANSL1 MYBBP1A TNKS1BP1 PBRM1 CHD3 UHRF1 KDM5A SIRT6 RIF1 MAPRE3 HUWE1 CDC5L STK4 CDK16 RAD51AP1 CCDC88A TRIM32 RREB1 EAPP CAMK1 HNRNPA1 NIBAN2 WRAP53 SAE1 POU2F1 PAK1 CAMK4 OTUD4 TRUB1 MGMT PAK2 PTTG1IP …
1.7673e-06	136	4482	1.57436	GO:0031326 regulation of cellular biosynthetic process	http://amigo.geneontology.org/amigo/term/GO:0031326	WIZ SPEN TP53BP1 SIRT6 GCN1 TNRC6A CDC5L EP300 CDK16 TRPS1 PPP1R13L PTOV1 ZNF574 LARP4B SUPT6H ARID3A RPS6KA1 TRIM32 ZNF576 RREB1 ATXN1 LRRFIP1 E2F8 FXR2 CC2D1A PPP1R3D CRTC3 POU2F1 NSD3 JMY LARP1 MIDEAS ATAD2 DYRK1A SKI NCK1 CRTC2 LARP4 MYSM1 NUP35 ZNF513 LEO1 HDGFL2 ZNF444 ZNF764 CHD3 NFXL1 BPTF KDM2A CHD2 PHC3 MED16 ZBTB7A LIN9 IRAK1 EIF4ENIF1 LCOR NCOR2 MRTFA YTHDF2 ZBTB10 E2F4 KMT2B BAZ1B CN…
4.81617e-06	33	572	2.99333	GO:0051052 regulation of DNA metabolic process	http://amigo.geneontology.org/amigo/term/GO:0051052	ZRANB3 HELB TRIP12 H1-4 H1-2 MPHOSPH8 PARG PBRM1 TP53BP1 SIRT6 RIF1 RAD51AP1 HNRNPA1 NIBAN2 WRAP53 OTUD4 MGMT SETD2 SLX4 TFPT SUPT6H E2F8 ATAD5 BAZ1A EHMT2 WIZ WAPL NUCKS1 NAF1 LMNA DTX3L HDGFL2 CCDC88A
5.58644e-06	109	3403	1.66188	GO:0051173 positive regulation of nitrogen compound metabolic process	http://amigo.geneontology.org/amigo/term/GO:0051173	TP53BP1 HUWE1 TNRC6A CLSPN EP300 PTOV1 LARP4B SUPT6H RPS6KA1 AREL1 FXR2 DCUN1D5 UACA CRTC3 RPTOR LARP1 ATAD2 DYRK1A NCK1 CRTC2 LARP4 MYSM1 ZNF513 TRA2A LEO1 MED16 ANKLE2 IRAK1 MRTFA YTHDF2 KMT2B BAZ1B CNOT4 KANSL1 MYBBP1A TNKS1BP1 PBRM1 CHD3 UHRF1 KDM5A SIRT6 RIF1 MAPRE3 CDC5L STK4 RAD51AP1 CCDC88A TRIM32 RREB1 EAPP CAMK1 HNRNPA1 NIBAN2 WRAP53 SAE1 POU2F1 PAK1 CAMK4 OTUD4 TRUB1 MGMT PAK2 PTTG1IP …
6.08273e-06	18	191	4.88962	GO:0031056 regulation of histone modification	http://amigo.geneontology.org/amigo/term/GO:0031056	TRIP12 PARG BAZ1B MYBBP1A KANSL1 KDM5A RIF1 SUPT6H KDM4B SKI LMNA PYGO2 SETD5 EHMT2 KMT2E ZZZ3 DNMT1 NSD3
6.31151e-06	47	1025	2.37909	GO:0044087 regulation of cellular component biogenesis	http://amigo.geneontology.org/amigo/term/GO:0044087	SSH1 ADD1 SLAIN2 CRACD CDC42EP1 FXR2 TBC1D14 TWF1 EPS8 SSH3 BAIAP2 CAMSAP3 EP300 RIOK3 ANKRD27 CAMSAP1 CARMIL2 CLASP2 PARP10 MAPT MPHOSPH8 DDX3X STAU2 SIRT2 ADNP DYRK1A NCK1 ARHGAP35 SETD5 RCC2 SLX4 EHMT2 PLEKHM1 FERMT2 EIF4G1 MAPRE3 PXN PIKFYVE CCDC88A DNMT1 G3BP2 PAK1 ICE1 STX18 PAK2 SEPTIN9 HTT
7.1677e-06	79	2204	1.85974	GO:0045935 positive regulation of nucleobase-containing compound metabolic process	http://amigo.geneontology.org/amigo/term/GO:0045935	TP53BP1 TNRC6A EP300 PTOV1 SUPT6H RPS6KA1 CRTC3 ATAD2 DYRK1A CRTC2 MYSM1 ZNF513 TRA2A LEO1 MED16 MRTFA YTHDF2 KMT2B BAZ1B CNOT4 KANSL1 MYBBP1A RPTOR TNKS1BP1 PBRM1 CHD3 UHRF1 KDM5A SIRT6 RIF1 CDC5L RAD51AP1 RREB1 EAPP HNRNPA1 NIBAN2 WRAP53 POU2F1 CAMK4 NCK1 OTUD4 TRUB1 MGMT EIF4ENIF1 SLX4 E2F4 DDX3X RFC1 SIRT2 NUCKS1 MAPRE3 RRN3 GCN1 TFPT ZNF574 PDLIM1 ARID3A TRIM32 TRIM25 E2F8 DIS3L2 JMY CHD7 AT…
8.89817e-06	121	3957	1.58656	GO:0032774 RNA biosynthetic process	http://amigo.geneontology.org/amigo/term/GO:0032774	WIZ SPEN TP53BP1 GTF3C1 SIRT6 RRN3 CDC5L EP300 CDK16 RPAP1 TRPS1 PPP1R13L PTOV1 ZNF574 SETX SUPT6H GTF3C2 ARID3A RPS6KA1 TRIM32 ZNF576 RREB1 ATXN1 LRRFIP1 E2F8 CC2D1A CRTC3 POU2F1 NSD3 JMY MIDEAS ATAD2 DYRK1A SKI CRTC2 MYSM1 NUP35 ZNF513 LEO1 HDGFL2 ZNF444 ZNF764 CHD3 NFXL1 BPTF KDM2A CHD2 PHC3 MED16 ZBTB7A LIN9 IRAK1 LCOR NCOR2 MRTFA ZBTB10 E2F4 KMT2B BAZ1B KANSL1 MYBBP1A PBRM1 UHRF1 ZZZ3 DDX20 …
1.04043e-05	8	30	13.8358	GO:0034063 stress granule assembly	http://amigo.geneontology.org/amigo/term/GO:0034063	ATXN2L YTHDF2 DDX3X G3BP2 PRRC2C UBAP2L BICD1 MAPT
1.04043e-05	36	689	2.71094	GO:0051301 cell division	http://amigo.geneontology.org/amigo/term/GO:0051301	SEPTIN9 EXOC4 ZZZ3 SETD2 TACC3 WAPL PKN2 ASPM SIRT2 EPB41L2 RBL1 PDS5B MAPRE3 NUDC TTC28 OIP5 LIG1 NEK4 CENPF E2F8 NEK1 KNL1 SDE2 EML4 DIS3L2 PARD3 NCAPD3 SGO2 CLASP2 CDCA7L GOLGA2 CCNE2 ANKLE2 RCC2 ERCC6L YTHDF2
1.14444e-05	15	139	5.59903	GO:0034968 histone lysine methylation	http://amigo.geneontology.org/amigo/term/GO:0034968	KMT2B KANSL1 SETD2 EHMT2 RIF1 SUPT6H KDM4B LMNA PYGO2 SETD5 H1-4 H1-2 KMT2E DNMT1 NSD3
1.32686e-05	40	825	2.51561	GO:1903047 mitotic cell cycle process	http://amigo.geneontology.org/amigo/term/GO:1903047	RBL1 PDS5B CLSPN POLA1 CDK16 LIG1 CUL9 CENPF FANCD2 MKI67 NCAPD3 SGO2 CLASP2 DCTN2 CCNE2 EXOC4 PBRM1 BAZ1B SDE2 GOLGA2 SETD2 TACC3 RPL24 ITGB1 EPS8 ATAD5 E2F4 KMT2E NUDC RAD51C EIF4G1 RPTOR EML4 DIS3L2 ANKLE2 RCC2 HTT DDX3X SIRT2 GTSE1
1.80933e-05	119	3936	1.56866	GO:0006351 transcription DNA-templated	http://amigo.geneontology.org/amigo/term/GO:0006351	WIZ SPEN TP53BP1 GTF3C1 SIRT6 RRN3 CDC5L EP300 CDK16 RPAP1 TRPS1 PPP1R13L PTOV1 ZNF574 SETX SUPT6H GTF3C2 ARID3A RPS6KA1 TRIM32 ZNF576 RREB1 ATXN1 LRRFIP1 E2F8 CC2D1A CRTC3 POU2F1 NSD3 JMY MIDEAS ATAD2 DYRK1A SKI CRTC2 MYSM1 NUP35 ZNF513 LEO1 HDGFL2 ZNF444 ZNF764 CHD3 NFXL1 BPTF KDM2A CHD2 PHC3 MED16 ZBTB7A LIN9 IRAK1 LCOR NCOR2 MRTFA ZBTB10 E2F4 KMT2B BAZ1B KANSL1 MYBBP1A PBRM1 UHRF1 ZZZ3 DDX20 …
1.80933e-05	117	3847	1.57797	GO:0010604 positive regulation of macromolecule metabolic process	http://amigo.geneontology.org/amigo/term/GO:0010604	TP53BP1 HUWE1 TNRC6A CLSPN EP300 PTOV1 LARP4B SUPT6H RPS6KA1 AREL1 FXR2 DCUN1D5 UACA CRTC3 RPTOR LARP1 ATAD2 DYRK1A NCK1 CRTC2 LARP4 MYSM1 ZNF513 TRA2A LEO1 MED16 ANKLE2 IRAK1 MRTFA YTHDF2 KMT2B BAZ1B CNOT4 KANSL1 MYBBP1A TNKS1BP1 PBRM1 CHD3 UHRF1 KDM5A SIRT6 RIF1 MAPRE3 CDC5L STK4 RAD51AP1 CCDC88A TRIM32 RREB1 FRMD8 EAPP CAMK1 HNRNPA1 NIBAN2 WRAP53 SAE1 POU2F1 PAK1 CAMK4 OTUD4 TRUB1 MGMT PAK2 SE…
1.80933e-05	85	2509	1.75774	GO:0051128 regulation of cellular component organization	http://amigo.geneontology.org/amigo/term/GO:0051128	USP36 WAPL CAMSAP3 SSH1 MAPRE3 ADD1 SLAIN2 CRACD CUL9 TANC1 CDC42EP1 FXR2 CAMSAP1 TBC1D14 RPTOR MKI67 PAK1 TWF1 EPS8 BICD1 CARMIL2 MAP1A SSH3 BAIAP2 PAK2 WASHC2A AHNAK PBRM1 MAPT BAZ1B EP300 RIOK3 ANKRD27 SETX RAD51AP1 TRIM32 CAMK1 HNRNPA1 CLASP2 PARP10 SLX4 MPHOSPH8 DDX3X SARM1 STAU2 SIRT2 ADNP TFPT CCDC88A ATAD1 DYRK1A NCK1 ARHGAP35 LMNA SETD5 RCC2 SCRIB BTBD9 EHMT2 PLEKHM1 FERMT2 EIF4G1 TACC3 …
1.80933e-05	119	3937	1.56826	GO:0097659 nucleic acid-templated transcription	http://amigo.geneontology.org/amigo/term/GO:0097659	WIZ SPEN TP53BP1 GTF3C1 SIRT6 RRN3 CDC5L EP300 CDK16 RPAP1 TRPS1 PPP1R13L PTOV1 ZNF574 SETX SUPT6H GTF3C2 ARID3A RPS6KA1 TRIM32 ZNF576 RREB1 ATXN1 LRRFIP1 E2F8 CC2D1A CRTC3 POU2F1 NSD3 JMY MIDEAS ATAD2 DYRK1A SKI CRTC2 MYSM1 NUP35 ZNF513 LEO1 HDGFL2 ZNF444 ZNF764 CHD3 NFXL1 BPTF KDM2A CHD2 PHC3 MED16 ZBTB7A LIN9 IRAK1 LCOR NCOR2 MRTFA ZBTB10 E2F4 KMT2B BAZ1B KANSL1 MYBBP1A PBRM1 UHRF1 ZZZ3 DDX20 …
2.36213e-05	22	312	3.65851	GO:0006302 double-strand break repair	http://amigo.geneontology.org/amigo/term/GO:0006302	NUCKS1 RAD51C RAD51AP1 HELB FANCD2 TNKS1BP1 TRIP12 RECQL4 SLX4 PBRM1 TP53BP1 SIRT6 RIF1 SETX WRAP53 MGMT SETD2 ZBTB7A POLA1 DTX3L HDGFL2 KDM2A
2.77702e-05	131	4503	1.5094	GO:0018130 heterocycle biosynthetic process	http://amigo.geneontology.org/amigo/term/GO:0018130	WIZ SPEN TP53BP1 GTF3C1 SIRT6 RRN3 CDC5L EP300 CDK16 RPAP1 TRPS1 PPP1R13L PTOV1 ZNF574 SETX SUPT6H GTF3C2 ARID3A RPS6KA1 TRIM32 ZNF576 RREB1 ATXN1 LRRFIP1 E2F8 CC2D1A CRTC3 POU2F1 NSD3 JMY MIDEAS ATAD2 DYRK1A SKI CRTC2 MYSM1 NUP35 ZNF513 LEO1 HDGFL2 ZNF444 ZNF764 CHD3 NFXL1 BPTF KDM2A CHD2 PHC3 MED16 ZBTB7A LIN9 IRAK1 LCOR NCOR2 MRTFA ZBTB10 E2F4 KMT2B BAZ1B KANSL1 MYBBP1A PBRM1 UHRF1 ZZZ3 DDX20 …
3.12018e-05	129	4425	1.51256	GO:0034654 nucleobase-containing compound biosynthetic process	http://amigo.geneontology.org/amigo/term/GO:0034654	WIZ SPEN TP53BP1 GTF3C1 SIRT6 RRN3 CDC5L EP300 CDK16 RPAP1 TRPS1 PPP1R13L PTOV1 ZNF574 SETX SUPT6H GTF3C2 ARID3A RPS6KA1 TRIM32 ZNF576 RREB1 ATXN1 LRRFIP1 E2F8 CC2D1A CRTC3 POU2F1 NSD3 JMY MIDEAS ATAD2 DYRK1A SKI CRTC2 MYSM1 NUP35 ZNF513 LEO1 HDGFL2 ZNF444 ZNF764 CHD3 NFXL1 BPTF KDM2A CHD2 PHC3 MED16 ZBTB7A LIN9 IRAK1 LCOR NCOR2 MRTFA ZBTB10 E2F4 KMT2B BAZ1B KANSL1 MYBBP1A PBRM1 UHRF1 ZZZ3 DDX20 …
3.47469e-05	18	221	4.22587	GO:0032271 regulation of protein polymerization	http://amigo.geneontology.org/amigo/term/GO:0032271	SSH1 ADD1 SLAIN2 CRACD CDC42EP1 TWF1 SSH3 BAIAP2 CAMSAP3 CAMSAP1 CARMIL2 CLASP2 MAPT EPS8 DYRK1A NCK1 MAPRE3 PAK1
3.64247e-05	15	155	5.02107	GO:0018022 peptidyl-lysine methylation	http://amigo.geneontology.org/amigo/term/GO:0018022	KMT2B KANSL1 SETD2 EHMT2 RIF1 SUPT6H KDM4B LMNA PYGO2 SETD5 H1-4 H1-2 KMT2E DNMT1 NSD3
3.85065e-05	123	4181	1.52638	GO:0009893 positive regulation of metabolic process	http://amigo.geneontology.org/amigo/term/GO:0009893	TP53BP1 HUWE1 TNRC6A CLSPN EP300 PTOV1 LARP4B SUPT6H RPS6KA1 AREL1 FXR2 DCUN1D5 UACA CRTC3 RPTOR LARP1 ATAD2 DYRK1A NCK1 CRTC2 LARP4 MYSM1 ZNF513 TRA2A LEO1 MED16 ANKLE2 IRAK1 MRTFA YTHDF2 KMT2B BAZ1B CNOT4 KANSL1 MYBBP1A TNKS1BP1 PBRM1 CHD3 UHRF1 KDM5A SIRT6 RIF1 MAPRE3 CDC5L STK4 CDK16 RAD51AP1 CCDC88A TRIM32 RREB1 FRMD8 EAPP CAMK1 HNRNPA1 NIBAN2 WRAP53 SAE1 POU2F1 PAK1 CAMK4 OTUD4 TRUB1 MGMT P…
4.65869e-05	26	438	3.07989	GO:0043254 regulation of protein-containing complex assembly	http://amigo.geneontology.org/amigo/term/GO:0043254	SSH1 ADD1 SLAIN2 CRACD CDC42EP1 TWF1 SSH3 BAIAP2 CAMSAP3 EP300 RIOK3 ANKRD27 CAMSAP1 CARMIL2 CLASP2 MAPT DDX3X SIRT2 EPS8 DYRK1A NCK1 FERMT2 MAPRE3 EIF4G1 PAK1 ICE1
4.65869e-05	25	410	3.16368	GO:1902903 regulation of supramolecular fiber organization	http://amigo.geneontology.org/amigo/term/GO:1902903	CAMSAP3 SSH1 ADD1 SLAIN2 CRACD CDC42EP1 CAMSAP1 TWF1 CARMIL2 MAP1A SSH3 BAIAP2 WASHC2A CLASP2 MAPT EPS8 DYRK1A NCK1 ARHGAP35 FERMT2 MAPRE3 PXN CCDC88A PAK1 PAK2
4.97531e-05	24	384	3.24277	GO:0010639 negative regulation of organelle organization	http://amigo.geneontology.org/amigo/term/GO:0010639	CAMSAP3 SSH1 ADD1 CRACD CAMSAP1 TWF1 SSH3 BAZ1B ANKRD27 CARMIL2 EPS8 DYRK1A NCK1 LMNA EHMT2 WAPL HUWE1 HNRNPA1 CLASP2 PAK2 MAPT SLX4 TSC2 CENPF
5.74729e-05	72	2069	1.80555	GO:0043933 protein-containing complex organization	http://amigo.geneontology.org/amigo/term/GO:0043933	DDX20 CAMSAP3 SSH1 ADD1 OIP5 EIF3A RAD51C SUPT6H SLAIN2 CRACD TBCC CDC42EP1 CAMSAP1 EIF2D NAF1 TWF1 NUP35 MAP1A CHAF1A SSH3 CHD2 BAIAP2 NAP1L1 SF3A1 MED16 SF3A3 TP53BP1 SIRT6 YTHDC1 EP300 RIOK3 ANKRD27 TRIM32 MAP7D3 CARMIL2 CLASP2 GOLGA2 MAPT BAZ1A DDX3X GCFC2 SIRT2 FERMT2 RRN3 STK4 STK3 RPL24 CRTC3 EPS8 DYRK1A NCK1 CRTC2 H1-4 H1-2 NUP133 MAPRE3 SETX USP4 EIF4G1 NUP153 G3BP2 PAK1 ICE1 NEMF SETD2 …
7.53012e-05	21	312	3.49222	GO:0051258 protein polymerization	http://amigo.geneontology.org/amigo/term/GO:0051258	SSH1 ADD1 SLAIN2 CRACD CDC42EP1 TWF1 SSH3 BAIAP2 CAMSAP3 TRIM32 MAP7D3 CAMSAP1 CARMIL2 CLASP2 GOLGA2 MAPT EPS8 DYRK1A NCK1 MAPRE3 PAK1
7.56383e-05	24	395	3.15247	GO:0007059 chromosome segregation	http://amigo.geneontology.org/amigo/term/GO:0007059	WAPL PDS5B OIP5 CENPF KNL1 FANCD2 MKI67 NCAPD3 SGO2 SLX4 PBRM1 BAZ1B SIRT2 RAD51C CCNE2 EHMT2 DDX3X TACC3 NUDC EML4 DIS3L2 DCTN2 RCC2 RIOK3
7.56383e-05	129	4513	1.48307	GO:0019438 aromatic compound biosynthetic process	http://amigo.geneontology.org/amigo/term/GO:0019438	WIZ SPEN TP53BP1 GTF3C1 SIRT6 RRN3 CDC5L EP300 CDK16 RPAP1 TRPS1 PPP1R13L PTOV1 ZNF574 SETX SUPT6H GTF3C2 ARID3A RPS6KA1 TRIM32 ZNF576 RREB1 ATXN1 LRRFIP1 E2F8 CC2D1A CRTC3 POU2F1 NSD3 JMY MIDEAS ATAD2 DYRK1A SKI CRTC2 MYSM1 NUP35 ZNF513 LEO1 HDGFL2 ZNF444 ZNF764 CHD3 NFXL1 BPTF KDM2A CHD2 PHC3 MED16 ZBTB7A LIN9 IRAK1 LCOR NCOR2 MRTFA ZBTB10 E2F4 KMT2B BAZ1B KANSL1 MYBBP1A PBRM1 UHRF1 ZZZ3 DDX20 …
7.74597e-05	122	4206	1.50497	GO:0043412 macromolecule modification	http://amigo.geneontology.org/amigo/term/GO:0043412	ZZZ3 USP36 PKN2 PPP2R3A ZZEF1 SIRT6 CNOT4 HUWE1 CLSPN EP300 STK4 CDK16 USP10 STK3 CUL9 RPS6KA1 TRIM32 AREL1 RNF2 MOCS3 PTPN12 MINDY2 FXR2 UBA1 CAMK1 TGS1 DCUN1D5 SENP7 NAA30 RPTOR SAE1 PAK1 CAMK4 TRIP12 MIDEAS DYRK1A WIPI2 NCK1 UBR1 USP24 KRTCAP2 DTX3L OTUD4 TRUB1 RIOX1 KDM2A SH3BP5L CCNE2 RPS6KB2 ANKLE2 PARP10 PAK2 IRAK1 MPHOSPH8 PARG KMT2B PRAG1 UHRF1 BAZ1B MYBBP1A MAP4K5 SIRT2 KDM5A MARK3 MAPR…
7.74597e-05	22	341	3.34738	GO:2001020 regulation of response to DNA damage stimulus	http://amigo.geneontology.org/amigo/term/GO:2001020	HELB FXR2 TRIP12 PARG BAZ1B PBRM1 TP53BP1 SIRT6 RIF1 RAD51AP1 TRIM32 WRAP53 MGMT SETD2 TFPT DYRK1A ATAD5 NEK4 DTX3L HDGFL2 PTTG1IP MAPT
8.1322e-05	66	1859	1.84205	GO:0065003 protein-containing complex assembly	http://amigo.geneontology.org/amigo/term/GO:0065003	DDX20 SSH1 ADD1 OIP5 EIF3A RAD51C SLAIN2 CRACD TBCC CDC42EP1 EIF2D NAF1 TWF1 CHAF1A SSH3 BAIAP2 NAP1L1 SF3A1 MED16 SF3A3 TP53BP1 CAMSAP3 SIRT6 YTHDC1 EP300 RIOK3 ANKRD27 TRIM32 MAP7D3 CAMSAP1 CARMIL2 CLASP2 GOLGA2 MAPT BAZ1A DDX3X SIRT2 FERMT2 RRN3 STK4 STK3 RPL24 CRTC3 EPS8 DYRK1A NCK1 CRTC2 H1-4 H1-2 GCFC2 MAPRE3 SETX USP4 EIF4G1 NUP153 G3BP2 PAK1 ICE1 NEMF BOP1 CENPF NIFK PXN SLC9A3R1 TGS1 PAR…
8.76785e-05	62	1709	1.88229	GO:0046907 intracellular transport	http://amigo.geneontology.org/amigo/term/GO:0046907	USP36 HUWE1 SAE1 NUP133 WASHC2A ANKRD27 SEC61B SNX17 CCDC88A AFTPH COPA NUP153 NUP214 SORT1 REPS1 VPS51 RANBP2 MYO1E NUP35 KLC2 SCRIB PTTG1IP HNRNPA1 SIRT6 YTHDC1 STK4 ATXN1 CAMK1 PTPN14 EIF4ENIF1 STAU2 CAMSAP3 NUDC MON1B SUPT6H PIKFYVE BAG3 LMNA GOLGA2 STX18 STK3 HEBP2 HSPB1 ARHGAP21 SLC9A3R1 TBC1D5 TBC1D14 BICD1 DTX3L ICE1 NEMF SETD2 HTT PLEKHM1 MON2 TSC2 PARD3 MAP1A MTCL1 MAPT EIF2D SYNRG
9.73121e-05	71	2068	1.78133	GO:0010557 positive regulation of macromolecule biosynthetic process	http://amigo.geneontology.org/amigo/term/GO:0010557	TP53BP1 EP300 PTOV1 LARP4B SUPT6H RPS6KA1 FXR2 CRTC3 LARP1 ATAD2 DYRK1A NCK1 CRTC2 LARP4 MYSM1 ZNF513 LEO1 MED16 MRTFA KMT2B BAZ1B KANSL1 MYBBP1A CHD3 UHRF1 KDM5A CDC5L RREB1 EAPP HNRNPA1 NIBAN2 WRAP53 POU2F1 CAMK4 YTHDF2 ABCF1 E2F4 DDX3X RFC1 SIRT2 NUCKS1 MAPRE3 RRN3 GCN1 ZNF574 PDLIM1 ARID3A TRIM32 TRIM25 JMY CHD7 DDN DTX3L KMT2E TFPT SETX EIF4G1 NEK4 E2F8 CAMK1 RPTOR NAF1 NSD3 ICE1 GOLGA2 EEF2…
0.000100664	22	348	3.28005	GO:0006310 DNA recombination	http://amigo.geneontology.org/amigo/term/GO:0006310	NUCKS1 RAD51C RAD51AP1 HELB FANCD2 RECQL4 H1-4 H1-2 SLX4 TP53BP1 SIRT6 RIF1 ZRANB3 WRAP53 SETD2 UNG LIG1 TFPT SETX SUPT6H HDGFL2 ATAD5
0.000102064	85	2642	1.66925	GO:0008104 protein localization	http://amigo.geneontology.org/amigo/term/GO:0008104	USP36 HUWE1 SAE1 WAPL NUP133 MAPRE3 WASHC2A SEC61B AKAP10 SLC9A3R1 SNX17 COPA NUP153 NUP214 KNL1 ATAD1 STK11IP PARD3 TWF1 BICD1 RANBP2 WIPI2 NUP35 SCRIB FAM83H PTTG1IP SEPTIN9 KIAA0753 TAX1BP3 FERMT2 SIRT6 STK4 USP4 CCDC88A CENPF CAMK1 WRAP53 ITGB1 PTPN14 IRS1 SETD2 EIF4ENIF1 MON2 CAMSAP3 CDK16 MON1B ANKRD27 PIKFYVE EHBP1 AFTPH TRIM25 FRMD8 TBC1D5 EXOC4 SORT1 VPS51 BAG3 AGAP1 LMNA DTX3L GOLGA2 RA…
0.000103555	112	3797	1.53043	GO:0006355 regulation of transcription DNA-templated	http://amigo.geneontology.org/amigo/term/GO:0006355	WIZ SPEN TP53BP1 SIRT6 CDC5L EP300 CDK16 TRPS1 PPP1R13L PTOV1 ZNF574 SUPT6H ARID3A RPS6KA1 TRIM32 ZNF576 RREB1 ATXN1 LRRFIP1 E2F8 CC2D1A CRTC3 POU2F1 NSD3 JMY MIDEAS ATAD2 DYRK1A SKI CRTC2 MYSM1 NUP35 ZNF513 LEO1 HDGFL2 ZNF444 ZNF764 CHD3 NFXL1 BPTF KDM2A CHD2 PHC3 MED16 ZBTB7A LIN9 IRAK1 LCOR NCOR2 MRTFA ZBTB10 E2F4 KMT2B BAZ1B KANSL1 MYBBP1A PBRM1 UHRF1 ZZZ3 DDX20 SIRT2 KDM5A BTAF1 SOS1 CENPF E…
0.000103555	112	3798	1.53003	GO:1903506 regulation of nucleic acid-templated transcription	http://amigo.geneontology.org/amigo/term/GO:1903506	WIZ SPEN TP53BP1 SIRT6 CDC5L EP300 CDK16 TRPS1 PPP1R13L PTOV1 ZNF574 SUPT6H ARID3A RPS6KA1 TRIM32 ZNF576 RREB1 ATXN1 LRRFIP1 E2F8 CC2D1A CRTC3 POU2F1 NSD3 JMY MIDEAS ATAD2 DYRK1A SKI CRTC2 MYSM1 NUP35 ZNF513 LEO1 HDGFL2 ZNF444 ZNF764 CHD3 NFXL1 BPTF KDM2A CHD2 PHC3 MED16 ZBTB7A LIN9 IRAK1 LCOR NCOR2 MRTFA ZBTB10 E2F4 KMT2B BAZ1B KANSL1 MYBBP1A PBRM1 UHRF1 ZZZ3 DDX20 SIRT2 KDM5A BTAF1 SOS1 CENPF E…
0.000104664	115	3932	1.51747	GO:0006464 cellular protein modification process	http://amigo.geneontology.org/amigo/term/GO:0006464	ZZZ3 USP36 PKN2 PPP2R3A ZZEF1 SIRT6 CNOT4 HUWE1 CLSPN EP300 STK4 CDK16 USP10 STK3 CUL9 RPS6KA1 TRIM32 AREL1 RNF2 MOCS3 PTPN12 MINDY2 FXR2 UBA1 CAMK1 DCUN1D5 SENP7 NAA30 RPTOR SAE1 PAK1 CAMK4 TRIP12 MIDEAS DYRK1A WIPI2 NCK1 UBR1 USP24 KRTCAP2 DTX3L OTUD4 RIOX1 KDM2A SH3BP5L CCNE2 RPS6KB2 ANKLE2 PARP10 PAK2 IRAK1 PARG KMT2B PRAG1 UHRF1 BAZ1B MYBBP1A MAP4K5 SIRT2 KDM5A MARK3 MAPRE3 METAP2 USP4 CCDC8…
0.000110589	14	152	4.77882	GO:0031333 negative regulation of protein-containing complex assembly	http://amigo.geneontology.org/amigo/term/GO:0031333	SSH1 ADD1 CRACD TWF1 SSH3 EP300 RIOK3 ANKRD27 CARMIL2 DDX3X SIRT2 EPS8 DYRK1A NCK1
0.000110589	112	3807	1.52641	GO:2001141 regulation of RNA biosynthetic process	http://amigo.geneontology.org/amigo/term/GO:2001141	WIZ SPEN TP53BP1 SIRT6 CDC5L EP300 CDK16 TRPS1 PPP1R13L PTOV1 ZNF574 SUPT6H ARID3A RPS6KA1 TRIM32 ZNF576 RREB1 ATXN1 LRRFIP1 E2F8 CC2D1A CRTC3 POU2F1 NSD3 JMY MIDEAS ATAD2 DYRK1A SKI CRTC2 MYSM1 NUP35 ZNF513 LEO1 HDGFL2 ZNF444 ZNF764 CHD3 NFXL1 BPTF KDM2A CHD2 PHC3 MED16 ZBTB7A LIN9 IRAK1 LCOR NCOR2 MRTFA ZBTB10 E2F4 KMT2B BAZ1B KANSL1 MYBBP1A PBRM1 UHRF1 ZZZ3 DDX20 SIRT2 KDM5A BTAF1 SOS1 CENPF E…
0.000128128	13	133	5.0714	GO:0000018 regulation of DNA recombination	http://amigo.geneontology.org/amigo/term/GO:0000018	HELB H1-4 H1-2 TP53BP1 SIRT6 RIF1 RAD51AP1 ZRANB3 WRAP53 SETD2 SUPT6H ATAD5 HDGFL2
0.000128128	115	3952	1.50979	GO:0036211 protein modification process	http://amigo.geneontology.org/amigo/term/GO:0036211	ZZZ3 USP36 PKN2 PPP2R3A ZZEF1 SIRT6 CNOT4 HUWE1 CLSPN EP300 STK4 CDK16 USP10 STK3 CUL9 RPS6KA1 TRIM32 AREL1 RNF2 MOCS3 PTPN12 MINDY2 FXR2 UBA1 CAMK1 DCUN1D5 SENP7 NAA30 RPTOR SAE1 PAK1 CAMK4 TRIP12 MIDEAS DYRK1A WIPI2 NCK1 UBR1 USP24 KRTCAP2 DTX3L OTUD4 RIOX1 KDM2A SH3BP5L CCNE2 RPS6KB2 ANKLE2 PARP10 PAK2 IRAK1 PARG KMT2B PRAG1 UHRF1 BAZ1B MYBBP1A MAP4K5 SIRT2 KDM5A MARK3 MAPRE3 METAP2 USP4 CCDC8…
0.00013474	20	303	3.42471	GO:0006260 DNA replication	http://amigo.geneontology.org/amigo/term/GO:0006260	POLA1 LIG1 ZRANB3 RECQL4 NUCKS1 HELB BAZ1A RFC1 CCDC88A E2F8 SDE2 CHAF1A CCNE2 ATAD5 SLX4 EHMT2 WIZ WAPL TFPT NAP1L1
0.00013474	131	4676	1.45356	GO:1901362 organic cyclic compound biosynthetic process	http://amigo.geneontology.org/amigo/term/GO:1901362	WIZ SPEN TP53BP1 GTF3C1 SIRT6 RRN3 CDC5L EP300 CDK16 RPAP1 TRPS1 PPP1R13L PTOV1 ZNF574 SETX SUPT6H GTF3C2 ARID3A RPS6KA1 TRIM32 ZNF576 RREB1 ATXN1 LRRFIP1 E2F8 CC2D1A CRTC3 POU2F1 NSD3 JMY MIDEAS ATAD2 DYRK1A SKI CRTC2 MYSM1 NUP35 ZNF513 LEO1 HDGFL2 ZNF444 ZNF764 CHD3 NFXL1 BPTF KDM2A CHD2 PHC3 MED16 ZBTB7A LIN9 IRAK1 LCOR NCOR2 MRTFA ZBTB10 E2F4 KMT2B BAZ1B KANSL1 MYBBP1A PBRM1 UHRF1 ZZZ3 DDX20 …
0.00013476	63	1782	1.8343	GO:0034613 cellular protein localization	http://amigo.geneontology.org/amigo/term/GO:0034613	USP36 HUWE1 SAE1 WAPL NUP133 MAPRE3 WASHC2A SEC61B SLC9A3R1 SNX17 COPA NUP153 NUP214 KNL1 ATAD1 TWF1 BICD1 RANBP2 WIPI2 NUP35 SCRIB FAM83H PTTG1IP KIAA0753 TAX1BP3 FERMT2 SIRT6 STK4 USP4 CCDC88A CAMK1 WRAP53 ITGB1 PTPN14 SETD2 EIF4ENIF1 CAMSAP3 MON1B PIKFYVE FRMD8 SORT1 BAG3 LMNA GOLGA2 STX18 STK3 DTX3L EPB41L2 HSPB1 ARHGEF16 CLASP2 ICE1 DCTN2 ZBTB7A RCC2 MAPT DDX3X TSC2 PARD3 MAP1A MTCL1 EIF2D S…
0.000139739	15	179	4.34785	GO:0051168 nuclear export	http://amigo.geneontology.org/amigo/term/GO:0051168	NUP133 NUP153 NUP214 HNRNPA1 RANBP2 SIRT6 YTHDC1 ATXN1 CAMK1 PTPN14 SUPT6H EIF4ENIF1 BAG3 NEMF SETD2
0.000152653	27	509	2.75222	GO:0022613 ribonucleoprotein complex biogenesis	http://amigo.geneontology.org/amigo/term/GO:0022613	DDX20 RIOK3 EIF3A HELB EIF2D NAF1 SURF6 NIFK WDR46 BOP1 SF3A1 TGS1 SF3A3 USP36 YTHDC1 WBP11 RRN3 RPL24 MYBBP1A SLX9 CHD7 UTP11 DDX3X GCFC2 SETX USP4 YTHDF2
0.000152653	63	1791	1.82508	GO:0070727 cellular macromolecule localization	http://amigo.geneontology.org/amigo/term/GO:0070727	USP36 HUWE1 SAE1 WAPL NUP133 MAPRE3 WASHC2A SEC61B SLC9A3R1 SNX17 COPA NUP153 NUP214 KNL1 ATAD1 TWF1 BICD1 RANBP2 WIPI2 NUP35 SCRIB FAM83H PTTG1IP KIAA0753 TAX1BP3 FERMT2 SIRT6 STK4 USP4 CCDC88A CAMK1 WRAP53 ITGB1 PTPN14 SETD2 EIF4ENIF1 CAMSAP3 MON1B PIKFYVE FRMD8 SORT1 BAG3 LMNA GOLGA2 STX18 STK3 DTX3L EPB41L2 HSPB1 ARHGEF16 CLASP2 ICE1 DCTN2 ZBTB7A RCC2 MAPT DDX3X TSC2 PARD3 MAP1A MTCL1 EIF2D S…
0.000153622	15	181	4.29981	GO:0016571 histone methylation	http://amigo.geneontology.org/amigo/term/GO:0016571	KMT2B KANSL1 NSD3 SETD2 EHMT2 RIF1 SUPT6H KDM4B LMNA PYGO2 SETD5 H1-4 H1-2 KMT2E DNMT1
0.000165402	44	1082	2.1099	GO:0006396 RNA processing	http://amigo.geneontology.org/amigo/term/GO:0006396	GCFC2 ZCCHC8 DDX20 DNTTIP2 SNRPA YTHDC1 WBP11 PAPOLA CDC5L RIOK3 MOCS3 AHNAK HELB FXR2 TGS1 DHX38 NIFK TRA2A TRUB1 SF3A3 WDR46 BOP1 SF3A1 ESS2 HNRNPA1 SRRM2 HNRNPA3 USP36 DYRK1A ZBTB7A SUPT6H NAF1 SLX9 CHD7 UTP11 DDX3X SETX USP4 LEO1 NCOR2 YTHDF2 SLC38A2 ATXN1 BICD1
0.000199399	21	341	3.19522	GO:0000377 RNA splicing via transesterification reactions with bulged adenosine as nucleophile	http://amigo.geneontology.org/amigo/term/GO:0000377	GCFC2 DDX20 SNRPA YTHDC1 WBP11 CDC5L FXR2 DHX38 TRA2A SF3A3 ZCCHC8 SF3A1 ESS2 HNRNPA1 SRRM2 HNRNPA3 ZBTB7A DYRK1A SETX USP4 TGS1
0.000199399	21	341	3.19522	GO:0000398 mRNA splicing via spliceosome	http://amigo.geneontology.org/amigo/term/GO:0000398	GCFC2 DDX20 SNRPA YTHDC1 WBP11 CDC5L FXR2 DHX38 TRA2A SF3A3 ZCCHC8 SF3A1 ESS2 HNRNPA1 SRRM2 HNRNPA3 ZBTB7A DYRK1A SETX USP4 TGS1
0.000223127	20	316	3.28382	GO:0043547 positive regulation of GTPase activity	http://amigo.geneontology.org/amigo/term/GO:0043547	GMIP SOS1 TBC1D15 ARHGEF16 TBC1D5 TBC1D14 DOCK10 ARHGAP29 TBCK TBC1D16 TAX1BP3 RGL2 SRGAP2 MYO9A TSC2 ARHGAP35 RCC2 FERMT2 ITGB1 SCRIB
0.00023276	21	345	3.15818	GO:0000375 RNA splicing via transesterification reactions	http://amigo.geneontology.org/amigo/term/GO:0000375	GCFC2 DDX20 SNRPA YTHDC1 WBP11 CDC5L FXR2 DHX38 TRA2A SF3A3 ZCCHC8 SF3A1 ESS2 HNRNPA1 SRRM2 HNRNPA3 ZBTB7A DYRK1A SETX USP4 TGS1
0.00023876	72	2182	1.71204	GO:0031328 positive regulation of cellular biosynthetic process	http://amigo.geneontology.org/amigo/term/GO:0031328	TP53BP1 EP300 PTOV1 LARP4B SUPT6H RPS6KA1 FXR2 CRTC3 LARP1 ATAD2 DYRK1A NCK1 CRTC2 LARP4 MYSM1 ZNF513 LEO1 MED16 MRTFA KMT2B BAZ1B KANSL1 MYBBP1A CHD3 UHRF1 KDM5A CDC5L RREB1 EAPP HNRNPA1 NIBAN2 WRAP53 POU2F1 CAMK4 YTHDF2 ABCF1 E2F4 DDX3X RFC1 SIRT2 NUCKS1 MAPRE3 RRN3 GCN1 ZNF574 PDLIM1 ARID3A TRIM32 TRIM25 JMY CHD7 DDN DTX3L KMT2E TFPT SETX EIF4G1 NEK4 E2F8 CAMK1 RPTOR NAF1 NSD3 ICE1 GOLGA2 EEF2…
0.000255774	4	7	29.6482	GO:0030952 establishment or maintenance of cytoskeleton polarity	http://amigo.geneontology.org/amigo/term/GO:0030952	CAMSAP3 PDLIM1 ARHGAP35 LMNA
0.000272327	10	84	6.17671	GO:0031060 regulation of histone methylation	http://amigo.geneontology.org/amigo/term/GO:0031060	KANSL1 RIF1 SUPT6H KDM4B LMNA PYGO2 EHMT2 KMT2E DNMT1 NSD3
0.000272327	59	1674	1.82866	GO:0045934 negative regulation of nucleobase-containing compound metabolic process	http://amigo.geneontology.org/amigo/term/GO:0045934	SIRT6 ZRANB3 ATXN1 HELB MIDEAS SKI H1-4 ZNF764 CHD3 PHC3 H1-2 NCOR2 DDX20 SPEN TP53BP1 SIRT2 RIF1 BTAF1 EP300 TRPS1 CENPF LRRFIP1 E2F8 EAPP CC2D1A NIBAN2 POU2F1 NCK1 BPTF ZBTB7A EIF4ENIF1 LCOR EHMT2 UHRF1 RFC1 KDM5A LRCH4 RBL1 PPP1R13L RNF2 RREB1 DNMT1 MYBBP1A DYRK1A RIOX1 PARP10 WAPL LARP4B HNRNPA1 NAF1 BAG3 TRIP12 LARP1 KDM2A SLX4 MPHOSPH8 ZBTB10 GCFC2 MBD1
0.000293899	60	1718	1.81203	GO:0044093 positive regulation of molecular function	http://amigo.geneontology.org/amigo/term/GO:0044093	GMIP CLSPN SOS1 TRIM32 TBC1D15 ARHGEF16 TBC1D5 TBC1D14 DOCK10 DCUN1D5 UACA ARHGAP29 CRTC3 RPTOR TBCK JMY CRTC2 TBC1D16 IRAK1 TAX1BP3 RGL2 TP53BP1 UHRF1 MARK3 MAPRE3 ADD1 EP300 STK4 STK3 EIF4G1 CCDC88A CAMK1 NIBAN2 WRAP53 ITGB1 SKI DTX3L ZBTB7A HTT DDX3X SRGAP2 MYO9A SIRT2 GCN1 ADNP TSC2 RANBP2 PLCL2 ARHGAP35 PYGO2 CLPX RCC2 PAK2 FERMT2 TRIM25 NAF1 PAK1 SCRIB IRS1 MAPT
0.000296301	58	1641	1.83382	GO:0031399 regulation of protein modification process	http://amigo.geneontology.org/amigo/term/GO:0031399	CLSPN FXR2 DCUN1D5 RPTOR TRIP12 NCK1 OTUD4 SH3BP5L CCNE2 ANKLE2 IRAK1 PARG BAZ1B MYBBP1A MAPRE3 HUWE1 EP300 STK4 CCDC88A SOS1 KANSL1 CAMK1 SAE1 PAK1 TWF1 PAK2 PTTG1IP DDX3X SIRT2 KDM5A RIF1 ADNP STK3 HSPB1 SLC9A3R1 SUPT6H KDM4B DYRK1A SKI LMNA PYGO2 SETD5 EHMT2 MAPT KMT2E ZZZ3 FERMT2 USP4 EIF4G1 DNMT1 NSD3 TNKS1BP1 DTX3L GOLGA2 PARP10 HTT TSC2 PARD3
0.000313161	21	354	3.07789	GO:0006913 nucleocytoplasmic transport	http://amigo.geneontology.org/amigo/term/GO:0006913	NUP133 NUP153 NUP214 RANBP2 NUP35 PTTG1IP HNRNPA1 SIRT6 YTHDC1 STK4 ATXN1 CAMK1 PTPN14 EIF4ENIF1 SUPT6H LMNA STK3 BAG3 NEMF SETD2 TSC2
0.000313161	21	354	3.07789	GO:0051169 nuclear transport	http://amigo.geneontology.org/amigo/term/GO:0051169	NUP133 NUP153 NUP214 RANBP2 NUP35 PTTG1IP HNRNPA1 SIRT6 YTHDC1 STK4 ATXN1 CAMK1 PTPN14 EIF4ENIF1 SUPT6H LMNA STK3 BAG3 NEMF SETD2 TSC2
0.000320727	85	2748	1.60487	GO:0031324 negative regulation of cellular metabolic process	http://amigo.geneontology.org/amigo/term/GO:0031324	SIRT6 TNRC6A ZRANB3 ATXN1 HELB FXR2 TRIP12 MIDEAS SKI NCK1 H1-4 ZNF764 CHD3 PHC3 SH3BP5L ANKLE2 EIF4ENIF1 H1-2 NCOR2 YTHDF2 CNOT4 RPTOR TNKS1BP1 DDX20 SPEN TP53BP1 SIRT2 RIF1 BTAF1 EP300 TRPS1 EIF4G1 RPS6KA1 CENPF LRRFIP1 E2F8 EAPP CC2D1A NIBAN2 POU2F1 BPTF ZBTB7A PAK2 LCOR EHMT2 UHRF1 RFC1 KDM5A LRCH4 RBL1 PPP1R13L HSPB1 SUPT6H RNF2 RREB1 KDM4B DNMT1 MYBBP1A DIS3L2 DYRK1A RIOX1 PARP10 IRS2 MAPT …
0.000320727	44	1118	2.04196	GO:0051130 positive regulation of cellular component organization	http://amigo.geneontology.org/amigo/term/GO:0051130	ADD1 SLAIN2 CRACD CDC42EP1 TWF1 EPS8 BICD1 BAIAP2 AHNAK EP300 SETX RAD51AP1 CAMK1 HNRNPA1 CARMIL2 MAPT SLX4 MPHOSPH8 STAU2 SIRT2 ADNP ANKRD27 TFPT ATAD1 NCK1 ARHGAP35 DDX3X PLEKHM1 FERMT2 SIRT6 PXN EIF4G1 CCDC88A RREB1 DNMT1 TBC1D5 G3BP2 NAF1 PAK1 CLASP2 ICE1 STX18 SEPTIN9 HTT
0.000338866	40	977	2.12423	GO:0033365 protein localization to organelle	http://amigo.geneontology.org/amigo/term/GO:0033365	USP36 HUWE1 SAE1 WAPL NUP133 MAPRE3 WASHC2A SEC61B NUP153 NUP214 KNL1 BICD1 RANBP2 NUP35 SCRIB FAM83H PTTG1IP KIAA0753 FERMT2 STK4 WRAP53 SETD2 EIF4ENIF1 SIRT6 MON1B SORT1 BAG3 LMNA GOLGA2 STK3 DTX3L PIKFYVE CCDC88A DCTN2 ZBTB7A RCC2 MAPT DDX3X TSC2 MAP1A
0.000343668	34	769	2.29398	GO:0030036 actin cytoskeleton organization	http://amigo.geneontology.org/amigo/term/GO:0030036	EPB41L2 SSH1 ADD1 PDLIM1 CRACD EHBP1 CDC42EP1 SPECC1 PAK1 TWF1 JMY MYO1E CARMIL2 FRMD3 SSH3 BAIAP2 PARVA MARCKS WASHC2A CLASP2 STAU2 SLC9A3R1 CCDC88A TRIM32 ITGB1 EPS8 NCK1 ARHGAP35 FERMT2 PXN TBCK PAK2 FGD6 MRTFA
0.000343668	27	539	2.59903	GO:0044089 positive regulation of cellular component biogenesis	http://amigo.geneontology.org/amigo/term/GO:0044089	SLAIN2 CRACD CDC42EP1 EPS8 BAIAP2 CARMIL2 MAPT MPHOSPH8 STAU2 ADNP NCK1 ARHGAP35 SLX4 DDX3X PLEKHM1 FERMT2 PXN EIF4G1 CCDC88A DNMT1 G3BP2 PAK1 CLASP2 ICE1 STX18 SEPTIN9 HTT
0.000365856	72	2219	1.68349	GO:0009891 positive regulation of biosynthetic process	http://amigo.geneontology.org/amigo/term/GO:0009891	TP53BP1 EP300 PTOV1 LARP4B SUPT6H RPS6KA1 FXR2 CRTC3 LARP1 ATAD2 DYRK1A NCK1 CRTC2 LARP4 MYSM1 ZNF513 LEO1 MED16 MRTFA KMT2B BAZ1B KANSL1 MYBBP1A RPTOR CHD3 UHRF1 KDM5A CDC5L RREB1 EAPP HNRNPA1 NIBAN2 WRAP53 POU2F1 CAMK4 YTHDF2 ABCF1 E2F4 DDX3X RFC1 SIRT2 NUCKS1 MAPRE3 RRN3 GCN1 ZNF574 PDLIM1 ARID3A TRIM32 TRIM25 JMY CHD7 DDN DTX3L KMT2E TFPT SETX EIF4G1 NEK4 E2F8 CAMK1 NAF1 NSD3 ICE1 GOLGA2 EEF2…
0.000367912	13	151	4.46686	GO:0006997 nucleus organization	http://amigo.geneontology.org/amigo/term/GO:0006997	WRAP53 NUP35 PYGO2 LEMD3 USP36 RRN3 NECTIN2 LMNA NUP133 LMNB1 NUP153 ANKLE2 SIRT2
0.000368553	28	574	2.53094	GO:0051493 regulation of cytoskeleton organization	http://amigo.geneontology.org/amigo/term/GO:0051493	CAMSAP3 SSH1 MAPRE3 ADD1 SLAIN2 CRACD CDC42EP1 CAMSAP1 PAK1 TWF1 BICD1 CARMIL2 MAP1A SSH3 BAIAP2 WASHC2A CLASP2 MAPT STAU2 CCDC88A EPS8 DYRK1A NCK1 ARHGAP35 TACC3 FERMT2 PXN PAK2
0.000388515	40	986	2.10484	GO:0007017 microtubule-based process	http://amigo.geneontology.org/amigo/term/GO:0007017	TACC3 MARK3 CAMSAP3 MAPRE3 SLAIN2 CCDC88A MAP7D1 MAP7D3 CAMSAP1 KIF21A EML4 PARD3 BICD1 CLASP2 MAP1A GOLGA2 KLC2 DCTN2 MAPT HTT CHD3 SETD2 STAU2 KATNIP ASPM SLC9A3R1 CUL9 DYRK1A LMNA KIAA0753 NUDC HSPB1 ARHGAP21 PAK1 ITGB1 MTCL1 E2F4 SRGAP2 GTSE1 BAG3
0.000388515	20	333	3.11618	GO:0098813 nuclear chromosome segregation	http://amigo.geneontology.org/amigo/term/GO:0098813	WAPL PDS5B CENPF KNL1 FANCD2 NCAPD3 SGO2 SLX4 PBRM1 BAZ1B SIRT2 RAD51C CCNE2 EHMT2 TACC3 NUDC EML4 DIS3L2 DCTN2 RCC2
0.000394454	58	1665	1.80738	GO:0010558 negative regulation of macromolecule biosynthetic process	http://amigo.geneontology.org/amigo/term/GO:0010558	SIRT6 TNRC6A ATXN1 FXR2 MIDEAS SKI ZNF764 CHD3 PHC3 EIF4ENIF1 NCOR2 YTHDF2 CNOT4 TNKS1BP1 DDX20 SPEN SIRT2 BTAF1 EP300 TRPS1 EIF4G1 CENPF LRRFIP1 E2F8 EAPP CC2D1A NIBAN2 POU2F1 NCK1 BPTF ZBTB7A LCOR EHMT2 UHRF1 RFC1 KDM5A LRCH4 RIF1 RBL1 PPP1R13L RNF2 RREB1 DNMT1 MYBBP1A DIS3L2 H1-4 RIOX1 PARP10 H1-2 HNRNPA1 BAG3 LARP1 KDM2A MPHOSPH8 DDX3X ZBTB10 GCFC2 MBD1
0.000396979	26	514	2.6245	GO:0000280 nuclear division	http://amigo.geneontology.org/amigo/term/GO:0000280	PDS5B RAD51C CUL9 FANCD2 MKI67 NCAPD3 SGO2 CLASP2 SLX4 PBRM1 BAZ1B RAD51AP1 GOLGA2 ASPM SIRT2 RPL24 EPS8 CCNE2 EHMT2 TACC3 NUDC EML4 DIS3L2 DCTN2 ANKLE2 CENPF
0.000422071	24	454	2.74279	GO:0018205 peptidyl-lysine modification	http://amigo.geneontology.org/amigo/term/GO:0018205	ZZZ3 EP300 SENP7 SAE1 KMT2B BAZ1B MYBBP1A SIRT2 KANSL1 RANBP2 SETD2 EHMT2 RIF1 SUPT6H KDM4B CRTC2 LMNA PYGO2 SETD5 H1-4 H1-2 KMT2E DNMT1 NSD3
0.000423309	93	3120	1.54655	GO:0051641 cellular localization	http://amigo.geneontology.org/amigo/term/GO:0051641	USP36 HUWE1 SAE1 WAPL NUP133 MAPRE3 WASHC2A ANKRD27 SEC61B ARHGAP21 SLC9A3R1 SNX17 CCDC88A CENPF AFTPH COPA NUP153 NUP214 NECTIN2 EXOC4 SORT1 REPS1 KNL1 ATAD1 PARD3 VPS51 TWF1 BICD1 RANBP2 MYO1E WIPI2 NUP35 CLASP2 PDZD8 KLC2 SCRIB FAM83H PTTG1IP KIAA0753 TAX1BP3 HNRNPA1 FERMT2 SIRT6 YTHDC1 STK4 USP4 ATXN1 CAMK1 WRAP53 ITGB1 PTPN14 LMNA SETD2 EIF4ENIF1 HTT PLEKHM1 STAU2 ASPM CAMSAP3 NUDC CDK16 MON…
0.000436936	46	1213	1.96758	GO:0051726 regulation of cell cycle	http://amigo.geneontology.org/amigo/term/GO:0051726	WAPL TP53BP1 RBL1 CLSPN TSC2 CUL9 CENPF FANCD2 MKI67 CCNE2 LIN9 PBRM1 BAZ1B RAD51AP1 TRIM32 SDE2 SCRIB SETD2 ZZZ3 YTHDC2 ASPM SIRT2 MAPRE3 PPP1R13B CDK16 NUP214 E2F8 ITGB1 ATAD5 YTHDF2 KMT2E WIZ TACC3 PKN2 CDC5L TTC28 TFPT RAD51C SLC9A3R1 EIF4G1 MYBBP1A RPTOR RCC2 DDX3X BOP1 GTSE1
0.000438701	7	40	9.07976	GO:0044319 wound healing spreading of cells	http://amigo.geneontology.org/amigo/term/GO:0044319	ITGB1 CARMIL2 MRTFA ARHGAP35 FERMT2 RREB1 CLASP2
0.000438701	7	40	9.07976	GO:0090505 epiboly involved in wound healing	http://amigo.geneontology.org/amigo/term/GO:0090505	ITGB1 CARMIL2 MRTFA ARHGAP35 FERMT2 RREB1 CLASP2
0.000476835	14	180	4.03545	GO:0051170 import into nucleus	http://amigo.geneontology.org/amigo/term/GO:0051170	NUP133 NUP153 NUP214 RANBP2 NUP35 PTTG1IP STK4 HNRNPA1 EIF4ENIF1 SIRT6 LMNA STK3 BAG3 TSC2
0.000495656	35	823	2.2065	GO:0016071 mRNA metabolic process	http://amigo.geneontology.org/amigo/term/GO:0016071	GCFC2 DDX20 SNRPA YTHDC1 WBP11 PAPOLA TNRC6A CDC5L SUPT6H FXR2 DHX38 DIS3L2 CARHSP1 TRA2A TRUB1 SF3A3 YTHDF2 ZCCHC8 CNOT4 SF3A1 ESS2 HNRNPA1 TNKS1BP1 SRRM2 HNRNPA3 ZBTB7A EIF4ENIF1 DYRK1A SETX LARP4B USP4 LARP1 LEO1 ATXN2L TGS1
0.000505154	7	41	8.8583	GO:0090504 epiboly	http://amigo.geneontology.org/amigo/term/GO:0090504	ITGB1 CARMIL2 MRTFA ARHGAP35 FERMT2 RREB1 CLASP2
0.000527117	31	689	2.33442	GO:0000226 microtubule cytoskeleton organization	http://amigo.geneontology.org/amigo/term/GO:0000226	TACC3 MARK3 CAMSAP3 MAPRE3 SLAIN2 CCDC88A MAP7D1 MAP7D3 CAMSAP1 EML4 PARD3 BICD1 CLASP2 MAP1A GOLGA2 DCTN2 MAPT CHD3 SETD2 ASPM CUL9 DYRK1A LMNA KIAA0753 NUDC PAK1 ITGB1 HTT MTCL1 E2F4 SRGAP2
0.000566479	18	288	3.24277	GO:0110053 regulation of actin filament organization	http://amigo.geneontology.org/amigo/term/GO:0110053	SSH1 ADD1 CRACD CDC42EP1 TWF1 CARMIL2 SSH3 BAIAP2 WASHC2A EPS8 NCK1 ARHGAP35 FERMT2 PXN CCDC88A PAK1 CLASP2 PAK2
0.000611812	10	95	5.46151	GO:1901879 regulation of protein depolymerization	http://amigo.geneontology.org/amigo/term/GO:1901879	CAMSAP3 ADD1 CRACD CAMSAP1 TWF1 MAP1A CARMIL2 EPS8 NCK1 CLASP2
0.000636218	27	564	2.48383	GO:0048285 organelle fission	http://amigo.geneontology.org/amigo/term/GO:0048285	PDS5B RAD51C CUL9 FANCD2 MKI67 NCAPD3 SGO2 CLASP2 SLX4 PBRM1 MAPT BAZ1B RAD51AP1 GOLGA2 ASPM SIRT2 RPL24 EPS8 CCNE2 EHMT2 TACC3 NUDC EML4 DIS3L2 DCTN2 ANKLE2 CENPF
0.00065005	42	1088	2.00289	GO:0009894 regulation of catabolic process	http://amigo.geneontology.org/amigo/term/GO:0009894	USP36 HUWE1 TNRC6A USP10 MTMR4 AREL1 FXR2 RPTOR CARHSP1 YTHDF2 CNOT4 TNKS1BP1 SIRT6 EP300 CDK16 TRIM32 ITGB1 EIF4ENIF1 SIRT2 PPP1R3D CRTC3 DIS3L2 MTCL1 EHMT2 TSC2 MAPT PPP2R3A LARP4B EIF4G1 TBC1D14 NAF1 BAG3 LARP1 DTX3L GOLGA2 IRS1 ZBTB7A IRS2 HTT MAP1A HSPB1 EXOC4
0.000665434	8	59	7.03517	GO:0018023 peptidyl-lysine trimethylation	http://amigo.geneontology.org/amigo/term/GO:0018023	SETD2 KDM4B LMNA SETD5 H1-4 H1-2 KMT2E NSD3
0.000683891	65	1987	1.69727	GO:0051254 positive regulation of RNA metabolic process	http://amigo.geneontology.org/amigo/term/GO:0051254	TP53BP1 TNRC6A EP300 PTOV1 SUPT6H RPS6KA1 CRTC3 ATAD2 DYRK1A CRTC2 MYSM1 ZNF513 TRA2A LEO1 MED16 MRTFA YTHDF2 KMT2B BAZ1B CNOT4 KANSL1 MYBBP1A TNKS1BP1 CHD3 UHRF1 KDM5A CDC5L RREB1 EAPP NIBAN2 POU2F1 CAMK4 NCK1 TRUB1 EIF4ENIF1 E2F4 DDX3X RFC1 SIRT2 NUCKS1 MAPRE3 RRN3 GCN1 ZNF574 PDLIM1 ARID3A TRIM32 TRIM25 DIS3L2 JMY CHD7 DDN DTX3L KMT2E TFPT SETX NEK4 E2F8 CAMK1 RPTOR NSD3 ICE1 BPTF SLC38A2 SKI
0.000695839	12	140	4.44723	GO:0006413 translational initiation	http://amigo.geneontology.org/amigo/term/GO:0006413	EIF3A EIF2D NCK1 EIF4G1 EIF1 YTHDF2 EIF4ENIF1 LARP1 RPS6KB2 ABCF1 DDX3X HSPB1
0.000720848	19	323	3.05202	GO:1903311 regulation of mRNA metabolic process	http://amigo.geneontology.org/amigo/term/GO:1903311	YTHDC1 TNRC6A FXR2 CARHSP1 TRA2A YTHDF2 CNOT4 TNKS1BP1 PAPOLA ZBTB7A EIF4ENIF1 SNRPA SUPT6H DIS3L2 DYRK1A LARP4B HNRNPA1 LARP1 LEO1
0.000734305	12	141	4.41569	GO:2000779 regulation of double-strand break repair	http://amigo.geneontology.org/amigo/term/GO:2000779	HELB TRIP12 PBRM1 TP53BP1 SIRT6 RIF1 RAD51AP1 WRAP53 MGMT SETD2 DTX3L HDGFL2
0.00073724	92	3133	1.52358	GO:0033036 macromolecule localization	http://amigo.geneontology.org/amigo/term/GO:0033036	USP36 HUWE1 WRAP53 SAE1 NAF1 WAPL NUP133 MAPRE3 WASHC2A SEC61B AKAP10 SLC9A3R1 SNX17 COPA NUP153 NUP214 KNL1 ATAD1 STK11IP PARD3 TWF1 BICD1 RANBP2 WIPI2 NUP35 SCRIB FAM83H PTTG1IP SEPTIN9 KIAA0753 TAX1BP3 HNRNPA1 FERMT2 SIRT6 YTHDC1 STK4 USP4 CCDC88A CENPF CAMK1 ITGB1 PTPN14 IRS1 SETD2 EIF4ENIF1 MON2 ATG2B CAMSAP3 CDK16 MON1B ANKRD27 SUPT6H PIKFYVE EHBP1 AFTPH TRIM25 FRMD8 TBC1D5 EXOC4 SORT1 G3BP…
0.000741339	10	98	5.29432	GO:0046785 microtubule polymerization	http://amigo.geneontology.org/amigo/term/GO:0046785	SLAIN2 CAMSAP3 MAP7D3 CAMSAP1 CLASP2 GOLGA2 MAPT DYRK1A MAPRE3 PAK1
0.000741339	6	30	10.3769	GO:0051016 barbed-end actin filament capping	http://amigo.geneontology.org/amigo/term/GO:0051016	ADD1 CRACD TWF1 CARMIL2 EPS8 NCK1
0.000760423	97	3356	1.49964	GO:0065009 regulation of molecular function	http://amigo.geneontology.org/amigo/term/GO:0065009	GMIP CLSPN SOS1 TRIM32 TBC1D15 ARHGEF16 TBC1D5 TBC1D14 DOCK10 DCUN1D5 UACA ARHGAP29 CRTC3 RPTOR TBCK JMY CRTC2 TBC1D16 SH3BP5L CCNE2 IRAK1 TAX1BP3 RGL2 TP53BP1 UHRF1 MARK3 RBL1 MAPRE3 ADD1 EP300 STK4 STK3 EIF4G1 CCDC88A RPS6KA1 CAMK1 SORT1 NIBAN2 WRAP53 ITGB1 SKI DTX3L GOLGA2 ZBTB7A PAK2 HTT DDX3X SRGAP2 RFC1 MYO9A SIRT2 KDM5A PPP2R3A GCN1 ADNP TSC2 ANKRD27 HSPB1 ARHGAP21 SLC9A3R1 SAE1 FANCD2 RAN…
0.000774433	9	79	5.91088	GO:1901880 negative regulation of protein depolymerization	http://amigo.geneontology.org/amigo/term/GO:1901880	CAMSAP3 ADD1 CRACD CAMSAP1 TWF1 CARMIL2 EPS8 NCK1 CLASP2
0.000822463	13	167	4.0389	GO:0000723 telomere maintenance	http://amigo.geneontology.org/amigo/term/GO:0000723	RIF1 RECQL4 HNRNPA1 WRAP53 SLX4 TFPT RAD51C CCNE2 SIRT6 NAF1 LMNA TNKS1BP1 RFC1
0.000882122	58	1726	1.74351	GO:0031327 negative regulation of cellular biosynthetic process	http://amigo.geneontology.org/amigo/term/GO:0031327	SIRT6 TNRC6A ATXN1 FXR2 MIDEAS SKI ZNF764 CHD3 PHC3 EIF4ENIF1 NCOR2 YTHDF2 CNOT4 TNKS1BP1 DDX20 SPEN SIRT2 BTAF1 EP300 TRPS1 EIF4G1 CENPF LRRFIP1 E2F8 EAPP CC2D1A NIBAN2 POU2F1 NCK1 BPTF ZBTB7A LCOR EHMT2 UHRF1 RFC1 KDM5A LRCH4 RIF1 RBL1 PPP1R13L RNF2 RREB1 DNMT1 MYBBP1A DIS3L2 H1-4 RIOX1 PARP10 H1-2 HNRNPA1 BAG3 LARP1 KDM2A MPHOSPH8 DDX3X ZBTB10 GCFC2 MBD1
0.000917383	13	169	3.9911	GO:0051494 negative regulation of cytoskeleton organization	http://amigo.geneontology.org/amigo/term/GO:0051494	CAMSAP3 SSH1 ADD1 CRACD CAMSAP1 TWF1 SSH3 CARMIL2 EPS8 DYRK1A NCK1 CLASP2 PAK2
0.000947727	74	2388	1.60781	GO:0051649 establishment of localization in cell	http://amigo.geneontology.org/amigo/term/GO:0051649	USP36 HUWE1 SAE1 NUP133 WASHC2A ANKRD27 SEC61B SNX17 CCDC88A CENPF AFTPH COPA NUP153 NUP214 SORT1 REPS1 PARD3 VPS51 RANBP2 MYO1E NUP35 CLASP2 KLC2 SCRIB PTTG1IP EXOC4 HNRNPA1 SIRT6 YTHDC1 STK4 ARHGAP21 ATXN1 CAMK1 PTPN14 EIF4ENIF1 HTT STAU2 CAMSAP3 NUDC CDK16 MON1B SLC9A3R1 SUPT6H PIKFYVE NECTIN2 ATAD1 ITGB1 BAG3 LMNA GOLGA2 STX18 CHD7 DCTN2 BTBD9 STK3 HEBP2 HSPB1 TBC1D5 TBC1D14 EML4 BICD1 SELENO…
0.000955226	8	63	6.58849	GO:0002011 morphogenesis of an epithelial sheet	http://amigo.geneontology.org/amigo/term/GO:0002011	ITGB1 CARMIL2 MRTFA SOS1 ARHGAP35 FERMT2 RREB1 CLASP2
0.000955226	35	857	2.11896	GO:0030029 actin filament-based process	http://amigo.geneontology.org/amigo/term/GO:0030029	EPB41L2 SSH1 ADD1 PDLIM1 CRACD EHBP1 CDC42EP1 SPECC1 PAK1 TWF1 JMY MYO1E CARMIL2 FRMD3 SSH3 BAIAP2 PARVA MARCKS WASHC2A CLASP2 SRGAP2 STAU2 SLC9A3R1 CCDC88A TRIM32 ITGB1 EPS8 NCK1 ARHGAP35 FERMT2 PXN TBCK PAK2 FGD6 MRTFA
0.00109855	15	224	3.4744	GO:0006479 protein methylation	http://amigo.geneontology.org/amigo/term/GO:0006479	KMT2B KANSL1 NSD3 SETD2 EHMT2 RIF1 SUPT6H KDM4B LMNA PYGO2 SETD5 H1-4 H1-2 KMT2E DNMT1
0.00109855	15	224	3.4744	GO:0008213 protein alkylation	http://amigo.geneontology.org/amigo/term/GO:0008213	KMT2B KANSL1 NSD3 SETD2 EHMT2 RIF1 SUPT6H KDM4B LMNA PYGO2 SETD5 H1-4 H1-2 KMT2E DNMT1
0.00109855	79	2613	1.56864	GO:0051172 negative regulation of nitrogen compound metabolic process	http://amigo.geneontology.org/amigo/term/GO:0051172	SIRT6 TNRC6A ZRANB3 ATXN1 HELB FXR2 TRIP12 MIDEAS SKI NCK1 H1-4 ZNF764 CHD3 PHC3 SH3BP5L EIF4ENIF1 H1-2 NCOR2 YTHDF2 CNOT4 TNKS1BP1 DDX20 SPEN TP53BP1 SIRT2 RIF1 BTAF1 EP300 TRPS1 EIF4G1 RPS6KA1 CENPF LRRFIP1 E2F8 EAPP CC2D1A NIBAN2 POU2F1 BPTF ZBTB7A PAK2 LCOR EHMT2 UHRF1 RFC1 KDM5A LRCH4 RBL1 PPP1R13L HSPB1 SUPT6H RNF2 RREB1 KDM4B DNMT1 MYBBP1A DIS3L2 DYRK1A RIOX1 PARP10 MAPT WAPL LARP4B USP4 H…
0.001115	27	589	2.3784	GO:0006914 autophagy	http://amigo.geneontology.org/amigo/term/GO:0006914	USP36 ATG2B USP10 MTMR4 TBC1D14 RPTOR WIPI2 HUWE1 CDK16 TRIM32 TBC1D5 SIRT2 BAG3 MTCL1 EHMT2 PLEKHM1 TSC2 MAPT EIF4G1 PIKFYVE VPS51 LARP1 GOLGA2 HTT HSPB1 EP300 EXOC4
0.001115	10	104	4.98888	GO:0032392 DNA geometric change	http://amigo.geneontology.org/amigo/term/GO:0032392	RECQL4 ZRANB3 SETX HELB CHD1L CHD3 CHD7 CHD2 ERCC6L DDX3X
0.001115	27	589	2.3784	GO:0061919 process utilizing autophagic mechanism	http://amigo.geneontology.org/amigo/term/GO:0061919	USP36 ATG2B USP10 MTMR4 TBC1D14 RPTOR WIPI2 HUWE1 CDK16 TRIM32 TBC1D5 SIRT2 BAG3 MTCL1 EHMT2 PLEKHM1 TSC2 MAPT EIF4G1 PIKFYVE VPS51 LARP1 GOLGA2 HTT HSPB1 EP300 EXOC4
0.00111691	8	65	6.38577	GO:0031113 regulation of microtubule polymerization	http://amigo.geneontology.org/amigo/term/GO:0031113	SLAIN2 CAMSAP3 CAMSAP1 CLASP2 MAPT DYRK1A MAPRE3 PAK1
0.00111691	14	199	3.65016	GO:0032200 telomere organization	http://amigo.geneontology.org/amigo/term/GO:0032200	RIF1 RECQL4 HNRNPA1 WRAP53 SLX4 TFPT RAD51C CCNE2 SIRT6 NAF1 LMNA SIRT2 TNKS1BP1 RFC1
0.00111691	78	2575	1.57164	GO:0032268 regulation of cellular protein metabolic process	http://amigo.geneontology.org/amigo/term/GO:0032268	GCN1 TNRC6A CLSPN LARP4B FXR2 DCUN1D5 UACA RPTOR TRIP12 LARP1 NCK1 LARP4 OTUD4 SH3BP5L CCNE2 ANKLE2 IRAK1 EIF4ENIF1 YTHDF2 PARG BAZ1B CNOT4 MYBBP1A TNKS1BP1 SSH1 MAPRE3 HUWE1 EP300 STK4 EIF4G1 CCDC88A SOS1 RPS6KA1 TRIM32 KANSL1 CAMK1 SAE1 PAK1 TWF1 EIF1 PAK2 PTTG1IP ABCF1 DDX3X SIRT2 KDM5A RIF1 ADNP STK3 HSPB1 SLC9A3R1 SUPT6H KDM4B DIS3L2 DYRK1A SKI LMNA PYGO2 CLPX SETD5 EHMT2 MAPT KMT2E ZZZ3 FER…
0.00111691	9	84	5.55904	GO:0032272 negative regulation of protein polymerization	http://amigo.geneontology.org/amigo/term/GO:0032272	SSH1 ADD1 CRACD TWF1 SSH3 CARMIL2 EPS8 DYRK1A NCK1
0.00111691	13	174	3.87642	GO:1902904 negative regulation of supramolecular fiber organization	http://amigo.geneontology.org/amigo/term/GO:1902904	CAMSAP3 SSH1 ADD1 CRACD CAMSAP1 TWF1 SSH3 CARMIL2 EPS8 DYRK1A NCK1 CLASP2 PAK2
0.00114807	11	127	4.49392	GO:0090630 activation of GTPase activity	http://amigo.geneontology.org/amigo/term/GO:0090630	GMIP TBC1D15 ARHGEF16 TBC1D5 TBC1D14 ARHGAP29 TBCK TBC1D16 TAX1BP3 RCC2 SCRIB
0.00115146	20	369	2.81216	GO:0010506 regulation of autophagy	http://amigo.geneontology.org/amigo/term/GO:0010506	USP36 USP10 MTMR4 RPTOR CDK16 TRIM32 MTCL1 EHMT2 TSC2 MAPT SIRT2 EIF4G1 TBC1D14 BAG3 LARP1 GOLGA2 HTT HSPB1 EP300 EXOC4
0.00119351	24	495	2.51561	GO:0008380 RNA splicing	http://amigo.geneontology.org/amigo/term/GO:0008380	GCFC2 DDX20 SNRPA YTHDC1 WBP11 CDC5L AHNAK FXR2 DHX38 TRA2A SF3A3 ZCCHC8 SF3A1 ESS2 HNRNPA1 SRRM2 HNRNPA3 DYRK1A ZBTB7A SUPT6H SETX USP4 SLC38A2 TGS1
0.00122215	13	176	3.83237	GO:0006606 protein import into nucleus	http://amigo.geneontology.org/amigo/term/GO:0006606	NUP133 NUP153 NUP214 RANBP2 NUP35 PTTG1IP STK4 EIF4ENIF1 SIRT6 LMNA STK3 BAG3 TSC2
0.00123109	58	1756	1.71372	GO:0009890 negative regulation of biosynthetic process	http://amigo.geneontology.org/amigo/term/GO:0009890	SIRT6 TNRC6A ATXN1 FXR2 MIDEAS SKI ZNF764 CHD3 PHC3 EIF4ENIF1 NCOR2 YTHDF2 CNOT4 TNKS1BP1 DDX20 SPEN SIRT2 BTAF1 EP300 TRPS1 EIF4G1 CENPF LRRFIP1 E2F8 EAPP CC2D1A NIBAN2 POU2F1 NCK1 BPTF ZBTB7A LCOR EHMT2 UHRF1 RFC1 KDM5A LRCH4 RIF1 RBL1 PPP1R13L RNF2 RREB1 DNMT1 MYBBP1A DIS3L2 H1-4 RIOX1 PARP10 H1-2 HNRNPA1 BAG3 LARP1 KDM2A MPHOSPH8 DDX3X ZBTB10 GCFC2 MBD1
0.00146435	19	346	2.84914	GO:0140014 mitotic nuclear division	http://amigo.geneontology.org/amigo/term/GO:0140014	PDS5B CUL9 MKI67 NCAPD3 SGO2 CLASP2 PBRM1 BAZ1B GOLGA2 RPL24 EPS8 TACC3 NUDC EML4 DIS3L2 DCTN2 ANKLE2 SIRT2 CENPF
0.00147413	36	918	2.03468	GO:0031329 regulation of cellular catabolic process	http://amigo.geneontology.org/amigo/term/GO:0031329	USP36 TNRC6A USP10 MTMR4 FXR2 RPTOR CARHSP1 YTHDF2 CNOT4 TNKS1BP1 CDK16 TRIM32 EIF4ENIF1 SIRT2 PPP1R3D DIS3L2 MTCL1 EHMT2 TSC2 MAPT SIRT6 LARP4B EIF4G1 TBC1D14 NAF1 BAG3 LARP1 DTX3L GOLGA2 IRS1 IRS2 HTT MAP1A HSPB1 EP300 EXOC4
0.00147847	18	317	2.94611	GO:0051054 positive regulation of DNA metabolic process	http://amigo.geneontology.org/amigo/term/GO:0051054	PBRM1 TP53BP1 SIRT6 RIF1 RAD51AP1 HNRNPA1 WRAP53 OTUD4 MGMT SLX4 TFPT E2F8 ATAD5 BAZ1A WIZ NAF1 DTX3L HDGFL2
0.00159471	8	69	6.01558	GO:0030837 negative regulation of actin filament polymerization	http://amigo.geneontology.org/amigo/term/GO:0030837	SSH1 ADD1 CRACD TWF1 SSH3 CARMIL2 EPS8 NCK1
0.00159471	21	410	2.65749	GO:0043087 regulation of GTPase activity	http://amigo.geneontology.org/amigo/term/GO:0043087	GMIP SOS1 TBC1D15 ARHGEF16 TBC1D5 TBC1D14 DOCK10 ARHGAP29 TBCK TBC1D16 TAX1BP3 RGL2 SRGAP2 MYO9A TSC2 ARHGAP35 RCC2 FGD6 FERMT2 ITGB1 SCRIB
0.00160046	40	1071	1.93779	GO:0000902 cell morphogenesis	http://amigo.geneontology.org/amigo/term/GO:0000902	PXN ANKRD27 CDC42EP1 DOCK10 PAK1 MAP1A TPRN PAK2 PARVA STK4 CLASP2 MAPT SARM1 STAU2 FERMT2 ADD1 EP300 ADNP SLC9A3R1 RPL24 MYL12B ITGB1 EPS8 ARHGAP35 BAIAP2 RCC2 SCRIB SSH1 RREB1 CAMSAP1 LARP4 PDZD8 SRGAP2 MYO9A NIBAN2 FGD6 YTHDF2 PRAG1 SOS1 PARD3
0.0018668	82	2795	1.52219	GO:0051246 regulation of protein metabolic process	http://amigo.geneontology.org/amigo/term/GO:0051246	HUWE1 GCN1 TNRC6A CLSPN LARP4B AREL1 FXR2 DCUN1D5 UACA RPTOR TRIP12 LARP1 NCK1 LARP4 OTUD4 SH3BP5L CCNE2 ANKLE2 IRAK1 EIF4ENIF1 YTHDF2 PARG BAZ1B CNOT4 MYBBP1A TNKS1BP1 SSH1 MAPRE3 EP300 STK4 EIF4G1 CCDC88A SOS1 RPS6KA1 TRIM32 KANSL1 CAMK1 SAE1 PAK1 TWF1 EIF1 PAK2 PTTG1IP ABCF1 DDX3X UHRF1 SIRT2 KDM5A RIF1 ADNP STK3 HSPB1 SLC9A3R1 SUPT6H KDM4B DIS3L2 DYRK1A SKI LMNA PYGO2 CLPX SETD5 MGMT EHMT2 MA…
0.00189841	13	185	3.64593	GO:0051099 positive regulation of binding	http://amigo.geneontology.org/amigo/term/GO:0051099	MARK3 ADD1 EP300 STK4 STK3 EIF4G1 NIBAN2 SKI SIRT2 MAPRE3 PLCL2 PYGO2 DTX3L
0.00189841	52	1546	1.74514	GO:0051253 negative regulation of RNA metabolic process	http://amigo.geneontology.org/amigo/term/GO:0051253	SIRT6 ATXN1 MIDEAS SKI ZNF764 CHD3 PHC3 NCOR2 DDX20 SPEN SIRT2 BTAF1 EP300 TRPS1 CENPF LRRFIP1 E2F8 EAPP CC2D1A NIBAN2 POU2F1 NCK1 BPTF ZBTB7A EIF4ENIF1 LCOR EHMT2 UHRF1 RFC1 KDM5A LRCH4 RIF1 RBL1 PPP1R13L RNF2 RREB1 DNMT1 MYBBP1A DYRK1A H1-4 RIOX1 PARP10 H1-2 LARP4B NAF1 BAG3 LARP1 KDM2A MPHOSPH8 ZBTB10 GCFC2 MBD1
0.00189841	23	480	2.48613	GO:0072594 establishment of protein localization to organelle	http://amigo.geneontology.org/amigo/term/GO:0072594	USP36 HUWE1 SAE1 NUP133 SEC61B NUP153 NUP214 RANBP2 NUP35 SCRIB PTTG1IP STK4 EIF4ENIF1 SIRT6 MON1B SORT1 BAG3 LMNA GOLGA2 STK3 WRAP53 MAPT TSC2
0.00193909	20	386	2.68831	GO:0051098 regulation of binding	http://amigo.geneontology.org/amigo/term/GO:0051098	MARK3 ADD1 EP300 STK4 STK3 EIF4G1 CAMK1 NIBAN2 SKI GOLGA2 ZBTB7A SIRT2 MAPRE3 ADNP PLCL2 PYGO2 DTX3L WAPL NUCKS1 BTAF1
0.00193909	10	113	4.59154	GO:0071103 DNA conformation change	http://amigo.geneontology.org/amigo/term/GO:0071103	RECQL4 ZRANB3 SETX HELB CHD1L CHD3 CHD7 CHD2 ERCC6L DDX3X
0.00195446	3	5	31.1306	GO:0036493 positive regulation of translation in response to endoplasmic reticulum stress	http://amigo.geneontology.org/amigo/term/GO:0036493	NCK1 EIF4G1 DDX3X
0.00203467	19	357	2.76135	GO:0031346 positive regulation of cell projection organization	http://amigo.geneontology.org/amigo/term/GO:0031346	CDC42EP1 TWF1 EPS8 EP300 SETX CAMK1 CARMIL2 MAPT STAU2 ADNP ANKRD27 NCK1 ARHGAP35 BAIAP2 PLEKHM1 CCDC88A RREB1 SEPTIN9 HTT
0.00211326	18	328	2.84731	GO:0034504 protein localization to nucleus	http://amigo.geneontology.org/amigo/term/GO:0034504	NUP133 NUP153 NUP214 RANBP2 NUP35 PTTG1IP FERMT2 STK4 WRAP53 EIF4ENIF1 SIRT6 LMNA STK3 DTX3L PIKFYVE BAG3 ZBTB7A TSC2
0.0022684	18	330	2.83006	GO:0022604 regulation of cell morphogenesis	http://amigo.geneontology.org/amigo/term/GO:0022604	CDC42EP1 STAU2 FERMT2 ANKRD27 MYL12B EPS8 ARHGAP35 BAIAP2 RCC2 PARVA SLC9A3R1 RREB1 CAMSAP1 LARP4 PDZD8 MYO9A FGD6 PRAG1
0.00233443	12	164	3.79642	GO:0006261 DNA-templated DNA replication	http://amigo.geneontology.org/amigo/term/GO:0006261	POLA1 LIG1 ZRANB3 RECQL4 NUCKS1 HELB BAZ1A E2F8 CCNE2 ATAD5 WIZ RFC1
0.00234571	25	555	2.33713	GO:0010638 positive regulation of organelle organization	http://amigo.geneontology.org/amigo/term/GO:0010638	SLAIN2 CRACD CDC42EP1 BAIAP2 RAD51AP1 HNRNPA1 CARMIL2 MAPT SLX4 MPHOSPH8 SIRT2 TFPT NCK1 ARHGAP35 FERMT2 SIRT6 PXN CCDC88A DNMT1 G3BP2 NAF1 PAK1 STX18 SEPTIN9 HTT
0.00234571	52	1563	1.72616	GO:0120036 plasma membrane bounded cell projection organization	http://amigo.geneontology.org/amigo/term/GO:0120036	CDK16 ANKRD27 CDC42EP1 FXR2 DOCK10 PAK1 TWF1 EPS8 MAP1A GPRIN1 TPRN PAK2 MAPT PARVA EP300 SETX CAMK1 STK26 CARMIL2 CLASP2 SRGAP2 SARM1 STAU2 CAMSAP3 ADNP SLC9A3R1 RPL24 TANC1 TRIM32 NECTIN2 CAMSAP1 ITGB1 NCK1 ARHGAP35 BAIAP2 RCC2 SCRIB E2F4 PLEKHM1 CCDC88A RREB1 NEK1 SEPTIN9 HTT KIAA0753 MYO9A STRN NIBAN2 FGD6 PRAG1 SOS1 PARD3
0.00236472	11	140	4.07663	GO:0031109 microtubule polymerization or depolymerization	http://amigo.geneontology.org/amigo/term/GO:0031109	CAMSAP3 MAPRE3 SLAIN2 CAMSAP1 MAP1A MAP7D3 CLASP2 GOLGA2 MAPT DYRK1A PAK1
0.00236472	11	140	4.07663	GO:0043244 regulation of protein-containing complex disassembly	http://amigo.geneontology.org/amigo/term/GO:0043244	CAMSAP3 ADD1 CRACD CAMSAP1 TWF1 MAP1A CARMIL2 EPS8 NCK1 SETX CLASP2
0.00240977	53	1606	1.71225	GO:0030030 cell projection organization	http://amigo.geneontology.org/amigo/term/GO:0030030	CDK16 ANKRD27 CDC42EP1 FXR2 DOCK10 PAK1 TWF1 EPS8 MAP1A GPRIN1 TPRN PAK2 MAPT PARVA EP300 SETX CAMK1 STK26 CARMIL2 CLASP2 SRGAP2 SARM1 STAU2 PKN2 CAMSAP3 ADNP SLC9A3R1 RPL24 TANC1 CCDC88A TRIM32 NECTIN2 CAMSAP1 NEK1 ITGB1 NCK1 ARHGAP35 BAIAP2 RCC2 SCRIB E2F4 PLEKHM1 RREB1 SEPTIN9 HTT KIAA0753 MYO9A STRN NIBAN2 FGD6 PRAG1 SOS1 PARD3
0.00244091	9	95	4.91536	GO:0043242 negative regulation of protein-containing complex disassembly	http://amigo.geneontology.org/amigo/term/GO:0043242	CAMSAP3 ADD1 CRACD CAMSAP1 TWF1 CARMIL2 EPS8 NCK1 CLASP2
0.00254176	14	219	3.31681	GO:0006282 regulation of DNA repair	http://amigo.geneontology.org/amigo/term/GO:0006282	HELB TRIP12 PARG PBRM1 TP53BP1 SIRT6 RIF1 RAD51AP1 WRAP53 MGMT SETD2 TFPT DTX3L HDGFL2
0.00254176	8	75	5.53433	GO:0010569 regulation of double-strand break repair via homologous recombination	http://amigo.geneontology.org/amigo/term/GO:0010569	HELB TP53BP1 SIRT6 RIF1 RAD51AP1 WRAP53 SETD2 HDGFL2
0.00254176	8	75	5.53433	GO:0051568 histone H3-K4 methylation	http://amigo.geneontology.org/amigo/term/GO:0051568	KMT2B KANSL1 PYGO2 H1-4 H1-2 EHMT2 KMT2E DNMT1
0.00260346	5	25	10.3769	GO:0061339 establishment or maintenance of monopolar cell polarity	http://amigo.geneontology.org/amigo/term/GO:0061339	CAMSAP3 CARMIL2 MYO9A SLC9A3R1 SCRIB
0.0026502	47	1375	1.7735	GO:0018193 peptidyl-amino acid modification	http://amigo.geneontology.org/amigo/term/GO:0018193	ZZZ3 PKN2 EP300 RPS6KA1 CAMK1 SENP7 NAA30 SAE1 CAMK4 DYRK1A KRTCAP2 SH3BP5L RPS6KB2 KMT2B BAZ1B MYBBP1A SIRT2 MARK3 CLSPN STK4 METAP2 KANSL1 PAK1 RANBP2 NCK1 PAK2 SETD2 EHMT2 RIF1 ADNP SUPT6H PIKFYVE KDM4B NEK1 CRTC2 LMNA PYGO2 SETD5 H1-4 H1-2 KMT2E EIF4G1 DNMT1 RPTOR NSD3 TNKS1BP1 PARD3
0.00276096	19	368	2.67881	GO:0043414 macromolecule methylation	http://amigo.geneontology.org/amigo/term/GO:0043414	TGS1 MPHOSPH8 KMT2B KANSL1 NSD3 SETD2 EHMT2 KMT2E RIF1 SUPT6H KDM4B DNMT1 LMNA PYGO2 SETD5 H1-4 MGMT H1-2 NIBAN2
0.00294482	9	98	4.76489	GO:0032508 DNA duplex unwinding	http://amigo.geneontology.org/amigo/term/GO:0032508	RECQL4 SETX HELB CHD1L CHD3 CHD7 CHD2 ERCC6L DDX3X
0.00294482	4	14	14.8241	GO:0098840 protein transport along microtubule	http://amigo.geneontology.org/amigo/term/GO:0098840	CAMSAP3 HSPB1 MAP1A BAG3
0.00294482	4	14	14.8241	GO:0099118 microtubule-based protein transport	http://amigo.geneontology.org/amigo/term/GO:0099118	CAMSAP3 HSPB1 MAP1A BAG3
0.0029631	26	601	2.24458	GO:0010608 post-transcriptional regulation of gene expression	http://amigo.geneontology.org/amigo/term/GO:0010608	GCN1 TNRC6A LARP4B FXR2 CARHSP1 LARP1 NCK1 LARP4 EIF4ENIF1 YTHDF2 CNOT4 TNKS1BP1 MATR3 EIF4G1 TRUB1 EIF1 ABCF1 DDX3X YTHDC1 DIS3L2 NAF1 EEF2 RPS6KB2 NCOR2 HSPB1 RPS6KA1
0.0029631	12	170	3.66242	GO:0051017 actin filament bundle assembly	http://amigo.geneontology.org/amigo/term/GO:0051017	BAIAP2 ADD1 PDLIM1 EPS8 NCK1 MARCKS FERMT2 PXN CCDC88A PAK1 CLASP2 PAK2
0.0029631	24	533	2.33626	GO:2000112 regulation of cellular macromolecule biosynthetic process	http://amigo.geneontology.org/amigo/term/GO:2000112	GCN1 TNRC6A LARP4B FXR2 PPP1R3D LARP1 NCK1 LARP4 EIF4ENIF1 YTHDF2 CNOT4 TNKS1BP1 EIF4G1 EIF1 ABCF1 DDX3X DIS3L2 GOLGA2 EEF2 IRS1 RPS6KB2 IRS2 HSPB1 RPS6KA1
0.00322117	30	745	2.0893	GO:0051129 negative regulation of cellular component organization	http://amigo.geneontology.org/amigo/term/GO:0051129	CAMSAP3 SSH1 ADD1 CRACD CAMSAP1 TWF1 SSH3 BAZ1B EP300 RIOK3 ANKRD27 CARMIL2 DDX3X SIRT2 EPS8 DYRK1A NCK1 LMNA RCC2 EHMT2 WAPL HUWE1 HNRNPA1 CLASP2 PAK2 MAPT SLX4 PRAG1 TSC2 CENPF
0.00327301	24	537	2.31885	GO:0006397 mRNA processing	http://amigo.geneontology.org/amigo/term/GO:0006397	GCFC2 DDX20 SNRPA YTHDC1 WBP11 PAPOLA CDC5L FXR2 DHX38 TRA2A SF3A3 ZCCHC8 SF3A1 ESS2 HNRNPA1 SRRM2 HNRNPA3 ZBTB7A SUPT6H DYRK1A SETX USP4 LEO1 TGS1
0.00330679	9	100	4.66959	GO:0031110 regulation of microtubule polymerization or depolymerization	http://amigo.geneontology.org/amigo/term/GO:0031110	CAMSAP3 MAPRE3 SLAIN2 CAMSAP1 MAP1A CLASP2 MAPT DYRK1A PAK1
0.00330679	3	6	25.9422	GO:0097198 histone H3-K36 trimethylation	http://amigo.geneontology.org/amigo/term/GO:0097198	SETD2 SETD5 NSD3
0.00342431	19	376	2.62182	GO:0032956 regulation of actin cytoskeleton organization	http://amigo.geneontology.org/amigo/term/GO:0032956	SSH1 ADD1 CRACD CDC42EP1 PAK1 TWF1 CARMIL2 SSH3 BAIAP2 WASHC2A CLASP2 STAU2 CCDC88A EPS8 NCK1 ARHGAP35 FERMT2 PXN PAK2
0.00353326	5	27	9.60821	GO:0051570 regulation of histone H3-K9 methylation	http://amigo.geneontology.org/amigo/term/GO:0051570	RIF1 KDM4B LMNA EHMT2 DNMT1
0.00353326	12	174	3.57823	GO:0061572 actin filament bundle organization	http://amigo.geneontology.org/amigo/term/GO:0061572	BAIAP2 ADD1 PDLIM1 EPS8 NCK1 MARCKS FERMT2 PXN CCDC88A PAK1 CLASP2 PAK2
0.00353549	35	934	1.94427	GO:0006886 intracellular protein transport	http://amigo.geneontology.org/amigo/term/GO:0006886	USP36 HUWE1 SAE1 NUP133 SEC61B SNX17 COPA NUP153 NUP214 RANBP2 NUP35 SCRIB PTTG1IP SIRT6 STK4 CAMK1 PTPN14 EIF4ENIF1 CAMSAP3 MON1B PIKFYVE SORT1 BAG3 LMNA GOLGA2 STX18 STK3 HSPB1 ICE1 TSC2 PARD3 MAP1A MTCL1 EIF2D SYNRG
0.00369755	22	476	2.39802	GO:0044772 mitotic cell cycle phase transition	http://amigo.geneontology.org/amigo/term/GO:0044772	RBL1 CLSPN CDK16 CENPF CCNE2 PBRM1 SDE2 RPL24 ITGB1 EPS8 ATAD5 E2F4 KMT2E TACC3 RAD51C EIF4G1 RPTOR CLASP2 RCC2 DDX3X SIRT2 GTSE1
0.00369755	10	125	4.15075	GO:0051261 protein depolymerization	http://amigo.geneontology.org/amigo/term/GO:0051261	CAMSAP3 ADD1 CRACD CAMSAP1 TWF1 MAP1A CARMIL2 EPS8 NCK1 CLASP2
0.00379293	16	288	2.88246	GO:0016072 rRNA metabolic process	http://amigo.geneontology.org/amigo/term/GO:0016072	GTF3C1 RIOK3 HELB NIFK WDR46 BOP1 GTF3C2 USP36 WBP11 NAF1 SLX9 CHD7 UTP11 YTHDF2 POLR1G MAPT
0.00382799	12	176	3.53757	GO:0000724 double-strand break repair via homologous recombination	http://amigo.geneontology.org/amigo/term/GO:0000724	NUCKS1 RAD51C RAD51AP1 HELB RECQL4 TP53BP1 SIRT6 RIF1 WRAP53 SETD2 HDGFL2 SLX4
0.00417033	22	481	2.37309	GO:0007015 actin filament organization	http://amigo.geneontology.org/amigo/term/GO:0007015	SSH1 ADD1 CRACD CDC42EP1 TWF1 JMY MYO1E CARMIL2 SSH3 BAIAP2 MARCKS WASHC2A PDLIM1 EPS8 NCK1 ARHGAP35 FERMT2 PXN CCDC88A PAK1 CLASP2 PAK2
0.00417033	91	3283	1.43816	GO:0009892 negative regulation of metabolic process	http://amigo.geneontology.org/amigo/term/GO:0009892	SIRT6 TNRC6A ZRANB3 ATXN1 HELB FXR2 DIS3L2 CARHSP1 TRIP12 MIDEAS SKI NCK1 H1-4 ZNF764 CHD3 PHC3 SH3BP5L ANKLE2 PARP10 EIF4ENIF1 H1-2 NCOR2 YTHDF2 CNOT4 RPTOR TNKS1BP1 DDX20 SPEN TP53BP1 SIRT2 RIF1 BTAF1 EP300 TRPS1 EIF4G1 RPS6KA1 CENPF LRRFIP1 E2F8 EAPP CC2D1A NIBAN2 POU2F1 TRUB1 BPTF ZBTB7A PAK2 MPHOSPH8 LCOR EHMT2 UHRF1 RFC1 KDM5A LRCH4 RBL1 ADNP PPP1R13L HSPB1 CUEDC2 SUPT6H RNF2 RREB1 KDM4B DN…
0.00417033	11	152	3.75479	GO:0051053 negative regulation of DNA metabolic process	http://amigo.geneontology.org/amigo/term/GO:0051053	ZRANB3 HELB H1-4 H1-2 TP53BP1 RIF1 NIBAN2 WAPL HNRNPA1 TRIP12 SLX4
0.00426228	6	44	7.07514	GO:0045910 negative regulation of DNA recombination	http://amigo.geneontology.org/amigo/term/GO:0045910	HELB H1-4 H1-2 TP53BP1 RIF1 ZRANB3
0.00431875	10	128	4.05347	GO:0006476 protein deacetylation	http://amigo.geneontology.org/amigo/term/GO:0006476	SIRT6 MIDEAS SIRT2 EP300 CHD3 KDM5A DYRK1A SKI MAPT ZZZ3
0.00444834	20	418	2.4825	GO:0032259 methylation	http://amigo.geneontology.org/amigo/term/GO:0032259	TGS1 MPHOSPH8 KMT2B KANSL1 NSD3 SETD2 EHMT2 KMT2E RIF1 SUPT6H KDM4B DNMT1 LMNA PYGO2 SETD5 H1-4 MGMT KDM2A H1-2 NIBAN2
0.00455003	12	180	3.45896	GO:0000725 recombinational repair	http://amigo.geneontology.org/amigo/term/GO:0000725	NUCKS1 RAD51C RAD51AP1 HELB RECQL4 TP53BP1 SIRT6 RIF1 WRAP53 SETD2 HDGFL2 SLX4
0.00473959	6	45	6.91791	GO:0051693 actin filament capping	http://amigo.geneontology.org/amigo/term/GO:0051693	ADD1 CRACD TWF1 CARMIL2 EPS8 NCK1
0.00495412	81	2859	1.46997	GO:0006366 transcription by RNA polymerase II	http://amigo.geneontology.org/amigo/term/GO:0006366	WIZ SPEN TP53BP1 SIRT6 CDC5L EP300 RPAP1 TRPS1 PPP1R13L PTOV1 ZNF574 SETX SUPT6H ARID3A ZNF576 RREB1 ATXN1 LRRFIP1 E2F8 CC2D1A CRTC3 POU2F1 MIDEAS ATAD2 SKI CRTC2 MYSM1 ZNF513 LEO1 HDGFL2 ZNF444 ZNF764 CHD3 BPTF KDM2A CHD2 ZBTB7A LIN9 LCOR NCOR2 MRTFA ZBTB10 E2F4 BAZ1B MYBBP1A PBRM1 MED16 UHRF1 ZZZ3 DDX20 SIRT2 SOS1 EAPP NCK1 EHMT2 DDX3X RFC1 NUCKS1 KDM5A RIF1 RBL1 GCN1 ADNP PDLIM1 RNF2 DNMT1 JMY…
0.00497373	17	327	2.69735	GO:0042254 ribosome biogenesis	http://amigo.geneontology.org/amigo/term/GO:0042254	RIOK3 HELB NAF1 SURF6 NIFK WDR46 BOP1 USP36 WBP11 RRN3 RPL24 MYBBP1A SLX9 CHD7 UTP11 DDX3X YTHDF2
0.00514226	8	85	4.88323	GO:0006446 regulation of translational initiation	http://amigo.geneontology.org/amigo/term/GO:0006446	NCK1 EIF1 YTHDF2 EIF4G1 LARP1 RPS6KB2 DDX3X HSPB1
0.00546389	14	240	3.02659	GO:0007163 establishment or maintenance of cell polarity	http://amigo.geneontology.org/amigo/term/GO:0007163	PARD3 SCRIB PARVA CAMSAP3 CARMIL2 PDLIM1 SLC9A3R1 ARHGAP35 LMNA MYO9A ITGB1 HTT MTCL1 CLASP2
0.00556221	47	1431	1.7041	GO:0045892 negative regulation of transcription DNA-templated	http://amigo.geneontology.org/amigo/term/GO:0045892	SIRT6 ATXN1 MIDEAS SKI ZNF764 CHD3 PHC3 NCOR2 DDX20 SPEN SIRT2 BTAF1 EP300 TRPS1 CENPF LRRFIP1 E2F8 EAPP CC2D1A NIBAN2 POU2F1 NCK1 BPTF ZBTB7A LCOR EHMT2 UHRF1 RFC1 KDM5A LRCH4 RIF1 RBL1 PPP1R13L RNF2 RREB1 DNMT1 MYBBP1A H1-4 RIOX1 PARP10 H1-2 BAG3 KDM2A MPHOSPH8 ZBTB10 GCFC2 MBD1
0.00571038	47	1433	1.70172	GO:1903507 negative regulation of nucleic acid-templated transcription	http://amigo.geneontology.org/amigo/term/GO:1903507	SIRT6 ATXN1 MIDEAS SKI ZNF764 CHD3 PHC3 NCOR2 DDX20 SPEN SIRT2 BTAF1 EP300 TRPS1 CENPF LRRFIP1 E2F8 EAPP CC2D1A NIBAN2 POU2F1 NCK1 BPTF ZBTB7A LCOR EHMT2 UHRF1 RFC1 KDM5A LRCH4 RIF1 RBL1 PPP1R13L RNF2 RREB1 DNMT1 MYBBP1A H1-4 RIOX1 PARP10 H1-2 BAG3 KDM2A MPHOSPH8 ZBTB10 GCFC2 MBD1
0.00580459	25	598	2.16908	GO:0044770 cell cycle phase transition	http://amigo.geneontology.org/amigo/term/GO:0044770	TP53BP1 RBL1 CLSPN CDK16 CENPF FANCD2 CCNE2 PBRM1 SDE2 RPL24 ITGB1 EPS8 ATAD5 E2F4 KMT2E TACC3 CDC5L RAD51C EIF4G1 RPTOR CLASP2 RCC2 DDX3X SIRT2 GTSE1
0.00583321	47	1435	1.69935	GO:1902679 negative regulation of RNA biosynthetic process	http://amigo.geneontology.org/amigo/term/GO:1902679	SIRT6 ATXN1 MIDEAS SKI ZNF764 CHD3 PHC3 NCOR2 DDX20 SPEN SIRT2 BTAF1 EP300 TRPS1 CENPF LRRFIP1 E2F8 EAPP CC2D1A NIBAN2 POU2F1 NCK1 BPTF ZBTB7A LCOR EHMT2 UHRF1 RFC1 KDM5A LRCH4 RIF1 RBL1 PPP1R13L RNF2 RREB1 DNMT1 MYBBP1A H1-4 RIOX1 PARP10 H1-2 BAG3 KDM2A MPHOSPH8 ZBTB10 GCFC2 MBD1
0.00619751	5	31	8.36844	GO:0045948 positive regulation of translational initiation	http://amigo.geneontology.org/amigo/term/GO:0045948	NCK1 YTHDF2 LARP1 RPS6KB2 DDX3X
0.00625715	43	1280	1.74299	GO:0043085 positive regulation of catalytic activity	http://amigo.geneontology.org/amigo/term/GO:0043085	GMIP CLSPN SOS1 TBC1D15 ARHGEF16 TBC1D5 TBC1D14 DOCK10 DCUN1D5 UACA ARHGAP29 RPTOR TBCK TBC1D16 IRAK1 TAX1BP3 RGL2 UHRF1 MAPRE3 CCDC88A CAMK1 WRAP53 DTX3L DDX3X SRGAP2 MYO9A GCN1 STK4 ADNP TSC2 STK3 RANBP2 ARHGAP35 CLPX RCC2 PAK2 FERMT2 NAF1 PAK1 ITGB1 SCRIB IRS1 MAPT
0.00629454	30	782	1.99045	GO:0080135 regulation of cellular response to stress	http://amigo.geneontology.org/amigo/term/GO:0080135	HELB FXR2 TRIP12 NCK1 PARG BAZ1B PBRM1 TP53BP1 SIRT6 RIF1 PHLPP1 RAD51AP1 TRIM32 WRAP53 MGMT SETD2 STK3 TFPT HSPB1 DYRK1A ATAD5 NEK4 SLC38A2 STK26 DTX3L HDGFL2 PTTG1IP MAPT EP300 EIF4G1
0.00630194	11	161	3.54489	GO:0045727 positive regulation of translation	http://amigo.geneontology.org/amigo/term/GO:0045727	LARP4B FXR2 LARP1 NCK1 LARP4 YTHDF2 ABCF1 DDX3X EIF4G1 EEF2 RPS6KB2
0.00635264	13	216	3.12267	GO:0006403 RNA localization	http://amigo.geneontology.org/amigo/term/GO:0006403	WRAP53 NAF1 NUP133 NUP153 NUP214 HNRNPA1 YTHDC1 SUPT6H G3BP2 RANBP2 NUP35 SETD2 BICD1
0.00635264	6	48	6.48554	GO:0061647 histone H3-K9 modification	http://amigo.geneontology.org/amigo/term/GO:0061647	RIF1 KDM4B CRTC2 LMNA EHMT2 DNMT1
0.00659141	80	2847	1.45794	GO:0035556 intracellular signal transduction	http://amigo.geneontology.org/amigo/term/GO:0035556	CC2D1A PKN2 TP53BP1 MARK3 PAG1 CLSPN STK4 USP10 TSC2 STK3 SOS1 CDC42EP1 SEC14L1 UACA RPTOR FANCD2 PAK1 EPS8 JMY CAMK4 PLCL2 NCK1 SH3BP5L RPS6KB2 PAK2 IRAK1 TAX1BP3 RGL2 MAP4K5 FERMT2 PHLPP1 PPP1R13B GMIP EP300 RIOK3 SETX SLC9A3R1 CCDC88A TRIM32 TRIM25 SDE2 ITGB1 IRS1 MAPT DDX3X MYO9A RRN3 MAP3K1 ADNP HSPB1 PIKFYVE RPS6KA1 DOCK10 ARHGAP29 DYRK1A ARHGAP35 ADCY9 LEMD3 ATAD5 ARHGEF12 SIRT2 CDC5L DNMT…
0.00704791	6	49	6.35319	GO:0030835 negative regulation of actin filament depolymerization	http://amigo.geneontology.org/amigo/term/GO:0030835	ADD1 CRACD TWF1 CARMIL2 EPS8 NCK1
0.0074086	3	8	19.4566	GO:0031509 subtelomeric heterochromatin assembly	http://amigo.geneontology.org/amigo/term/GO:0031509	RIF1 SIRT6 SIRT2
0.0074086	3	8	19.4566	GO:0032056 positive regulation of translation in response to stress	http://amigo.geneontology.org/amigo/term/GO:0032056	NCK1 EIF4G1 DDX3X
0.0074086	10	139	3.73269	GO:0035601 protein deacylation	http://amigo.geneontology.org/amigo/term/GO:0035601	SIRT6 MIDEAS SIRT2 EP300 CHD3 KDM5A DYRK1A SKI MAPT ZZZ3
0.0074086	56	1825	1.59207	GO:0045893 positive regulation of transcription DNA-templated	http://amigo.geneontology.org/amigo/term/GO:0045893	TP53BP1 EP300 PTOV1 SUPT6H RPS6KA1 CRTC3 ATAD2 DYRK1A CRTC2 MYSM1 ZNF513 LEO1 MED16 MRTFA KMT2B BAZ1B KANSL1 MYBBP1A CHD3 UHRF1 KDM5A CDC5L RREB1 EAPP NIBAN2 POU2F1 CAMK4 NCK1 E2F4 DDX3X RFC1 SIRT2 NUCKS1 MAPRE3 RRN3 GCN1 ZNF574 PDLIM1 ARID3A TRIM32 TRIM25 JMY CHD7 DDN DTX3L KMT2E TFPT SETX NEK4 E2F8 CAMK1 RPTOR NSD3 ICE1 BPTF SKI
0.0074086	10	139	3.73269	GO:0051028 mRNA transport	http://amigo.geneontology.org/amigo/term/GO:0051028	NUP133 YTHDC1 SUPT6H NUP153 NUP214 HNRNPA1 G3BP2 RANBP2 NUP35 SETD2
0.0074086	56	1825	1.59207	GO:1903508 positive regulation of nucleic acid-templated transcription	http://amigo.geneontology.org/amigo/term/GO:1903508	TP53BP1 EP300 PTOV1 SUPT6H RPS6KA1 CRTC3 ATAD2 DYRK1A CRTC2 MYSM1 ZNF513 LEO1 MED16 MRTFA KMT2B BAZ1B KANSL1 MYBBP1A CHD3 UHRF1 KDM5A CDC5L RREB1 EAPP NIBAN2 POU2F1 CAMK4 NCK1 E2F4 DDX3X RFC1 SIRT2 NUCKS1 MAPRE3 RRN3 GCN1 ZNF574 PDLIM1 ARID3A TRIM32 TRIM25 JMY CHD7 DDN DTX3L KMT2E TFPT SETX NEK4 E2F8 CAMK1 RPTOR NSD3 ICE1 BPTF SKI
0.0074086	3	8	19.4566	GO:1903689 regulation of wound healing spreading of epidermal cells	http://amigo.geneontology.org/amigo/term/GO:1903689	FERMT2 RREB1 CLASP2
0.00742769	8	91	4.56126	GO:0010507 negative regulation of autophagy	http://amigo.geneontology.org/amigo/term/GO:0010507	RPTOR EHMT2 USP36 SIRT2 EIF4G1 TBC1D14 GOLGA2 TSC2
0.00777403	7	70	5.18844	GO:0006303 double-strand break repair via nonhomologous end joining	http://amigo.geneontology.org/amigo/term/GO:0006303	TP53BP1 RIF1 WRAP53 ZBTB7A POLA1 DTX3L KDM2A
0.00777403	56	1831	1.58685	GO:1902680 positive regulation of RNA biosynthetic process	http://amigo.geneontology.org/amigo/term/GO:1902680	TP53BP1 EP300 PTOV1 SUPT6H RPS6KA1 CRTC3 ATAD2 DYRK1A CRTC2 MYSM1 ZNF513 LEO1 MED16 MRTFA KMT2B BAZ1B KANSL1 MYBBP1A CHD3 UHRF1 KDM5A CDC5L RREB1 EAPP NIBAN2 POU2F1 CAMK4 NCK1 E2F4 DDX3X RFC1 SIRT2 NUCKS1 MAPRE3 RRN3 GCN1 ZNF574 PDLIM1 ARID3A TRIM32 TRIM25 JMY CHD7 DDN DTX3L KMT2E TFPT SETX NEK4 E2F8 CAMK1 RPTOR NSD3 ICE1 BPTF SKI
0.00789238	8	92	4.51168	GO:2000781 positive regulation of double-strand break repair	http://amigo.geneontology.org/amigo/term/GO:2000781	PBRM1 SIRT6 RIF1 RAD51AP1 WRAP53 MGMT DTX3L HDGFL2
0.00810188	4	19	10.923	GO:0045945 positive regulation of transcription by RNA polymerase III	http://amigo.geneontology.org/amigo/term/GO:0045945	BAZ1B MYBBP1A RPTOR ICE1
0.00810188	4	19	10.923	GO:0070734 histone H3-K27 methylation	http://amigo.geneontology.org/amigo/term/GO:0070734	SUPT6H H1-4 H1-2 EHMT2
0.00825917	55	1795	1.58977	GO:0045184 establishment of protein localization	http://amigo.geneontology.org/amigo/term/GO:0045184	USP36 HUWE1 SAE1 NUP133 SEC61B SNX17 COPA NUP153 NUP214 ATAD1 RANBP2 NUP35 SCRIB PTTG1IP SIRT6 STK4 CENPF CAMK1 PTPN14 IRS1 EIF4ENIF1 MON2 CAMSAP3 WASHC2A CDK16 MON1B ANKRD27 PIKFYVE EHBP1 AFTPH TBC1D5 EXOC4 SORT1 VPS51 BAG3 AGAP1 LMNA DTX3L GOLGA2 RAB3IL1 STX18 RCC2 IRS2 PLEKHM1 SYNRG STK3 HSPB1 WRAP53 ICE1 MAPT TSC2 PARD3 MAP1A MTCL1 EIF2D
0.00830138	11	168	3.39719	GO:0008064 regulation of actin polymerization or depolymerization	http://amigo.geneontology.org/amigo/term/GO:0008064	SSH1 ADD1 CRACD CDC42EP1 TWF1 SSH3 BAIAP2 CARMIL2 EPS8 NCK1 ARHGAP35
0.00869048	11	169	3.37709	GO:0030832 regulation of actin filament length	http://amigo.geneontology.org/amigo/term/GO:0030832	SSH1 ADD1 CRACD CDC42EP1 TWF1 SSH3 BAIAP2 CARMIL2 EPS8 NCK1 ARHGAP35
0.00884244	74	2618	1.46656	GO:0007399 nervous system development	http://amigo.geneontology.org/amigo/term/GO:0007399	SIRT2 TACC3 SLC4A7 CDK16 ANKRD27 ATXN1 DOCK10 PAK1 TWF1 MAP1A GPRIN1 LUZP1 CHD7 TPRN PAK2 MAPT MARCKS BPTF EP300 SETX CAMK1 VPS51 CLASP2 ANKLE2 SRGAP2 SARM1 STAU2 ASPM NUP133 CAMSAP3 STK4 ADNP STK3 SLC9A3R1 RPL24 EIF4G1 PIKFYVE CCDC88A SOS1 TRIM32 KDM4B CAMSAP1 SLC38A2 FANCD2 ITGB1 BAG3 NCK1 ARHGAP35 PYGO2 SETD5 BAIAP2 SCRIB SETD2 EIF4ENIF1 IRS2 NAP1L1 YTHDF2 CTNND1 EHMT2 PPP2R3A SKI SPEN CENPF U…
0.00884244	40	1189	1.74548	GO:0009790 embryo development	http://amigo.geneontology.org/amigo/term/GO:0009790	LUZP1 CHD7 TPRN ZZZ3 PPP2R3A MATR3 NUP133 CAMSAP3 YTHDC1 RRN3 ADD1 EP300 STK4 STK3 PPP1R13L TFPT SLC9A3R1 SUPT6H SOS1 KIAA1217 RNF2 SPECC1 E2F8 DNMT1 EXOC4 ITGB1 TRIP12 MYO1E ARHGAP35 ADCY9 LEO1 BPTF SCRIB SETD2 MARCKS CLASP2 TSC2 NIBAN2 SKI YTHDF2
0.00884244	8	94	4.41569	GO:0032092 positive regulation of protein binding	http://amigo.geneontology.org/amigo/term/GO:0032092	MARK3 ADD1 STK4 STK3 MAPRE3 EP300 PLCL2 DTX3L
0.00892802	6	52	5.98666	GO:0045197 establishment or maintenance of epithelial cell apical/basal polarity	http://amigo.geneontology.org/amigo/term/GO:0045197	PARD3 SCRIB CAMSAP3 SLC9A3R1 MYO9A MTCL1
0.0092746	20	449	2.31111	GO:0006417 regulation of translation	http://amigo.geneontology.org/amigo/term/GO:0006417	GCN1 TNRC6A LARP4B FXR2 LARP1 NCK1 LARP4 EIF4ENIF1 YTHDF2 CNOT4 TNKS1BP1 EIF4G1 EIF1 ABCF1 DDX3X DIS3L2 EEF2 RPS6KB2 HSPB1 RPS6KA1
0.0094113	26	660	2.04393	GO:0031344 regulation of cell projection organization	http://amigo.geneontology.org/amigo/term/GO:0031344	CDC42EP1 FXR2 PAK1 TWF1 EPS8 PAK2 EP300 SETX CAMK1 CARMIL2 MAPT SARM1 STAU2 ADNP ANKRD27 NCK1 ARHGAP35 BAIAP2 RCC2 PLEKHM1 CCDC88A RREB1 SEPTIN9 HTT MYO9A PRAG1
0.0094279	32	883	1.88029	GO:0097435 supramolecular fiber organization	http://amigo.geneontology.org/amigo/term/GO:0097435	CAMSAP3 SSH1 ADD1 SLAIN2 CRACD CCDC88A CDC42EP1 CAMSAP1 TWF1 JMY MYO1E CARMIL2 MAP1A SSH3 BAIAP2 MARCKS WASHC2A MAP7D3 CLASP2 GOLGA2 MAPT PDLIM1 ITGB1 EPS8 DYRK1A NCK1 ARHGAP35 FERMT2 MAPRE3 PXN PAK1 PAK2
0.00956234	19	417	2.36404	GO:0140694 non-membrane-bounded organelle assembly	http://amigo.geneontology.org/amigo/term/GO:0140694	MAPRE3 CLASP2 GOLGA2 ATXN2L EIF4ENIF1 YTHDF2 DDX3X ASPM RPL24 G3BP2 ITGB1 KIAA0753 PRRC2C UBAP2L BOP1 BICD1 E2F4 CENPF MAPT
0.00969631	6	53	5.8737	GO:0031062 positive regulation of histone methylation	http://amigo.geneontology.org/amigo/term/GO:0031062	KANSL1 RIF1 LMNA KMT2E DNMT1 NSD3
0.00976065	19	418	2.35838	GO:0032970 regulation of actin filament-based process	http://amigo.geneontology.org/amigo/term/GO:0032970	SSH1 ADD1 CRACD CDC42EP1 PAK1 TWF1 CARMIL2 SSH3 BAIAP2 WASHC2A CLASP2 STAU2 CCDC88A EPS8 NCK1 ARHGAP35 FERMT2 PXN PAK2
0.00978525	35	1001	1.81414	GO:0031175 neuron projection development	http://amigo.geneontology.org/amigo/term/GO:0031175	CDK16 ANKRD27 DOCK10 PAK1 TWF1 MAP1A GPRIN1 TPRN PAK2 MAPT EP300 SETX CAMK1 CLASP2 SRGAP2 SARM1 STAU2 CAMSAP3 ADNP SLC9A3R1 RPL24 TRIM32 CAMSAP1 ITGB1 NCK1 ARHGAP35 BAIAP2 SCRIB MYO9A CCDC88A STRN NIBAN2 PRAG1 SOS1 PARD3
0.009842	65	2239	1.50625	GO:0048468 cell development	http://amigo.geneontology.org/amigo/term/GO:0048468	SLC4A7 ADD1 PXN CDK16 ANKRD27 NECTIN2 DOCK10 PAK1 TWF1 SELENON PYGO2 MAP1A GPRIN1 TPRN PAK2 MAPT PARVA EP300 SETX CAMK1 CLASP2 SRGAP2 SARM1 STAU2 YTHDC2 DDX20 ASPM SIRT2 FERMT2 CAMSAP3 YTHDC1 ADNP SLC9A3R1 RPL24 TRIM32 RNF2 CAMSAP1 ITGB1 MYO1E NCK1 ARHGAP35 LMNA FASN CHD7 BAIAP2 ZBTB7A RCC2 SCRIB SETD2 NAP1L1 YTHDF2 EHMT2 E2F4 SKI SPEN RREB1 ANKS1A MYO9A CCDC88A STRN NIBAN2 PARD3 PRAG1 KNL1 SOS1
0.00987974	3	9	17.2948	GO:0036289 peptidyl-serine autophosphorylation	http://amigo.geneontology.org/amigo/term/GO:0036289	MARK3 PIKFYVE DYRK1A
0.00988588	10	146	3.55372	GO:0050684 regulation of mRNA processing	http://amigo.geneontology.org/amigo/term/GO:0050684	YTHDC1 FXR2 TRA2A PAPOLA ZBTB7A SNRPA SUPT6H DYRK1A HNRNPA1 LEO1
0.0104141	31	852	1.88781	GO:0060341 regulation of cellular localization	http://amigo.geneontology.org/amigo/term/GO:0060341	USP36 HUWE1 SAE1 WAPL TAX1BP3 FERMT2 SIRT6 NUP153 CAMK1 ITGB1 PTPN14 SETD2 HTT CDK16 SUPT6H BAG3 LMNA CHD7 BICD1 DTX3L EPB41L2 CCDC88A NUP214 ARHGEF16 WRAP53 SELENON ICE1 STX18 MAPT MAP1A MTCL1
0.0106633	16	324	2.56219	GO:0018105 peptidyl-serine phosphorylation	http://amigo.geneontology.org/amigo/term/GO:0018105	PKN2 RPS6KA1 CAMK1 CAMK4 DYRK1A RPS6KB2 MARK3 CLSPN STK4 PAK1 NCK1 PAK2 PIKFYVE EIF4G1 RPTOR TNKS1BP1
0.0106633	5	36	7.20616	GO:0051567 histone H3-K9 methylation	http://amigo.geneontology.org/amigo/term/GO:0051567	RIF1 KDM4B LMNA EHMT2 DNMT1
0.0110944	4	21	9.88273	GO:0035313 wound healing spreading of epidermal cells	http://amigo.geneontology.org/amigo/term/GO:0035313	ITGB1 FERMT2 RREB1 CLASP2
0.0111136	29	781	1.92656	GO:0010564 regulation of cell cycle process	http://amigo.geneontology.org/amigo/term/GO:0010564	WAPL TP53BP1 RBL1 CLSPN CUL9 CENPF FANCD2 MKI67 PBRM1 BAZ1B RAD51AP1 SDE2 SETD2 SIRT2 E2F8 ATAD5 YTHDF2 KMT2E WIZ TACC3 PKN2 CDC5L RAD51C EIF4G1 MYBBP1A RPTOR RCC2 DDX3X GTSE1
0.0111136	12	204	3.05202	GO:0071897 DNA biosynthetic process	http://amigo.geneontology.org/amigo/term/GO:0071897	HNRNPA1 NIBAN2 WRAP53 PARP10 POLA1 LIG1 CENPF LIN9 NAF1 TNKS1BP1 RFC1 USP10
0.0112355	10	149	3.48217	GO:0030833 regulation of actin filament polymerization	http://amigo.geneontology.org/amigo/term/GO:0030833	SSH1 ADD1 CRACD CDC42EP1 TWF1 SSH3 BAIAP2 CARMIL2 EPS8 NCK1
0.0112355	6	55	5.66011	GO:0031057 negative regulation of histone modification	http://amigo.geneontology.org/amigo/term/GO:0031057	TRIP12 KDM5A SUPT6H KDM4B SKI DNMT1
0.0113441	13	234	2.88246	GO:0017038 protein import	http://amigo.geneontology.org/amigo/term/GO:0017038	NUP133 NUP153 NUP214 RANBP2 NUP35 PTTG1IP STK4 EIF4ENIF1 SIRT6 LMNA STK3 BAG3 TSC2
0.0114252	8	99	4.19268	GO:2001021 negative regulation of response to DNA damage stimulus	http://amigo.geneontology.org/amigo/term/GO:2001021	HELB TP53BP1 RIF1 TRIM32 DYRK1A ATAD5 TRIP12 PTTG1IP
0.0118717	12	206	3.02239	GO:0120032 regulation of plasma membrane bounded cell projection assembly	http://amigo.geneontology.org/amigo/term/GO:0120032	CDC42EP1 FXR2 TWF1 EPS8 CARMIL2 STAU2 ARHGAP35 RCC2 PLEKHM1 CCDC88A SEPTIN9 HTT
0.0120377	11	178	3.20634	GO:0070507 regulation of microtubule cytoskeleton organization	http://amigo.geneontology.org/amigo/term/GO:0070507	CAMSAP3 MAPRE3 SLAIN2 CAMSAP1 BICD1 MAP1A CLASP2 MAPT DYRK1A TACC3 PAK1
0.0120907	6	56	5.55904	GO:0006383 transcription by RNA polymerase III	http://amigo.geneontology.org/amigo/term/GO:0006383	GTF3C1 GTF3C2 BAZ1B MYBBP1A RPTOR ICE1
0.0120907	83	3057	1.4087	GO:0010605 negative regulation of macromolecule metabolic process	http://amigo.geneontology.org/amigo/term/GO:0010605	SIRT6 TNRC6A ZRANB3 ATXN1 HELB FXR2 DIS3L2 CARHSP1 TRIP12 MIDEAS SKI NCK1 H1-4 ZNF764 CHD3 PHC3 SH3BP5L PARP10 EIF4ENIF1 H1-2 NCOR2 YTHDF2 CNOT4 TNKS1BP1 DDX20 SPEN TP53BP1 SIRT2 RIF1 BTAF1 EP300 TRPS1 EIF4G1 RPS6KA1 CENPF LRRFIP1 E2F8 EAPP CC2D1A NIBAN2 POU2F1 TRUB1 BPTF ZBTB7A PAK2 MPHOSPH8 LCOR EHMT2 UHRF1 RFC1 KDM5A LRCH4 RBL1 ADNP PPP1R13L HSPB1 CUEDC2 SUPT6H RNF2 RREB1 KDM4B DNMT1 MYBBP1A D…
0.0123023	76	2747	1.43546	GO:0006357 regulation of transcription by RNA polymerase II	http://amigo.geneontology.org/amigo/term/GO:0006357	WIZ SPEN TP53BP1 SIRT6 CDC5L EP300 TRPS1 PPP1R13L PTOV1 ZNF574 SUPT6H ARID3A ZNF576 RREB1 ATXN1 LRRFIP1 E2F8 CC2D1A CRTC3 POU2F1 MIDEAS ATAD2 SKI CRTC2 MYSM1 ZNF513 LEO1 HDGFL2 ZNF444 ZNF764 CHD3 BPTF KDM2A CHD2 ZBTB7A LIN9 LCOR NCOR2 MRTFA ZBTB10 E2F4 BAZ1B MYBBP1A PBRM1 MED16 UHRF1 ZZZ3 DDX20 SIRT2 SOS1 EAPP NCK1 EHMT2 DDX3X RFC1 NUCKS1 KDM5A RIF1 RBL1 GCN1 ADNP PDLIM1 RNF2 DNMT1 JMY H1-4 NFXL1…
0.0125843	22	534	2.13756	GO:0007346 regulation of mitotic cell cycle	http://amigo.geneontology.org/amigo/term/GO:0007346	RBL1 CLSPN CUL9 CENPF FANCD2 MKI67 PBRM1 SDE2 SCRIB YTHDC2 ATAD5 KMT2E PKN2 TTC28 RAD51C SLC9A3R1 EIF4G1 RPTOR RCC2 DDX3X SIRT2 GTSE1
0.0125843	10	152	3.41344	GO:0010976 positive regulation of neuron projection development	http://amigo.geneontology.org/amigo/term/GO:0010976	TWF1 EP300 SETX CAMK1 STAU2 ADNP ANKRD27 NCK1 ARHGAP35 BAIAP2
0.0125843	4	22	9.43352	GO:0035089 establishment of apical/basal cell polarity	http://amigo.geneontology.org/amigo/term/GO:0035089	CAMSAP3 MYO9A SLC9A3R1 SCRIB
0.0125843	12	208	2.99333	GO:0060491 regulation of cell projection assembly	http://amigo.geneontology.org/amigo/term/GO:0060491	CDC42EP1 FXR2 TWF1 EPS8 CARMIL2 STAU2 ARHGAP35 RCC2 PLEKHM1 CCDC88A SEPTIN9 HTT
0.0126197	13	238	2.83402	GO:0000819 sister chromatid segregation	http://amigo.geneontology.org/amigo/term/GO:0000819	WAPL PDS5B NCAPD3 SGO2 PBRM1 BAZ1B RAD51C TACC3 NUDC EML4 DIS3L2 DCTN2 CENPF
0.0126197	28	753	1.9293	GO:0000904 cell morphogenesis involved in differentiation	http://amigo.geneontology.org/amigo/term/GO:0000904	PXN DOCK10 PAK1 MAP1A TPRN PAK2 PARVA CLASP2 MAPT SARM1 STAU2 FERMT2 EP300 ADNP ANKRD27 SLC9A3R1 RPL24 ITGB1 ARHGAP35 BAIAP2 RCC2 SCRIB RREB1 SRGAP2 NIBAN2 YTHDF2 SOS1 PARD3
0.0126197	9	126	3.70603	GO:0007613 memory	http://amigo.geneontology.org/amigo/term/GO:0007613	ADNP ATAD1 BTBD9 HRH1 EHMT2 CAMK4 MAPT ATXN1 MAP1A
0.0126476	3	10	15.5653	GO:0070544 histone H3-K36 demethylation	http://amigo.geneontology.org/amigo/term/GO:0070544	RIOX1 KDM4B KDM2A
0.012726	6	57	5.46151	GO:0035088 establishment or maintenance of apical/basal cell polarity	http://amigo.geneontology.org/amigo/term/GO:0035088	PARD3 SCRIB CAMSAP3 SLC9A3R1 MYO9A MTCL1
0.012726	26	680	1.98381	GO:0043009 chordate embryonic development	http://amigo.geneontology.org/amigo/term/GO:0043009	LUZP1 CHD7 PPP2R3A MATR3 NUP133 CAMSAP3 YTHDC1 RRN3 ADD1 EP300 STK4 STK3 SUPT6H KIAA1217 SPECC1 E2F8 ITGB1 MYO1E ARHGAP35 ADCY9 BPTF SCRIB SETD2 MARCKS TSC2 SKI
0.012726	6	57	5.46151	GO:0061245 establishment or maintenance of bipolar cell polarity	http://amigo.geneontology.org/amigo/term/GO:0061245	PARD3 SCRIB CAMSAP3 SLC9A3R1 MYO9A MTCL1
0.0127981	10	153	3.39113	GO:0006275 regulation of DNA replication	http://amigo.geneontology.org/amigo/term/GO:0006275	ZRANB3 E2F8 BAZ1A EHMT2 WIZ WAPL NUCKS1 TFPT ATAD5 CCDC88A
0.0128066	25	644	2.01414	GO:0120035 regulation of plasma membrane bounded cell projection organization	http://amigo.geneontology.org/amigo/term/GO:0120035	CDC42EP1 FXR2 PAK1 TWF1 EPS8 PAK2 EP300 SETX CAMK1 CARMIL2 MAPT SARM1 STAU2 ADNP ANKRD27 NCK1 ARHGAP35 BAIAP2 RCC2 PLEKHM1 CCDC88A RREB1 SEPTIN9 HTT PRAG1
0.0132788	13	240	2.8104	GO:0022618 ribonucleoprotein complex assembly	http://amigo.geneontology.org/amigo/term/GO:0022618	DDX20 EIF3A EIF2D NAF1 SF3A1 SF3A3 YTHDC1 RPL24 GCFC2 SETX USP4 BOP1 TGS1
0.0137143	51	1680	1.57506	GO:0015031 protein transport	http://amigo.geneontology.org/amigo/term/GO:0015031	USP36 HUWE1 SAE1 NUP133 SEC61B SNX17 COPA NUP153 NUP214 RANBP2 NUP35 SCRIB PTTG1IP SIRT6 STK4 CENPF CAMK1 PTPN14 IRS1 EIF4ENIF1 MON2 CAMSAP3 WASHC2A CDK16 MON1B ANKRD27 PIKFYVE EHBP1 AFTPH TBC1D5 EXOC4 SORT1 VPS51 BAG3 AGAP1 LMNA DTX3L GOLGA2 RAB3IL1 STX18 IRS2 PLEKHM1 SYNRG STK3 HSPB1 ICE1 TSC2 PARD3 MAP1A MTCL1 EIF2D
0.0137143	6	58	5.36735	GO:0030834 regulation of actin filament depolymerization	http://amigo.geneontology.org/amigo/term/GO:0030834	ADD1 CRACD TWF1 CARMIL2 EPS8 NCK1
0.0138298	5	39	6.65184	GO:0051569 regulation of histone H3-K4 methylation	http://amigo.geneontology.org/amigo/term/GO:0051569	KANSL1 PYGO2 EHMT2 KMT2E DNMT1
0.0140347	12	212	2.93685	GO:0042594 response to starvation	http://amigo.geneontology.org/amigo/term/GO:0042594	GCN1 RPTOR TBC1D5 MYBBP1A WIPI2 EHMT2 TNRC6A SLC38A2 STK26 HNRNPA1 JMY LARP1
0.0141851	4	23	9.02337	GO:0035561 regulation of chromatin binding	http://amigo.geneontology.org/amigo/term/GO:0035561	PYGO2 DTX3L WAPL BTAF1
0.0144616	12	213	2.92306	GO:0031334 positive regulation of protein-containing complex assembly	http://amigo.geneontology.org/amigo/term/GO:0031334	SLAIN2 CRACD CDC42EP1 BAIAP2 CARMIL2 MAPT NCK1 DDX3X FERMT2 EIF4G1 PAK1 ICE1
0.0144616	12	213	2.92306	GO:0099111 microtubule-based transport	http://amigo.geneontology.org/amigo/term/GO:0099111	KLC2 HTT STAU2 KATNIP CAMSAP3 SLC9A3R1 HSPB1 ARHGAP21 BICD1 MAP1A MAPT BAG3
0.0146361	34	994	1.77472	GO:0070925 organelle assembly	http://amigo.geneontology.org/amigo/term/GO:0070925	ATG2B MAPRE3 NECTIN2 TBC1D14 WIPI2 CLASP2 GOLGA2 ATXN2L PARVA PIKFYVE EIF4ENIF1 YTHDF2 DDX3X ASPM RPL24 G3BP2 ITGB1 BAG3 ARHGAP35 KIAA0753 EHMT2 E2F4 CCDC88A PRRC2C NEK1 UBAP2L STX18 SEPTIN9 HTT BOP1 BICD1 CENPF KNL1 MAPT
0.0150903	112	4424	1.31353	GO:0006950 response to stress	http://amigo.geneontology.org/amigo/term/GO:0006950	HSPB1 TP53BP1 NUCKS1 UNG PDS5B HUWE1 GCN1 CLSPN USP10 RAD51C RAD51AP1 ZRANB3 PMS2 HELB FXR2 SEC14L1 NECTIN2 UBA1 CHD1L RPTOR FANCD2 TNKS1BP1 TRIP12 NCK1 RECQL4 ANKZF1 MGMT IRAK1 SLX4 PARG BAZ1B AHNAK ITGB1 PBRM1 SARM1 MATR3 SIRT2 SIRT6 RIF1 PHLPP1 EP300 LIG1 SEC61B SETX TRIM32 TRIM25 TBC1D5 MYBBP1A STK26 WRAP53 SDE2 PAK1 BAG3 WIPI2 CARMIL2 LMNA PARP10 SETD2 MRTFA EHMT2 DDX3X RFC1 STAU2 POLR3E TNR…
0.0158598	6	60	5.18844	GO:0016574 histone ubiquitination	http://amigo.geneontology.org/amigo/term/GO:0016574	RNF2 TRIP12 UHRF1 HUWE1 DTX3L LEO1
0.0158598	6	60	5.18844	GO:0044380 protein localization to cytoskeleton	http://amigo.geneontology.org/amigo/term/GO:0044380	MAPRE3 FAM83H KIAA0753 BICD1 DCTN2 MAP1A
0.0159352	8	106	3.9158	GO:0032273 positive regulation of protein polymerization	http://amigo.geneontology.org/amigo/term/GO:0032273	SLAIN2 CRACD CDC42EP1 BAIAP2 CARMIL2 MAPT NCK1 PAK1
0.0159352	3	11	14.1503	GO:0140719 constitutive heterochromatin assembly	http://amigo.geneontology.org/amigo/term/GO:0140719	SIRT6 RIF1 SIRT2
0.0159352	3	11	14.1503	GO:1905634 regulation of protein localization to chromatin	http://amigo.geneontology.org/amigo/term/GO:1905634	WAPL SETD2 SIRT6
0.0159518	4	24	8.64739	GO:0030859 polarized epithelial cell differentiation	http://amigo.geneontology.org/amigo/term/GO:0030859	CAMSAP3 MYO9A SLC9A3R1 SCRIB
0.0159518	4	24	8.64739	GO:0031440 regulation of mRNA 3-prime-end processing	http://amigo.geneontology.org/amigo/term/GO:0031440	PAPOLA SNRPA YTHDC1 LEO1
0.0159518	9	132	3.53757	GO:0045739 positive regulation of DNA repair	http://amigo.geneontology.org/amigo/term/GO:0045739	PBRM1 SIRT6 RIF1 RAD51AP1 WRAP53 MGMT TFPT DTX3L HDGFL2
0.0159518	4	24	8.64739	GO:0061162 establishment of monopolar cell polarity	http://amigo.geneontology.org/amigo/term/GO:0061162	CAMSAP3 MYO9A SLC9A3R1 SCRIB
0.0159518	47	1529	1.59488	GO:0080134 regulation of response to stress	http://amigo.geneontology.org/amigo/term/GO:0080134	HELB FXR2 SEC14L1 NECTIN2 TRIP12 NCK1 PARG BAZ1B PBRM1 MATR3 TP53BP1 SIRT6 RIF1 PHLPP1 RAD51AP1 TRIM32 WRAP53 ITGB1 MGMT SETD2 SIRT2 STK3 TFPT HSPB1 AREL1 PSMA1 FANCD2 DYRK1A LMNA ATAD5 DTX3L FERMT2 RIOK3 NEK4 RREB1 SLC38A2 STK26 SELENON CLASP2 HDGFL2 PTTG1IP MAPT YTHDF2 EP300 EIF4G1 PAK1 PAK2
0.0159518	10	159	3.26317	GO:0098732 macromolecule deacylation	http://amigo.geneontology.org/amigo/term/GO:0098732	SIRT6 MIDEAS SIRT2 EP300 CHD3 KDM5A DYRK1A SKI MAPT ZZZ3
0.0160327	5	41	6.32736	GO:0002183 cytoplasmic translational initiation	http://amigo.geneontology.org/amigo/term/GO:0002183	EIF3A EIF2D NCK1 YTHDF2 EIF4G1
0.0160327	2	3	34.5896	GO:0030950 establishment or maintenance of actin cytoskeleton polarity	http://amigo.geneontology.org/amigo/term/GO:0030950	PDLIM1 ARHGAP35
0.0160327	21	514	2.11979	GO:0034248 regulation of cellular amide metabolic process	http://amigo.geneontology.org/amigo/term/GO:0034248	GCN1 TNRC6A LARP4B FXR2 LARP1 NCK1 LARP4 EIF4ENIF1 YTHDF2 CNOT4 RPTOR TNKS1BP1 EIF4G1 EIF1 ABCF1 DDX3X DIS3L2 EEF2 RPS6KB2 HSPB1 RPS6KA1
0.0160327	2	3	34.5896	GO:1903677 regulation of cap-independent translational initiation	http://amigo.geneontology.org/amigo/term/GO:1903677	NCK1 YTHDF2
0.0160327	2	3	34.5896	GO:1903679 positive regulation of cap-independent translational initiation	http://amigo.geneontology.org/amigo/term/GO:1903679	NCK1 YTHDF2
0.0160327	2	3	34.5896	GO:1905335 regulation of aggrephagy	http://amigo.geneontology.org/amigo/term/GO:1905335	BAG3 HTT
0.0160327	2	3	34.5896	GO:1905337 positive regulation of aggrephagy	http://amigo.geneontology.org/amigo/term/GO:1905337	BAG3 HTT
0.0162313	13	248	2.71974	GO:0071826 ribonucleoprotein complex subunit organization	http://amigo.geneontology.org/amigo/term/GO:0071826	DDX20 EIF3A EIF2D NAF1 SF3A1 SF3A3 YTHDC1 GCFC2 RPL24 SETX USP4 BOP1 TGS1
0.01664	11	189	3.01972	GO:0072331 signal transduction by p53 class mediator	http://amigo.geneontology.org/amigo/term/GO:0072331	USP10 JMY PPP1R13B EP300 RRN3 DYRK1A ATAD5 MYBBP1A PTTG1IP BOP1 GTSE1
0.0167386	62	2175	1.479	GO:0071705 nitrogen compound transport	http://amigo.geneontology.org/amigo/term/GO:0071705	USP36 HUWE1 SAE1 NUP133 SEC61B SNX17 COPA NUP153 NUP214 SLC38A2 RANBP2 NUP35 SLC19A1 SCRIB PTTG1IP HNRNPA1 SIRT6 YTHDC1 STK4 CENPF SEC14L1 CAMK1 PTPN14 IRS1 EIF4ENIF1 MON2 CAMSAP3 WASHC2A CDK16 MON1B ANKRD27 SLC9A3R1 SUPT6H PIKFYVE EHBP1 AFTPH TBC1D5 EXOC4 SORT1 G3BP2 VPS51 ITGB1 BAG3 AGAP1 LMNA DTX3L GOLGA2 RAB3IL1 STX18 IRS2 PLEKHM1 SYNRG STK3 HSPB1 ICE1 CHD7 SETD2 TSC2 PARD3 MAP1A MTCL1 EIF2D
0.0168522	8	108	3.84329	GO:0001841 neural tube formation	http://amigo.geneontology.org/amigo/term/GO:0001841	LUZP1 STK4 STK3 ARHGAP35 SCRIB SETD2 TSC2 SKI
0.0168522	12	219	2.84298	GO:0030705 cytoskeleton-dependent intracellular transport	http://amigo.geneontology.org/amigo/term/GO:0030705	CCDC88A MYO1E KLC2 STAU2 CAMSAP3 HSPB1 ARHGAP21 BICD1 HTT MAP1A MAPT BAG3
0.0170089	14	281	2.58499	GO:0033044 regulation of chromosome organization	http://amigo.geneontology.org/amigo/term/GO:0033044	WAPL PBRM1 BAZ1B HNRNPA1 SLX4 MPHOSPH8 TFPT TACC3 SIRT6 DNMT1 NAF1 LMNA CENPF MAPT
0.0174023	26	702	1.92164	GO:0009792 embryo development ending in birth or egg hatching	http://amigo.geneontology.org/amigo/term/GO:0009792	LUZP1 CHD7 PPP2R3A MATR3 NUP133 CAMSAP3 YTHDC1 RRN3 ADD1 EP300 STK4 STK3 SUPT6H KIAA1217 SPECC1 E2F8 ITGB1 MYO1E ARHGAP35 ADCY9 BPTF SCRIB SETD2 MARCKS TSC2 SKI
0.0174023	16	347	2.39236	GO:0018209 peptidyl-serine modification	http://amigo.geneontology.org/amigo/term/GO:0018209	PKN2 RPS6KA1 CAMK1 CAMK4 DYRK1A RPS6KB2 MARK3 CLSPN STK4 PAK1 NCK1 PAK2 PIKFYVE EIF4G1 RPTOR TNKS1BP1
0.0174023	5	42	6.17671	GO:0044786 cell cycle DNA replication	http://amigo.geneontology.org/amigo/term/GO:0044786	POLA1 LIG1 E2F8 ATAD5 WIZ
0.0174023	16	347	2.39236	GO:0050890 cognition	http://amigo.geneontology.org/amigo/term/GO:0050890	EP300 ADNP TANC1 SPECC1 ATAD1 ITGB1 SETD5 BTBD9 HRH1 EHMT2 CAMK4 CHD7 MAPT HTT ATXN1 MAP1A
0.0174023	6	62	5.02107	GO:0098781 ncRNA transcription	http://amigo.geneontology.org/amigo/term/GO:0098781	GTF3C1 GTF3C2 CC2D1A ICE1 NIFK POLR1G
0.0174944	4	25	8.3015	GO:0043555 regulation of translation in response to stress	http://amigo.geneontology.org/amigo/term/GO:0043555	NCK1 EIF4G1 DDX3X RPS6KA1
0.0182207	15	316	2.46286	GO:0010720 positive regulation of cell development	http://amigo.geneontology.org/amigo/term/GO:0010720	ADD1 MAPT STAU2 ASPM SIRT2 ADNP ANKRD27 TRIM32 ITGB1 BAIAP2 NAP1L1 FERMT2 SPEN RREB1 NIBAN2
0.0182207	71	2582	1.42672	GO:0050790 regulation of catalytic activity	http://amigo.geneontology.org/amigo/term/GO:0050790	GMIP CLSPN SOS1 TBC1D15 ARHGEF16 TBC1D5 TBC1D14 DOCK10 DCUN1D5 UACA ARHGAP29 RPTOR TBCK TBC1D16 SH3BP5L CCNE2 IRAK1 TAX1BP3 RGL2 UHRF1 RBL1 MAPRE3 CCDC88A RPS6KA1 CAMK1 SORT1 WRAP53 DTX3L PAK2 DDX3X SRGAP2 RFC1 MYO9A KDM5A PPP2R3A GCN1 STK4 ADNP TSC2 STK3 ANKRD27 HSPB1 ARHGAP21 SLC9A3R1 SAE1 RANBP2 AGAP1 NCK1 ARHGAP35 KRTCAP2 ARHGEF40 CLPX RAB3IL1 MGMT RCC2 FGD6 IRS2 SLX4 MRTFA ARHGEF12 PARVA FER…
0.0184347	6	63	4.94137	GO:0030042 actin filament depolymerization	http://amigo.geneontology.org/amigo/term/GO:0030042	ADD1 CRACD TWF1 CARMIL2 EPS8 NCK1
0.0184347	17	383	2.30296	GO:0032535 regulation of cellular component size	http://amigo.geneontology.org/amigo/term/GO:0032535	SSH1 ADD1 CRACD CDC42EP1 TWF1 SSH3 BAIAP2 CARMIL2 CLASP2 MAPT ADNP EPS8 NCK1 ARHGAP35 E2F4 SLC9A3R1 RPTOR
0.0187539	11	193	2.95714	GO:0034250 positive regulation of cellular amide metabolic process	http://amigo.geneontology.org/amigo/term/GO:0034250	LARP4B FXR2 LARP1 NCK1 LARP4 YTHDF2 ABCF1 DDX3X EIF4G1 EEF2 RPS6KB2
0.018883	3	12	12.9711	GO:0036490 regulation of translation in response to endoplasmic reticulum stress	http://amigo.geneontology.org/amigo/term/GO:0036490	NCK1 EIF4G1 DDX3X
0.0198496	4	26	7.98221	GO:0060117 auditory receptor cell development	http://amigo.geneontology.org/amigo/term/GO:0060117	SLC4A7 TPRN SLC9A3R1 SCRIB
0.0198496	4	26	7.98221	GO:0090042 tubulin deacetylation	http://amigo.geneontology.org/amigo/term/GO:0090042	SIRT2 EP300 MAPT ZZZ3
0.0199102	7	87	4.1746	GO:0002312 B cell activation involved in immune response	http://amigo.geneontology.org/amigo/term/GO:0002312	TP53BP1 UNG RIF1 SUPT6H PLCL2 ATAD5 DOCK10
0.019987	115	4617	1.29233	GO:0048731 system development	http://amigo.geneontology.org/amigo/term/GO:0048731	SIRT2 TACC3 SLC4A7 CDK16 ANKRD27 PDLIM1 PRRC2C PMS2 ATXN1 DOCK10 PAK1 TWF1 PTPN14 PYGO2 MAP1A GPRIN1 LUZP1 CHD7 TPRN PAK2 MAPT MARCKS ITGB1 PBRM1 BPTF TP53BP1 CNOT4 EP300 SETX CAMK1 VPS51 CLASP2 LEO1 ANKLE2 SRGAP2 SARM1 CIAPIN1 KMT2E MATR3 STAU2 ASPM NUP133 UNG CAMSAP3 SIRT6 RIF1 PHLPP1 ADD1 STK4 ADNP STK3 PPP1R13L TFPT SLC9A3R1 SUPT6H RPL24 EIF4G1 PIKFYVE SNX17 CCDC88A SOS1 TRIM32 KIAA1217 KDM4B…
0.020814	11	196	2.91188	GO:1902905 positive regulation of supramolecular fiber organization	http://amigo.geneontology.org/amigo/term/GO:1902905	SLAIN2 CRACD CDC42EP1 BAIAP2 CARMIL2 MAPT NCK1 FERMT2 PXN CCDC88A PAK1
0.0210277	8	113	3.67323	GO:0031058 positive regulation of histone modification	http://amigo.geneontology.org/amigo/term/GO:0031058	BAZ1B MYBBP1A KANSL1 RIF1 LMNA KMT2E DNMT1 NSD3
0.0210277	8	113	3.67323	GO:0046822 regulation of nucleocytoplasmic transport	http://amigo.geneontology.org/amigo/term/GO:0046822	SIRT6 NUP153 CAMK1 PTPN14 SUPT6H NUP214 BAG3 SETD2
0.0210277	6	65	4.78932	GO:0090311 regulation of protein deacetylation	http://amigo.geneontology.org/amigo/term/GO:0090311	EP300 KDM5A DYRK1A SKI MAPT ZZZ3
0.0220365	14	291	2.49615	GO:0007611 learning or memory	http://amigo.geneontology.org/amigo/term/GO:0007611	EP300 ADNP TANC1 SPECC1 ATAD1 ITGB1 BTBD9 HRH1 EHMT2 CAMK4 MAPT HTT ATXN1 MAP1A
0.0220365	12	228	2.73076	GO:1903046 meiotic cell cycle process	http://amigo.geneontology.org/amigo/term/GO:1903046	RAD51C FANCD2 NCAPD3 SGO2 SLX4 RAD51AP1 ASPM SIRT2 CCNE2 YTHDF2 EHMT2 GOLGA2
0.0221203	24	642	1.9396	GO:0007169 transmembrane receptor protein tyrosine kinase signaling pathway	http://amigo.geneontology.org/amigo/term/GO:0007169	ANKS1A TSC2 PTPN12 GIGYF1 IRS1 SHCBP1 IRS2 SIRT2 PXN SETX CCDC88A CLASP2 NUCKS1 SLC9A3R1 SOS1 MYO1E NCK1 HSPB1 SORT1 PAK1 NIBAN2 POLR1G BAIAP2 PAK2
0.0221567	10	169	3.07008	GO:0008360 regulation of cell shape	http://amigo.geneontology.org/amigo/term/GO:0008360	CDC42EP1 FERMT2 MYL12B EPS8 ARHGAP35 BAIAP2 PARVA SLC9A3R1 FGD6 PRAG1
0.0221567	5	45	5.76493	GO:0010799 regulation of peptidyl-threonine phosphorylation	http://amigo.geneontology.org/amigo/term/GO:0010799	SIRT2 EIF4G1 RPTOR TNKS1BP1 PARD3
0.0221567	10	169	3.07008	GO:0021915 neural tube development	http://amigo.geneontology.org/amigo/term/GO:0021915	LUZP1 NUP133 STK4 STK3 ARHGAP35 SCRIB SETD2 MARCKS TSC2 SKI
0.0222505	6	66	4.71676	GO:0016445 somatic diversification of immunoglobulins	http://amigo.geneontology.org/amigo/term/GO:0016445	PMS2 TP53BP1 UNG RIF1 SUPT6H ATAD5
0.0226861	3	13	11.9733	GO:0010452 histone H3-K36 methylation	http://amigo.geneontology.org/amigo/term/GO:0010452	SETD2 SETD5 NSD3
0.0226861	45	1483	1.57437	GO:0010648 negative regulation of cell communication	http://amigo.geneontology.org/amigo/term/GO:0010648	TSC2 FRMD8 SEC14L1 UACA SKI NCK1 OTUD4 LEMD3 MARK3 RIOK3 SLC9A3R1 TRIM32 IRS1 SARM1 STAU2 RRN3 STK4 ADNP STK3 HSPB1 ATAD1 CRTC3 ITGB1 PLCL2 DYRK1A ARHGAP35 LMNA ATAD5 ZBTB7A TAX1BP3 PPP2R3A PHLPP1 USP10 UBR1 PTTG1IP NCOR2 HTT YTHDF2 CTNND1 DDX3X NIBAN2 BICD1 MTMR4 PTPN12 MAPT
0.0226861	57	1994	1.48315	GO:0016310 phosphorylation	http://amigo.geneontology.org/amigo/term/GO:0016310	PKN2 CLSPN STK4 CDK16 STK3 RPS6KA1 FXR2 CAMK1 RPTOR PAK1 CAMK4 DYRK1A NCK1 SH3BP5L CCNE2 RPS6KB2 ANKLE2 PAK2 IRAK1 PRAG1 BAZ1B MAP4K5 MARK3 SIRT6 RBL1 MAPRE3 EP300 CCDC88A SOS1 STK26 NEK1 TWF1 DDX3X SIRT2 GCN1 MAP3K1 ADNP RIOK3 HSPB1 AKAP10 SLC9A3R1 NEK4 PIKFYVE UCK2 TBCK PPIP5K2 RANBP2 IRS2 FERMT2 EIF4G1 TNKS1BP1 ZBTB7A MAPT HTT TSC2 PARD3 IRS1
0.0226861	11	199	2.86798	GO:0043487 regulation of RNA stability	http://amigo.geneontology.org/amigo/term/GO:0043487	TNRC6A FXR2 CARHSP1 YTHDF2 CNOT4 TNKS1BP1 EIF4ENIF1 DIS3L2 LARP4B NAF1 LARP1
0.0226861	3	13	11.9733	GO:0046831 regulation of RNA export from nucleus	http://amigo.geneontology.org/amigo/term/GO:0046831	NUP153 SUPT6H SETD2
0.0226861	10	170	3.05202	GO:2001022 positive regulation of response to DNA damage stimulus	http://amigo.geneontology.org/amigo/term/GO:2001022	FXR2 PBRM1 SIRT6 RIF1 RAD51AP1 WRAP53 MGMT TFPT DTX3L HDGFL2
0.0227475	24	645	1.93058	GO:0034660 ncRNA metabolic process	http://amigo.geneontology.org/amigo/term/GO:0034660	ZCCHC8 GTF3C1 RIOK3 MOCS3 HELB DIS3L2 NIFK TRUB1 WDR46 BOP1 GTF3C2 USP36 CC2D1A WBP11 NAF1 SLX9 CHD7 UTP11 DDX3X ICE1 NCOR2 YTHDF2 POLR1G MAPT
0.0227985	12	230	2.70701	GO:0031497 chromatin assembly	http://amigo.geneontology.org/amigo/term/GO:0031497	OIP5 CHAF1A NAP1L1 SIRT6 PARP10 MPHOSPH8 BAZ1A RIF1 DNMT1 H1-4 H1-2 SIRT2
0.0230762	24	646	1.92759	GO:0051345 positive regulation of hydrolase activity	http://amigo.geneontology.org/amigo/term/GO:0051345	GMIP SOS1 TBC1D15 ARHGEF16 TBC1D5 TBC1D14 DOCK10 UACA ARHGAP29 TBCK TBC1D16 TAX1BP3 RGL2 SRGAP2 MYO9A TSC2 ARHGAP35 CLPX RCC2 FERMT2 ITGB1 SCRIB DDX3X MAPT
0.0238837	45	1488	1.56908	GO:0023057 negative regulation of signaling	http://amigo.geneontology.org/amigo/term/GO:0023057	TSC2 FRMD8 SEC14L1 UACA SKI NCK1 OTUD4 LEMD3 MARK3 RIOK3 SLC9A3R1 TRIM32 IRS1 SARM1 STAU2 RRN3 STK4 ADNP STK3 HSPB1 ATAD1 CRTC3 ITGB1 PLCL2 DYRK1A ARHGAP35 LMNA ATAD5 ZBTB7A TAX1BP3 PPP2R3A PHLPP1 USP10 UBR1 PTTG1IP NCOR2 HTT YTHDF2 CTNND1 DDX3X NIBAN2 BICD1 MTMR4 PTPN12 MAPT
0.0239589	13	263	2.56463	GO:0031668 cellular response to extracellular stimulus	http://amigo.geneontology.org/amigo/term/GO:0031668	GCN1 RPTOR MYBBP1A WIPI2 EHMT2 TNRC6A ADNP SLC38A2 ARHGAP35 EIF4G1 STK26 HNRNPA1 JMY
0.0242526	10	172	3.01653	GO:0010970 transport along microtubule	http://amigo.geneontology.org/amigo/term/GO:0010970	KLC2 STAU2 CAMSAP3 HSPB1 ARHGAP21 BICD1 HTT MAP1A MAPT BAG3
0.0243025	4	28	7.41205	GO:0045724 positive regulation of cilium assembly	http://amigo.geneontology.org/amigo/term/GO:0045724	ARHGAP35 CCDC88A SEPTIN9 HTT
0.0243025	4	28	7.41205	GO:0070076 histone lysine demethylation	http://amigo.geneontology.org/amigo/term/GO:0070076	RIOX1 KDM5A KDM4B KDM2A
0.0245151	48	1618	1.53921	GO:0051247 positive regulation of protein metabolic process	http://amigo.geneontology.org/amigo/term/GO:0051247	HUWE1 CLSPN LARP4B AREL1 FXR2 DCUN1D5 UACA RPTOR LARP1 NCK1 LARP4 ANKLE2 IRAK1 BAZ1B MYBBP1A MAPRE3 STK4 CCDC88A TRIM32 KANSL1 CAMK1 SAE1 PAK1 PAK2 PTTG1IP YTHDF2 ABCF1 DDX3X UHRF1 SIRT2 RIF1 ADNP STK3 DYRK1A LMNA CLPX KMT2E PPP2R3A FERMT2 SIRT6 EIF4G1 DNMT1 NSD3 TNKS1BP1 GOLGA2 EEF2 RPS6KB2 MAPT
0.0245151	8	117	3.54765	GO:0120034 positive regulation of plasma membrane bounded cell projection assembly	http://amigo.geneontology.org/amigo/term/GO:0120034	CDC42EP1 EPS8 CARMIL2 ARHGAP35 PLEKHM1 CCDC88A SEPTIN9 HTT
0.025205	7	92	3.94772	GO:0072332 intrinsic apoptotic signaling pathway by p53 class mediator	http://amigo.geneontology.org/amigo/term/GO:0072332	JMY PPP1R13B EP300 RRN3 ATAD5 MYBBP1A PTTG1IP
0.0254127	5	47	5.51961	GO:0006284 base-excision repair	http://amigo.geneontology.org/amigo/term/GO:0006284	UNG HUWE1 LIG1 SIRT6 PARG
0.0254127	5	47	5.51961	GO:0030261 chromosome condensation	http://amigo.geneontology.org/amigo/term/GO:0030261	WAPL NCAPD3 H1-4 H1-2 BAZ1B
0.0257999	10	174	2.98186	GO:0009267 cellular response to starvation	http://amigo.geneontology.org/amigo/term/GO:0009267	GCN1 RPTOR MYBBP1A WIPI2 EHMT2 TNRC6A SLC38A2 STK26 HNRNPA1 JMY
0.0260894	15	332	2.34417	GO:0071496 cellular response to external stimulus	http://amigo.geneontology.org/amigo/term/GO:0071496	GCN1 RPTOR MYBBP1A WIPI2 EHMT2 TNRC6A ADNP SLC38A2 BAG3 ARHGAP35 MAP3K1 EIF4G1 STK26 HNRNPA1 JMY
0.0262025	2	4	25.9422	GO:0002190 cap-independent translational initiation	http://amigo.geneontology.org/amigo/term/GO:0002190	NCK1 YTHDF2
0.0262025	2	4	25.9422	GO:0006273 lagging strand elongation	http://amigo.geneontology.org/amigo/term/GO:0006273	POLA1 LIG1
0.0262025	2	4	25.9422	GO:0030951 establishment or maintenance of microtubule cytoskeleton polarity	http://amigo.geneontology.org/amigo/term/GO:0030951	CAMSAP3 LMNA
0.0262025	2	4	25.9422	GO:0060800 regulation of cell differentiation involved in embryonic placenta development	http://amigo.geneontology.org/amigo/term/GO:0060800	STK4 STK3
0.0262025	2	4	25.9422	GO:1903691 positive regulation of wound healing spreading of epidermal cells	http://amigo.geneontology.org/amigo/term/GO:1903691	FERMT2 RREB1
0.0262025	2	4	25.9422	GO:1904690 positive regulation of cytoplasmic translational initiation	http://amigo.geneontology.org/amigo/term/GO:1904690	NCK1 YTHDF2
0.0262025	2	4	25.9422	GO:2000813 negative regulation of barbed-end actin filament capping	http://amigo.geneontology.org/amigo/term/GO:2000813	CRACD CARMIL2
0.026565	3	14	11.1181	GO:0006999 nuclear pore organization	http://amigo.geneontology.org/amigo/term/GO:0006999	NUP35 NUP133 NUP153
0.026565	4	29	7.15646	GO:0016577 histone demethylation	http://amigo.geneontology.org/amigo/term/GO:0016577	RIOX1 KDM5A KDM4B KDM2A
0.026655	37	1169	1.64219	GO:0048666 neuron development	http://amigo.geneontology.org/amigo/term/GO:0048666	SLC4A7 CDK16 ANKRD27 DOCK10 PAK1 TWF1 MAP1A GPRIN1 TPRN PAK2 MAPT EP300 SETX CAMK1 CLASP2 SRGAP2 SARM1 STAU2 CAMSAP3 ADNP SLC9A3R1 RPL24 TRIM32 CAMSAP1 ITGB1 NCK1 ARHGAP35 BAIAP2 SCRIB ANKS1A MYO9A CCDC88A STRN NIBAN2 PRAG1 SOS1 PARD3
0.0270447	10	176	2.94797	GO:0050657 nucleic acid transport	http://amigo.geneontology.org/amigo/term/GO:0050657	NUP133 NUP153 NUP214 HNRNPA1 YTHDC1 SUPT6H G3BP2 RANBP2 NUP35 SETD2
0.0270447	10	176	2.94797	GO:0050658 RNA transport	http://amigo.geneontology.org/amigo/term/GO:0050658	NUP133 NUP153 NUP214 HNRNPA1 YTHDC1 SUPT6H G3BP2 RANBP2 NUP35 SETD2
0.0271708	7	94	3.86373	GO:0097581 lamellipodium organization	http://amigo.geneontology.org/amigo/term/GO:0097581	TWF1 CARMIL2 NCK1 CCDC88A RREB1 SRGAP2 ITGB1
0.0272987	45	1504	1.55239	GO:0032270 positive regulation of cellular protein metabolic process	http://amigo.geneontology.org/amigo/term/GO:0032270	CLSPN LARP4B FXR2 DCUN1D5 UACA RPTOR LARP1 NCK1 LARP4 ANKLE2 IRAK1 BAZ1B MYBBP1A MAPRE3 HUWE1 STK4 CCDC88A TRIM32 KANSL1 CAMK1 SAE1 PAK1 PAK2 PTTG1IP YTHDF2 ABCF1 DDX3X SIRT2 RIF1 ADNP STK3 DYRK1A LMNA CLPX KMT2E FERMT2 SIRT6 EIF4G1 DNMT1 NSD3 TNKS1BP1 GOLGA2 EEF2 RPS6KB2 MAPT
0.0286988	7	95	3.82306	GO:0006405 RNA export from nucleus	http://amigo.geneontology.org/amigo/term/GO:0006405	NUP133 NUP153 NUP214 HNRNPA1 YTHDC1 SUPT6H SETD2
0.0288575	12	239	2.60507	GO:0000082 G1/S transition of mitotic cell cycle	http://amigo.geneontology.org/amigo/term/GO:0000082	RBL1 CDK16 CCNE2 PBRM1 SDE2 ITGB1 E2F4 KMT2E EIF4G1 RPTOR DDX3X GTSE1
0.0288575	11	208	2.74388	GO:0043393 regulation of protein binding	http://amigo.geneontology.org/amigo/term/GO:0043393	MARK3 ADD1 STK4 STK3 CAMK1 GOLGA2 MAPRE3 EP300 ADNP PLCL2 DTX3L
0.0294187	4	30	6.91791	GO:0006359 regulation of transcription by RNA polymerase III	http://amigo.geneontology.org/amigo/term/GO:0006359	BAZ1B MYBBP1A RPTOR ICE1
0.0295168	19	478	2.06235	GO:0016032 viral process	http://amigo.geneontology.org/amigo/term/GO:0016032	NECTIN2 EP300 MON1B EIF3A PIKFYVE TRIM32 TRIM25 EIF2D JPT2 NUP153 ITGB1 NUCKS1 YTHDC2 PKN2 BICD1 LARP1 PARP10 MPHOSPH8 DDX3X
0.029626	11	209	2.73076	GO:0000070 mitotic sister chromatid segregation	http://amigo.geneontology.org/amigo/term/GO:0000070	PDS5B NCAPD3 SGO2 PBRM1 BAZ1B TACC3 NUDC EML4 DIS3L2 DCTN2 CENPF
0.029626	14	305	2.38158	GO:0071824 protein-DNA complex subunit organization	http://amigo.geneontology.org/amigo/term/GO:0071824	OIP5 RAD51C SUPT6H CHAF1A CHD2 NAP1L1 MED16 SIRT6 BAZ1A RRN3 H1-4 H1-2 SETD2 CENPF
0.0297606	10	179	2.89857	GO:0051236 establishment of RNA localization	http://amigo.geneontology.org/amigo/term/GO:0051236	NUP133 NUP153 NUP214 HNRNPA1 YTHDC1 SUPT6H G3BP2 RANBP2 NUP35 SETD2
0.0305744	19	480	2.05376	GO:1903829 positive regulation of protein localization	http://amigo.geneontology.org/amigo/term/GO:1903829	USP36 HUWE1 SAE1 FERMT2 SIRT6 CAMK1 ITGB1 IRS2 BICD1 DTX3L EPB41L2 CCDC88A ARHGEF16 WRAP53 BAG3 ICE1 MAPT MAP1A MTCL1
0.0320762	10	181	2.86654	GO:0043488 regulation of mRNA stability	http://amigo.geneontology.org/amigo/term/GO:0043488	TNRC6A FXR2 CARHSP1 YTHDF2 CNOT4 TNKS1BP1 EIF4ENIF1 DIS3L2 LARP4B LARP1
0.0322847	20	519	1.9994	GO:0022411 cellular component disassembly	http://amigo.geneontology.org/amigo/term/GO:0022411	USP36 ATG2B CAMSAP3 ADD1 CRACD CAMSAP1 TWF1 WIPI2 MAP1A HUWE1 EIF2D CARMIL2 GCFC2 EPS8 NCK1 SETX CLASP2 HTT GOLGA2 TSC2
0.0325209	4	31	6.69476	GO:0010458 exit from mitosis	http://amigo.geneontology.org/amigo/term/GO:0010458	RPL24 EPS8 CLASP2 SIRT2
0.0325209	6	73	4.26447	GO:0045911 positive regulation of DNA recombination	http://amigo.geneontology.org/amigo/term/GO:0045911	TP53BP1 RAD51AP1 WRAP53 RIF1 ATAD5 HDGFL2
0.032695	22	594	1.92164	GO:0120031 plasma membrane bounded cell projection assembly	http://amigo.geneontology.org/amigo/term/GO:0120031	CDC42EP1 FXR2 TWF1 EPS8 PARVA STK26 CARMIL2 SRGAP2 STAU2 NCK1 ARHGAP35 RCC2 E2F4 PLEKHM1 SLC9A3R1 CCDC88A NEK1 SEPTIN9 HTT KIAA0753 ITGB1 FGD6
0.0330632	41	1354	1.57109	GO:0009968 negative regulation of signal transduction	http://amigo.geneontology.org/amigo/term/GO:0009968	TSC2 FRMD8 SEC14L1 UACA SKI NCK1 OTUD4 LEMD3 MARK3 RIOK3 SLC9A3R1 TRIM32 SARM1 RRN3 STK4 STK3 HSPB1 CRTC3 ITGB1 PLCL2 DYRK1A ARHGAP35 LMNA ATAD5 ZBTB7A TAX1BP3 PPP2R3A PHLPP1 USP10 UBR1 PTTG1IP NCOR2 HTT YTHDF2 CTNND1 DDX3X NIBAN2 BICD1 IRS1 MTMR4 PTPN12
0.0346859	11	214	2.66695	GO:0051495 positive regulation of cytoskeleton organization	http://amigo.geneontology.org/amigo/term/GO:0051495	SLAIN2 CRACD CDC42EP1 BAIAP2 CARMIL2 MAPT NCK1 FERMT2 PXN CCDC88A PAK1
0.0347015	7	99	3.66859	GO:0043255 regulation of carbohydrate biosynthetic process	http://amigo.geneontology.org/amigo/term/GO:0043255	PPP1R3D SIRT6 EP300 RANBP2 IRS1 IRS2 HRH1
0.0357158	5	52	4.98888	GO:0002204 somatic recombination of immunoglobulin genes involved in immune response	http://amigo.geneontology.org/amigo/term/GO:0002204	TP53BP1 UNG RIF1 SUPT6H ATAD5
0.0357158	5	52	4.98888	GO:0002208 somatic diversification of immunoglobulins involved in immune response	http://amigo.geneontology.org/amigo/term/GO:0002208	TP53BP1 UNG RIF1 SUPT6H ATAD5
0.0357158	4	32	6.48554	GO:0006482 protein demethylation	http://amigo.geneontology.org/amigo/term/GO:0006482	RIOX1 KDM2A KDM5A KDM4B
0.0357158	11	215	2.65455	GO:0008154 actin polymerization or depolymerization	http://amigo.geneontology.org/amigo/term/GO:0008154	SSH1 ADD1 CRACD CDC42EP1 TWF1 SSH3 BAIAP2 CARMIL2 EPS8 NCK1 ARHGAP35
0.0357158	4	32	6.48554	GO:0008214 protein dealkylation	http://amigo.geneontology.org/amigo/term/GO:0008214	RIOX1 KDM2A KDM5A KDM4B
0.0357158	5	52	4.98888	GO:0045190 isotype switching	http://amigo.geneontology.org/amigo/term/GO:0045190	TP53BP1 UNG RIF1 SUPT6H ATAD5
0.0357158	5	52	4.98888	GO:1902275 regulation of chromatin organization	http://amigo.geneontology.org/amigo/term/GO:1902275	PARP10 MPHOSPH8 SETD5 DNMT1 MKI67
0.0360144	6	75	4.15075	GO:0030032 lamellipodium assembly	http://amigo.geneontology.org/amigo/term/GO:0030032	TWF1 CARMIL2 NCK1 CCDC88A SRGAP2 ITGB1
0.0360144	10	185	2.80456	GO:0030041 actin filament polymerization	http://amigo.geneontology.org/amigo/term/GO:0030041	SSH1 ADD1 CRACD CDC42EP1 TWF1 SSH3 BAIAP2 CARMIL2 EPS8 NCK1
0.036208	12	248	2.51053	GO:0006364 rRNA processing	http://amigo.geneontology.org/amigo/term/GO:0006364	RIOK3 HELB NIFK WDR46 BOP1 USP36 WBP11 NAF1 SLX9 CHD7 UTP11 YTHDF2
0.036208	3	16	9.72832	GO:0032239 regulation of nucleobase-containing compound transport	http://amigo.geneontology.org/amigo/term/GO:0032239	NUP153 SUPT6H SETD2
0.036208	3	16	9.72832	GO:0035278 miRNA-mediated gene silencing by inhibition of translation	http://amigo.geneontology.org/amigo/term/GO:0035278	TNRC6A EIF4G1 EIF4ENIF1
0.036208	3	16	9.72832	GO:2001034 positive regulation of double-strand break repair via nonhomologous end joining	http://amigo.geneontology.org/amigo/term/GO:2001034	RIF1 WRAP53 DTX3L
0.0387515	75	2867	1.35728	GO:0009653 anatomical structure morphogenesis	http://amigo.geneontology.org/amigo/term/GO:0009653	PXN ANKRD27 CDC42EP1 NECTIN2 DOCK10 PAK1 PTPN14 MAP1A ANKRD11 LUZP1 CHD7 TPRN PAK2 PARVA PPP2R3A ITGB1 MAPT CAMSAP3 STK4 VPS51 CARMIL2 CLASP2 MRTFA SARM1 MATR3 STAU2 FERMT2 ADD1 EP300 ADNP STK3 PPP1R13L SLC9A3R1 SUPT6H RPL24 PIKFYVE TANC1 SOS1 MYL12B RNF2 E2F8 EXOC4 FANCD2 EPS8 MYO1E ARHGAP35 LEO1 BAIAP2 RCC2 SCRIB SETD2 E2F4 MYO9A SIRT6 SSH1 HUWE1 HSPB1 RREB1 CAMSAP1 CAMK1 LARP4 PDZD8 SRGAP2 TSC…
0.0387809	2	5	20.7537	GO:0030047 actin modification	http://amigo.geneontology.org/amigo/term/GO:0030047	TWF1 TRIM32
0.0387809	2	5	20.7537	GO:1904688 regulation of cytoplasmic translational initiation	http://amigo.geneontology.org/amigo/term/GO:1904688	NCK1 YTHDF2
0.0395778	50	1757	1.4765	GO:0022008 neurogenesis	http://amigo.geneontology.org/amigo/term/GO:0022008	SLC4A7 CDK16 ANKRD27 DOCK10 PAK1 TWF1 MAP1A GPRIN1 TPRN PAK2 MAPT EP300 SETX CAMK1 CLASP2 SRGAP2 SARM1 STAU2 ASPM SIRT2 NUP133 CAMSAP3 ADNP SLC9A3R1 RPL24 EIF4G1 TRIM32 CAMSAP1 ITGB1 NCK1 ARHGAP35 CHD7 BAIAP2 SCRIB EIF4ENIF1 NAP1L1 YTHDF2 EHMT2 MARCKS PPP2R3A SKI SPEN ANKS1A MYO9A CCDC88A STRN NIBAN2 PARD3 PRAG1 SOS1
0.0395778	13	284	2.37499	GO:0031330 negative regulation of cellular catabolic process	http://amigo.geneontology.org/amigo/term/GO:0031330	RPTOR EIF4ENIF1 EHMT2 USP36 SIRT2 LARP4B EIF4G1 TBC1D14 NAF1 LARP1 GOLGA2 MAP1A TSC2
0.0399437	6	77	4.04294	GO:0002200 somatic diversification of immune receptors	http://amigo.geneontology.org/amigo/term/GO:0002200	PMS2 TP53BP1 UNG RIF1 SUPT6H ATAD5
0.0399437	6	77	4.04294	GO:0070988 demethylation	http://amigo.geneontology.org/amigo/term/GO:0070988	RIOX1 KDM2A KDM5A KDM4B MMACHC OTUD4
0.0402698	8	130	3.19288	GO:0001838 embryonic epithelial tube formation	http://amigo.geneontology.org/amigo/term/GO:0001838	LUZP1 STK4 STK3 ARHGAP35 SCRIB SETD2 TSC2 SKI
0.0402698	12	252	2.47068	GO:0006473 protein acetylation	http://amigo.geneontology.org/amigo/term/GO:0006473	ZZZ3 EP300 NAA30 BAZ1B MYBBP1A KANSL1 CRTC2 PYGO2 SETD5 CAMK1 DDX3X MAPT
0.0408105	7	103	3.52612	GO:1902414 protein localization to cell junction	http://amigo.geneontology.org/amigo/term/GO:1902414	SCRIB BAIAP2 FERMT2 HSPB1 PAK2 MAPT MAP1A
0.0410161	22	609	1.87431	GO:0030031 cell projection assembly	http://amigo.geneontology.org/amigo/term/GO:0030031	CDC42EP1 FXR2 TWF1 EPS8 PARVA STK26 CARMIL2 SRGAP2 STAU2 NCK1 ARHGAP35 RCC2 E2F4 PLEKHM1 SLC9A3R1 CCDC88A NEK1 SEPTIN9 HTT KIAA0753 ITGB1 FGD6
0.0412272	12	253	2.46092	GO:0045444 fat cell differentiation	http://amigo.geneontology.org/amigo/term/GO:0045444	SIRT2 FERMT2 SIRT6 EP300 STK4 STK3 TRIM32 RREB1 SORT1 OSBPL11 ZBTB7A ANKRD26
0.0417456	3	17	9.15606	GO:0045198 establishment of epithelial cell apical/basal polarity	http://amigo.geneontology.org/amigo/term/GO:0045198	CAMSAP3 MYO9A SLC9A3R1
0.0417456	3	17	9.15606	GO:0097201 negative regulation of transcription from RNA polymerase II promoter in response to stress	http://amigo.geneontology.org/amigo/term/GO:0097201	NCK1 SIRT2 BAG3
0.0417456	3	17	9.15606	GO:1900044 regulation of protein K63-linked ubiquitination	http://amigo.geneontology.org/amigo/term/GO:1900044	TRIP12 DDX3X PARP10
0.0418684	4	34	6.10404	GO:0031114 regulation of microtubule depolymerization	http://amigo.geneontology.org/amigo/term/GO:0031114	CAMSAP3 CAMSAP1 MAP1A CLASP2
0.0418684	4	34	6.10404	GO:0090162 establishment of epithelial cell polarity	http://amigo.geneontology.org/amigo/term/GO:0090162	CAMSAP3 MYO9A SLC9A3R1 PARD3
0.0418684	4	34	6.10404	GO:1900027 regulation of ruffle assembly	http://amigo.geneontology.org/amigo/term/GO:1900027	EPS8 CARMIL2 RCC2 PLEKHM1
0.0428589	5	55	4.71676	GO:0072698 protein localization to microtubule cytoskeleton	http://amigo.geneontology.org/amigo/term/GO:0072698	MAPRE3 KIAA0753 BICD1 DCTN2 MAP1A
0.0460053	4	35	5.92964	GO:0006376 mRNA splice site selection	http://amigo.geneontology.org/amigo/term/GO:0006376	YTHDC1 SETX SF3A1 SF3A3
0.0460053	4	35	5.92964	GO:0009303 rRNA transcription	http://amigo.geneontology.org/amigo/term/GO:0009303	GTF3C1 GTF3C2 NIFK POLR1G
0.0460053	4	35	5.92964	GO:0046825 regulation of protein export from nucleus	http://amigo.geneontology.org/amigo/term/GO:0046825	SIRT6 CAMK1 PTPN14 BAG3
0.0460053	4	35	5.92964	GO:2000780 negative regulation of double-strand break repair	http://amigo.geneontology.org/amigo/term/GO:2000780	HELB TP53BP1 RIF1 TRIP12
0.046204	7	106	3.42633	GO:0016575 histone deacetylation	http://amigo.geneontology.org/amigo/term/GO:0016575	SIRT6 MIDEAS SIRT2 CHD3 KDM5A SKI ZZZ3
0.0468445	10	194	2.67445	GO:0017148 negative regulation of translation	http://amigo.geneontology.org/amigo/term/GO:0017148	TNRC6A FXR2 EIF4ENIF1 YTHDF2 CNOT4 TNKS1BP1 EIF4G1 DIS3L2 LARP1 DDX3X
0.0478673	3	18	8.64739	GO:0007000 nucleolus organization	http://amigo.geneontology.org/amigo/term/GO:0007000	USP36 RRN3 SIRT2
0.0478673	3	18	8.64739	GO:0060088 auditory receptor cell stereocilium organization	http://amigo.geneontology.org/amigo/term/GO:0060088	TPRN SLC9A3R1 SCRIB
0.0478673	3	18	8.64739	GO:1900029 positive regulation of ruffle assembly	http://amigo.geneontology.org/amigo/term/GO:1900029	EPS8 CARMIL2 PLEKHM1
0.0484759	5	57	4.55126	GO:0002381 immunoglobulin production involved in immunoglobulin-mediated immune response	http://amigo.geneontology.org/amigo/term/GO:0002381	TP53BP1 UNG RIF1 SUPT6H ATAD5
0.0484759	5	57	4.55126	GO:0030838 positive regulation of actin filament polymerization	http://amigo.geneontology.org/amigo/term/GO:0030838	CRACD CDC42EP1 BAIAP2 CARMIL2 NCK1
0.0484759	5	57	4.55126	GO:0043470 regulation of carbohydrate catabolic process	http://amigo.geneontology.org/amigo/term/GO:0043470	RPTOR SIRT6 EP300 PPP1R3D ZBTB7A
0.0484759	5	57	4.55126	GO:1903747 regulation of establishment of protein localization to mitochondrion	http://amigo.geneontology.org/amigo/term/GO:1903747	USP36 HUWE1 SAE1 BAG3 MAPT
0.0490135	14	328	2.21458	GO:0051056 regulation of small GTPase mediated signal transduction	http://amigo.geneontology.org/amigo/term/GO:0051056	EPS8 MYO9A GMIP TSC2 SOS1 ARHGAP29 ITGB1 ARHGAP35 ARHGEF12 RGL2 PRAG1 ARHGAP21 ARHGEF40 SRGAP2
0.0490348	15	363	2.14398	GO:0009895 negative regulation of catabolic process	http://amigo.geneontology.org/amigo/term/GO:0009895	RPTOR SIRT6 EIF4ENIF1 CRTC3 EHMT2 USP36 SIRT2 LARP4B EIF4G1 TBC1D14 NAF1 LARP1 GOLGA2 MAP1A TSC2
0.0491414	10	196	2.64716	GO:0061013 regulation of mRNA catabolic process	http://amigo.geneontology.org/amigo/term/GO:0061013	TNRC6A FXR2 CARHSP1 YTHDF2 CNOT4 TNKS1BP1 EIF4ENIF1 DIS3L2 LARP4B LARP1
0.0493287	20	546	1.90053	GO:0007264 small GTPase mediated signal transduction	http://amigo.geneontology.org/amigo/term/GO:0007264	SOS1 CDC42EP1 EPS8 TAX1BP3 RGL2 CCDC88A MYO9A GMIP TSC2 DOCK10 ARHGAP29 ITGB1 ARHGAP35 ARHGEF12 DNMT1 PRAG1 G3BP2 ARHGAP21 ARHGEF40 SRGAP2
0.0493287	4	36	5.76493	GO:1901797 negative regulation of signal transduction by p53 class mediator	http://amigo.geneontology.org/amigo/term/GO:1901797	RRN3 DYRK1A ATAD5 PTTG1IP
0.0495166	7	108	3.36287	GO:0048144 fibroblast proliferation	http://amigo.geneontology.org/amigo/term/GO:0048144	PARP10 WAPL SIRT6 RRN3 TRIM32 E2F8 SKI
0.0511113	21	586	1.85934	GO:0009896 positive regulation of catabolic process	http://amigo.geneontology.org/amigo/term/GO:0009896	HUWE1 TNRC6A AREL1 YTHDF2 CNOT4 RPTOR TNKS1BP1 CDK16 TRIM32 EIF4ENIF1 SIRT2 DIS3L2 TSC2 PPP2R3A SIRT6 BAG3 LARP1 DTX3L IRS1 IRS2 HTT
0.051365	32	1024	1.62139	GO:0000122 negative regulation of transcription by RNA polymerase II	http://amigo.geneontology.org/amigo/term/GO:0000122	SIRT6 ATXN1 SKI ZNF764 CHD3 NCOR2 DDX20 SPEN SIRT2 EP300 TRPS1 LRRFIP1 E2F8 CC2D1A NCK1 BPTF LCOR EHMT2 UHRF1 RFC1 KDM5A RIF1 RBL1 PPP1R13L RNF2 RREB1 DNMT1 H1-4 ZBTB7A H1-2 BAG3 ZBTB10
0.051365	2	6	17.2948	GO:0000389 mRNA 3-prime-splice site recognition	http://amigo.geneontology.org/amigo/term/GO:0000389	SF3A1 SF3A3
0.051365	2	6	17.2948	GO:0006777 Mo-molybdopterin cofactor biosynthetic process	http://amigo.geneontology.org/amigo/term/GO:0006777	MOCS3 MOCS2
0.051365	2	6	17.2948	GO:0010793 regulation of mRNA export from nucleus	http://amigo.geneontology.org/amigo/term/GO:0010793	SUPT6H SETD2
0.051365	2	6	17.2948	GO:0019720 Mo-molybdopterin cofactor metabolic process	http://amigo.geneontology.org/amigo/term/GO:0019720	MOCS3 MOCS2
0.051365	2	6	17.2948	GO:0032776 DNA methylation on cytosine	http://amigo.geneontology.org/amigo/term/GO:0032776	DNMT1 EHMT2
0.051365	2	6	17.2948	GO:0042791 5S class rRNA transcription by RNA polymerase III	http://amigo.geneontology.org/amigo/term/GO:0042791	GTF3C1 GTF3C2
0.051365	2	6	17.2948	GO:0043545 molybdopterin cofactor metabolic process	http://amigo.geneontology.org/amigo/term/GO:0043545	MOCS3 MOCS2
0.051365	2	6	17.2948	GO:0051189 prosthetic group metabolic process	http://amigo.geneontology.org/amigo/term/GO:0051189	MOCS3 MOCS2
0.051365	21	587	1.85617	GO:0051640 organelle localization	http://amigo.geneontology.org/amigo/term/GO:0051640	ARHGAP21 CENPF NECTIN2 PARD3 MYO1E CLASP2 PDZD8 EXOC4 LMNA PLEKHM1 ASPM NUDC DCTN2 SCRIB SLC9A3R1 EML4 ITGB1 BICD1 KLC2 MAPT HTT
0.051365	2	6	17.2948	GO:2000812 regulation of barbed-end actin filament capping	http://amigo.geneontology.org/amigo/term/GO:2000812	CRACD CARMIL2
0.0516219	20	550	1.8867	GO:0002009 morphogenesis of an epithelium	http://amigo.geneontology.org/amigo/term/GO:0002009	LUZP1 ITGB1 CAMSAP3 CARMIL2 MRTFA STK4 STK3 SOS1 ARHGAP35 SCRIB SETD2 MYO9A FERMT2 SIRT6 SLC9A3R1 RREB1 PAK1 CLASP2 TSC2 SKI
0.0518689	8	138	3.00779	GO:0006304 DNA modification	http://amigo.geneontology.org/amigo/term/GO:0006304	MPHOSPH8 OTUD4 KMT2E DNMT1 MGMT EHMT2 NIBAN2 UNG
0.0518689	4	37	5.60912	GO:0006471 protein ADP-ribosylation	http://amigo.geneontology.org/amigo/term/GO:0006471	PARP10 SIRT2 SIRT6 ADNP
0.0518689	3	19	8.19227	GO:0010801 negative regulation of peptidyl-threonine phosphorylation	http://amigo.geneontology.org/amigo/term/GO:0010801	SIRT2 EIF4G1 PARD3
0.0518689	11	231	2.47068	GO:0031669 cellular response to nutrient levels	http://amigo.geneontology.org/amigo/term/GO:0031669	GCN1 RPTOR MYBBP1A WIPI2 EHMT2 TNRC6A SLC38A2 EIF4G1 STK26 HNRNPA1 JMY
0.0518689	12	264	2.35838	GO:0032984 protein-containing complex disassembly	http://amigo.geneontology.org/amigo/term/GO:0032984	CAMSAP3 ADD1 CRACD CAMSAP1 TWF1 MAP1A CARMIL2 GCFC2 EPS8 NCK1 SETX CLASP2
0.0518689	4	37	5.60912	GO:0045191 regulation of isotype switching	http://amigo.geneontology.org/amigo/term/GO:0045191	TP53BP1 RIF1 SUPT6H ATAD5
0.0518689	4	37	5.60912	GO:0045738 negative regulation of DNA repair	http://amigo.geneontology.org/amigo/term/GO:0045738	HELB TP53BP1 RIF1 TRIP12
0.0518689	3	19	8.19227	GO:0046827 positive regulation of protein export from nucleus	http://amigo.geneontology.org/amigo/term/GO:0046827	SIRT6 CAMK1 BAG3
0.0518689	7	110	3.30173	GO:0048477 oogenesis	http://amigo.geneontology.org/amigo/term/GO:0048477	YTHDC2 DDX20 ASPM SIRT2 YTHDC1 YTHDF2 EHMT2
0.0518689	3	19	8.19227	GO:0051764 actin crosslink formation	http://amigo.geneontology.org/amigo/term/GO:0051764	BAIAP2 EPS8 MARCKS
0.0518689	3	19	8.19227	GO:2000042 negative regulation of double-strand break repair via homologous recombination	http://amigo.geneontology.org/amigo/term/GO:2000042	HELB TP53BP1 RIF1
0.0524756	42	1449	1.50389	GO:0030182 neuron differentiation	http://amigo.geneontology.org/amigo/term/GO:0030182	SLC4A7 CDK16 ANKRD27 DOCK10 PAK1 TWF1 MAP1A GPRIN1 TPRN PAK2 MAPT EP300 SETX CAMK1 CLASP2 SRGAP2 SARM1 STAU2 ASPM CAMSAP3 ADNP SLC9A3R1 RPL24 EIF4G1 TRIM32 CAMSAP1 ITGB1 NCK1 ARHGAP35 BAIAP2 SCRIB EIF4ENIF1 EHMT2 PPP2R3A ANKS1A MYO9A CCDC88A STRN NIBAN2 PRAG1 SOS1 PARD3
0.0536205	6	84	3.70603	GO:0061912 selective autophagy	http://amigo.geneontology.org/amigo/term/GO:0061912	ATG2B HUWE1 WIPI2 BAG3 HTT TSC2
0.054677	14	335	2.1683	GO:0016236 macroautophagy	http://amigo.geneontology.org/amigo/term/GO:0016236	ATG2B TBC1D14 WIPI2 HUWE1 BAG3 EHMT2 TSC2 USP36 PIKFYVE TBC1D5 LARP1 HTT PLEKHM1 EXOC4
0.0549603	9	170	2.74682	GO:0007292 female gamete generation	http://amigo.geneontology.org/amigo/term/GO:0007292	YTHDC2 DDX20 ASPM SIRT2 YTHDC1 RAD51C SOS1 YTHDF2 EHMT2
0.0557662	5	60	4.3237	GO:0016447 somatic recombination of immunoglobulin gene segments	http://amigo.geneontology.org/amigo/term/GO:0016447	TP53BP1 UNG RIF1 SUPT6H ATAD5
0.0559632	4	38	5.46151	GO:0033260 nuclear DNA replication	http://amigo.geneontology.org/amigo/term/GO:0033260	POLA1 LIG1 ATAD5 WIZ
0.0561348	7	112	3.24277	GO:0030038 contractile actin filament bundle assembly	http://amigo.geneontology.org/amigo/term/GO:0030038	PDLIM1 FERMT2 PXN CCDC88A PAK1 CLASP2 PAK2
0.0561348	7	112	3.24277	GO:0043149 stress fiber assembly	http://amigo.geneontology.org/amigo/term/GO:0043149	PDLIM1 FERMT2 PXN CCDC88A PAK1 CLASP2 PAK2
0.0564387	13	302	2.23343	GO:0051321 meiotic cell cycle	http://amigo.geneontology.org/amigo/term/GO:0051321	RAD51C FANCD2 NCAPD3 SGO2 SLX4 RAD51AP1 YTHDC2 ASPM SIRT2 CCNE2 YTHDF2 EHMT2 GOLGA2
0.0566289	8	141	2.94379	GO:1903008 organelle disassembly	http://amigo.geneontology.org/amigo/term/GO:1903008	USP36 ATG2B WIPI2 HUWE1 EIF2D HTT GOLGA2 TSC2
0.0586552	3	20	7.78265	GO:0002093 auditory receptor cell morphogenesis	http://amigo.geneontology.org/amigo/term/GO:0002093	TPRN SLC9A3R1 SCRIB
0.0586552	30	956	1.62817	GO:0051338 regulation of transferase activity	http://amigo.geneontology.org/amigo/term/GO:0051338	CLSPN DCUN1D5 RPTOR SH3BP5L CCNE2 IRAK1 RBL1 MAPRE3 CCDC88A SOS1 CAMK1 WRAP53 DTX3L DDX3X GCN1 STK4 ADNP STK3 HSPB1 SLC9A3R1 RANBP2 PAK2 IRS2 FERMT2 NAF1 PAK1 MAPT HTT TSC2 IRS1
0.058664	6	86	3.61984	GO:0010833 telomere maintenance via telomere lengthening	http://amigo.geneontology.org/amigo/term/GO:0010833	HNRNPA1 WRAP53 NAF1 SLX4 TNKS1BP1 RFC1
0.0595632	16	411	2.01983	GO:0001701 in utero embryonic development	http://amigo.geneontology.org/amigo/term/GO:0001701	MATR3 CAMSAP3 YTHDC1 RRN3 ADD1 STK4 STK3 SUPT6H SPECC1 E2F8 ITGB1 MYO1E ADCY9 CHD7 BPTF SETD2
0.0608555	8	143	2.90262	GO:0072175 epithelial tube formation	http://amigo.geneontology.org/amigo/term/GO:0072175	LUZP1 STK4 STK3 ARHGAP35 SCRIB SETD2 TSC2 SKI
0.0614883	6	87	3.57823	GO:0006305 DNA alkylation	http://amigo.geneontology.org/amigo/term/GO:0006305	MPHOSPH8 KMT2E DNMT1 MGMT EHMT2 NIBAN2
0.0614883	6	87	3.57823	GO:0006306 DNA methylation	http://amigo.geneontology.org/amigo/term/GO:0006306	MPHOSPH8 KMT2E DNMT1 MGMT EHMT2 NIBAN2
0.0629833	8	144	2.88246	GO:0045598 regulation of fat cell differentiation	http://amigo.geneontology.org/amigo/term/GO:0045598	SIRT2 FERMT2 SIRT6 STK4 STK3 RREB1 SORT1 ANKRD26
0.0631657	7	115	3.15818	GO:0044728 DNA methylation or demethylation	http://amigo.geneontology.org/amigo/term/GO:0044728	MPHOSPH8 OTUD4 KMT2E DNMT1 MGMT EHMT2 NIBAN2
0.0632661	15	378	2.0589	GO:0045787 positive regulation of cell cycle	http://amigo.geneontology.org/amigo/term/GO:0045787	RAD51AP1 TRIM32 YTHDC2 SIRT2 MAPRE3 E2F8 KMT2E WIZ PKN2 RAD51C EIF4G1 RPTOR ATAD5 RCC2 DDX3X
0.0642724	2	7	14.8241	GO:0002191 cap-dependent translational initiation	http://amigo.geneontology.org/amigo/term/GO:0002191	NCK1 EIF4G1
0.0642724	3	21	7.41205	GO:0002223 stimulatory C-type lectin receptor signaling pathway	http://amigo.geneontology.org/amigo/term/GO:0002223	EP300 PAK1 PAK2
0.0642724	2	7	14.8241	GO:0006269 DNA replication synthesis of RNA primer	http://amigo.geneontology.org/amigo/term/GO:0006269	POLA1 HELB
0.0642724	3	21	7.41205	GO:0030011 maintenance of cell polarity	http://amigo.geneontology.org/amigo/term/GO:0030011	PDLIM1 SLC9A3R1 CARMIL2
0.0642724	2	7	14.8241	GO:0031064 negative regulation of histone deacetylation	http://amigo.geneontology.org/amigo/term/GO:0031064	KDM5A SKI
0.0642724	2	7	14.8241	GO:0036166 phenotypic switching	http://amigo.geneontology.org/amigo/term/GO:0036166	EHMT2 DNMT1
0.0642724	2	7	14.8241	GO:0042797 tRNA transcription by RNA polymerase III	http://amigo.geneontology.org/amigo/term/GO:0042797	GTF3C1 GTF3C2
0.0642724	63	2402	1.36083	GO:0044248 cellular catabolic process	http://amigo.geneontology.org/amigo/term/GO:0044248	USP36 ATG2B HUWE1 TNRC6A USP10 MTMR4 AREL1 PSMA1 FXR2 UBA1 TBC1D14 RPTOR PSMA5 DIS3L2 CARHSP1 TRIP12 WIPI2 PSMD4 UBR1 ANKZF1 NEMF YTHDF2 CNOT4 TNKS1BP1 SARM1 CDK16 SEC61B TRIM32 TBC1D5 CLPX EIF4ENIF1 UHRF1 SIRT2 CUL9 USP4 PPP1R3D BAG3 USP24 MTCL1 EHMT2 PLEKHM1 TSC2 MAPT SIRT6 LARP4B EIF4G1 PIKFYVE TRIM25 NAF1 VPS51 LARP1 DTX3L GOLGA2 IRS1 IRS2 HTT ZCCHC8 MAP1A HSPB1 PNPLA6 UNG EP300 EXOC4
0.0642724	4	40	5.18844	GO:0045740 positive regulation of DNA replication	http://amigo.geneontology.org/amigo/term/GO:0045740	E2F8 BAZ1A WIZ ATAD5
0.0642724	6	88	3.53757	GO:0070192 chromosome organization involved in meiotic cell cycle	http://amigo.geneontology.org/amigo/term/GO:0070192	FANCD2 NCAPD3 SGO2 RAD51C CCNE2 EHMT2
0.0642724	2	7	14.8241	GO:0070358 actin polymerization-dependent cell motility	http://amigo.geneontology.org/amigo/term/GO:0070358	EPS8 JMY
0.0642724	12	274	2.27231	GO:0090068 positive regulation of cell cycle process	http://amigo.geneontology.org/amigo/term/GO:0090068	RAD51AP1 SIRT2 E2F8 KMT2E WIZ PKN2 RAD51C EIF4G1 RPTOR ATAD5 RCC2 DDX3X
0.0642724	3	21	7.41205	GO:1990840 response to lectin	http://amigo.geneontology.org/amigo/term/GO:1990840	EP300 PAK1 PAK2
0.0642724	3	21	7.41205	GO:1990858 cellular response to lectin	http://amigo.geneontology.org/amigo/term/GO:1990858	EP300 PAK1 PAK2
0.0642724	2	7	14.8241	GO:2000197 regulation of ribonucleoprotein complex localization	http://amigo.geneontology.org/amigo/term/GO:2000197	SUPT6H SETD2
0.0646221	11	241	2.36817	GO:0015931 nucleobase-containing compound transport	http://amigo.geneontology.org/amigo/term/GO:0015931	NUP133 NUP153 NUP214 HNRNPA1 YTHDC1 SLC19A1 SUPT6H G3BP2 RANBP2 NUP35 SETD2
0.0649303	12	275	2.26404	GO:0044843 cell cycle G1/S phase transition	http://amigo.geneontology.org/amigo/term/GO:0044843	RBL1 CDK16 CCNE2 PBRM1 SDE2 ITGB1 E2F4 KMT2E EIF4G1 RPTOR DDX3X GTSE1
0.0657622	19	530	1.86001	GO:0060284 regulation of cell development	http://amigo.geneontology.org/amigo/term/GO:0060284	ADD1 MAPT STAU2 ASPM SIRT2 ADNP ANKRD27 TRIM32 ITGB1 CHD7 BAIAP2 RCC2 NAP1L1 YTHDF2 FERMT2 SKI SPEN RREB1 NIBAN2
0.06607	10	209	2.4825	GO:0031032 actomyosin structure organization	http://amigo.geneontology.org/amigo/term/GO:0031032	EPB41L2 FRMD3 PDLIM1 ITGB1 FERMT2 PXN CCDC88A PAK1 CLASP2 PAK2
0.0677152	8	147	2.82364	GO:0007266 Rho protein signal transduction	http://amigo.geneontology.org/amigo/term/GO:0007266	CDC42EP1 EPS8 TAX1BP3 ITGB1 ARHGAP35 ARHGEF12 PRAG1 ARHGAP29
0.0677152	8	147	2.82364	GO:1903313 positive regulation of mRNA metabolic process	http://amigo.geneontology.org/amigo/term/GO:1903313	TNRC6A TRA2A YTHDF2 CNOT4 TNKS1BP1 EIF4ENIF1 DIS3L2 LEO1
0.0678107	10	210	2.47068	GO:0140013 meiotic nuclear division	http://amigo.geneontology.org/amigo/term/GO:0140013	RAD51C FANCD2 SGO2 SLX4 RAD51AP1 ASPM SIRT2 CCNE2 EHMT2 GOLGA2
0.0679587	4	41	5.06189	GO:0010390 histone monoubiquitination	http://amigo.geneontology.org/amigo/term/GO:0010390	RNF2 UHRF1 DTX3L LEO1
0.0682386	6	90	3.45896	GO:0006513 protein monoubiquitination	http://amigo.geneontology.org/amigo/term/GO:0006513	RNF2 UHRF1 HUWE1 DTX3L LEO1 TRIM25
0.0682386	6	90	3.45896	GO:1902117 positive regulation of organelle assembly	http://amigo.geneontology.org/amigo/term/GO:1902117	ARHGAP35 CCDC88A G3BP2 STX18 SEPTIN9 HTT
0.0691883	11	244	2.33905	GO:0046777 protein autophosphorylation	http://amigo.geneontology.org/amigo/term/GO:0046777	CAMK4 MARK3 STK4 PAK1 DYRK1A PAK2 IRAK1 DDX3X PIKFYVE STK26 TNKS1BP1
0.0704315	28	892	1.62866	GO:0032880 regulation of protein localization	http://amigo.geneontology.org/amigo/term/GO:0032880	USP36 HUWE1 SAE1 WAPL TAX1BP3 FERMT2 SIRT6 CAMK1 ITGB1 PTPN14 IRS1 SETD2 CDK16 TRIM25 BAG3 LMNA CCNE2 IRS2 BICD1 DTX3L EPB41L2 CCDC88A ARHGEF16 WRAP53 ICE1 MAPT MAP1A MTCL1
0.0710597	5	65	3.9911	GO:0006998 nuclear envelope organization	http://amigo.geneontology.org/amigo/term/GO:0006998	LEMD3 LMNA LMNB1 ANKLE2 SIRT2
0.0710597	5	65	3.9911	GO:0031122 cytoplasmic microtubule organization	http://amigo.geneontology.org/amigo/term/GO:0031122	CAMSAP3 SLAIN2 CCDC88A CAMSAP1 MAPT
0.0710597	5	65	3.9911	GO:0043620 regulation of DNA-templated transcription in response to stress	http://amigo.geneontology.org/amigo/term/GO:0043620	NCK1 GCN1 SIRT2 BAG3 RPS6KA1
0.0710597	3	22	7.07514	GO:0090043 regulation of tubulin deacetylation	http://amigo.geneontology.org/amigo/term/GO:0090043	EP300 MAPT ZZZ3
0.071611	25	772	1.68019	GO:0043632 modification-dependent macromolecule catabolic process	http://amigo.geneontology.org/amigo/term/GO:0043632	HUWE1 AREL1 UBA1 TRIP12 PSMD4 UBR1 ANKZF1 NEMF PSMA1 PSMA5 CNOT4 SEC61B UHRF1 USP36 SIRT2 USP10 CUL9 USP4 DIS3L2 USP24 SIRT6 TRIM32 TRIM25 DTX3L MAP1A
0.0725413	4	42	4.94137	GO:0036297 interstrand cross-link repair	http://amigo.geneontology.org/amigo/term/GO:0036297	NUCKS1 RAD51AP1 FANCD2 SLX4
0.0728197	14	351	2.06946	GO:0032386 regulation of intracellular transport	http://amigo.geneontology.org/amigo/term/GO:0032386	USP36 HUWE1 SAE1 SIRT6 NUP153 CAMK1 PTPN14 SUPT6H BAG3 NUP214 ICE1 STX18 SETD2 MTCL1
0.0733773	9	181	2.57988	GO:0034728 nucleosome organization	http://amigo.geneontology.org/amigo/term/GO:0034728	OIP5 SUPT6H CHAF1A CHD2 NAP1L1 BAZ1A H1-4 H1-2 SETD2
0.0733773	7	120	3.02659	GO:2001252 positive regulation of chromosome organization	http://amigo.geneontology.org/amigo/term/GO:2001252	HNRNPA1 SLX4 MPHOSPH8 TFPT SIRT6 DNMT1 NAF1
0.0736473	6	92	3.38376	GO:0000422 autophagy of mitochondrion	http://amigo.geneontology.org/amigo/term/GO:0000422	USP36 ATG2B WIPI2 HUWE1 HTT TSC2
0.0736473	8	150	2.76717	GO:0030879 mammary gland development	http://amigo.geneontology.org/amigo/term/GO:0030879	ARHGAP35 PYGO2 FASN MGMT SCRIB IRS2 NCOR2 RREB1
0.0736473	6	92	3.38376	GO:0061726 mitochondrion disassembly	http://amigo.geneontology.org/amigo/term/GO:0061726	USP36 ATG2B WIPI2 HUWE1 HTT TSC2
0.0740827	10	214	2.4245	GO:0042770 signal transduction in response to DNA damage	http://amigo.geneontology.org/amigo/term/GO:0042770	TP53BP1 CLSPN USP10 FANCD2 SDE2 DYRK1A ATAD5 CDC5L PTTG1IP GTSE1
0.0740827	10	214	2.4245	GO:2000113 negative regulation of cellular macromolecule biosynthetic process	http://amigo.geneontology.org/amigo/term/GO:2000113	TNRC6A FXR2 EIF4ENIF1 YTHDF2 CNOT4 TNKS1BP1 EIF4G1 DIS3L2 LARP1 DDX3X
0.0745872	18	501	1.86411	GO:0031331 positive regulation of cellular catabolic process	http://amigo.geneontology.org/amigo/term/GO:0031331	TNRC6A YTHDF2 CNOT4 RPTOR TNKS1BP1 CDK16 TRIM32 EIF4ENIF1 SIRT2 DIS3L2 TSC2 SIRT6 BAG3 LARP1 DTX3L IRS1 IRS2 HTT
0.0755994	7	121	3.00157	GO:0019080 viral gene expression	http://amigo.geneontology.org/amigo/term/GO:0019080	EP300 MON1B EIF3A TRIM32 EIF2D NUCKS1 PARP10
0.0769783	4	43	4.82645	GO:0031111 negative regulation of microtubule polymerization or depolymerization	http://amigo.geneontology.org/amigo/term/GO:0031111	CAMSAP3 CAMSAP1 DYRK1A CLASP2
0.0769783	4	43	4.82645	GO:0033120 positive regulation of RNA splicing	http://amigo.geneontology.org/amigo/term/GO:0033120	TRA2A DYRK1A SETX SLC38A2
0.0775939	5	67	3.87197	GO:0006611 protein export from nucleus	http://amigo.geneontology.org/amigo/term/GO:0006611	SIRT6 CAMK1 PTPN14 NUP214 BAG3
0.0775939	2	8	12.9711	GO:0007172 signal complex assembly	http://amigo.geneontology.org/amigo/term/GO:0007172	NCK1 PXN
0.0775939	10	216	2.40205	GO:0007623 circadian rhythm	http://amigo.geneontology.org/amigo/term/GO:0007623	BTBD9 KDM5A SIRT6 PHLPP1 EP300 SETX MYBBP1A DYRK1A HUWE1 KDM2A
0.0775939	2	8	12.9711	GO:0009304 tRNA transcription	http://amigo.geneontology.org/amigo/term/GO:0009304	GTF3C1 GTF3C2
0.0775939	2	8	12.9711	GO:0010216 maintenance of DNA methylation	http://amigo.geneontology.org/amigo/term/GO:0010216	UHRF1 DNMT1
0.0775939	10	216	2.40205	GO:0034249 negative regulation of cellular amide metabolic process	http://amigo.geneontology.org/amigo/term/GO:0034249	TNRC6A FXR2 EIF4ENIF1 YTHDF2 CNOT4 TNKS1BP1 EIF4G1 DIS3L2 LARP1 DDX3X
0.0775939	2	8	12.9711	GO:0034334 adherens junction maintenance	http://amigo.geneontology.org/amigo/term/GO:0034334	FERMT2 CAMSAP3
0.0775939	2	8	12.9711	GO:0034720 histone H3-K4 demethylation	http://amigo.geneontology.org/amigo/term/GO:0034720	RIOX1 KDM5A
0.0775939	2	8	12.9711	GO:0044829 positive regulation by host of viral genome replication	http://amigo.geneontology.org/amigo/term/GO:0044829	YTHDC2 NUCKS1
0.0775939	2	8	12.9711	GO:0051683 establishment of Golgi localization	http://amigo.geneontology.org/amigo/term/GO:0051683	ARHGAP21 SLC9A3R1
0.0775939	67	2618	1.32783	GO:0071702 organic substance transport	http://amigo.geneontology.org/amigo/term/GO:0071702	USP36 HUWE1 SAE1 SLC4A7 NUP133 SEC61B SNX17 COPA NUP153 NUP214 SLC38A2 RANBP2 NUP35 SLC4A2 SLC19A1 SCRIB PTTG1IP HNRNPA1 SIRT6 YTHDC1 STK4 CENPF SEC14L1 CAMK1 PTPN14 IRS1 EIF4ENIF1 MON2 ATG2B CAMSAP3 WASHC2A CDK16 MON1B ANKRD27 SLC9A3R1 SUPT6H PIKFYVE EHBP1 AFTPH TBC1D5 EXOC4 SORT1 G3BP2 OSBPL11 VPS51 ITGB1 BAG3 AGAP1 LMNA DTX3L PDZD8 GOLGA2 RAB3IL1 STX18 IRS2 PLEKHM1 SYNRG STK3 HSPB1 ICE1 CHD7 S…
0.0775939	3	23	6.76752	GO:0080182 histone H3-K4 trimethylation	http://amigo.geneontology.org/amigo/term/GO:0080182	H1-4 H1-2 KMT2E
0.0775939	2	8	12.9711	GO:0090091 positive regulation of extracellular matrix disassembly	http://amigo.geneontology.org/amigo/term/GO:0090091	CARMIL2 CLASP2
0.0775939	2	8	12.9711	GO:0099641 anterograde axonal protein transport	http://amigo.geneontology.org/amigo/term/GO:0099641	HSPB1 MAP1A
0.0782734	6	94	3.31177	GO:1901983 regulation of protein acetylation	http://amigo.geneontology.org/amigo/term/GO:1901983	BAZ1B MYBBP1A PYGO2 SETD5 CAMK1 DDX3X
0.0785701	21	622	1.75172	GO:0051347 positive regulation of transferase activity	http://amigo.geneontology.org/amigo/term/GO:0051347	CLSPN DCUN1D5 RPTOR IRAK1 MAPRE3 CCDC88A CAMK1 WRAP53 DTX3L DDX3X GCN1 STK4 ADNP STK3 RANBP2 PAK2 FERMT2 NAF1 PAK1 IRS1 MAPT
0.0793389	14	357	2.03468	GO:1901990 regulation of mitotic cell cycle phase transition	http://amigo.geneontology.org/amigo/term/GO:1901990	RBL1 CLSPN CENPF PBRM1 SDE2 ATAD5 KMT2E RAD51C EIF4G1 RPTOR RCC2 DDX3X SIRT2 GTSE1
0.0801053	5	68	3.81503	GO:0002712 regulation of B cell mediated immunity	http://amigo.geneontology.org/amigo/term/GO:0002712	NECTIN2 TP53BP1 RIF1 SUPT6H ATAD5
0.0801053	5	68	3.81503	GO:0002889 regulation of immunoglobulin mediated immune response	http://amigo.geneontology.org/amigo/term/GO:0002889	NECTIN2 TP53BP1 RIF1 SUPT6H ATAD5
0.0801053	22	663	1.72165	GO:0048729 tissue morphogenesis	http://amigo.geneontology.org/amigo/term/GO:0048729	LUZP1 ITGB1 CAMSAP3 CARMIL2 MRTFA STK4 STK3 SOS1 EXOC4 ARHGAP35 CHD7 SCRIB SETD2 MYO9A FERMT2 SIRT6 SLC9A3R1 RREB1 PAK1 CLASP2 TSC2 SKI
0.0804558	11	252	2.26479	GO:0016358 dendrite development	http://amigo.geneontology.org/amigo/term/GO:0016358	DOCK10 MAP1A SRGAP2 SARM1 STAU2 ANKRD27 ITGB1 BAIAP2 PAK2 CAMK1 STRN
0.0806848	20	585	1.77382	GO:0048667 cell morphogenesis involved in neuron differentiation	http://amigo.geneontology.org/amigo/term/GO:0048667	DOCK10 PAK1 MAP1A TPRN PAK2 CLASP2 MAPT SARM1 STAU2 ADNP ANKRD27 SLC9A3R1 RPL24 ITGB1 ARHGAP35 BAIAP2 SCRIB NIBAN2 SOS1 PARD3
0.081535	9	186	2.51053	GO:0006109 regulation of carbohydrate metabolic process	http://amigo.geneontology.org/amigo/term/GO:0006109	PPP1R3D RPTOR SIRT6 EP300 RANBP2 IRS1 ZBTB7A IRS2 HRH1
0.081535	26	826	1.63316	GO:0043549 regulation of kinase activity	http://amigo.geneontology.org/amigo/term/GO:0043549	CLSPN RPTOR SH3BP5L CCNE2 IRAK1 RBL1 MAPRE3 CCDC88A SOS1 CAMK1 DDX3X GCN1 STK4 ADNP STK3 HSPB1 SLC9A3R1 RANBP2 PAK2 IRS2 FERMT2 PAK1 MAPT HTT TSC2 IRS1
0.0832952	8	155	2.6779	GO:0007612 learning	http://amigo.geneontology.org/amigo/term/GO:0007612	TANC1 SPECC1 ATAD1 ITGB1 HRH1 HTT ATXN1 MAP1A
0.0832952	8	155	2.6779	GO:0010675 regulation of cellular carbohydrate metabolic process	http://amigo.geneontology.org/amigo/term/GO:0010675	PPP1R3D RPTOR SIRT6 EP300 RANBP2 IRS1 IRS2 HRH1
0.0842894	6	96	3.24277	GO:0051492 regulation of stress fiber assembly	http://amigo.geneontology.org/amigo/term/GO:0051492	FERMT2 PXN CCDC88A PAK1 CLASP2 PAK2
0.0842894	6	96	3.24277	GO:0060996 dendritic spine development	http://amigo.geneontology.org/amigo/term/GO:0060996	DOCK10 SRGAP2 STAU2 BAIAP2 PAK2 CAMK1
0.0852008	68	2680	1.31647	GO:0050793 regulation of developmental process	http://amigo.geneontology.org/amigo/term/GO:0050793	ADD1 PPP1R13L CDC42EP1 PAK1 PAK2 ZZZ3 PBRM1 CHD3 MAPT TP53BP1 SIRT2 FERMT2 CNOT4 CAMK1 SKI CLASP2 LEO1 SARM1 STAU2 ASPM SIRT6 RIF1 STK4 ADNP STK3 ANKRD27 TFPT SUPT6H EIF4G1 SOS1 CENPF MYL12B TRIM32 RREB1 SORT1 FANCD2 ITGB1 EPS8 TRIP12 ARHGAP35 MYSM1 RIOX1 CHD7 BAIAP2 ATAD5 RCC2 EIF4ENIF1 NAP1L1 PARVA YTHDF2 SPEN HUWE1 HSPB1 SLC9A3R1 CAMSAP1 DNMT1 LARP4 PDZD8 MYO9A TRPS1 ANKRD26 NIBAN2 PARD3 SLC4A…
0.0852891	4	45	4.61194	GO:0000289 nuclear-transcribed mRNA poly(A) tail shortening	http://amigo.geneontology.org/amigo/term/GO:0000289	TNRC6A CNOT4 TNKS1BP1 EIF4ENIF1
0.0865516	17	474	1.86083	GO:1901987 regulation of cell cycle phase transition	http://amigo.geneontology.org/amigo/term/GO:1901987	TP53BP1 RBL1 CLSPN CENPF FANCD2 PBRM1 SDE2 ATAD5 KMT2E CDC5L RAD51C EIF4G1 RPTOR RCC2 DDX3X SIRT2 GTSE1
0.0872766	48	1777	1.40149	GO:0048585 negative regulation of response to stimulus	http://amigo.geneontology.org/amigo/term/GO:0048585	TSC2 FRMD8 HELB SEC14L1 UACA SKI NCK1 OTUD4 LEMD3 TP53BP1 MARK3 RIF1 RIOK3 SLC9A3R1 TRIM32 SARM1 SIRT2 RRN3 STK4 STK3 HSPB1 PSMA1 CRTC3 ITGB1 PLCL2 DYRK1A ARHGAP35 LMNA ATAD5 ZBTB7A TAX1BP3 PPP2R3A PHLPP1 USP10 TRIP12 UBR1 CLASP2 PTTG1IP NCOR2 HTT YTHDF2 CTNND1 DDX3X NIBAN2 BICD1 IRS1 MTMR4 PTPN12
0.087391	18	513	1.8205	GO:0009991 response to extracellular stimulus	http://amigo.geneontology.org/amigo/term/GO:0009991	GCN1 RPTOR TBC1D5 MYBBP1A WIPI2 EHMT2 SIRT2 TNRC6A ADNP TRIM25 SLC38A2 ARHGAP35 MGMT EIF4G1 STK26 HNRNPA1 JMY LARP1
0.0874529	5	70	3.70603	GO:0002562 somatic diversification of immune receptors via germline recombination within a single locus	http://amigo.geneontology.org/amigo/term/GO:0002562	TP53BP1 UNG RIF1 SUPT6H ATAD5
0.0874529	24	751	1.65809	GO:0006511 ubiquitin-dependent protein catabolic process	http://amigo.geneontology.org/amigo/term/GO:0006511	HUWE1 AREL1 UBA1 TRIP12 PSMD4 UBR1 ANKZF1 NEMF PSMA1 PSMA5 CNOT4 SEC61B UHRF1 USP36 SIRT2 USP10 CUL9 USP4 USP24 SIRT6 TRIM32 TRIM25 DTX3L MAP1A
0.0874529	8	157	2.64379	GO:0016331 morphogenesis of embryonic epithelium	http://amigo.geneontology.org/amigo/term/GO:0016331	LUZP1 STK4 STK3 ARHGAP35 SCRIB SETD2 TSC2 SKI
0.0874529	5	70	3.70603	GO:0016444 somatic cell DNA recombination	http://amigo.geneontology.org/amigo/term/GO:0016444	TP53BP1 UNG RIF1 SUPT6H ATAD5
0.0874529	8	157	2.64379	GO:0035148 tube formation	http://amigo.geneontology.org/amigo/term/GO:0035148	LUZP1 STK4 STK3 ARHGAP35 SCRIB SETD2 TSC2 SKI
0.0874529	5	70	3.70603	GO:0035825 homologous recombination	http://amigo.geneontology.org/amigo/term/GO:0035825	RAD51C FANCD2 SLX4 RAD51AP1 NUCKS1
0.0881798	108	4576	1.22454	GO:0048869 cellular developmental process	http://amigo.geneontology.org/amigo/term/GO:0048869	MYBBP1A FASN SLC4A7 RBL1 ADD1 PXN CDK16 PPP1R13L ANKRD27 PRRC2C NECTIN2 NHSL1 DOCK10 PAK1 TWF1 SELENON PYGO2 MAP1A GPRIN1 TPRN PAK2 MAPT MRTFA PARVA PRRC2A DDX3X PRRC2B ITGB1 PBRM1 CHD3 FERMT2 CAMSAP3 CNOT4 EP300 SETX CAMK1 SKI TAGLN2 CLASP2 LEO1 SRGAP2 SARM1 KMT2E STAU2 YTHDC2 DDX20 ASPM SIRT2 NUP133 SIRT6 YTHDC1 HUWE1 STK4 ADNP STK3 SLC9A3R1 SUPT6H RPL24 EIF4G1 PIKFYVE TANC1 SOS1 CENPF TRIM32 R…
0.0892933	103	4338	1.23192	GO:0048583 regulation of response to stimulus	http://amigo.geneontology.org/amigo/term/GO:0048583	CC2D1A STK4 TSC2 STK3 FRMD8 HELB PTPN12 FXR2 MTUS1 SEC14L1 NECTIN2 UACA PAK1 EPS8 TRIP12 SKI NCK1 OTUD4 LEMD3 PAK2 IRAK1 PARG BAZ1B PBRM1 MATR3 TP53BP1 PPP2R3A FERMT2 MARK3 SIRT6 RIF1 PHLPP1 EP300 RIOK3 SLC9A3R1 RAD51AP1 CCDC88A TRIM32 TRIM25 WRAP53 RPTOR ITGB1 IRS1 MGMT SETD2 MAPT HTT DDX3X SARM1 ANKS1A ASPM MYO9A SIRT2 NUCKS1 RRN3 GMIP TFPT HSPB1 SUPT6H SOS1 AREL1 PSMA1 ARHGAP29 CRTC3 FANCD2 TW…
0.0902511	6	98	3.17659	GO:0035195 miRNA-mediated gene silencing	http://amigo.geneontology.org/amigo/term/GO:0035195	TNRC6A EIF4G1 TRUB1 EIF4ENIF1 DDX3X NCOR2
0.0902511	6	98	3.17659	GO:1901992 positive regulation of mitotic cell cycle phase transition	http://amigo.geneontology.org/amigo/term/GO:1901992	KMT2E RAD51C EIF4G1 RPTOR RCC2 DDX3X
0.0908042	3	25	6.22612	GO:0008356 asymmetric cell division	http://amigo.geneontology.org/amigo/term/GO:0008356	ASPM GOLGA2 PARD3
0.0908042	3	25	6.22612	GO:0044030 regulation of DNA methylation	http://amigo.geneontology.org/amigo/term/GO:0044030	MPHOSPH8 EHMT2 NIBAN2
0.0908042	3	25	6.22612	GO:0071243 cellular response to arsenic-containing substance	http://amigo.geneontology.org/amigo/term/GO:0071243	HNRNPA1 DDX3X SLC38A2
0.0908042	3	25	6.22612	GO:1902254 negative regulation of intrinsic apoptotic signaling pathway by p53 class mediator	http://amigo.geneontology.org/amigo/term/GO:1902254	RRN3 ATAD5 PTTG1IP
0.0915005	2	9	11.5299	GO:0035562 negative regulation of chromatin binding	http://amigo.geneontology.org/amigo/term/GO:0035562	WAPL BTAF1
0.0915005	2	9	11.5299	GO:0060215 primitive hemopoiesis	http://amigo.geneontology.org/amigo/term/GO:0060215	STK4 STK3
0.0915005	2	9	11.5299	GO:0061820 telomeric D-loop disassembly	http://amigo.geneontology.org/amigo/term/GO:0061820	RECQL4 SLX4
0.0915005	2	9	11.5299	GO:0071166 ribonucleoprotein complex localization	http://amigo.geneontology.org/amigo/term/GO:0071166	SUPT6H SETD2
0.0915005	2	9	11.5299	GO:0090306 meiotic spindle assembly	http://amigo.geneontology.org/amigo/term/GO:0090306	ASPM GOLGA2
0.0915005	2	9	11.5299	GO:0098532 histone H3-K27 trimethylation	http://amigo.geneontology.org/amigo/term/GO:0098532	H1-4 H1-2
0.0915005	2	9	11.5299	GO:0099640 axo-dendritic protein transport	http://amigo.geneontology.org/amigo/term/GO:0099640	HSPB1 MAP1A
0.0915005	2	9	11.5299	GO:1900045 negative regulation of protein K63-linked ubiquitination	http://amigo.geneontology.org/amigo/term/GO:1900045	TRIP12 PARP10
0.0924468	42	1522	1.43176	GO:0048699 generation of neurons	http://amigo.geneontology.org/amigo/term/GO:0048699	SLC4A7 CDK16 ANKRD27 DOCK10 PAK1 TWF1 MAP1A GPRIN1 TPRN PAK2 MAPT EP300 SETX CAMK1 CLASP2 SRGAP2 SARM1 STAU2 ASPM CAMSAP3 ADNP SLC9A3R1 RPL24 EIF4G1 TRIM32 CAMSAP1 ITGB1 NCK1 ARHGAP35 BAIAP2 SCRIB EIF4ENIF1 EHMT2 PPP2R3A ANKS1A MYO9A CCDC88A STRN NIBAN2 PRAG1 SOS1 PARD3
0.0932032	12	295	2.11055	GO:0043543 protein acylation	http://amigo.geneontology.org/amigo/term/GO:0043543	ZZZ3 EP300 NAA30 BAZ1B MYBBP1A KANSL1 CRTC2 PYGO2 SETD5 CAMK1 DDX3X MAPT
0.0936223	4	47	4.41569	GO:0002714 positive regulation of B cell mediated immunity	http://amigo.geneontology.org/amigo/term/GO:0002714	NECTIN2 TP53BP1 RIF1 ATAD5
0.0936223	4	47	4.41569	GO:0002891 positive regulation of immunoglobulin mediated immune response	http://amigo.geneontology.org/amigo/term/GO:0002891	NECTIN2 TP53BP1 RIF1 ATAD5
0.0936223	4	47	4.41569	GO:0008608 attachment of spindle microtubules to kinetochore	http://amigo.geneontology.org/amigo/term/GO:0008608	KNL1 SIRT2 EML4 RCC2
0.0936223	5	72	3.60308	GO:0032922 circadian regulation of gene expression	http://amigo.geneontology.org/amigo/term/GO:0032922	KDM5A SIRT6 MYBBP1A HUWE1 KDM2A
0.0936223	4	47	4.41569	GO:0042491 inner ear auditory receptor cell differentiation	http://amigo.geneontology.org/amigo/term/GO:0042491	SLC4A7 TPRN SLC9A3R1 SCRIB
0.0936223	36	1263	1.47889	GO:0044265 cellular macromolecule catabolic process	http://amigo.geneontology.org/amigo/term/GO:0044265	HUWE1 TNRC6A AREL1 PSMA1 FXR2 UBA1 PSMA5 DIS3L2 CARHSP1 TRIP12 PSMD4 UBR1 ANKZF1 NEMF YTHDF2 CNOT4 TNKS1BP1 SEC61B CLPX EIF4ENIF1 UHRF1 USP36 SIRT2 USP10 CUL9 USP4 USP24 SIRT6 LARP4B TRIM32 TRIM25 NAF1 LARP1 DTX3L ZCCHC8 MAP1A
0.0948308	9	193	2.41948	GO:0043484 regulation of RNA splicing	http://amigo.geneontology.org/amigo/term/GO:0043484	YTHDC1 AHNAK FXR2 TRA2A HNRNPA1 DYRK1A ZBTB7A SETX SLC38A2
0.0948308	11	261	2.1867	GO:0065004 protein-DNA complex assembly	http://amigo.geneontology.org/amigo/term/GO:0065004	OIP5 RAD51C CHAF1A NAP1L1 MED16 SIRT6 BAZ1A RRN3 H1-4 H1-2 CENPF
0.0949772	16	444	1.86971	GO:0010975 regulation of neuron projection development	http://amigo.geneontology.org/amigo/term/GO:0010975	PAK1 TWF1 PAK2 EP300 SETX CAMK1 MAPT SARM1 STAU2 ADNP ANKRD27 NCK1 ARHGAP35 BAIAP2 CCDC88A PRAG1
0.0949772	6	100	3.11306	GO:0014020 primary neural tube formation	http://amigo.geneontology.org/amigo/term/GO:0014020	LUZP1 ARHGAP35 SCRIB SETD2 TSC2 SKI
0.0959826	24	761	1.6363	GO:0019941 modification-dependent protein catabolic process	http://amigo.geneontology.org/amigo/term/GO:0019941	HUWE1 AREL1 UBA1 TRIP12 PSMD4 UBR1 ANKZF1 NEMF PSMA1 PSMA5 CNOT4 SEC61B UHRF1 USP36 SIRT2 USP10 CUL9 USP4 USP24 SIRT6 TRIM32 TRIM25 DTX3L MAP1A
0.0959826	17	483	1.82616	GO:0034470 ncRNA processing	http://amigo.geneontology.org/amigo/term/GO:0034470	ZCCHC8 RIOK3 MOCS3 HELB NIFK TRUB1 WDR46 BOP1 USP36 WBP11 NAF1 SLX9 CHD7 UTP11 DDX3X NCOR2 YTHDF2
0.0960476	7	130	2.79377	GO:0031929 TOR signaling	http://amigo.geneontology.org/amigo/term/GO:0031929	TSC2 RPTOR RPS6KB2 TBCK LARP1 UBR1 CCDC88A
0.0962283	18	522	1.78912	GO:0090066 regulation of anatomical structure size	http://amigo.geneontology.org/amigo/term/GO:0090066	SSH1 ADD1 CRACD CDC42EP1 TWF1 SSH3 BAIAP2 CARMIL2 CLASP2 MAPT ADNP EPS8 NCK1 ARHGAP35 HRH1 E2F4 SLC9A3R1 RPTOR
0.0962978	107	4552	1.2196	GO:0030154 cell differentiation	http://amigo.geneontology.org/amigo/term/GO:0030154	MYBBP1A FASN SLC4A7 RBL1 ADD1 PXN CDK16 PPP1R13L ANKRD27 PRRC2C NECTIN2 NHSL1 DOCK10 PAK1 TWF1 SELENON PYGO2 MAP1A GPRIN1 TPRN PAK2 MAPT MRTFA PARVA PRRC2A DDX3X PRRC2B ITGB1 PBRM1 CHD3 FERMT2 CAMSAP3 CNOT4 EP300 SETX CAMK1 SKI TAGLN2 CLASP2 LEO1 SRGAP2 SARM1 KMT2E STAU2 YTHDC2 DDX20 ASPM SIRT2 NUP133 SIRT6 YTHDC1 HUWE1 STK4 ADNP STK3 SLC9A3R1 SUPT6H RPL24 EIF4G1 TANC1 SOS1 CENPF TRIM32 RNF2 RREB…
0.0962978	3	26	5.98666	GO:0031061 negative regulation of histone methylation	http://amigo.geneontology.org/amigo/term/GO:0031061	SUPT6H KDM4B DNMT1
0.0962978	3	26	5.98666	GO:0036010 protein localization to endosome	http://amigo.geneontology.org/amigo/term/GO:0036010	WASHC2A SCRIB DTX3L
0.0962978	3	26	5.98666	GO:0051446 positive regulation of meiotic cell cycle	http://amigo.geneontology.org/amigo/term/GO:0051446	RAD51AP1 YTHDC2 SIRT2
0.0962978	22	681	1.67615	GO:0061061 muscle structure development	http://amigo.geneontology.org/amigo/term/GO:0061061	PDLIM1 SELENON MRTFA PBRM1 SIRT2 CAMK1 SKI SIRT6 EP300 SUPT6H TANC1 CENPF TRIM32 SORT1 ITGB1 LMNA HDGFL2 CHD7 CHD2 PPP2R3A DNMT1 NIBAN2
0.0963266	5	73	3.55372	GO:0006406 mRNA export from nucleus	http://amigo.geneontology.org/amigo/term/GO:0006406	NUP133 YTHDC1 SUPT6H NUP214 SETD2
0.0963266	5	73	3.55372	GO:0007004 telomere maintenance via telomerase	http://amigo.geneontology.org/amigo/term/GO:0007004	HNRNPA1 WRAP53 TNKS1BP1 RFC1 NAF1
0.0963266	5	73	3.55372	GO:0035418 protein localization to synapse	http://amigo.geneontology.org/amigo/term/GO:0035418	SCRIB BAIAP2 HSPB1 MAPT MAP1A
0.0974847	4	48	4.3237	GO:0006110 regulation of glycolytic process	http://amigo.geneontology.org/amigo/term/GO:0006110	RPTOR SIRT6 EP300 ZBTB7A
0.0974847	4	48	4.3237	GO:0022616 DNA strand elongation	http://amigo.geneontology.org/amigo/term/GO:0022616	POLA1 LIG1 NUCKS1 TFPT
0.0989382	36	1271	1.46958	GO:0060429 epithelium development	http://amigo.geneontology.org/amigo/term/GO:0060429	SLC4A7 ADD1 LUZP1 TPRN PPP2R3A ITGB1 CAMSAP3 TAGLN2 CARMIL2 MRTFA NUP133 EP300 STK4 STK3 SLC9A3R1 SOS1 E2F8 MYO1E ARHGAP35 MYSM1 PYGO2 FASN MGMT CHD7 SCRIB SETD2 E2F4 MARCKS MYO9A FERMT2 SIRT6 RREB1 PAK1 CLASP2 TSC2 SKI
0.101021	5	74	3.5057	GO:0006278 RNA-templated DNA biosynthetic process	http://amigo.geneontology.org/amigo/term/GO:0006278	HNRNPA1 WRAP53 TNKS1BP1 RFC1 NAF1
0.101021	6	102	3.05202	GO:0010769 regulation of cell morphogenesis involved in differentiation	http://amigo.geneontology.org/amigo/term/GO:0010769	STAU2 ANKRD27 BAIAP2 RCC2 FERMT2 RREB1
0.10197	29	975	1.54323	GO:0022603 regulation of anatomical structure morphogenesis	http://amigo.geneontology.org/amigo/term/GO:0022603	CDC42EP1 PAK1 PAK2 MAPT SARM1 STAU2 FERMT2 ADNP ANKRD27 MYL12B EPS8 ARHGAP35 BAIAP2 RCC2 PARVA SIRT6 HUWE1 HSPB1 SLC9A3R1 RREB1 CAMSAP1 ITGB1 LARP4 CLASP2 PDZD8 MYO9A NIBAN2 FGD6 PRAG1
0.102268	37	1318	1.45654	GO:0042325 regulation of phosphorylation	http://amigo.geneontology.org/amigo/term/GO:0042325	CLSPN FXR2 RPTOR NCK1 SH3BP5L CCNE2 ANKLE2 IRAK1 SIRT6 RBL1 MAPRE3 EP300 STK4 CCDC88A SOS1 CAMK1 PAK1 TWF1 PAK2 DDX3X SIRT2 GCN1 ADNP STK3 HSPB1 SLC9A3R1 RANBP2 IRS2 FERMT2 EIF4G1 TNKS1BP1 ZBTB7A MAPT HTT TSC2 PARD3 IRS1
0.103037	4	49	4.23546	GO:0006378 mRNA polyadenylation	http://amigo.geneontology.org/amigo/term/GO:0006378	PAPOLA SNRPA YTHDC1 LEO1
0.103037	4	49	4.23546	GO:0007019 microtubule depolymerization	http://amigo.geneontology.org/amigo/term/GO:0007019	CAMSAP3 CAMSAP1 MAP1A CLASP2
0.103037	4	49	4.23546	GO:1900087 positive regulation of G1/S transition of mitotic cell cycle	http://amigo.geneontology.org/amigo/term/GO:1900087	KMT2E EIF4G1 RPTOR DDX3X
0.103037	4	49	4.23546	GO:1903214 regulation of protein targeting to mitochondrion	http://amigo.geneontology.org/amigo/term/GO:1903214	USP36 HUWE1 SAE1 BAG3
0.103693	3	27	5.76493	GO:0045830 positive regulation of isotype switching	http://amigo.geneontology.org/amigo/term/GO:0045830	TP53BP1 RIF1 ATAD5
0.103693	3	27	5.76493	GO:0051571 positive regulation of histone H3-K4 methylation	http://amigo.geneontology.org/amigo/term/GO:0051571	KANSL1 KMT2E DNMT1
0.103693	7	133	2.73076	GO:0051983 regulation of chromosome segregation	http://amigo.geneontology.org/amigo/term/GO:0051983	MKI67 PBRM1 WAPL SIRT2 TACC3 RCC2 CENPF
0.103693	3	27	5.76493	GO:0060706 cell differentiation involved in embryonic placenta development	http://amigo.geneontology.org/amigo/term/GO:0060706	STK4 STK3 E2F8
0.104553	8	165	2.51561	GO:0007030 Golgi organization	http://amigo.geneontology.org/amigo/term/GO:0007030	HUWE1 VPS51 GOLGA2 CAMSAP3 ARHGAP21 CLASP2 STX18 HTT
0.104553	2	10	10.3769	GO:0007084 mitotic nuclear membrane reassembly	http://amigo.geneontology.org/amigo/term/GO:0007084	ANKLE2 SIRT2
0.104553	31	1064	1.51167	GO:0031401 positive regulation of protein modification process	http://amigo.geneontology.org/amigo/term/GO:0031401	CLSPN FXR2 DCUN1D5 RPTOR ANKLE2 IRAK1 BAZ1B MYBBP1A MAPRE3 HUWE1 STK4 CCDC88A KANSL1 CAMK1 SAE1 PAK1 PAK2 PTTG1IP DDX3X RIF1 ADNP STK3 DYRK1A LMNA KMT2E FERMT2 EIF4G1 DNMT1 NSD3 TNKS1BP1 GOLGA2
0.104553	2	10	10.3769	GO:0035973 aggrephagy	http://amigo.geneontology.org/amigo/term/GO:0035973	BAG3 HTT
0.104553	2	10	10.3769	GO:0060623 regulation of chromosome condensation	http://amigo.geneontology.org/amigo/term/GO:0060623	WAPL BAZ1B
0.104553	2	10	10.3769	GO:0101024 mitotic nuclear membrane organization	http://amigo.geneontology.org/amigo/term/GO:0101024	ANKLE2 SIRT2
0.104553	2	10	10.3769	GO:1903748 negative regulation of establishment of protein localization to mitochondrion	http://amigo.geneontology.org/amigo/term/GO:1903748	BAG3 MAPT
0.104553	2	10	10.3769	GO:1905383 protein localization to presynapse	http://amigo.geneontology.org/amigo/term/GO:1905383	HSPB1 MAP1A
0.105634	7	134	2.71038	GO:0043467 regulation of generation of precursor metabolites and energy	http://amigo.geneontology.org/amigo/term/GO:0043467	PPP1R3D RPTOR SIRT6 EP300 IRS1 ZBTB7A IRS2
0.105634	7	134	2.71038	GO:0045931 positive regulation of mitotic cell cycle	http://amigo.geneontology.org/amigo/term/GO:0045931	KMT2E PKN2 RAD51C EIF4G1 RPTOR RCC2 DDX3X
0.105634	7	134	2.71038	GO:1901989 positive regulation of cell cycle phase transition	http://amigo.geneontology.org/amigo/term/GO:1901989	KMT2E RAD51C EIF4G1 RPTOR ATAD5 RCC2 DDX3X
0.106367	8	166	2.50045	GO:0090316 positive regulation of intracellular protein transport	http://amigo.geneontology.org/amigo/term/GO:0090316	USP36 HUWE1 SAE1 SIRT6 CAMK1 BAG3 ICE1 MTCL1
0.106992	4	50	4.15075	GO:0007020 microtubule nucleation	http://amigo.geneontology.org/amigo/term/GO:0007020	SLAIN2 GOLGA2 PAK1 CLASP2
0.106992	4	50	4.15075	GO:0010171 body morphogenesis	http://amigo.geneontology.org/amigo/term/GO:0010171	EP300 CLASP2 ANKRD11 SKI
0.106992	4	50	4.15075	GO:0043631 RNA polyadenylation	http://amigo.geneontology.org/amigo/term/GO:0043631	PAPOLA SNRPA YTHDC1 LEO1
0.106992	16	454	1.82852	GO:0051656 establishment of organelle localization	http://amigo.geneontology.org/amigo/term/GO:0051656	CENPF NECTIN2 PARD3 MYO1E CLASP2 EXOC4 ARHGAP21 NUDC DCTN2 SCRIB SLC9A3R1 EML4 ITGB1 BICD1 HTT MAPT
0.107531	30	1025	1.51857	GO:0007167 enzyme linked receptor protein signaling pathway	http://amigo.geneontology.org/amigo/term/GO:0007167	ANKS1A PXN TSC2 PTPN12 GIGYF1 SKI IRS1 SHCBP1 LEMD3 IRS2 SIRT2 SETX CCDC88A CLASP2 NUCKS1 MTMR4 SLC9A3R1 SOS1 MYO1E NCK1 FERMT2 EP300 HSPB1 SORT1 PAK1 ZBTB7A NIBAN2 POLR1G BAIAP2 PAK2
0.108418	7	135	2.6903	GO:0019079 viral genome replication	http://amigo.geneontology.org/amigo/term/GO:0019079	YTHDC2 PKN2 NUCKS1 LARP1 PARP10 MPHOSPH8 DDX3X
0.1097	6	105	2.96482	GO:0035194 post-transcriptional gene silencing by RNA	http://amigo.geneontology.org/amigo/term/GO:0035194	TNRC6A EIF4G1 TRUB1 EIF4ENIF1 DDX3X NCOR2
0.1097	6	105	2.96482	GO:0110020 regulation of actomyosin structure organization	http://amigo.geneontology.org/amigo/term/GO:0110020	FERMT2 PXN CCDC88A PAK1 CLASP2 PAK2
0.110559	3	28	5.55904	GO:0006929 substrate-dependent cell migration	http://amigo.geneontology.org/amigo/term/GO:0006929	STK4 NCK1 ANKS1A
0.110559	3	28	5.55904	GO:0060765 regulation of androgen receptor signaling pathway	http://amigo.geneontology.org/amigo/term/GO:0060765	EP300 ZBTB7A NCOR2
0.111847	5	77	3.36911	GO:0032206 positive regulation of telomere maintenance	http://amigo.geneontology.org/amigo/term/GO:0032206	HNRNPA1 SLX4 TFPT SIRT6 NAF1
0.111847	16	457	1.81652	GO:0034329 cell junction assembly	http://amigo.geneontology.org/amigo/term/GO:0034329	CTNND1 CAMSAP3 RCC2 SRGAP2 STAU2 PKN2 FERMT2 ADNP SETD5 EIF4G1 MYO9A CLASP2 PAK2 MAPT PARD3 STRN
0.111848	21	655	1.66347	GO:0097190 apoptotic signaling pathway	http://amigo.geneontology.org/amigo/term/GO:0097190	TFPT JMY NCK1 PPP1R13B EP300 SLC9A3R1 TRIM32 SORT1 BAG3 RRN3 STK4 STK3 HSPB1 UACA LMNA ATAD5 MYBBP1A PAK2 PTTG1IP HTT DDX3X
0.112441	4	51	4.06936	GO:0060119 inner ear receptor cell development	http://amigo.geneontology.org/amigo/term/GO:0060119	SLC4A7 TPRN SLC9A3R1 SCRIB
0.117127	5	78	3.32592	GO:0071479 cellular response to ionizing radiation	http://amigo.geneontology.org/amigo/term/GO:0071479	TNKS1BP1 RAD51AP1 TP53BP1 MGMT NUCKS1
0.119324	3	29	5.36735	GO:0005979 regulation of glycogen biosynthetic process	http://amigo.geneontology.org/amigo/term/GO:0005979	PPP1R3D IRS1 IRS2
0.119324	24	784	1.5883	GO:0006412 translation	http://amigo.geneontology.org/amigo/term/GO:0006412	GCN1 TNRC6A EIF3A LARP4B RPL24 FXR2 EIF2D LARP1 NCK1 LARP4 NEMF EEF2 EIF4ENIF1 YTHDF2 CNOT4 EIF4G1 TNKS1BP1 EIF1 ABCF1 DDX3X DIS3L2 RPS6KB2 HSPB1 RPS6KA1
0.119324	3	29	5.36735	GO:0010962 regulation of glucan biosynthetic process	http://amigo.geneontology.org/amigo/term/GO:0010962	PPP1R3D IRS1 IRS2
0.119324	2	11	9.43352	GO:0031055 chromatin remodeling at centromere	http://amigo.geneontology.org/amigo/term/GO:0031055	OIP5 SIRT6
0.119324	2	11	9.43352	GO:0032000 positive regulation of fatty acid beta-oxidation	http://amigo.geneontology.org/amigo/term/GO:0032000	IRS1 IRS2
0.119324	4	52	3.9911	GO:0032968 positive regulation of transcription elongation from RNA polymerase II promoter	http://amigo.geneontology.org/amigo/term/GO:0032968	SUPT6H LEO1 MED16 EAPP
0.119324	2	11	9.43352	GO:0033523 histone H2B ubiquitination	http://amigo.geneontology.org/amigo/term/GO:0033523	LEO1 DTX3L
0.119324	4	52	3.9911	GO:0034332 adherens junction organization	http://amigo.geneontology.org/amigo/term/GO:0034332	ADD1 FERMT2 CAMSAP3 PAK2
0.119324	3	29	5.36735	GO:0034453 microtubule anchoring	http://amigo.geneontology.org/amigo/term/GO:0034453	BICD1 CAMSAP3 CLASP2
0.119324	2	11	9.43352	GO:0039532 negative regulation of viral-induced cytoplasmic pattern recognition receptor signaling pathway	http://amigo.geneontology.org/amigo/term/GO:0039532	SEC14L1 RIOK3
0.119324	12	311	2.00197	GO:0048511 rhythmic process	http://amigo.geneontology.org/amigo/term/GO:0048511	BTBD9 KDM5A SIRT6 PHLPP1 HUWE1 EP300 ADNP SETX MYBBP1A DYRK1A KDM2A NCOR2
0.119324	10	239	2.17089	GO:0050769 positive regulation of neurogenesis	http://amigo.geneontology.org/amigo/term/GO:0050769	MAPT STAU2 ASPM ADNP ANKRD27 TRIM32 ITGB1 BAIAP2 NAP1L1 SPEN
0.119324	2	11	9.43352	GO:0051574 positive regulation of histone H3-K9 methylation	http://amigo.geneontology.org/amigo/term/GO:0051574	RIF1 LMNA
0.119324	2	11	9.43352	GO:0051657 maintenance of organelle location	http://amigo.geneontology.org/amigo/term/GO:0051657	ASPM ARHGAP21
0.119324	2	11	9.43352	GO:0090657 telomeric loop disassembly	http://amigo.geneontology.org/amigo/term/GO:0090657	RECQL4 SLX4
0.119324	2	11	9.43352	GO:1902946 protein localization to early endosome	http://amigo.geneontology.org/amigo/term/GO:1902946	SCRIB DTX3L
0.119685	6	108	2.88246	GO:0061157 mRNA destabilization	http://amigo.geneontology.org/amigo/term/GO:0061157	TNRC6A YTHDF2 CNOT4 TNKS1BP1 EIF4ENIF1 DIS3L2
0.119685	6	108	2.88246	GO:2001243 negative regulation of intrinsic apoptotic signaling pathway	http://amigo.geneontology.org/amigo/term/GO:2001243	TRIM32 RRN3 HSPB1 ATAD5 PTTG1IP DDX3X
0.119843	14	386	1.88182	GO:0050767 regulation of neurogenesis	http://amigo.geneontology.org/amigo/term/GO:0050767	MAPT STAU2 ASPM ADNP ANKRD27 TRIM32 ITGB1 CHD7 BAIAP2 NAP1L1 YTHDF2 SKI SPEN SIRT2
0.121668	15	425	1.83121	GO:0045786 negative regulation of cell cycle	http://amigo.geneontology.org/amigo/term/GO:0045786	TP53BP1 RBL1 CLSPN FANCD2 BAZ1B SDE2 SCRIB YTHDC2 PPP1R13B E2F8 WAPL CDC5L SLC9A3R1 GTSE1 CENPF
0.123647	4	53	3.9158	GO:0060324 face development	http://amigo.geneontology.org/amigo/term/GO:0060324	EP300 ANKRD11 CHD7 SKI
0.12392	6	109	2.85602	GO:0032231 regulation of actin filament bundle assembly	http://amigo.geneontology.org/amigo/term/GO:0032231	FERMT2 PXN CCDC88A PAK1 CLASP2 PAK2
0.124977	32	1128	1.4719	GO:0051336 regulation of hydrolase activity	http://amigo.geneontology.org/amigo/term/GO:0051336	GMIP SOS1 TBC1D15 ARHGEF16 TBC1D5 TBC1D14 DOCK10 UACA ARHGAP29 TBCK TBC1D16 TAX1BP3 RGL2 RPS6KA1 SORT1 PAK2 SRGAP2 MYO9A KDM5A TSC2 ARHGAP35 CLPX MGMT RCC2 FGD6 FERMT2 ITGB1 SCRIB HTT DDX3X BICD1 MAPT
0.127035	3	30	5.18844	GO:0007026 negative regulation of microtubule depolymerization	http://amigo.geneontology.org/amigo/term/GO:0007026	CAMSAP3 CAMSAP1 CLASP2
0.127035	69	2805	1.2763	GO:0009056 catabolic process	http://amigo.geneontology.org/amigo/term/GO:0009056	USP36 ATG2B HUWE1 TNRC6A USP10 MTMR4 AREL1 PSMA1 FXR2 UBA1 TBC1D14 RPTOR PSMA5 DIS3L2 CARHSP1 TRIP12 WIPI2 PSMD4 UBR1 ANKZF1 NEMF CLPX YTHDF2 CNOT4 SNX17 TNKS1BP1 SARM1 SIRT6 EP300 CDK16 SEC61B TRIM32 TBC1D5 ITGB1 EIF4ENIF1 UHRF1 PNPLA6 SIRT2 CUL9 USP4 PPP1R3D CRTC3 BAG3 PLCL2 USP24 MTCL1 EHMT2 PLEKHM1 TSC2 MAPT PPP2R3A LARP4B EIF4G1 PIKFYVE TRIM25 NAF1 VPS51 LARP1 DTX3L GOLGA2 IRS1 ZBTB7A IRS2 H…
0.127035	3	30	5.18844	GO:0046794 transport of virus	http://amigo.geneontology.org/amigo/term/GO:0046794	PIKFYVE JPT2 NUP153
0.127153	7	141	2.57582	GO:0006354 DNA-templated transcription elongation	http://amigo.geneontology.org/amigo/term/GO:0006354	SUPT6H LEO1 MED16 EAPP SIRT6 SETD5 SETD2
0.127861	6	110	2.83006	GO:1901796 regulation of signal transduction by p53 class mediator	http://amigo.geneontology.org/amigo/term/GO:1901796	RRN3 DYRK1A ATAD5 PTTG1IP BOP1 EP300
0.127949	8	174	2.38549	GO:0030178 negative regulation of Wnt signaling pathway	http://amigo.geneontology.org/amigo/term/GO:0030178	TSC2 FRMD8 STK4 STK3 TAX1BP3 PPP2R3A SLC9A3R1 CTNND1
0.127949	8	174	2.38549	GO:2000045 regulation of G1/S transition of mitotic cell cycle	http://amigo.geneontology.org/amigo/term/GO:2000045	RBL1 PBRM1 SDE2 KMT2E EIF4G1 RPTOR DDX3X GTSE1
0.129229	5	81	3.20274	GO:0008088 axo-dendritic transport	http://amigo.geneontology.org/amigo/term/GO:0008088	KLC2 STAU2 HSPB1 MAP1A MAPT
0.129229	4	54	3.84329	GO:0010761 fibroblast migration	http://amigo.geneontology.org/amigo/term/GO:0010761	ITGB1 PDLIM1 SLC9A3R1 RCC2
0.129229	4	54	3.84329	GO:0097178 ruffle assembly	http://amigo.geneontology.org/amigo/term/GO:0097178	EPS8 CARMIL2 RCC2 PLEKHM1
0.131796	14	392	1.85301	GO:0042692 muscle cell differentiation	http://amigo.geneontology.org/amigo/term/GO:0042692	SELENON MRTFA CAMK1 SKI SIRT6 SUPT6H TANC1 TRIM32 SORT1 ITGB1 LMNA HDGFL2 DNMT1 NIBAN2
0.13223	12	317	1.96408	GO:0097193 intrinsic apoptotic signaling pathway	http://amigo.geneontology.org/amigo/term/GO:0097193	JMY NCK1 PPP1R13B EP300 SLC9A3R1 TRIM32 RRN3 HSPB1 ATAD5 MYBBP1A PTTG1IP DDX3X
0.133868	6	112	2.77952	GO:0002377 immunoglobulin production	http://amigo.geneontology.org/amigo/term/GO:0002377	PMS2 TP53BP1 UNG RIF1 SUPT6H ATAD5
0.133868	2	12	8.64739	GO:0003157 endocardium development	http://amigo.geneontology.org/amigo/term/GO:0003157	STK4 STK3
0.133868	2	12	8.64739	GO:0010917 negative regulation of mitochondrial membrane potential	http://amigo.geneontology.org/amigo/term/GO:0010917	HEBP2 MAPT
0.133868	6	112	2.77952	GO:0016441 post-transcriptional gene silencing	http://amigo.geneontology.org/amigo/term/GO:0016441	TNRC6A EIF4G1 TRUB1 EIF4ENIF1 DDX3X NCOR2
0.133868	2	12	8.64739	GO:0016446 somatic hypermutation of immunoglobulin genes	http://amigo.geneontology.org/amigo/term/GO:0016446	PMS2 UNG
0.133868	18	551	1.69495	GO:0031400 negative regulation of protein modification process	http://amigo.geneontology.org/amigo/term/GO:0031400	TRIP12 NCK1 SH3BP5L SIRT2 KDM5A HSPB1 SUPT6H KDM4B SKI MAPT USP4 EIF4G1 DNMT1 DTX3L PARP10 TSC2 PARD3 PAK2
0.133868	9	210	2.22362	GO:0032388 positive regulation of intracellular transport	http://amigo.geneontology.org/amigo/term/GO:0032388	USP36 HUWE1 SAE1 SIRT6 CAMK1 BAG3 ICE1 STX18 MTCL1
0.133868	11	282	2.02386	GO:0032886 regulation of microtubule-based process	http://amigo.geneontology.org/amigo/term/GO:0032886	CAMSAP3 MAPRE3 SLAIN2 CAMSAP1 BICD1 MAP1A CLASP2 MAPT DYRK1A TACC3 PAK1
0.133868	2	12	8.64739	GO:0032926 negative regulation of activin receptor signaling pathway	http://amigo.geneontology.org/amigo/term/GO:0032926	SKI LEMD3
0.133868	6	112	2.77952	GO:0045132 meiotic chromosome segregation	http://amigo.geneontology.org/amigo/term/GO:0045132	FANCD2 SGO2 SLX4 RAD51C CCNE2 EHMT2
0.133868	2	12	8.64739	GO:0045837 negative regulation of membrane potential	http://amigo.geneontology.org/amigo/term/GO:0045837	HEBP2 MAPT
0.133868	6	112	2.77952	GO:0061014 positive regulation of mRNA catabolic process	http://amigo.geneontology.org/amigo/term/GO:0061014	TNRC6A YTHDF2 CNOT4 TNKS1BP1 EIF4ENIF1 DIS3L2
0.133868	2	12	8.64739	GO:0071233 cellular response to leucine	http://amigo.geneontology.org/amigo/term/GO:0071233	RPTOR UBR1
0.133868	2	12	8.64739	GO:0075522 IRES-dependent viral translational initiation	http://amigo.geneontology.org/amigo/term/GO:0075522	EIF3A EIF2D
0.133868	2	12	8.64739	GO:0090309 positive regulation of DNA methylation-dependent heterochromatin assembly	http://amigo.geneontology.org/amigo/term/GO:0090309	MPHOSPH8 DNMT1
0.133868	3	31	5.02107	GO:1902914 regulation of protein polyubiquitination	http://amigo.geneontology.org/amigo/term/GO:1902914	TRIP12 DDX3X PARP10
0.133868	2	12	8.64739	GO:1902915 negative regulation of protein polyubiquitination	http://amigo.geneontology.org/amigo/term/GO:1902915	TRIP12 PARP10
0.133868	3	31	5.02107	GO:2001032 regulation of double-strand break repair via nonhomologous end joining	http://amigo.geneontology.org/amigo/term/GO:2001032	RIF1 WRAP53 DTX3L
0.134471	9	211	2.21308	GO:0006475 internal protein amino acid acetylation	http://amigo.geneontology.org/amigo/term/GO:0006475	ZZZ3 EP300 BAZ1B MYBBP1A KANSL1 CRTC2 PYGO2 SETD5 MAPT
0.135207	7	144	2.52216	GO:0007127 meiosis I	http://amigo.geneontology.org/amigo/term/GO:0007127	RAD51C FANCD2 SGO2 SLX4 RAD51AP1 CCNE2 EHMT2
0.136015	16	473	1.75507	GO:0016055 Wnt signaling pathway	http://amigo.geneontology.org/amigo/term/GO:0016055	TSC2 FRMD8 PPP2R3A ASPM FERMT2 STK4 STK3 SLC9A3R1 CCDC88A PYGO2 LEO1 CTNND1 TAX1BP3 STRN DDX3X SKI
0.136187	11	283	2.01671	GO:0042113 B cell activation	http://amigo.geneontology.org/amigo/term/GO:0042113	ITGB1 TP53BP1 UNG RIF1 EP300 SUPT6H PLCL2 ATAD5 ZBTB7A IRS2 DOCK10
0.136597	5	83	3.12556	GO:0010770 positive regulation of cell morphogenesis involved in differentiation	http://amigo.geneontology.org/amigo/term/GO:0010770	STAU2 ANKRD27 BAIAP2 FERMT2 RREB1
0.136597	5	83	3.12556	GO:0031507 heterochromatin assembly	http://amigo.geneontology.org/amigo/term/GO:0031507	SIRT6 MPHOSPH8 RIF1 DNMT1 SIRT2
0.137302	6	113	2.75492	GO:0032204 regulation of telomere maintenance	http://amigo.geneontology.org/amigo/term/GO:0032204	HNRNPA1 SLX4 TFPT SIRT6 NAF1 LMNA
0.137962	8	178	2.33188	GO:2001242 regulation of intrinsic apoptotic signaling pathway	http://amigo.geneontology.org/amigo/term/GO:2001242	NCK1 SLC9A3R1 TRIM32 RRN3 HSPB1 ATAD5 PTTG1IP DDX3X
0.139495	4	56	3.70603	GO:0051496 positive regulation of stress fiber assembly	http://amigo.geneontology.org/amigo/term/GO:0051496	FERMT2 PXN CCDC88A PAK1
0.139495	16	475	1.74768	GO:0198738 cell-cell signaling by wnt	http://amigo.geneontology.org/amigo/term/GO:0198738	TSC2 FRMD8 PPP2R3A ASPM FERMT2 STK4 STK3 SLC9A3R1 CCDC88A PYGO2 LEO1 CTNND1 TAX1BP3 STRN DDX3X SKI
0.141654	6	114	2.73076	GO:0034446 substrate adhesion-dependent cell spreading	http://amigo.geneontology.org/amigo/term/GO:0034446	PXN PARVA FERMT2 RCC2 RREB1 SRGAP2
0.141654	6	114	2.73076	GO:0048024 regulation of mRNA splicing via spliceosome	http://amigo.geneontology.org/amigo/term/GO:0048024	YTHDC1 FXR2 TRA2A ZBTB7A DYRK1A HNRNPA1
0.141777	3	32	4.86416	GO:0031365 N-terminal protein amino acid modification	http://amigo.geneontology.org/amigo/term/GO:0031365	NAA30 EP300 METAP2
0.141777	3	32	4.86416	GO:0034508 centromere complex assembly	http://amigo.geneontology.org/amigo/term/GO:0034508	OIP5 SIRT6 CENPF
0.141777	3	32	4.86416	GO:0060325 face morphogenesis	http://amigo.geneontology.org/amigo/term/GO:0060325	EP300 ANKRD11 SKI
0.141777	3	32	4.86416	GO:1902751 positive regulation of cell cycle G2/M phase transition	http://amigo.geneontology.org/amigo/term/GO:1902751	RAD51C ATAD5 RCC2
0.144446	8	180	2.30597	GO:0030307 positive regulation of cell growth	http://amigo.geneontology.org/amigo/term/GO:0030307	RPTOR TRIM32 MAPT ADNP EIF4G1 HDGFL2 DDX3X RPS6KA1
0.145949	4	57	3.64101	GO:0043388 positive regulation of DNA binding	http://amigo.geneontology.org/amigo/term/GO:0043388	EP300 NIBAN2 SKI SIRT2
0.145949	4	57	3.64101	GO:1901985 positive regulation of protein acetylation	http://amigo.geneontology.org/amigo/term/GO:1901985	BAZ1B MYBBP1A CAMK1 DDX3X
0.146717	5	85	3.05202	GO:0008306 associative learning	http://amigo.geneontology.org/amigo/term/GO:0008306	TANC1 SPECC1 ITGB1 HRH1 MAP1A
0.148021	6	116	2.68367	GO:0000045 autophagosome assembly	http://amigo.geneontology.org/amigo/term/GO:0000045	ATG2B TBC1D14 WIPI2 BAG3 EHMT2 PIKFYVE
0.148021	5	86	3.01653	GO:0000245 spliceosomal complex assembly	http://amigo.geneontology.org/amigo/term/GO:0000245	SF3A1 SF3A3 YTHDC1 GCFC2 SETX
0.148021	31	1108	1.45164	GO:0002520 immune system development	http://amigo.geneontology.org/amigo/term/GO:0002520	PRRC2C PMS2 ITGB1 PBRM1 TP53BP1 CNOT4 LEO1 CIAPIN1 KMT2E UNG RIF1 PHLPP1 ADD1 EP300 STK4 STK3 SUPT6H SOS1 FANCD2 PLCL2 MYO1E EEF2 FASN CHD2 ATAD5 ZBTB7A YTHDF2 CAMK4 MYSM1 CHD7 DOCK10
0.148021	2	13	7.98221	GO:0002566 somatic diversification of immune receptors via somatic mutation	http://amigo.geneontology.org/amigo/term/GO:0002566	PMS2 UNG
0.148021	44	1684	1.35565	GO:0006468 protein phosphorylation	http://amigo.geneontology.org/amigo/term/GO:0006468	PKN2 CLSPN STK4 CDK16 STK3 RPS6KA1 FXR2 CAMK1 RPTOR PAK1 CAMK4 DYRK1A NCK1 SH3BP5L CCNE2 RPS6KB2 PAK2 IRAK1 PRAG1 BAZ1B MAP4K5 MARK3 MAPRE3 CCDC88A SOS1 STK26 NEK1 TWF1 DDX3X SIRT2 MAP3K1 ADNP RIOK3 HSPB1 SLC9A3R1 NEK4 PIKFYVE TBCK FERMT2 EIF4G1 TNKS1BP1 HTT TSC2 PARD3
0.148021	6	116	2.68367	GO:0008286 insulin receptor signaling pathway	http://amigo.geneontology.org/amigo/term/GO:0008286	TSC2 IRS1 IRS2 NUCKS1 NCK1 BAIAP2
0.148021	2	13	7.98221	GO:0010642 negative regulation of platelet-derived growth factor receptor signaling pathway	http://amigo.geneontology.org/amigo/term/GO:0010642	SLC9A3R1 PTPN12
0.148021	3	33	4.71676	GO:0018027 peptidyl-lysine dimethylation	http://amigo.geneontology.org/amigo/term/GO:0018027	SETD2 EHMT2 KMT2B
0.148021	3	33	4.71676	GO:0022011 myelination in peripheral nervous system	http://amigo.geneontology.org/amigo/term/GO:0022011	SIRT2 PARD3 SKI
0.148021	2	13	7.98221	GO:0030836 positive regulation of actin filament depolymerization	http://amigo.geneontology.org/amigo/term/GO:0030836	CRACD CARMIL2
0.148021	16	481	1.72588	GO:0031667 response to nutrient levels	http://amigo.geneontology.org/amigo/term/GO:0031667	GCN1 RPTOR TBC1D5 MYBBP1A WIPI2 EHMT2 SIRT2 TNRC6A TRIM25 SLC38A2 MGMT EIF4G1 STK26 HNRNPA1 JMY LARP1
0.148021	3	33	4.71676	GO:0032292 peripheral nervous system axon ensheathment	http://amigo.geneontology.org/amigo/term/GO:0032292	SIRT2 PARD3 SKI
0.148021	6	116	2.68367	GO:0032784 regulation of DNA-templated transcription elongation	http://amigo.geneontology.org/amigo/term/GO:0032784	SUPT6H LEO1 MED16 EAPP SIRT6 SETD5
0.148021	6	116	2.68367	GO:0033138 positive regulation of peptidyl-serine phosphorylation	http://amigo.geneontology.org/amigo/term/GO:0033138	STK4 PAK1 EIF4G1 CAMK1 RPTOR TNKS1BP1
0.148021	9	217	2.15189	GO:0043491 protein kinase B signaling	http://amigo.geneontology.org/amigo/term/GO:0043491	TSC2 FERMT2 SETX ITGB1 STK3 SLC9A3R1 RPS6KB2 SIRT2 PHLPP1
0.148021	3	33	4.71676	GO:0045070 positive regulation of viral genome replication	http://amigo.geneontology.org/amigo/term/GO:0045070	PKN2 LARP1 DDX3X
0.148021	3	33	4.71676	GO:0046627 negative regulation of insulin receptor signaling pathway	http://amigo.geneontology.org/amigo/term/GO:0046627	TSC2 NCK1 IRS1
0.148021	2	13	7.98221	GO:0051987 positive regulation of attachment of spindle microtubules to kinetochore	http://amigo.geneontology.org/amigo/term/GO:0051987	SIRT2 RCC2
0.148021	2	13	7.98221	GO:0071481 cellular response to X-ray	http://amigo.geneontology.org/amigo/term/GO:0071481	TP53BP1 NUCKS1
0.148021	3	33	4.71676	GO:0071539 protein localization to centrosome	http://amigo.geneontology.org/amigo/term/GO:0071539	KIAA0753 BICD1 DCTN2
0.148021	2	13	7.98221	GO:0075509 endocytosis involved in viral entry into host cell	http://amigo.geneontology.org/amigo/term/GO:0075509	PIKFYVE JPT2
0.148021	2	13	7.98221	GO:0099149 regulation of postsynaptic neurotransmitter receptor internalization	http://amigo.geneontology.org/amigo/term/GO:0099149	ATAD1 SCRIB
0.148021	2	13	7.98221	GO:1900363 regulation of mRNA polyadenylation	http://amigo.geneontology.org/amigo/term/GO:1900363	SNRPA YTHDC1
0.148021	8	182	2.28063	GO:1902850 microtubule cytoskeleton organization involved in mitosis	http://amigo.geneontology.org/amigo/term/GO:1902850	CLASP2 DCTN2 GOLGA2 SETD2 TACC3 NUDC ITGB1 HTT
0.148021	5	86	3.01653	GO:1903533 regulation of protein targeting	http://amigo.geneontology.org/amigo/term/GO:1903533	USP36 HUWE1 SAE1 BAG3 MTCL1
0.148021	2	13	7.98221	GO:1905214 regulation of RNA binding	http://amigo.geneontology.org/amigo/term/GO:1905214	EIF4G1 NUCKS1
0.14823	4	58	3.57823	GO:0007062 sister chromatid cohesion	http://amigo.geneontology.org/amigo/term/GO:0007062	WAPL PDS5B SGO2 RAD51C
0.14823	4	58	3.57823	GO:0043618 regulation of transcription from RNA polymerase II promoter in response to stress	http://amigo.geneontology.org/amigo/term/GO:0043618	NCK1 GCN1 SIRT2 BAG3
0.14823	4	58	3.57823	GO:0048008 platelet-derived growth factor receptor signaling pathway	http://amigo.geneontology.org/amigo/term/GO:0048008	CLASP2 SLC9A3R1 MYO1E PTPN12
0.149012	7	149	2.43752	GO:0033135 regulation of peptidyl-serine phosphorylation	http://amigo.geneontology.org/amigo/term/GO:0033135	STK4 PAK1 NCK1 EIF4G1 CAMK1 RPTOR TNKS1BP1
0.149979	21	686	1.5883	GO:0032990 cell part morphogenesis	http://amigo.geneontology.org/amigo/term/GO:0032990	ANKRD27 DOCK10 PAK1 MAP1A PAK2 CLASP2 MAPT SARM1 STAU2 ADNP RPL24 NECTIN2 ITGB1 ARHGAP35 BAIAP2 RREB1 MYO9A NIBAN2 SRGAP2 SOS1 PARD3
0.149979	6	117	2.66074	GO:0050779 RNA destabilization	http://amigo.geneontology.org/amigo/term/GO:0050779	TNRC6A YTHDF2 CNOT4 TNKS1BP1 EIF4ENIF1 DIS3L2
0.153002	5	87	2.98186	GO:0042274 ribosomal small subunit biogenesis	http://amigo.geneontology.org/amigo/term/GO:0042274	RIOK3 HELB SURF6 WDR46 SLX9
0.153002	7	150	2.42127	GO:0061982 meiosis I cell cycle process	http://amigo.geneontology.org/amigo/term/GO:0061982	RAD51C FANCD2 SGO2 SLX4 RAD51AP1 CCNE2 EHMT2
0.153304	13	367	1.83787	GO:0019058 viral life cycle	http://amigo.geneontology.org/amigo/term/GO:0019058	NECTIN2 PIKFYVE TRIM25 JPT2 NUP153 ITGB1 YTHDC2 PKN2 NUCKS1 LARP1 PARP10 MPHOSPH8 DDX3X
0.153534	8	184	2.25584	GO:0016482 cytosolic transport	http://amigo.geneontology.org/amigo/term/GO:0016482	WASHC2A ANKRD27 SORT1 VPS51 PIKFYVE TBC1D5 TBC1D14 MON2
0.153667	24	814	1.52976	GO:0043043 peptide biosynthetic process	http://amigo.geneontology.org/amigo/term/GO:0043043	GCN1 TNRC6A EIF3A LARP4B RPL24 FXR2 EIF2D LARP1 NCK1 LARP4 NEMF EEF2 EIF4ENIF1 YTHDF2 CNOT4 EIF4G1 TNKS1BP1 EIF1 ABCF1 DDX3X DIS3L2 RPS6KB2 HSPB1 RPS6KA1
0.154308	6	118	2.63819	GO:0006368 transcription elongation from RNA polymerase II promoter	http://amigo.geneontology.org/amigo/term/GO:0006368	SUPT6H LEO1 MED16 EAPP SIRT6 SETD2
0.154389	4	59	3.51758	GO:0010823 negative regulation of mitochondrion organization	http://amigo.geneontology.org/amigo/term/GO:0010823	LMNA HUWE1 MAPT TSC2
0.154389	4	59	3.51758	GO:0045599 negative regulation of fat cell differentiation	http://amigo.geneontology.org/amigo/term/GO:0045599	SIRT2 FERMT2 SORT1 ANKRD26
0.154952	18	566	1.65003	GO:1902532 negative regulation of intracellular signal transduction	http://amigo.geneontology.org/amigo/term/GO:1902532	TSC2 SEC14L1 UACA MARK3 RIOK3 SLC9A3R1 TRIM32 RRN3 HSPB1 ITGB1 DYRK1A ARHGAP35 ATAD5 PHLPP1 USP10 UBR1 PTTG1IP DDX3X
0.155234	12	330	1.8867	GO:0006401 RNA catabolic process	http://amigo.geneontology.org/amigo/term/GO:0006401	TNRC6A FXR2 DIS3L2 CARHSP1 YTHDF2 CNOT4 TNKS1BP1 EIF4ENIF1 LARP4B NAF1 LARP1 ZCCHC8
0.156012	3	34	4.57803	GO:0051642 centrosome localization	http://amigo.geneontology.org/amigo/term/GO:0051642	PARD3 ASPM RANBP2
0.156956	85	3615	1.21996	GO:0023051 regulation of signaling	http://amigo.geneontology.org/amigo/term/GO:0023051	CC2D1A ZZEF1 STK4 TSC2 STK3 FRMD8 PTPN12 SEC14L1 NECTIN2 UACA PAK1 EPS8 SKI NCK1 OTUD4 LEMD3 PAK2 BTBD9 IRAK1 PPP2R3A FERMT2 MARK3 PHLPP1 EP300 RIOK3 SLC9A3R1 CCDC88A TRIM32 TRIM25 RPTOR ITGB1 TBC1D16 IRS1 MAPT HTT DDX3X SARM1 STAU2 ANKS1A ASPM MYO9A NUCKS1 SIRT6 RRN3 GMIP ADNP CDK16 HSPB1 SOS1 ARHGAP29 ATAD1 CRTC3 FANCD2 PLCL2 DYRK1A ARHGAP35 LMNA BAIAP2 ATAD5 ZBTB7A IRS2 HRH1 ARHGEF12 TAX1BP3 R…
0.157155	13	369	1.8279	GO:0062197 cellular response to chemical stress	http://amigo.geneontology.org/amigo/term/GO:0062197	RPTOR SETX DDX3X STAU2 SIRT2 HSPB1 FANCD2 SELENON MGMT PXN STK26 ANKZF1 MAPT
0.159204	10	257	2.01885	GO:0016197 endosomal transport	http://amigo.geneontology.org/amigo/term/GO:0016197	WASHC2A REPS1 VPS51 SCRIB SORT1 ANKRD27 PIKFYVE SNX17 TBC1D5 TBC1D14
0.159688	17	528	1.67052	GO:0033674 positive regulation of kinase activity	http://amigo.geneontology.org/amigo/term/GO:0033674	CLSPN RPTOR IRAK1 MAPRE3 CCDC88A CAMK1 DDX3X GCN1 STK4 ADNP STK3 RANBP2 PAK2 FERMT2 PAK1 IRS1 MAPT
0.161201	5	89	2.91485	GO:0001892 embryonic placenta development	http://amigo.geneontology.org/amigo/term/GO:0001892	STK4 STK3 E2F8 BPTF SETD2
0.161201	2	14	7.41205	GO:0006287 base-excision repair gap-filling	http://amigo.geneontology.org/amigo/term/GO:0006287	LIG1 PARG
0.161201	2	14	7.41205	GO:0018206 peptidyl-methionine modification	http://amigo.geneontology.org/amigo/term/GO:0018206	NAA30 METAP2
0.161201	2	14	7.41205	GO:0035563 positive regulation of chromatin binding	http://amigo.geneontology.org/amigo/term/GO:0035563	PYGO2 DTX3L
0.161201	2	14	7.41205	GO:0043471 regulation of cellular carbohydrate catabolic process	http://amigo.geneontology.org/amigo/term/GO:0043471	RPTOR PPP1R3D
0.161201	2	14	7.41205	GO:0044849 estrous cycle	http://amigo.geneontology.org/amigo/term/GO:0044849	ADNP NCOR2
0.161201	2	14	7.41205	GO:0051573 negative regulation of histone H3-K9 methylation	http://amigo.geneontology.org/amigo/term/GO:0051573	KDM4B DNMT1
0.161201	2	14	7.41205	GO:0051645 Golgi localization	http://amigo.geneontology.org/amigo/term/GO:0051645	ARHGAP21 SLC9A3R1
0.161201	2	14	7.41205	GO:0060213 positive regulation of nuclear-transcribed mRNA poly(A) tail shortening	http://amigo.geneontology.org/amigo/term/GO:0060213	TNRC6A EIF4ENIF1
0.161201	32	1166	1.42393	GO:0070647 protein modification by small protein conjugation or removal	http://amigo.geneontology.org/amigo/term/GO:0070647	USP36 ZZEF1 CNOT4 HUWE1 USP10 CUL9 TRIM32 AREL1 RNF2 MOCS3 MINDY2 UBA1 DCUN1D5 SENP7 SAE1 TRIP12 UBR1 USP24 DTX3L OTUD4 UHRF1 USP4 SDE2 RANBP2 LEO1 PTTG1IP DDX3X TRIM25 DCAF10 MYSM1 RNF214 PARP10
0.161201	2	14	7.41205	GO:0070932 histone H3 deacetylation	http://amigo.geneontology.org/amigo/term/GO:0070932	SIRT6 SIRT2
0.161201	2	14	7.41205	GO:1900112 regulation of histone H3-K9 trimethylation	http://amigo.geneontology.org/amigo/term/GO:1900112	KDM4B LMNA
0.161201	2	14	7.41205	GO:1902043 positive regulation of extrinsic apoptotic signaling pathway via death domain receptors	http://amigo.geneontology.org/amigo/term/GO:1902043	STK4 STK3
0.161201	2	14	7.41205	GO:1902969 mitotic DNA replication	http://amigo.geneontology.org/amigo/term/GO:1902969	POLA1 LIG1
0.162266	72	3005	1.24315	GO:0006796 phosphate-containing compound metabolic process	http://amigo.geneontology.org/amigo/term/GO:0006796	PKN2 PPP2R3A CLSPN STK4 CDK16 STK3 MTMR4 RPS6KA1 PTPN12 FXR2 CAMK1 RPTOR PPIP5K2 PAK1 CAMK4 DYRK1A NCK1 SH3BP5L CCNE2 RPS6KB2 ANKLE2 PAK2 IRAK1 PRAG1 PIKFYVE SARM1 BAZ1B MAP4K5 MARK3 SIRT6 RBL1 MAPRE3 EP300 CCDC88A SOS1 MOCS3 STK26 NEK1 UCK2 TWF1 ADCY9 MOCS2 DDX3X PNPLA6 SIRT2 SSH1 GCN1 MAP3K1 ADNP RIOK3 HSPB1 AKAP10 SLC9A3R1 NEK4 TNS3 TBCK PTPN14 RANBP2 SSH3 IRS2 FERMT2 EIF4G1 TNKS1BP1 ZBTB7A MA…
0.162266	39	1478	1.36907	GO:0019220 regulation of phosphate metabolic process	http://amigo.geneontology.org/amigo/term/GO:0019220	CLSPN FXR2 RPTOR NCK1 SH3BP5L CCNE2 ANKLE2 IRAK1 SIRT6 RBL1 MAPRE3 EP300 STK4 MTMR4 CCDC88A SOS1 CAMK1 PAK1 TWF1 PAK2 DDX3X SIRT2 GCN1 ADNP STK3 HSPB1 SLC9A3R1 RANBP2 IRS2 FERMT2 EIF4G1 TNKS1BP1 ZBTB7A MAPT HTT TSC2 PARD3 IRS1 HRH1
0.162276	3	35	4.44723	GO:0048009 insulin-like growth factor receptor signaling pathway	http://amigo.geneontology.org/amigo/term/GO:0048009	GIGYF1 IRS1 TSC2
0.162276	3	35	4.44723	GO:0048147 negative regulation of fibroblast proliferation	http://amigo.geneontology.org/amigo/term/GO:0048147	PARP10 TRIM32 SKI
0.162276	39	1479	1.36815	GO:0051174 regulation of phosphorus metabolic process	http://amigo.geneontology.org/amigo/term/GO:0051174	CLSPN FXR2 RPTOR NCK1 SH3BP5L CCNE2 ANKLE2 IRAK1 SIRT6 RBL1 MAPRE3 EP300 STK4 MTMR4 CCDC88A SOS1 CAMK1 PAK1 TWF1 PAK2 DDX3X SIRT2 GCN1 ADNP STK3 HSPB1 SLC9A3R1 RANBP2 IRS2 FERMT2 EIF4G1 TNKS1BP1 ZBTB7A MAPT HTT TSC2 PARD3 IRS1 HRH1
0.162276	3	35	4.44723	GO:0061842 microtubule organizing center localization	http://amigo.geneontology.org/amigo/term/GO:0061842	PARD3 ASPM RANBP2
0.162276	3	35	4.44723	GO:0072337 modified amino acid transport	http://amigo.geneontology.org/amigo/term/GO:0072337	SLC19A1 SLC9A3R1 SLC38A2
0.162276	3	35	4.44723	GO:1900077 negative regulation of cellular response to insulin stimulus	http://amigo.geneontology.org/amigo/term/GO:1900077	TSC2 NCK1 IRS1
0.162276	3	35	4.44723	GO:1902253 regulation of intrinsic apoptotic signaling pathway by p53 class mediator	http://amigo.geneontology.org/amigo/term/GO:1902253	RRN3 ATAD5 PTTG1IP
0.162276	3	35	4.44723	GO:1905508 protein localization to microtubule organizing center	http://amigo.geneontology.org/amigo/term/GO:1905508	KIAA0753 BICD1 DCTN2
0.162837	25	865	1.49955	GO:0060322 head development	http://amigo.geneontology.org/amigo/term/GO:0060322	SIRT2 TACC3 BPTF VPS51 ASPM EP300 SOS1 KDM4B SLC38A2 FANCD2 ITGB1 BAG3 ARHGAP35 PYGO2 CHD7 BAIAP2 SCRIB SETD2 IRS2 CTNND1 CENPF ANKRD11 ATXN1 SKI SRGAP2
0.164044	7	154	2.35838	GO:0030010 establishment of cell polarity	http://amigo.geneontology.org/amigo/term/GO:0030010	PARD3 CAMSAP3 SCRIB MYO9A SLC9A3R1 ITGB1 HTT
0.164044	4	61	3.40225	GO:0030490 maturation of SSU-rRNA	http://amigo.geneontology.org/amigo/term/GO:0030490	RIOK3 HELB WDR46 SLX9
0.164044	6	121	2.57278	GO:0034502 protein localization to chromosome	http://amigo.geneontology.org/amigo/term/GO:0034502	WAPL KNL1 SETD2 SIRT6 WRAP53 RCC2
0.164044	4	61	3.40225	GO:0048599 oocyte development	http://amigo.geneontology.org/amigo/term/GO:0048599	YTHDC2 SIRT2 YTHDF2 EHMT2
0.169007	6	122	2.55169	GO:0010906 regulation of glucose metabolic process	http://amigo.geneontology.org/amigo/term/GO:0010906	PPP1R3D SIRT6 EP300 RANBP2 IRS1 IRS2
0.170636	5	91	2.85079	GO:0048145 regulation of fibroblast proliferation	http://amigo.geneontology.org/amigo/term/GO:0048145	PARP10 WAPL SIRT6 TRIM32 SKI
0.170636	5	91	2.85079	GO:0070828 heterochromatin organization	http://amigo.geneontology.org/amigo/term/GO:0070828	SIRT6 MPHOSPH8 RIF1 DNMT1 SIRT2
0.170636	5	91	2.85079	GO:0106027 neuron projection organization	http://amigo.geneontology.org/amigo/term/GO:0106027	DOCK10 STAU2 TANC1 BAIAP2 MAP1A
0.170664	3	36	4.3237	GO:0014044 Schwann cell development	http://amigo.geneontology.org/amigo/term/GO:0014044	SIRT2 PARD3 SKI
0.170664	8	190	2.1846	GO:0016573 histone acetylation	http://amigo.geneontology.org/amigo/term/GO:0016573	ZZZ3 EP300 BAZ1B MYBBP1A KANSL1 CRTC2 PYGO2 SETD5
0.170664	3	36	4.3237	GO:0032885 regulation of polysaccharide biosynthetic process	http://amigo.geneontology.org/amigo/term/GO:0032885	PPP1R3D IRS1 IRS2
0.170664	4	62	3.34738	GO:0035315 hair cell differentiation	http://amigo.geneontology.org/amigo/term/GO:0035315	SLC4A7 TPRN SLC9A3R1 SCRIB
0.170664	3	36	4.3237	GO:0043276 anoikis	http://amigo.geneontology.org/amigo/term/GO:0043276	TSC2 MYBBP1A ITGB1
0.170664	4	62	3.34738	GO:0051653 spindle localization	http://amigo.geneontology.org/amigo/term/GO:0051653	CLASP2 ASPM ITGB1 HTT
0.170664	3	36	4.3237	GO:0070873 regulation of glycogen metabolic process	http://amigo.geneontology.org/amigo/term/GO:0070873	PPP1R3D IRS1 IRS2
0.170664	3	36	4.3237	GO:1903146 regulation of autophagy of mitochondrion	http://amigo.geneontology.org/amigo/term/GO:1903146	USP36 HTT TSC2
0.170664	3	36	4.3237	GO:1903955 positive regulation of protein targeting to mitochondrion	http://amigo.geneontology.org/amigo/term/GO:1903955	USP36 HUWE1 SAE1
0.172085	6	123	2.53094	GO:1905037 autophagosome organization	http://amigo.geneontology.org/amigo/term/GO:1905037	ATG2B TBC1D14 WIPI2 BAG3 EHMT2 PIKFYVE
0.175104	2	15	6.91791	GO:0006271 DNA strand elongation involved in DNA replication	http://amigo.geneontology.org/amigo/term/GO:0006271	POLA1 LIG1
0.175104	2	15	6.91791	GO:0031453 positive regulation of heterochromatin assembly	http://amigo.geneontology.org/amigo/term/GO:0031453	MPHOSPH8 DNMT1
0.175104	2	15	6.91791	GO:0035791 platelet-derived growth factor receptor-beta signaling pathway	http://amigo.geneontology.org/amigo/term/GO:0035791	CLASP2 PTPN12
0.175104	2	15	6.91791	GO:0045725 positive regulation of glycogen biosynthetic process	http://amigo.geneontology.org/amigo/term/GO:0045725	IRS1 IRS2
0.175104	2	15	6.91791	GO:0060766 negative regulation of androgen receptor signaling pathway	http://amigo.geneontology.org/amigo/term/GO:0060766	ZBTB7A NCOR2
0.175104	2	15	6.91791	GO:0090660 cerebrospinal fluid circulation	http://amigo.geneontology.org/amigo/term/GO:0090660	KATNIP SLC9A3R1
0.175104	20	662	1.5675	GO:0120039 plasma membrane bounded cell projection morphogenesis	http://amigo.geneontology.org/amigo/term/GO:0120039	ANKRD27 DOCK10 PAK1 MAP1A PAK2 CLASP2 MAPT SARM1 STAU2 ADNP RPL24 ITGB1 ARHGAP35 BAIAP2 RREB1 MYO9A NIBAN2 SRGAP2 SOS1 PARD3
0.175104	2	15	6.91791	GO:0120263 positive regulation of heterochromatin organization	http://amigo.geneontology.org/amigo/term/GO:0120263	MPHOSPH8 DNMT1
0.175104	2	15	6.91791	GO:2000105 positive regulation of DNA-templated DNA replication	http://amigo.geneontology.org/amigo/term/GO:2000105	E2F8 WIZ
0.175407	6	124	2.51053	GO:0018107 peptidyl-threonine phosphorylation	http://amigo.geneontology.org/amigo/term/GO:0018107	DYRK1A SIRT2 EIF4G1 RPTOR TNKS1BP1 PARD3
0.175407	23	789	1.51247	GO:0032989 cellular component morphogenesis	http://amigo.geneontology.org/amigo/term/GO:0032989	ANKRD27 NECTIN2 DOCK10 PAK1 MAP1A PAK2 CLASP2 MAPT SARM1 STAU2 ADNP RPL24 PIKFYVE ITGB1 ARHGAP35 BAIAP2 RREB1 MYO9A NIBAN2 SRGAP2 KNL1 SOS1 PARD3
0.175407	8	192	2.16185	GO:0070646 protein modification by small protein removal	http://amigo.geneontology.org/amigo/term/GO:0070646	USP36 USP10 MINDY2 SENP7 USP24 OTUD4 USP4 MYSM1
0.175579	4	63	3.29424	GO:0007131 reciprocal meiotic recombination	http://amigo.geneontology.org/amigo/term/GO:0007131	RAD51C FANCD2 SLX4 RAD51AP1
0.175579	4	63	3.29424	GO:0140527 reciprocal homologous recombination	http://amigo.geneontology.org/amigo/term/GO:0140527	RAD51C FANCD2 SLX4 RAD51AP1
0.178616	3	37	4.20684	GO:0016242 negative regulation of macroautophagy	http://amigo.geneontology.org/amigo/term/GO:0016242	EHMT2 USP36 TSC2
0.178616	35	1316	1.3799	GO:0045944 positive regulation of transcription by RNA polymerase II	http://amigo.geneontology.org/amigo/term/GO:0045944	TP53BP1 EP300 PTOV1 SUPT6H CRTC3 ATAD2 CRTC2 MYSM1 ZNF513 LEO1 MRTFA BAZ1B MYBBP1A MED16 UHRF1 CDC5L RREB1 EAPP POU2F1 NCK1 E2F4 DDX3X SIRT2 NUCKS1 GCN1 ZNF574 ARID3A CHD7 DDN SETX RPS6KA1 E2F8 CAMK1 BPTF SKI
0.178616	3	37	4.20684	GO:0046685 response to arsenic-containing substance	http://amigo.geneontology.org/amigo/term/GO:0046685	HNRNPA1 DDX3X SLC38A2
0.178616	3	37	4.20684	GO:0050775 positive regulation of dendrite morphogenesis	http://amigo.geneontology.org/amigo/term/GO:0050775	STAU2 ANKRD27 BAIAP2
0.178616	8	193	2.15065	GO:0050792 regulation of viral process	http://amigo.geneontology.org/amigo/term/GO:0050792	NECTIN2 TRIM32 TRIM25 PKN2 LARP1 PARP10 MPHOSPH8 DDX3X
0.178616	3	37	4.20684	GO:0060122 inner ear receptor cell stereocilium organization	http://amigo.geneontology.org/amigo/term/GO:0060122	TPRN SLC9A3R1 SCRIB
0.178616	9	229	2.03912	GO:1902115 regulation of organelle assembly	http://amigo.geneontology.org/amigo/term/GO:1902115	TBC1D14 ARHGAP35 EHMT2 PIKFYVE CCDC88A G3BP2 STX18 SEPTIN9 HTT
0.178962	72	3030	1.2329	GO:0006793 phosphorus metabolic process	http://amigo.geneontology.org/amigo/term/GO:0006793	PKN2 PPP2R3A CLSPN STK4 CDK16 STK3 MTMR4 RPS6KA1 PTPN12 FXR2 CAMK1 RPTOR PPIP5K2 PAK1 CAMK4 DYRK1A NCK1 SH3BP5L CCNE2 RPS6KB2 ANKLE2 PAK2 IRAK1 PRAG1 PIKFYVE SARM1 BAZ1B MAP4K5 MARK3 SIRT6 RBL1 MAPRE3 EP300 CCDC88A SOS1 MOCS3 STK26 NEK1 UCK2 TWF1 ADCY9 MOCS2 DDX3X PNPLA6 SIRT2 SSH1 GCN1 MAP3K1 ADNP RIOK3 HSPB1 AKAP10 SLC9A3R1 NEK4 TNS3 TBCK PTPN14 RANBP2 SSH3 IRS2 FERMT2 EIF4G1 TNKS1BP1 ZBTB7A MA…
0.182533	4	64	3.24277	GO:1902808 positive regulation of cell cycle G1/S phase transition	http://amigo.geneontology.org/amigo/term/GO:1902808	KMT2E EIF4G1 RPTOR DDX3X
0.183221	20	667	1.55575	GO:0048858 cell projection morphogenesis	http://amigo.geneontology.org/amigo/term/GO:0048858	ANKRD27 DOCK10 PAK1 MAP1A PAK2 CLASP2 MAPT SARM1 STAU2 ADNP RPL24 ITGB1 ARHGAP35 BAIAP2 RREB1 MYO9A NIBAN2 SRGAP2 SOS1 PARD3
0.18338	5	94	2.75981	GO:0001843 neural tube closure	http://amigo.geneontology.org/amigo/term/GO:0001843	ARHGAP35 SCRIB SETD2 TSC2 SKI
0.18338	5	94	2.75981	GO:0008625 extrinsic apoptotic signaling pathway via death domain receptors	http://amigo.geneontology.org/amigo/term/GO:0008625	SORT1 BAG3 STK4 STK3 DDX3X
0.18338	5	94	2.75981	GO:0034243 regulation of transcription elongation from RNA polymerase II promoter	http://amigo.geneontology.org/amigo/term/GO:0034243	SUPT6H LEO1 MED16 EAPP SIRT6
0.18338	5	94	2.75981	GO:0045069 regulation of viral genome replication	http://amigo.geneontology.org/amigo/term/GO:0045069	PKN2 LARP1 PARP10 MPHOSPH8 DDX3X
0.18338	25	880	1.47399	GO:0051603 proteolysis involved in cellular protein catabolic process	http://amigo.geneontology.org/amigo/term/GO:0051603	HUWE1 AREL1 PSMA1 UBA1 PSMA5 TRIP12 PSMD4 UBR1 ANKZF1 NEMF CNOT4 SEC61B CLPX UHRF1 USP36 SIRT2 USP10 CUL9 USP4 USP24 SIRT6 TRIM32 TRIM25 DTX3L MAP1A
0.185026	53	2143	1.28319	GO:0008283 cell population proliferation	http://amigo.geneontology.org/amigo/term/GO:0008283	TACC3 EAPP PDS5B SLC9A3R1 SOS1 NIBAN2 SKI CDCA7L PARP10 SCRIB WAPL DDX20 ASPM SIRT2 SIRT6 RRN3 STK4 STK3 TRIM32 E2F8 DNMT1 RPTOR ITGB1 PLCL2 LMNA SELENON PYGO2 SHCBP1 ATAD5 IRAK1 IRS2 NAP1L1 YTHDF2 E2F4 TAX1BP3 BOP1 FERMT2 STRN RREB1 DIS3L2 TBCK PAK1 PTPN14 LARP1 NCK1 PBRM1 UHRF1 TSC2 CCDC88A RPS6KA1 IRS1 THAP12 MKI67
0.186838	2	16	6.48554	GO:0000212 meiotic spindle organization	http://amigo.geneontology.org/amigo/term/GO:0000212	ASPM GOLGA2
0.186838	2	16	6.48554	GO:0006266 DNA ligation	http://amigo.geneontology.org/amigo/term/GO:0006266	LIG1 MGMT
0.186838	2	16	6.48554	GO:0007028 cytoplasm organization	http://amigo.geneontology.org/amigo/term/GO:0007028	RRN3 SOS1
0.186838	3	38	4.09613	GO:0007616 long-term memory	http://amigo.geneontology.org/amigo/term/GO:0007616	BTBD9 EHMT2 CAMK4
0.186838	4	65	3.19288	GO:0009994 oocyte differentiation	http://amigo.geneontology.org/amigo/term/GO:0009994	YTHDC2 SIRT2 YTHDF2 EHMT2
0.186838	2	16	6.48554	GO:0014067 negative regulation of phosphatidylinositol 3-kinase signaling	http://amigo.geneontology.org/amigo/term/GO:0014067	SLC9A3R1 TSC2
0.186838	2	16	6.48554	GO:0030033 microvillus assembly	http://amigo.geneontology.org/amigo/term/GO:0030033	STK26 SLC9A3R1
0.186838	2	16	6.48554	GO:0030252 growth hormone secretion	http://amigo.geneontology.org/amigo/term/GO:0030252	CDK16 CHD7
0.186838	2	16	6.48554	GO:0043201 response to leucine	http://amigo.geneontology.org/amigo/term/GO:0043201	RPTOR UBR1
0.186838	2	16	6.48554	GO:0043518 negative regulation of DNA damage response signal transduction by p53 class mediator	http://amigo.geneontology.org/amigo/term/GO:0043518	DYRK1A PTTG1IP
0.186838	2	16	6.48554	GO:0043584 nose development	http://amigo.geneontology.org/amigo/term/GO:0043584	CHD7 SKI
0.186838	2	16	6.48554	GO:0044794 positive regulation by host of viral process	http://amigo.geneontology.org/amigo/term/GO:0044794	YTHDC2 NUCKS1
0.186838	2	16	6.48554	GO:0046321 positive regulation of fatty acid oxidation	http://amigo.geneontology.org/amigo/term/GO:0046321	IRS1 IRS2
0.186838	4	65	3.19288	GO:0046626 regulation of insulin receptor signaling pathway	http://amigo.geneontology.org/amigo/term/GO:0046626	TSC2 IRS1 NUCKS1 NCK1
0.186838	4	65	3.19288	GO:0051893 regulation of focal adhesion assembly	http://amigo.geneontology.org/amigo/term/GO:0051893	CAMSAP3 RCC2 FERMT2 CLASP2
0.186838	2	16	6.48554	GO:0060192 negative regulation of lipase activity	http://amigo.geneontology.org/amigo/term/GO:0060192	SORT1 BICD1
0.186838	2	16	6.48554	GO:0060211 regulation of nuclear-transcribed mRNA poly(A) tail shortening	http://amigo.geneontology.org/amigo/term/GO:0060211	TNRC6A EIF4ENIF1
0.186838	3	38	4.09613	GO:0060323 head morphogenesis	http://amigo.geneontology.org/amigo/term/GO:0060323	EP300 ANKRD11 SKI
0.186838	5	95	2.73076	GO:0060606 tube closure	http://amigo.geneontology.org/amigo/term/GO:0060606	ARHGAP35 SCRIB SETD2 TSC2 SKI
0.186838	3	38	4.09613	GO:0060999 positive regulation of dendritic spine development	http://amigo.geneontology.org/amigo/term/GO:0060999	STAU2 BAIAP2 CAMK1
0.186838	2	16	6.48554	GO:0070875 positive regulation of glycogen metabolic process	http://amigo.geneontology.org/amigo/term/GO:0070875	IRS1 IRS2
0.186838	12	346	1.79946	GO:0071214 cellular response to abiotic stimulus	http://amigo.geneontology.org/amigo/term/GO:0071214	TNKS1BP1 RPTOR EP300 RAD51AP1 SDE2 DDX3X TP53BP1 SLC38A2 BAG3 MGMT MAP3K1 NUCKS1
0.186838	4	65	3.19288	GO:0090109 regulation of cell-substrate junction assembly	http://amigo.geneontology.org/amigo/term/GO:0090109	CAMSAP3 RCC2 FERMT2 CLASP2
0.186838	12	346	1.79946	GO:0104004 cellular response to environmental stimulus	http://amigo.geneontology.org/amigo/term/GO:0104004	TNKS1BP1 RPTOR EP300 RAD51AP1 SDE2 DDX3X TP53BP1 SLC38A2 BAG3 MGMT MAP3K1 NUCKS1
0.186838	4	65	3.19288	GO:1900076 regulation of cellular response to insulin stimulus	http://amigo.geneontology.org/amigo/term/GO:1900076	TSC2 IRS1 NUCKS1 NCK1
0.186838	2	16	6.48554	GO:2000232 regulation of rRNA processing	http://amigo.geneontology.org/amigo/term/GO:2000232	USP36 YTHDF2
0.187314	10	270	1.92164	GO:1903320 regulation of protein modification by small protein conjugation or removal	http://amigo.geneontology.org/amigo/term/GO:1903320	DCUN1D5 TRIP12 OTUD4 HUWE1 SAE1 PTTG1IP DDX3X USP4 DTX3L PARP10
0.191184	5	96	2.70231	GO:0045814 negative regulation of gene expression epigenetic	http://amigo.geneontology.org/amigo/term/GO:0045814	SIRT6 MPHOSPH8 RIF1 DNMT1 SIRT2
0.191184	5	96	2.70231	GO:0050000 chromosome localization	http://amigo.geneontology.org/amigo/term/GO:0050000	CENPF LMNA NUDC EML4 DCTN2
0.191995	4	66	3.14451	GO:0000381 regulation of alternative mRNA splicing via spliceosome	http://amigo.geneontology.org/amigo/term/GO:0000381	YTHDC1 FXR2 ZBTB7A HNRNPA1
0.191995	4	66	3.14451	GO:0032233 positive regulation of actin filament bundle assembly	http://amigo.geneontology.org/amigo/term/GO:0032233	FERMT2 PXN CCDC88A PAK1
0.191995	4	66	3.14451	GO:0051445 regulation of meiotic cell cycle	http://amigo.geneontology.org/amigo/term/GO:0051445	RAD51AP1 YTHDC2 ASPM SIRT2
0.193161	3	39	3.9911	GO:0010762 regulation of fibroblast migration	http://amigo.geneontology.org/amigo/term/GO:0010762	ITGB1 SLC9A3R1 RCC2
0.193161	3	39	3.9911	GO:0010847 regulation of chromatin assembly	http://amigo.geneontology.org/amigo/term/GO:0010847	PARP10 MPHOSPH8 DNMT1
0.193161	3	39	3.9911	GO:0033522 histone H2A ubiquitination	http://amigo.geneontology.org/amigo/term/GO:0033522	RNF2 TRIP12 DTX3L
0.193161	3	39	3.9911	GO:0045746 negative regulation of Notch signaling pathway	http://amigo.geneontology.org/amigo/term/GO:0045746	ZBTB7A NIBAN2 YTHDF2
0.193161	3	39	3.9911	GO:0048854 brain morphogenesis	http://amigo.geneontology.org/amigo/term/GO:0048854	VPS51 SOS1 FANCD2
0.193356	6	129	2.41323	GO:0014902 myotube differentiation	http://amigo.geneontology.org/amigo/term/GO:0014902	SELENON SKI TANC1 SORT1 NIBAN2 ITGB1
0.19625	5	97	2.67445	GO:2000177 regulation of neural precursor cell proliferation	http://amigo.geneontology.org/amigo/term/GO:2000177	ASPM ITGB1 SHCBP1 NAP1L1 SIRT2
0.197483	39	1514	1.33652	GO:0009057 macromolecule catabolic process	http://amigo.geneontology.org/amigo/term/GO:0009057	HUWE1 TNRC6A AREL1 PSMA1 FXR2 UBA1 PSMA5 DIS3L2 CARHSP1 TRIP12 PSMD4 UBR1 ANKZF1 NEMF CLPX YTHDF2 CNOT4 TNKS1BP1 SEC61B EIF4ENIF1 UHRF1 USP36 SIRT2 USP10 CUL9 USP4 TRIM32 PPP1R3D BAG3 USP24 PPP2R3A SIRT6 LARP4B TRIM25 NAF1 LARP1 DTX3L ZCCHC8 MAP1A
0.197796	15	470	1.65588	GO:0051960 regulation of nervous system development	http://amigo.geneontology.org/amigo/term/GO:0051960	MAPT STAU2 ASPM SIRT2 ADNP ANKRD27 TRIM32 ITGB1 CHD7 BAIAP2 NAP1L1 YTHDF2 SKI SPEN PARD3
0.197796	9	236	1.97864	GO:0071902 positive regulation of protein serine/threonine kinase activity	http://amigo.geneontology.org/amigo/term/GO:0071902	RPTOR IRAK1 CAMK1 DDX3X MAPRE3 STK4 STK3 FERMT2 PAK1
0.198228	4	67	3.09757	GO:0031529 ruffle organization	http://amigo.geneontology.org/amigo/term/GO:0031529	EPS8 CARMIL2 RCC2 PLEKHM1
0.198228	4	67	3.09757	GO:0032786 positive regulation of DNA-templated transcription elongation	http://amigo.geneontology.org/amigo/term/GO:0032786	SUPT6H LEO1 MED16 EAPP
0.198228	4	67	3.09757	GO:0099072 regulation of postsynaptic membrane neurotransmitter receptor levels	http://amigo.geneontology.org/amigo/term/GO:0099072	SCRIB CTNND1 ATAD1 EPS8
0.199016	55	2254	1.26603	GO:0006928 movement of cell or subcellular component	http://amigo.geneontology.org/amigo/term/GO:0006928	PXN PODXL2 MTUS1 DOCK10 KIF21A ITGB1 MYO1E NCK1 CARMIL2 KLC2 FAM83H HTT SRGAP2 PKN2 CAMSAP3 PIKFYVE TRIM32 PAK1 MRTFA STAU2 KATNIP ASPM STK4 PDLIM1 SLC9A3R1 RPL24 CCDC88A EPS8 ARHGAP35 LMNA MYSM1 RCC2 SCRIB SETD2 IRS2 HRH1 PARVA PPP2R3A FERMT2 HSPB1 ARHGAP21 RREB1 ARHGEF16 STK26 BICD1 CLASP2 PRAG1 ANKS1A NIBAN2 JMY MAP1A SKI MAPT SOS1 BAG3

## Sheet: S31_UDDU
Enrichment FDR	nGenes	Pathway Genes	Fold Enrichment	Pathway	URL	Genes
0.00288904	3	35	108.957	GO:0006376 mRNA splice site selection	http://amigo.geneontology.org/amigo/term/GO:0006376	LUC7L2 PSIP1 FMC1-LUC7L2
0.00881098	3	86	44.343	GO:0000245 spliceosomal complex assembly	http://amigo.geneontology.org/amigo/term/GO:0000245	LUC7L2 PSIP1 FMC1-LUC7L2
0.00881098	5	495	12.8401	GO:0008380 RNA splicing	http://amigo.geneontology.org/amigo/term/GO:0008380	LUC7L2 PSIP1 DHX9 FMC1-LUC7L2 PPP1R9B
0.00881098	4	240	21.1861	GO:0022618 ribonucleoprotein complex assembly	http://amigo.geneontology.org/amigo/term/GO:0022618	LUC7L2 PSIP1 FMC1-LUC7L2 DHX9
0.00881098	4	248	20.5027	GO:0071826 ribonucleoprotein complex subunit organization	http://amigo.geneontology.org/amigo/term/GO:0071826	LUC7L2 PSIP1 FMC1-LUC7L2 DHX9
0.0153933	8	2069	4.9151	GO:0043933 protein-containing complex organization	http://amigo.geneontology.org/amigo/term/GO:0043933	SRCAP LUC7L2 TP53BP1 DHX9 PSIP1 PPP1R9B FMC1-LUC7L2 ICE1
0.0160281	4	345	14.7382	GO:0000375 RNA splicing via transesterification reactions	http://amigo.geneontology.org/amigo/term/GO:0000375	LUC7L2 PSIP1 FMC1-LUC7L2 DHX9
0.0160281	4	341	14.911	GO:0000377 RNA splicing via transesterification reactions with bulged adenosine as nucleophile	http://amigo.geneontology.org/amigo/term/GO:0000377	LUC7L2 PSIP1 FMC1-LUC7L2 DHX9
0.0160281	4	341	14.911	GO:0000398 mRNA splicing via spliceosome	http://amigo.geneontology.org/amigo/term/GO:0000398	LUC7L2 PSIP1 FMC1-LUC7L2 DHX9
0.0253249	7	1825	4.87571	GO:0045893 positive regulation of transcription DNA-templated	http://amigo.geneontology.org/amigo/term/GO:0045893	TP53BP1 SMARCA2 DHX9 FOSL2 PSIP1 SRCAP ICE1
0.0253249	5	782	8.12766	GO:0080135 regulation of cellular response to stress	http://amigo.geneontology.org/amigo/term/GO:0080135	SMARCA2 TP53BP1 MAP4K4 SGTA DHX9
0.0253249	7	1831	4.85973	GO:1902680 positive regulation of RNA biosynthetic process	http://amigo.geneontology.org/amigo/term/GO:1902680	TP53BP1 SMARCA2 DHX9 FOSL2 PSIP1 SRCAP ICE1
0.0253249	7	1825	4.87571	GO:1903508 positive regulation of nucleic acid-templated transcription	http://amigo.geneontology.org/amigo/term/GO:1903508	TP53BP1 SMARCA2 DHX9 FOSL2 PSIP1 SRCAP ICE1
0.0320396	9	3365	3.39985	GO:0022607 cellular component assembly	http://amigo.geneontology.org/amigo/term/GO:0022607	LUC7L2 TP53BP1 DHX9 PSIP1 FMC1-LUC7L2 EZH2 PPP1R9B ICE1 MAP4K4
0.0320396	9	3403	3.36189	GO:0051173 positive regulation of nitrogen compound metabolic process	http://amigo.geneontology.org/amigo/term/GO:0051173	TP53BP1 SMARCA2 DHX9 FOSL2 EZH2 PSIP1 SRCAP SGTA ICE1
0.0320396	7	1987	4.47819	GO:0051254 positive regulation of RNA metabolic process	http://amigo.geneontology.org/amigo/term/GO:0051254	TP53BP1 SMARCA2 DHX9 FOSL2 PSIP1 SRCAP ICE1
0.0320396	4	474	10.7271	GO:1901987 regulation of cell cycle phase transition	http://amigo.geneontology.org/amigo/term/GO:1901987	TP53BP1 SMARCA2 EZH2 PPP1R9B
0.0348105	3	219	17.4132	GO:0006282 regulation of DNA repair	http://amigo.geneontology.org/amigo/term/GO:0006282	SMARCA2 TP53BP1 DHX9
0.0348105	7	2068	4.30279	GO:0010557 positive regulation of macromolecule biosynthetic process	http://amigo.geneontology.org/amigo/term/GO:0010557	TP53BP1 SMARCA2 DHX9 FOSL2 PSIP1 SRCAP ICE1
0.0348105	4	509	9.98952	GO:0022613 ribonucleoprotein complex biogenesis	http://amigo.geneontology.org/amigo/term/GO:0022613	LUC7L2 PSIP1 FMC1-LUC7L2 DHX9
0.0366922	8	2859	3.55695	GO:0006366 transcription by RNA polymerase II	http://amigo.geneontology.org/amigo/term/GO:0006366	TP53BP1 FOSL2 SMARCA2 DHX9 PSIP1 EZH2 ICE1 SRCAP
0.0366922	4	537	9.46865	GO:0006397 mRNA processing	http://amigo.geneontology.org/amigo/term/GO:0006397	DHX9 LUC7L2 PSIP1 FMC1-LUC7L2
0.0366922	7	2219	4.00999	GO:0009891 positive regulation of biosynthetic process	http://amigo.geneontology.org/amigo/term/GO:0009891	TP53BP1 SMARCA2 DHX9 FOSL2 PSIP1 SRCAP ICE1
0.0366922	3	252	15.1329	GO:0016358 dendrite development	http://amigo.geneontology.org/amigo/term/GO:0016358	EZH2 PPP1R9B SIPA1L1
0.0366922	9	3617	3.16298	GO:0031325 positive regulation of cellular metabolic process	http://amigo.geneontology.org/amigo/term/GO:0031325	TP53BP1 SMARCA2 DHX9 FOSL2 EZH2 PSIP1 SRCAP SGTA ICE1
0.0366922	7	2182	4.07799	GO:0031328 positive regulation of cellular biosynthetic process	http://amigo.geneontology.org/amigo/term/GO:0031328	TP53BP1 SMARCA2 DHX9 FOSL2 PSIP1 SRCAP ICE1
0.0366922	9	3630	3.15165	GO:0044085 cellular component biogenesis	http://amigo.geneontology.org/amigo/term/GO:0044085	LUC7L2 TP53BP1 DHX9 PSIP1 FMC1-LUC7L2 EZH2 PPP1R9B ICE1 MAP4K4
0.0366922	7	2204	4.03728	GO:0045935 positive regulation of nucleobase-containing compound metabolic process	http://amigo.geneontology.org/amigo/term/GO:0045935	TP53BP1 SMARCA2 DHX9 FOSL2 PSIP1 SRCAP ICE1
0.0366922	2	55	46.2242	GO:0048146 positive regulation of fibroblast proliferation	http://amigo.geneontology.org/amigo/term/GO:0048146	FOSL2 DHX9
0.0373523	4	598	8.50279	GO:0044770 cell cycle phase transition	http://amigo.geneontology.org/amigo/term/GO:0044770	TP53BP1 SMARCA2 EZH2 PPP1R9B
0.0373523	7	2239	3.97417	GO:0048468 cell development	http://amigo.geneontology.org/amigo/term/GO:0048468	MAP4K4 PPP1R9B FOSL2 SMARCA2 EZH2 AP1AR SIPA1L1
0.0380369	2	63	40.3545	GO:0010812 negative regulation of cell-substrate adhesion	http://amigo.geneontology.org/amigo/term/GO:0010812	AP1AR MAP4K4
0.0387478	5	1082	5.87415	GO:0006396 RNA processing	http://amigo.geneontology.org/amigo/term/GO:0006396	DHX9 LUC7L2 PSIP1 FMC1-LUC7L2 PPP1R9B
0.0387478	9	3847	2.97388	GO:0010604 positive regulation of macromolecule metabolic process	http://amigo.geneontology.org/amigo/term/GO:0010604	TP53BP1 SMARCA2 DHX9 FOSL2 EZH2 PSIP1 SRCAP SGTA ICE1
0.0497507	1	3	423.722	GO:0001560 regulation of cell growth by extracellular stimulus	http://amigo.geneontology.org/amigo/term/GO:0001560	PPP1R9B
0.0497507	3	337	11.316	GO:0006338 chromatin remodeling	http://amigo.geneontology.org/amigo/term/GO:0006338	SRCAP SMARCA2 EZH2
0.0497507	9	4181	2.73631	GO:0009893 positive regulation of metabolic process	http://amigo.geneontology.org/amigo/term/GO:0009893	TP53BP1 SMARCA2 DHX9 FOSL2 EZH2 PSIP1 SRCAP SGTA ICE1
0.0497507	2	85	29.9098	GO:0021766 hippocampus development	http://amigo.geneontology.org/amigo/term/GO:0021766	EZH2 PPP1R9B
0.0497507	1	3	423.722	GO:0035983 response to trichostatin A	http://amigo.geneontology.org/amigo/term/GO:0035983	EZH2
0.0497507	1	3	423.722	GO:0035984 cellular response to trichostatin A	http://amigo.geneontology.org/amigo/term/GO:0035984	EZH2
0.0497507	3	316	12.068	GO:0043547 positive regulation of GTPase activity	http://amigo.geneontology.org/amigo/term/GO:0043547	SIPA1L1 EZH2 MAP4K4
0.0497507	2	91	27.9377	GO:0048145 regulation of fibroblast proliferation	http://amigo.geneontology.org/amigo/term/GO:0048145	FOSL2 DHX9
0.0497507	7	2427	3.66632	GO:0048584 positive regulation of response to stimulus	http://amigo.geneontology.org/amigo/term/GO:0048584	SMARCA2 TP53BP1 EZH2 DAPK2 SGTA DHX9 MAP4K4
0.0497507	1	3	423.722	GO:0050434 positive regulation of viral transcription	http://amigo.geneontology.org/amigo/term/GO:0050434	DHX9
0.0497507	3	317	12.03	GO:0051054 positive regulation of DNA metabolic process	http://amigo.geneontology.org/amigo/term/GO:0051054	SMARCA2 TP53BP1 DHX9
0.0497507	7	2509	3.5465	GO:0051128 regulation of cellular component organization	http://amigo.geneontology.org/amigo/term/GO:0051128	SMARCA2 PPP1R9B EZH2 AP1AR SIPA1L1 ICE1 MAP4K4
0.0497507	6	1859	4.10274	GO:0065003 protein-containing complex assembly	http://amigo.geneontology.org/amigo/term/GO:0065003	LUC7L2 TP53BP1 DHX9 PSIP1 FMC1-LUC7L2 ICE1
0.0497507	1	3	423.722	GO:1903070 negative regulation of ER-associated ubiquitin-dependent protein catabolic process	http://amigo.geneontology.org/amigo/term/GO:1903070	SGTA
0.0497507	1	3	423.722	GO:1904971 regulation of viral translation	http://amigo.geneontology.org/amigo/term/GO:1904971	DHX9
0.0497507	1	3	423.722	GO:1904973 positive regulation of viral translation	http://amigo.geneontology.org/amigo/term/GO:1904973	DHX9
0.0497507	1	3	423.722	GO:2000474 regulation of opioid receptor signaling pathway	http://amigo.geneontology.org/amigo/term/GO:2000474	PPP1R9B
0.0497507	3	341	11.1833	GO:2001020 regulation of response to DNA damage stimulus	http://amigo.geneontology.org/amigo/term/GO:2001020	SMARCA2 TP53BP1 DHX9
0.0534519	3	357	10.6821	GO:1901990 regulation of mitotic cell cycle phase transition	http://amigo.geneontology.org/amigo/term/GO:1901990	SMARCA2 EZH2 PPP1R9B
0.0556145	4	781	6.51046	GO:0010564 regulation of cell cycle process	http://amigo.geneontology.org/amigo/term/GO:0010564	TP53BP1 SMARCA2 EZH2 PPP1R9B
0.0556145	5	1316	4.82966	GO:0045944 positive regulation of transcription by RNA polymerase II	http://amigo.geneontology.org/amigo/term/GO:0045944	TP53BP1 SMARCA2 DHX9 FOSL2 PSIP1
0.0556145	9	4338	2.63728	GO:0048583 regulation of response to stimulus	http://amigo.geneontology.org/amigo/term/GO:0048583	MAP4K4 SMARCA2 TP53BP1 SGTA EZH2 PPP1R9B SIPA1L1 DAPK2 DHX9
0.0556145	2	105	24.2127	GO:0050773 regulation of dendrite development	http://amigo.geneontology.org/amigo/term/GO:0050773	EZH2 SIPA1L1
0.0556145	1	4	317.792	GO:0071315 cellular response to morphine	http://amigo.geneontology.org/amigo/term/GO:0071315	PPP1R9B
0.0556145	1	4	317.792	GO:0071317 cellular response to isoquinoline alkaloid	http://amigo.geneontology.org/amigo/term/GO:0071317	PPP1R9B
0.0556145	1	4	317.792	GO:0098795 global gene silencing by mRNA cleavage	http://amigo.geneontology.org/amigo/term/GO:0098795	DHX9
0.0556145	1	4	317.792	GO:1904772 response to tetrachloromethane	http://amigo.geneontology.org/amigo/term/GO:1904772	EZH2
0.0556145	1	4	317.792	GO:2000418 positive regulation of eosinophil migration	http://amigo.geneontology.org/amigo/term/GO:2000418	DAPK2
0.0559752	2	108	23.5401	GO:0048144 fibroblast proliferation	http://amigo.geneontology.org/amigo/term/GO:0048144	FOSL2 DHX9
0.0566951	7	2747	3.23923	GO:0006357 regulation of transcription by RNA polymerase II	http://amigo.geneontology.org/amigo/term/GO:0006357	TP53BP1 FOSL2 SMARCA2 DHX9 PSIP1 EZH2 SRCAP
0.0566951	4	823	6.17821	GO:0016071 mRNA metabolic process	http://amigo.geneontology.org/amigo/term/GO:0016071	DHX9 LUC7L2 PSIP1 FMC1-LUC7L2
0.0566951	7	2748	3.23805	GO:0031324 negative regulation of cellular metabolic process	http://amigo.geneontology.org/amigo/term/GO:0031324	TP53BP1 SMARCA2 SGTA EZH2 DHX9 PPP1R9B AP1AR
0.0590209	1	5	254.233	GO:0001920 negative regulation of receptor recycling	http://amigo.geneontology.org/amigo/term/GO:0001920	AP1AR
0.0590209	1	5	254.233	GO:0014834 skeletal muscle satellite cell maintenance involved in skeletal muscle regeneration	http://amigo.geneontology.org/amigo/term/GO:0014834	EZH2
0.0590209	2	115	22.1072	GO:0021761 limbic system development	http://amigo.geneontology.org/amigo/term/GO:0021761	EZH2 PPP1R9B
0.0590209	3	410	9.30122	GO:0043087 regulation of GTPase activity	http://amigo.geneontology.org/amigo/term/GO:0043087	SIPA1L1 EZH2 MAP4K4
0.0590209	1	5	254.233	GO:0046833 positive regulation of RNA export from nucleus	http://amigo.geneontology.org/amigo/term/GO:0046833	DHX9
0.0590209	1	5	254.233	GO:2000371 regulation of DNA topoisomerase (ATP-hydrolyzing) activity	http://amigo.geneontology.org/amigo/term/GO:2000371	DHX9
0.0590209	1	5	254.233	GO:2000373 positive regulation of DNA topoisomerase (ATP-hydrolyzing) activity	http://amigo.geneontology.org/amigo/term/GO:2000373	DHX9
0.0614516	2	123	20.6694	GO:0032355 response to estradiol	http://amigo.geneontology.org/amigo/term/GO:0032355	EZH2 PPP1R9B
0.062794	1	6	211.861	GO:0000395 mRNA 5-prime-splice site recognition	http://amigo.geneontology.org/amigo/term/GO:0000395	PSIP1
0.062794	1	6	211.861	GO:0032241 positive regulation of nucleobase-containing compound transport	http://amigo.geneontology.org/amigo/term/GO:0032241	DHX9
0.062794	6	2160	3.53102	GO:0033554 cellular response to stress	http://amigo.geneontology.org/amigo/term/GO:0033554	TP53BP1 SGTA SMARCA2 MAP4K4 EZH2 DHX9
0.062794	2	132	19.2601	GO:0045739 positive regulation of DNA repair	http://amigo.geneontology.org/amigo/term/GO:0045739	SMARCA2 DHX9
0.062794	1	6	211.861	GO:0120182 regulation of focal adhesion disassembly	http://amigo.geneontology.org/amigo/term/GO:0120182	MAP4K4
0.062794	1	6	211.861	GO:0120183 positive regulation of focal adhesion disassembly	http://amigo.geneontology.org/amigo/term/GO:0120183	MAP4K4
0.062794	1	6	211.861	GO:1904293 negative regulation of ERAD pathway	http://amigo.geneontology.org/amigo/term/GO:1904293	SGTA
0.062794	1	6	211.861	GO:1904386 response to L-phenylalanine derivative	http://amigo.geneontology.org/amigo/term/GO:1904386	PPP1R9B
0.062794	1	6	211.861	GO:1904778 positive regulation of protein localization to cell cortex	http://amigo.geneontology.org/amigo/term/GO:1904778	PPP1R9B
0.062794	1	6	211.861	GO:2000416 regulation of eosinophil migration	http://amigo.geneontology.org/amigo/term/GO:2000416	DAPK2
0.0634469	8	3797	2.67825	GO:0006355 regulation of transcription DNA-templated	http://amigo.geneontology.org/amigo/term/GO:0006355	TP53BP1 FOSL2 SMARCA2 DHX9 PSIP1 SRCAP EZH2 ICE1
0.0634469	1	7	181.595	GO:0032741 positive regulation of interleukin-18 production	http://amigo.geneontology.org/amigo/term/GO:0032741	DHX9
0.0634469	1	7	181.595	GO:0044806 G-quadruplex DNA unwinding	http://amigo.geneontology.org/amigo/term/GO:0044806	DHX9
0.0634469	5	1529	4.15686	GO:0080134 regulation of response to stress	http://amigo.geneontology.org/amigo/term/GO:0080134	SMARCA2 TP53BP1 MAP4K4 SGTA DHX9
0.0634469	1	7	181.595	GO:0120180 cell-substrate junction disassembly	http://amigo.geneontology.org/amigo/term/GO:0120180	MAP4K4
0.0634469	1	7	181.595	GO:0120181 focal adhesion disassembly	http://amigo.geneontology.org/amigo/term/GO:0120181	MAP4K4
0.0634469	1	7	181.595	GO:1902389 ceramide 1-phosphate transport	http://amigo.geneontology.org/amigo/term/GO:1902389	PLEKHA3
0.0634469	8	3798	2.67755	GO:1903506 regulation of nucleic acid-templated transcription	http://amigo.geneontology.org/amigo/term/GO:1903506	TP53BP1 FOSL2 SMARCA2 DHX9 PSIP1 SRCAP EZH2 ICE1
0.0634469	1	7	181.595	GO:1903608 protein localization to cytoplasmic stress granule	http://amigo.geneontology.org/amigo/term/GO:1903608	DHX9
0.0634469	2	141	18.0307	GO:2000779 regulation of double-strand break repair	http://amigo.geneontology.org/amigo/term/GO:2000779	SMARCA2 TP53BP1
0.0634469	8	3807	2.67122	GO:2001141 regulation of RNA biosynthetic process	http://amigo.geneontology.org/amigo/term/GO:2001141	TP53BP1 FOSL2 SMARCA2 DHX9 PSIP1 SRCAP EZH2 ICE1
0.0661108	3	476	8.01155	GO:0044772 mitotic cell cycle phase transition	http://amigo.geneontology.org/amigo/term/GO:0044772	SMARCA2 EZH2 PPP1R9B
0.0662112	7	3057	2.91075	GO:0010605 negative regulation of macromolecule metabolic process	http://amigo.geneontology.org/amigo/term/GO:0010605	TP53BP1 SMARCA2 SGTA EZH2 DHX9 PPP1R9B AP1AR
0.0662112	1	8	158.896	GO:0010911 regulation of isomerase activity	http://amigo.geneontology.org/amigo/term/GO:0010911	DHX9
0.0662112	1	8	158.896	GO:0010912 positive regulation of isomerase activity	http://amigo.geneontology.org/amigo/term/GO:0010912	DHX9
0.0662112	1	8	158.896	GO:0031509 subtelomeric heterochromatin assembly	http://amigo.geneontology.org/amigo/term/GO:0031509	EZH2
0.0662112	4	977	5.20437	GO:0033365 protein localization to organelle	http://amigo.geneontology.org/amigo/term/GO:0033365	SGTA EZH2 PPP1R9B DHX9
0.0662112	1	8	158.896	GO:0042796 snRNA transcription by RNA polymerase III	http://amigo.geneontology.org/amigo/term/GO:0042796	ICE1
0.0662112	1	8	158.896	GO:0060179 male mating behavior	http://amigo.geneontology.org/amigo/term/GO:0060179	PPP1R9B
0.0662112	1	8	158.896	GO:1903071 positive regulation of ER-associated ubiquitin-dependent protein catabolic process	http://amigo.geneontology.org/amigo/term/GO:1903071	SGTA
0.0672612	8	3936	2.58367	GO:0006351 transcription DNA-templated	http://amigo.geneontology.org/amigo/term/GO:0006351	TP53BP1 FOSL2 SMARCA2 DHX9 PSIP1 SRCAP EZH2 ICE1
0.0672612	8	3937	2.58302	GO:0097659 nucleic acid-templated transcription	http://amigo.geneontology.org/amigo/term/GO:0097659	TP53BP1 FOSL2 SMARCA2 DHX9 PSIP1 SRCAP EZH2 ICE1
0.0687745	8	3957	2.56996	GO:0032774 RNA biosynthetic process	http://amigo.geneontology.org/amigo/term/GO:0032774	TP53BP1 FOSL2 SMARCA2 DHX9 PSIP1 SRCAP EZH2 ICE1
0.0688494	4	1001	5.07959	GO:0031175 neuron projection development	http://amigo.geneontology.org/amigo/term/GO:0031175	MAP4K4 PPP1R9B EZH2 SIPA1L1
0.0688494	7	3133	2.84014	GO:0033036 macromolecule localization	http://amigo.geneontology.org/amigo/term/GO:0033036	SGTA PLEKHA3 DHX9 EZH2 PPP1R9B AP1AR ICE1
0.0688494	1	9	141.241	GO:0045617 negative regulation of keratinocyte differentiation	http://amigo.geneontology.org/amigo/term/GO:0045617	EZH2
0.0688494	3	514	7.41926	GO:0051090 regulation of DNA-binding transcription factor activity	http://amigo.geneontology.org/amigo/term/GO:0051090	TP53BP1 EZH2 DHX9
0.0688494	1	9	141.241	GO:0070922 RISC complex assembly	http://amigo.geneontology.org/amigo/term/GO:0070922	DHX9
0.0688494	1	9	141.241	GO:0098532 histone H3-K27 trimethylation	http://amigo.geneontology.org/amigo/term/GO:0098532	EZH2
0.0688494	1	9	141.241	GO:1904776 regulation of protein localization to cell cortex	http://amigo.geneontology.org/amigo/term/GO:1904776	PPP1R9B
0.0735134	1	10	127.117	GO:0048387 negative regulation of retinoic acid receptor signaling pathway	http://amigo.geneontology.org/amigo/term/GO:0048387	EZH2
0.0735134	1	10	127.117	GO:1903069 regulation of ER-associated ubiquitin-dependent protein catabolic process	http://amigo.geneontology.org/amigo/term/GO:1903069	SGTA
0.0735134	2	170	14.9549	GO:2001022 positive regulation of response to DNA damage stimulus	http://amigo.geneontology.org/amigo/term/GO:2001022	SMARCA2 DHX9
0.0738535	3	534	7.14139	GO:0007346 regulation of mitotic cell cycle	http://amigo.geneontology.org/amigo/term/GO:0007346	SMARCA2 EZH2 PPP1R9B
0.0742378	4	1052	4.83333	GO:0008284 positive regulation of cell population proliferation	http://amigo.geneontology.org/amigo/term/GO:0008284	SMARCA2 FOSL2 EZH2 DHX9
0.0742378	2	174	14.6111	GO:2000045 regulation of G1/S transition of mitotic cell cycle	http://amigo.geneontology.org/amigo/term/GO:2000045	SMARCA2 EZH2
0.0744408	2	175	14.5276	GO:0030216 keratinocyte differentiation	http://amigo.geneontology.org/amigo/term/GO:0030216	FOSL2 EZH2
0.0744698	1	11	115.561	GO:0032621 interleukin-18 production	http://amigo.geneontology.org/amigo/term/GO:0032621	DHX9
0.0744698	1	11	115.561	GO:0032661 regulation of interleukin-18 production	http://amigo.geneontology.org/amigo/term/GO:0032661	DHX9
0.0744698	8	4112	2.47309	GO:0051252 regulation of RNA metabolic process	http://amigo.geneontology.org/amigo/term/GO:0051252	TP53BP1 FOSL2 SMARCA2 DHX9 PSIP1 SRCAP EZH2 ICE1
0.0744698	1	11	115.561	GO:0070934 CRD-mediated mRNA stabilization	http://amigo.geneontology.org/amigo/term/GO:0070934	DHX9
0.0744698	1	11	115.561	GO:0072697 protein localization to cell cortex	http://amigo.geneontology.org/amigo/term/GO:0072697	PPP1R9B
0.0744698	1	11	115.561	GO:0140719 constitutive heterochromatin assembly	http://amigo.geneontology.org/amigo/term/GO:0140719	EZH2
0.0761922	5	1718	3.69955	GO:0044093 positive regulation of molecular function	http://amigo.geneontology.org/amigo/term/GO:0044093	SIPA1L1 TP53BP1 EZH2 DHX9 MAP4K4
0.0787299	7	3283	2.71038	GO:0009892 negative regulation of metabolic process	http://amigo.geneontology.org/amigo/term/GO:0009892	TP53BP1 SMARCA2 SGTA EZH2 DHX9 PPP1R9B AP1AR
0.0787299	1	12	105.931	GO:0051549 positive regulation of keratinocyte migration	http://amigo.geneontology.org/amigo/term/GO:0051549	MAP4K4
0.0787299	1	12	105.931	GO:1900152 negative regulation of nuclear-transcribed mRNA catabolic process deadenylation-dependent decay	http://amigo.geneontology.org/amigo/term/GO:1900152	DHX9
0.0796687	3	572	6.66696	GO:0051052 regulation of DNA metabolic process	http://amigo.geneontology.org/amigo/term/GO:0051052	SMARCA2 TP53BP1 DHX9
0.080318	8	4206	2.41782	GO:0006996 organelle organization	http://amigo.geneontology.org/amigo/term/GO:0006996	SRCAP PPP1R9B SMARCA2 SGTA EZH2 DHX9 AP1AR SIPA1L1
0.080318	2	192	13.2413	GO:0021543 pallium development	http://amigo.geneontology.org/amigo/term/GO:0021543	EZH2 PPP1R9B
0.0809344	4	1119	4.54394	GO:0002684 positive regulation of immune system process	http://amigo.geneontology.org/amigo/term/GO:0002684	SMARCA2 TP53BP1 DAPK2 DHX9
0.0809344	1	13	97.7821	GO:0038003 G protein-coupled opioid receptor signaling pathway	http://amigo.geneontology.org/amigo/term/GO:0038003	PPP1R9B
0.0809344	1	13	97.7821	GO:0046831 regulation of RNA export from nucleus	http://amigo.geneontology.org/amigo/term/GO:0046831	DHX9
0.0809344	1	13	97.7821	GO:0071481 cellular response to X-ray	http://amigo.geneontology.org/amigo/term/GO:0071481	TP53BP1
0.0810629	5	1782	3.56669	GO:0034613 cellular protein localization	http://amigo.geneontology.org/amigo/term/GO:0034613	SGTA EZH2 PPP1R9B DHX9 ICE1
0.0810629	4	1128	4.50768	GO:0051336 regulation of hydrolase activity	http://amigo.geneontology.org/amigo/term/GO:0051336	SIPA1L1 EZH2 PPP1R9B MAP4K4
0.0810704	4	1138	4.46807	GO:0006259 DNA metabolic process	http://amigo.geneontology.org/amigo/term/GO:0006259	SMARCA2 TP53BP1 EZH2 DHX9
0.0810704	1	15	84.7444	GO:0010501 RNA secondary structure unwinding	http://amigo.geneontology.org/amigo/term/GO:0010501	DHX9
0.0810704	8	4309	2.36002	GO:0010556 regulation of macromolecule biosynthetic process	http://amigo.geneontology.org/amigo/term/GO:0010556	TP53BP1 FOSL2 SMARCA2 DHX9 PSIP1 SRCAP EZH2 ICE1
0.0810704	1	15	84.7444	GO:0010771 negative regulation of cell morphogenesis involved in differentiation	http://amigo.geneontology.org/amigo/term/GO:0010771	AP1AR
0.0810704	2	199	12.7755	GO:0030308 negative regulation of cell growth	http://amigo.geneontology.org/amigo/term/GO:0030308	PPP1R9B SMARCA2
0.0810704	2	210	12.1063	GO:0032388 positive regulation of intracellular transport	http://amigo.geneontology.org/amigo/term/GO:0032388	DHX9 ICE1
0.0810704	5	1835	3.46367	GO:0042127 regulation of cell population proliferation	http://amigo.geneontology.org/amigo/term/GO:0042127	SMARCA2 FOSL2 EZH2 PPP1R9B DHX9
0.0810704	1	15	84.7444	GO:0045605 negative regulation of epidermal cell differentiation	http://amigo.geneontology.org/amigo/term/GO:0045605	EZH2
0.0810704	1	15	84.7444	GO:0045683 negative regulation of epidermis development	http://amigo.geneontology.org/amigo/term/GO:0045683	EZH2
0.0810704	4	1169	4.34959	GO:0048666 neuron development	http://amigo.geneontology.org/amigo/term/GO:0048666	MAP4K4 PPP1R9B EZH2 SIPA1L1
0.0810704	4	1173	4.33475	GO:0051276 chromosome organization	http://amigo.geneontology.org/amigo/term/GO:0051276	SRCAP SMARCA2 EZH2 DHX9
0.0810704	1	14	90.7976	GO:0051547 regulation of keratinocyte migration	http://amigo.geneontology.org/amigo/term/GO:0051547	MAP4K4
0.0810704	5	1791	3.54876	GO:0070727 cellular macromolecule localization	http://amigo.geneontology.org/amigo/term/GO:0070727	SGTA EZH2 PPP1R9B DHX9 ICE1
0.0810704	1	14	90.7976	GO:0071236 cellular response to antibiotic	http://amigo.geneontology.org/amigo/term/GO:0071236	EZH2
0.0810704	3	618	6.17071	GO:0071407 cellular response to organic cyclic compound	http://amigo.geneontology.org/amigo/term/GO:0071407	EZH2 PPP1R9B DHX9
0.0810704	2	203	12.5238	GO:0098727 maintenance of cell number	http://amigo.geneontology.org/amigo/term/GO:0098727	SMARCA2 EZH2
0.0810704	1	15	84.7444	GO:1900025 negative regulation of substrate adhesion-dependent cell spreading	http://amigo.geneontology.org/amigo/term/GO:1900025	AP1AR
0.0810704	4	1172	4.33845	GO:1901698 response to nitrogen compound	http://amigo.geneontology.org/amigo/term/GO:1901698	SGTA EZH2 PPP1R9B DHX9
0.0810704	2	208	12.2228	GO:1902806 regulation of cell cycle G1/S phase transition	http://amigo.geneontology.org/amigo/term/GO:1902806	SMARCA2 EZH2
0.0810704	1	15	84.7444	GO:2000767 positive regulation of cytoplasmic translation	http://amigo.geneontology.org/amigo/term/GO:2000767	DHX9
0.0826942	6	2613	2.91887	GO:0051172 negative regulation of nitrogen compound metabolic process	http://amigo.geneontology.org/amigo/term/GO:0051172	TP53BP1 SMARCA2 SGTA EZH2 DHX9 PPP1R9B
0.0842398	1	16	79.4479	GO:0003334 keratinocyte development	http://amigo.geneontology.org/amigo/term/GO:0003334	FOSL2
0.0842398	1	16	79.4479	GO:0032239 regulation of nucleobase-containing compound transport	http://amigo.geneontology.org/amigo/term/GO:0032239	DHX9
0.0849761	8	4424	2.29867	GO:0006950 response to stress	http://amigo.geneontology.org/amigo/term/GO:0006950	TP53BP1 SGTA SMARCA2 MAP4K4 EZH2 PPP1R9B DHX9 PSIP1
0.0849761	6	2642	2.88683	GO:0008104 protein localization	http://amigo.geneontology.org/amigo/term/GO:0008104	SGTA EZH2 PPP1R9B AP1AR DHX9 ICE1
0.0849761	2	220	11.5561	GO:0010810 regulation of cell-substrate adhesion	http://amigo.geneontology.org/amigo/term/GO:0010810	AP1AR MAP4K4
0.0849761	8	4425	2.29815	GO:0034654 nucleobase-containing compound biosynthetic process	http://amigo.geneontology.org/amigo/term/GO:0034654	TP53BP1 FOSL2 SMARCA2 DHX9 PSIP1 SRCAP EZH2 ICE1
0.0849761	1	17	74.7745	GO:0035627 ceramide transport	http://amigo.geneontology.org/amigo/term/GO:0035627	PLEKHA3
0.0849761	1	17	74.7745	GO:0048385 regulation of retinoic acid receptor signaling pathway	http://amigo.geneontology.org/amigo/term/GO:0048385	EZH2
0.0849761	3	646	5.90325	GO:0051345 positive regulation of hydrolase activity	http://amigo.geneontology.org/amigo/term/GO:0051345	SIPA1L1 EZH2 MAP4K4
0.0849761	4	1213	4.19181	GO:0051726 regulation of cell cycle	http://amigo.geneontology.org/amigo/term/GO:0051726	TP53BP1 SMARCA2 EZH2 PPP1R9B
0.0849761	1	17	74.7745	GO:1900006 positive regulation of dendrite development	http://amigo.geneontology.org/amigo/term/GO:1900006	EZH2
0.0850514	3	649	5.87596	GO:0006281 DNA repair	http://amigo.geneontology.org/amigo/term/GO:0006281	SMARCA2 TP53BP1 DHX9
0.0850514	8	4433	2.29401	GO:0019219 regulation of nucleobase-containing compound metabolic process	http://amigo.geneontology.org/amigo/term/GO:0019219	TP53BP1 FOSL2 SMARCA2 DHX9 PSIP1 SRCAP EZH2 ICE1
0.0877047	1	18	70.6204	GO:0006895 Golgi to endosome transport	http://amigo.geneontology.org/amigo/term/GO:0006895	AP1AR
0.0877047	1	18	70.6204	GO:0042795 snRNA transcription by RNA polymerase II	http://amigo.geneontology.org/amigo/term/GO:0042795	ICE1
0.0886849	2	239	10.6374	GO:0000082 G1/S transition of mitotic cell cycle	http://amigo.geneontology.org/amigo/term/GO:0000082	SMARCA2 EZH2
0.0886849	1	19	66.9035	GO:0007096 regulation of exit from mitosis	http://amigo.geneontology.org/amigo/term/GO:0007096	PPP1R9B
0.0886849	8	4503	2.25835	GO:0018130 heterocycle biosynthetic process	http://amigo.geneontology.org/amigo/term/GO:0018130	TP53BP1 FOSL2 SMARCA2 DHX9 PSIP1 SRCAP EZH2 ICE1
0.0886849	1	19	66.9035	GO:0019081 viral translation	http://amigo.geneontology.org/amigo/term/GO:0019081	DHX9
0.0886849	8	4513	2.25334	GO:0019438 aromatic compound biosynthetic process	http://amigo.geneontology.org/amigo/term/GO:0019438	TP53BP1 FOSL2 SMARCA2 DHX9 PSIP1 SRCAP EZH2 ICE1
0.0886849	8	4482	2.26893	GO:0031326 regulation of cellular biosynthetic process	http://amigo.geneontology.org/amigo/term/GO:0031326	TP53BP1 FOSL2 SMARCA2 DHX9 PSIP1 SRCAP EZH2 ICE1
0.0886849	1	19	66.9035	GO:0045945 positive regulation of transcription by RNA polymerase III	http://amigo.geneontology.org/amigo/term/GO:0045945	ICE1
0.0886849	1	19	66.9035	GO:0070734 histone H3-K27 methylation	http://amigo.geneontology.org/amigo/term/GO:0070734	EZH2
0.0886849	1	19	66.9035	GO:2000042 negative regulation of double-strand break repair via homologous recombination	http://amigo.geneontology.org/amigo/term/GO:2000042	TP53BP1
0.0911618	8	4545	2.23748	GO:0009889 regulation of biosynthetic process	http://amigo.geneontology.org/amigo/term/GO:0009889	TP53BP1 FOSL2 SMARCA2 DHX9 PSIP1 SRCAP EZH2 ICE1
0.0911618	1	20	63.5583	GO:0051546 keratinocyte migration	http://amigo.geneontology.org/amigo/term/GO:0051546	MAP4K4
0.0911618	1	20	63.5583	GO:0070314 G1 to G0 transition	http://amigo.geneontology.org/amigo/term/GO:0070314	EZH2
0.0913596	8	4552	2.23404	GO:0030154 cell differentiation	http://amigo.geneontology.org/amigo/term/GO:0030154	DHX9 MAP4K4 PPP1R9B SMARCA2 EZH2 FOSL2 AP1AR SIPA1L1
0.0916894	4	1280	3.9724	GO:0043085 positive regulation of catalytic activity	http://amigo.geneontology.org/amigo/term/GO:0043085	SIPA1L1 EZH2 DHX9 MAP4K4
0.0921131	1	21	60.5317	GO:0009301 snRNA transcription	http://amigo.geneontology.org/amigo/term/GO:0009301	ICE1
0.0921131	2	252	10.0886	GO:0009913 epidermal cell differentiation	http://amigo.geneontology.org/amigo/term/GO:0009913	FOSL2 EZH2
0.0921131	1	21	60.5317	GO:0032011 ARF protein signal transduction	http://amigo.geneontology.org/amigo/term/GO:0032011	MAP4K4
0.0921131	1	21	60.5317	GO:0032012 regulation of ARF protein signal transduction	http://amigo.geneontology.org/amigo/term/GO:0032012	MAP4K4
0.0921131	8	4576	2.22232	GO:0048869 cellular developmental process	http://amigo.geneontology.org/amigo/term/GO:0048869	DHX9 MAP4K4 PPP1R9B SMARCA2 EZH2 FOSL2 AP1AR SIPA1L1
0.0921131	1	21	60.5317	GO:1904294 positive regulation of ERAD pathway	http://amigo.geneontology.org/amigo/term/GO:1904294	SGTA
0.0923055	3	701	5.44009	GO:0006325 chromatin organization	http://amigo.geneontology.org/amigo/term/GO:0006325	SRCAP SMARCA2 EZH2
0.0937489	1	23	55.2681	GO:0003299 muscle hypertrophy in response to stress	http://amigo.geneontology.org/amigo/term/GO:0003299	EZH2
0.0937489	1	23	55.2681	GO:0006620 post-translational protein targeting to endoplasmic reticulum membrane	http://amigo.geneontology.org/amigo/term/GO:0006620	SGTA
0.0937489	1	23	55.2681	GO:0014887 cardiac muscle adaptation	http://amigo.geneontology.org/amigo/term/GO:0014887	EZH2
0.0937489	1	23	55.2681	GO:0014898 cardiac muscle hypertrophy in response to stress	http://amigo.geneontology.org/amigo/term/GO:0014898	EZH2
0.0937489	4	1321	3.8491	GO:0022402 cell cycle process	http://amigo.geneontology.org/amigo/term/GO:0022402	TP53BP1 SMARCA2 EZH2 PPP1R9B
0.0937489	1	23	55.2681	GO:0034244 negative regulation of transcription elongation from RNA polymerase II promoter	http://amigo.geneontology.org/amigo/term/GO:0034244	EZH2
0.0937489	1	23	55.2681	GO:0035902 response to immobilization stress	http://amigo.geneontology.org/amigo/term/GO:0035902	PPP1R9B
0.0937489	1	23	55.2681	GO:0045292 mRNA cis splicing via spliceosome	http://amigo.geneontology.org/amigo/term/GO:0045292	PSIP1
0.0937489	2	257	9.89235	GO:0045926 negative regulation of growth	http://amigo.geneontology.org/amigo/term/GO:0045926	PPP1R9B SMARCA2
0.0937489	1	23	55.2681	GO:0060148 positive regulation of post-transcriptional gene silencing	http://amigo.geneontology.org/amigo/term/GO:0060148	DHX9
0.0937489	1	23	55.2681	GO:0150146 cell junction disassembly	http://amigo.geneontology.org/amigo/term/GO:0150146	MAP4K4
0.0937489	1	23	55.2681	GO:1900370 positive regulation of post-transcriptional gene silencing by RNA	http://amigo.geneontology.org/amigo/term/GO:1900370	DHX9
0.0937489	1	22	57.7803	GO:2000637 positive regulation of miRNA-mediated gene silencing	http://amigo.geneontology.org/amigo/term/GO:2000637	DHX9
0.0942851	6	2847	2.67896	GO:0035556 intracellular signal transduction	http://amigo.geneontology.org/amigo/term/GO:0035556	DAPK2 TP53BP1 MAP4K4 PPP1R9B EZH2 SIPA1L1
0.0954334	8	4676	2.17479	GO:1901362 organic cyclic compound biosynthetic process	http://amigo.geneontology.org/amigo/term/GO:1901362	TP53BP1 FOSL2 SMARCA2 DHX9 PSIP1 SRCAP EZH2 ICE1
0.095549	1	24	52.9653	GO:0001919 regulation of receptor recycling	http://amigo.geneontology.org/amigo/term/GO:0001919	AP1AR
0.095549	1	24	52.9653	GO:0071360 cellular response to exogenous dsRNA	http://amigo.geneontology.org/amigo/term/GO:0071360	DHX9
0.095549	3	734	5.1955	GO:1901699 cellular response to nitrogen compound	http://amigo.geneontology.org/amigo/term/GO:1901699	EZH2 PPP1R9B DHX9
0.097386	2	276	9.21135	GO:0021537 telencephalon development	http://amigo.geneontology.org/amigo/term/GO:0021537	EZH2 PPP1R9B
0.097386	1	25	50.8467	GO:0034695 response to prostaglandin E	http://amigo.geneontology.org/amigo/term/GO:0034695	PPP1R9B
0.097386	2	275	9.24485	GO:0044843 cell cycle G1/S phase transition	http://amigo.geneontology.org/amigo/term/GO:0044843	SMARCA2 EZH2
0.097386	1	25	50.8467	GO:0071816 tail-anchored membrane protein insertion into ER membrane	http://amigo.geneontology.org/amigo/term/GO:0071816	SGTA
0.097386	1	25	50.8467	GO:0090023 positive regulation of neutrophil chemotaxis	http://amigo.geneontology.org/amigo/term/GO:0090023	DAPK2
0.0977086	3	748	5.09826	GO:0045596 negative regulation of cell differentiation	http://amigo.geneontology.org/amigo/term/GO:0045596	SMARCA2 EZH2 AP1AR
0.0988542	3	764	4.99149	GO:0007268 chemical synaptic transmission	http://amigo.geneontology.org/amigo/term/GO:0007268	EZH2 PPP1R9B SIPA1L1
0.0988542	5	2143	2.96586	GO:0008283 cell population proliferation	http://amigo.geneontology.org/amigo/term/GO:0008283	SMARCA2 FOSL2 EZH2 PPP1R9B DHX9
0.0988542	1	28	45.3988	GO:0014072 response to isoquinoline alkaloid	http://amigo.geneontology.org/amigo/term/GO:0014072	PPP1R9B
0.0988542	3	769	4.95904	GO:0030036 actin cytoskeleton organization	http://amigo.geneontology.org/amigo/term/GO:0030036	PPP1R9B AP1AR SIPA1L1
0.0988542	2	284	8.95188	GO:0031330 negative regulation of cellular catabolic process	http://amigo.geneontology.org/amigo/term/GO:0031330	SGTA DHX9
0.0988542	1	26	48.891	GO:0032727 positive regulation of interferon-alpha production	http://amigo.geneontology.org/amigo/term/GO:0032727	DHX9
0.0988542	1	26	48.891	GO:0032785 negative regulation of DNA-templated transcription elongation	http://amigo.geneontology.org/amigo/term/GO:0032785	EZH2
0.0988542	6	2945	2.58981	GO:0032879 regulation of localization	http://amigo.geneontology.org/amigo/term/GO:0032879	DHX9 PPP1R9B AP1AR DAPK2 MAP4K4 ICE1
0.0988542	2	283	8.98351	GO:0042113 B cell activation	http://amigo.geneontology.org/amigo/term/GO:0042113	TP53BP1 EZH2
0.0988542	1	28	45.3988	GO:0043278 response to morphine	http://amigo.geneontology.org/amigo/term/GO:0043278	PPP1R9B
0.0988542	1	27	47.0802	GO:0045830 positive regulation of isotype switching	http://amigo.geneontology.org/amigo/term/GO:0045830	TP53BP1
0.0988542	1	27	47.0802	GO:0048245 eosinophil chemotaxis	http://amigo.geneontology.org/amigo/term/GO:0048245	DAPK2
0.0988542	1	26	48.891	GO:0051894 positive regulation of focal adhesion assembly	http://amigo.geneontology.org/amigo/term/GO:0051894	MAP4K4
0.0988542	1	28	45.3988	GO:0070269 pyroptosis	http://amigo.geneontology.org/amigo/term/GO:0070269	DHX9
0.0988542	1	28	45.3988	GO:0071624 positive regulation of granulocyte chemotaxis	http://amigo.geneontology.org/amigo/term/GO:0071624	DAPK2
0.0988542	3	764	4.99149	GO:0098916 anterograde trans-synaptic signaling	http://amigo.geneontology.org/amigo/term/GO:0098916	EZH2 PPP1R9B SIPA1L1
0.0988542	3	773	4.93338	GO:0099537 trans-synaptic signaling	http://amigo.geneontology.org/amigo/term/GO:0099537	EZH2 PPP1R9B SIPA1L1
0.0988542	1	27	47.0802	GO:1900151 regulation of nuclear-transcribed mRNA catabolic process deadenylation-dependent decay	http://amigo.geneontology.org/amigo/term/GO:1900151	DHX9
0.0988542	2	285	8.92047	GO:1901988 negative regulation of cell cycle phase transition	http://amigo.geneontology.org/amigo/term/GO:1901988	TP53BP1 EZH2
0.0988542	1	27	47.0802	GO:1904292 regulation of ERAD pathway	http://amigo.geneontology.org/amigo/term/GO:1904292	SGTA
0.0988542	1	28	45.3988	GO:2000737 negative regulation of stem cell differentiation	http://amigo.geneontology.org/amigo/term/GO:2000737	EZH2
0.101508	1	29	43.8333	GO:0046782 regulation of viral transcription	http://amigo.geneontology.org/amigo/term/GO:0046782	DHX9
0.101508	1	29	43.8333	GO:0071359 cellular response to dsRNA	http://amigo.geneontology.org/amigo/term/GO:0071359	DHX9
0.103276	1	30	42.3722	GO:0006359 regulation of transcription by RNA polymerase III	http://amigo.geneontology.org/amigo/term/GO:0006359	ICE1
0.103276	5	2175	2.92222	GO:0071705 nitrogen compound transport	http://amigo.geneontology.org/amigo/term/GO:0071705	SGTA PLEKHA3 DHX9 AP1AR ICE1
0.103276	1	30	42.3722	GO:2000765 regulation of cytoplasmic translation	http://amigo.geneontology.org/amigo/term/GO:2000765	DHX9
0.103276	1	30	42.3722	GO:2000819 regulation of nucleotide-excision repair	http://amigo.geneontology.org/amigo/term/GO:2000819	SMARCA2
0.104198	1	32	39.724	GO:0001975 response to amphetamine	http://amigo.geneontology.org/amigo/term/GO:0001975	PPP1R9B
0.104198	2	312	8.1485	GO:0006302 double-strand break repair	http://amigo.geneontology.org/amigo/term/GO:0006302	SMARCA2 TP53BP1
0.104198	1	32	39.724	GO:0010165 response to X-ray	http://amigo.geneontology.org/amigo/term/GO:0010165	TP53BP1
0.104198	1	31	41.0054	GO:0010458 exit from mitosis	http://amigo.geneontology.org/amigo/term/GO:0010458	PPP1R9B
0.104198	4	1449	3.50909	GO:0030182 neuron differentiation	http://amigo.geneontology.org/amigo/term/GO:0030182	MAP4K4 PPP1R9B EZH2 SIPA1L1
0.104198	1	32	39.724	GO:0034315 regulation of Arp2/3 complex-mediated actin nucleation	http://amigo.geneontology.org/amigo/term/GO:0034315	AP1AR
0.104198	1	32	39.724	GO:0043486 histone exchange	http://amigo.geneontology.org/amigo/term/GO:0043486	SRCAP
0.104198	2	313	8.12247	GO:0043588 skin development	http://amigo.geneontology.org/amigo/term/GO:0043588	FOSL2 EZH2
0.104198	1	32	39.724	GO:0045048 protein insertion into ER membrane	http://amigo.geneontology.org/amigo/term/GO:0045048	SGTA
0.104198	2	311	8.17471	GO:0048511 rhythmic process	http://amigo.geneontology.org/amigo/term/GO:0048511	EZH2 DHX9
0.104198	1	31	41.0054	GO:0072677 eosinophil migration	http://amigo.geneontology.org/amigo/term/GO:0072677	DAPK2
0.104198	1	31	41.0054	GO:0097421 liver regeneration	http://amigo.geneontology.org/amigo/term/GO:0097421	EZH2
0.104198	3	810	4.70802	GO:0099536 synaptic signaling	http://amigo.geneontology.org/amigo/term/GO:0099536	EZH2 PPP1R9B SIPA1L1
0.104198	1	31	41.0054	GO:0150117 positive regulation of cell-substrate junction organization	http://amigo.geneontology.org/amigo/term/GO:0150117	MAP4K4
0.105799	1	33	38.5202	GO:0034694 response to prostaglandin	http://amigo.geneontology.org/amigo/term/GO:0034694	PPP1R9B
0.105799	1	33	38.5202	GO:0090022 regulation of neutrophil chemotaxis	http://amigo.geneontology.org/amigo/term/GO:0090022	DAPK2
0.105799	1	33	38.5202	GO:1900016 negative regulation of cytokine production involved in inflammatory response	http://amigo.geneontology.org/amigo/term/GO:1900016	EZH2
0.105799	3	825	4.62242	GO:1903047 mitotic cell cycle process	http://amigo.geneontology.org/amigo/term/GO:1903047	SMARCA2 EZH2 PPP1R9B
0.106361	2	321	7.92004	GO:0051091 positive regulation of DNA-binding transcription factor activity	http://amigo.geneontology.org/amigo/term/GO:0051091	TP53BP1 DHX9
0.108458	1	35	36.319	GO:0001881 receptor recycling	http://amigo.geneontology.org/amigo/term/GO:0001881	AP1AR
0.108458	1	35	36.319	GO:0032607 interferon-alpha production	http://amigo.geneontology.org/amigo/term/GO:0032607	DHX9
0.108458	1	35	36.319	GO:0032647 regulation of interferon-alpha production	http://amigo.geneontology.org/amigo/term/GO:0032647	DHX9
0.108458	1	35	36.319	GO:0048199 vesicle targeting to from or within Golgi	http://amigo.geneontology.org/amigo/term/GO:0048199	AP1AR
0.108458	2	328	7.75102	GO:0051056 regulation of small GTPase mediated signal transduction	http://amigo.geneontology.org/amigo/term/GO:0051056	SIPA1L1 MAP4K4
0.108458	1	35	36.319	GO:0051154 negative regulation of striated muscle cell differentiation	http://amigo.geneontology.org/amigo/term/GO:0051154	EZH2
0.108458	1	35	36.319	GO:1902624 positive regulation of neutrophil migration	http://amigo.geneontology.org/amigo/term/GO:1902624	DAPK2
0.108458	1	35	36.319	GO:2000780 negative regulation of double-strand break repair	http://amigo.geneontology.org/amigo/term/GO:2000780	TP53BP1
0.108909	2	331	7.68077	GO:0007162 negative regulation of cell adhesion	http://amigo.geneontology.org/amigo/term/GO:0007162	AP1AR MAP4K4
0.108943	6	3120	2.44455	GO:0051641 cellular localization	http://amigo.geneontology.org/amigo/term/GO:0051641	SGTA AP1AR DHX9 EZH2 PPP1R9B ICE1
0.10912	3	852	4.47594	GO:0060341 regulation of cellular localization	http://amigo.geneontology.org/amigo/term/GO:0060341	DHX9 PPP1R9B ICE1
0.109524	1	36	35.3102	GO:0043276 anoikis	http://amigo.geneontology.org/amigo/term/GO:0043276	DAPK2
0.109524	1	36	35.3102	GO:0071312 cellular response to alkaloid	http://amigo.geneontology.org/amigo/term/GO:0071312	PPP1R9B
0.109532	3	857	4.44982	GO:0030029 actin filament-based process	http://amigo.geneontology.org/amigo/term/GO:0030029	PPP1R9B AP1AR SIPA1L1
0.109532	4	1522	3.34078	GO:0048699 generation of neurons	http://amigo.geneontology.org/amigo/term/GO:0048699	MAP4K4 PPP1R9B EZH2 SIPA1L1
0.10978	1	37	34.3559	GO:0001953 negative regulation of cell-matrix adhesion	http://amigo.geneontology.org/amigo/term/GO:0001953	MAP4K4
0.10978	1	37	34.3559	GO:0006353 DNA-templated transcription termination	http://amigo.geneontology.org/amigo/term/GO:0006353	DHX9
0.10978	2	337	7.54402	GO:0010948 negative regulation of cell cycle process	http://amigo.geneontology.org/amigo/term/GO:0010948	TP53BP1 EZH2
0.10978	1	37	34.3559	GO:0045191 regulation of isotype switching	http://amigo.geneontology.org/amigo/term/GO:0045191	TP53BP1
0.10978	1	37	34.3559	GO:0045738 negative regulation of DNA repair	http://amigo.geneontology.org/amigo/term/GO:0045738	TP53BP1
0.113272	2	346	7.34778	GO:0140014 mitotic nuclear division	http://amigo.geneontology.org/amigo/term/GO:0140014	SMARCA2 PPP1R9B
0.114039	1	39	32.594	GO:0007617 mating behavior	http://amigo.geneontology.org/amigo/term/GO:0007617	PPP1R9B
0.114039	1	39	32.594	GO:0045616 regulation of keratinocyte differentiation	http://amigo.geneontology.org/amigo/term/GO:0045616	EZH2
0.114039	1	39	32.594	GO:0048384 retinoic acid receptor signaling pathway	http://amigo.geneontology.org/amigo/term/GO:0048384	EZH2
0.114712	2	351	7.24311	GO:0032386 regulation of intracellular transport	http://amigo.geneontology.org/amigo/term/GO:0032386	DHX9 ICE1
0.114882	4	1563	3.25315	GO:0120036 plasma membrane bounded cell projection organization	http://amigo.geneontology.org/amigo/term/GO:0120036	MAP4K4 PPP1R9B EZH2 SIPA1L1
0.114945	1	40	31.7792	GO:0032515 negative regulation of phosphoprotein phosphatase activity	http://amigo.geneontology.org/amigo/term/GO:0032515	PPP1R9B
0.114945	1	40	31.7792	GO:0045740 positive regulation of DNA replication	http://amigo.geneontology.org/amigo/term/GO:0045740	DHX9
0.114945	1	40	31.7792	GO:0071392 cellular response to estradiol stimulus	http://amigo.geneontology.org/amigo/term/GO:0071392	PPP1R9B
0.117379	1	41	31.0041	GO:0043403 skeletal muscle tissue regeneration	http://amigo.geneontology.org/amigo/term/GO:0043403	EZH2
0.1186	2	363	7.00367	GO:0009895 negative regulation of catabolic process	http://amigo.geneontology.org/amigo/term/GO:0009895	SGTA DHX9
0.1186	1	42	30.2659	GO:0051125 regulation of actin nucleation	http://amigo.geneontology.org/amigo/term/GO:0051125	AP1AR
0.1186	1	42	30.2659	GO:0071364 cellular response to epidermal growth factor stimulus	http://amigo.geneontology.org/amigo/term/GO:0071364	PPP1R9B
0.1186	1	42	30.2659	GO:1905898 positive regulation of response to endoplasmic reticulum stress	http://amigo.geneontology.org/amigo/term/GO:1905898	SGTA
0.121266	4	1606	3.16604	GO:0030030 cell projection organization	http://amigo.geneontology.org/amigo/term/GO:0030030	MAP4K4 PPP1R9B EZH2 SIPA1L1
0.121266	3	918	4.15414	GO:0031329 regulation of cellular catabolic process	http://amigo.geneontology.org/amigo/term/GO:0031329	SGTA DHX9 DAPK2
0.12293	1	44	28.8902	GO:0045910 negative regulation of DNA recombination	http://amigo.geneontology.org/amigo/term/GO:0045910	TP53BP1
0.123441	3	927	4.11381	GO:0030155 regulation of cell adhesion	http://amigo.geneontology.org/amigo/term/GO:0030155	SMARCA2 AP1AR MAP4K4
0.123441	3	928	4.10938	GO:0046649 lymphocyte activation	http://amigo.geneontology.org/amigo/term/GO:0046649	SMARCA2 TP53BP1 EZH2
0.124998	1	47	27.0461	GO:0002714 positive regulation of B cell mediated immunity	http://amigo.geneontology.org/amigo/term/GO:0002714	TP53BP1
0.124998	1	47	27.0461	GO:0002891 positive regulation of immunoglobulin mediated immune response	http://amigo.geneontology.org/amigo/term/GO:0002891	TP53BP1
0.124998	2	384	6.62066	GO:0008544 epidermis development	http://amigo.geneontology.org/amigo/term/GO:0008544	FOSL2 EZH2
0.124998	1	46	27.6341	GO:0014075 response to amine	http://amigo.geneontology.org/amigo/term/GO:0014075	PPP1R9B
0.124998	1	47	27.0461	GO:0014888 striated muscle adaptation	http://amigo.geneontology.org/amigo/term/GO:0014888	EZH2
0.124998	1	47	27.0461	GO:0019098 reproductive behavior	http://amigo.geneontology.org/amigo/term/GO:0019098	PPP1R9B
0.124998	2	385	6.60346	GO:0031589 cell-substrate adhesion	http://amigo.geneontology.org/amigo/term/GO:0031589	AP1AR MAP4K4
0.124998	1	47	27.0461	GO:0032728 positive regulation of interferon-beta production	http://amigo.geneontology.org/amigo/term/GO:0032728	DHX9
0.124998	1	46	27.6341	GO:0045663 positive regulation of myoblast differentiation	http://amigo.geneontology.org/amigo/term/GO:0045663	SMARCA2
0.124998	1	46	27.6341	GO:0061001 regulation of dendritic spine morphogenesis	http://amigo.geneontology.org/amigo/term/GO:0061001	SIPA1L1
0.124998	1	46	27.6341	GO:0070316 regulation of G0 to G1 transition	http://amigo.geneontology.org/amigo/term/GO:0070316	SMARCA2
0.124998	1	46	27.6341	GO:0070849 response to epidermal growth factor	http://amigo.geneontology.org/amigo/term/GO:0070849	PPP1R9B
0.124998	1	47	27.0461	GO:1902622 regulation of neutrophil migration	http://amigo.geneontology.org/amigo/term/GO:1902622	DAPK2
0.126816	1	48	26.4826	GO:0032781 positive regulation of ATP-dependent activity	http://amigo.geneontology.org/amigo/term/GO:0032781	DHX9
0.126816	1	48	26.4826	GO:0045023 G0 to G1 transition	http://amigo.geneontology.org/amigo/term/GO:0045023	SMARCA2
0.127181	3	958	3.98069	GO:0014070 response to organic cyclic compound	http://amigo.geneontology.org/amigo/term/GO:0014070	EZH2 PPP1R9B DHX9
0.128121	1	49	25.9422	GO:0035308 negative regulation of protein dephosphorylation	http://amigo.geneontology.org/amigo/term/GO:0035308	PPP1R9B
0.128121	1	49	25.9422	GO:0046677 response to antibiotic	http://amigo.geneontology.org/amigo/term/GO:0046677	EZH2
0.128121	6	3356	2.27265	GO:0065009 regulation of molecular function	http://amigo.geneontology.org/amigo/term/GO:0065009	SIPA1L1 TP53BP1 EZH2 PPP1R9B DHX9 MAP4K4
0.128402	1	50	25.4233	GO:0032435 negative regulation of proteasomal ubiquitin-dependent protein catabolic process	http://amigo.geneontology.org/amigo/term/GO:0032435	SGTA
0.128402	4	1674	3.03744	GO:0045934 negative regulation of nucleobase-containing compound metabolic process	http://amigo.geneontology.org/amigo/term/GO:0045934	TP53BP1 SMARCA2 EZH2 DHX9
0.128402	1	50	25.4233	GO:0060964 regulation of miRNA-mediated gene silencing	http://amigo.geneontology.org/amigo/term/GO:0060964	DHX9
0.128402	1	50	25.4233	GO:0120009 intermembrane lipid transfer	http://amigo.geneontology.org/amigo/term/GO:0120009	PLEKHA3
0.128402	1	50	25.4233	GO:1902459 positive regulation of stem cell population maintenance	http://amigo.geneontology.org/amigo/term/GO:1902459	SMARCA2
0.128923	1	52	24.4455	GO:0002204 somatic recombination of immunoglobulin genes involved in immune response	http://amigo.geneontology.org/amigo/term/GO:0002204	TP53BP1
0.128923	1	52	24.4455	GO:0002208 somatic diversification of immunoglobulins involved in immune response	http://amigo.geneontology.org/amigo/term/GO:0002208	TP53BP1
0.128923	4	1684	3.0194	GO:0006468 protein phosphorylation	http://amigo.geneontology.org/amigo/term/GO:0006468	MAP4K4 DAPK2 EZH2 PPP1R9B
0.128923	3	992	3.84425	GO:0006974 cellular response to DNA damage stimulus	http://amigo.geneontology.org/amigo/term/GO:0006974	TP53BP1 SMARCA2 DHX9
0.128923	1	52	24.4455	GO:0010718 positive regulation of epithelial to mesenchymal transition	http://amigo.geneontology.org/amigo/term/GO:0010718	EZH2
0.128923	1	52	24.4455	GO:0010923 negative regulation of phosphatase activity	http://amigo.geneontology.org/amigo/term/GO:0010923	PPP1R9B
0.128923	1	53	23.9843	GO:0030857 negative regulation of epithelial cell differentiation	http://amigo.geneontology.org/amigo/term/GO:0030857	EZH2
0.128923	2	409	6.21597	GO:0030900 forebrain development	http://amigo.geneontology.org/amigo/term/GO:0030900	EZH2 PPP1R9B
0.128923	1	51	24.9248	GO:0045047 protein targeting to ER	http://amigo.geneontology.org/amigo/term/GO:0045047	SGTA
0.128923	1	52	24.4455	GO:0045190 isotype switching	http://amigo.geneontology.org/amigo/term/GO:0045190	TP53BP1
0.128923	4	1709	2.97523	GO:0046907 intracellular transport	http://amigo.geneontology.org/amigo/term/GO:0046907	SGTA AP1AR DHX9 ICE1
0.128923	1	52	24.4455	GO:0050691 regulation of defense response to virus by host	http://amigo.geneontology.org/amigo/term/GO:0050691	DHX9
0.128923	4	1687	3.01403	GO:0051240 positive regulation of multicellular organismal process	http://amigo.geneontology.org/amigo/term/GO:0051240	SMARCA2 TP53BP1 EZH2 DHX9
0.128923	1	53	23.9843	GO:0060147 regulation of post-transcriptional gene silencing	http://amigo.geneontology.org/amigo/term/GO:0060147	DHX9
0.128923	1	53	23.9843	GO:0060966 regulation of gene silencing by RNA	http://amigo.geneontology.org/amigo/term/GO:0060966	DHX9
0.128923	1	53	23.9843	GO:0071622 regulation of granulocyte chemotaxis	http://amigo.geneontology.org/amigo/term/GO:0071622	DAPK2
0.128923	1	52	24.4455	GO:1900368 regulation of post-transcriptional gene silencing by RNA	http://amigo.geneontology.org/amigo/term/GO:1900368	DHX9
0.128923	1	53	23.9843	GO:1903573 negative regulation of response to endoplasmic reticulum stress	http://amigo.geneontology.org/amigo/term/GO:1903573	SGTA
0.129443	3	996	3.82882	GO:0000278 mitotic cell cycle	http://amigo.geneontology.org/amigo/term/GO:0000278	SMARCA2 EZH2 PPP1R9B
0.130319	1	55	23.1121	GO:0021695 cerebellar cortex development	http://amigo.geneontology.org/amigo/term/GO:0021695	EZH2
0.130319	1	55	23.1121	GO:0034314 Arp2/3 complex-mediated actin nucleation	http://amigo.geneontology.org/amigo/term/GO:0034314	AP1AR
0.130319	3	1006	3.79076	GO:0040007 growth	http://amigo.geneontology.org/amigo/term/GO:0040007	PPP1R9B EZH2 SMARCA2
0.130319	1	55	23.1121	GO:0043330 response to exogenous dsRNA	http://amigo.geneontology.org/amigo/term/GO:0043330	DHX9
0.130319	1	54	23.5401	GO:0048013 ephrin receptor signaling pathway	http://amigo.geneontology.org/amigo/term/GO:0048013	SIPA1L1
0.130319	3	1002	3.80589	GO:0051093 negative regulation of developmental process	http://amigo.geneontology.org/amigo/term/GO:0051093	SMARCA2 EZH2 AP1AR
0.130319	1	55	23.1121	GO:0071168 protein localization to chromatin	http://amigo.geneontology.org/amigo/term/GO:0071168	EZH2
0.130319	1	55	23.1121	GO:0072599 establishment of protein localization to endoplasmic reticulum	http://amigo.geneontology.org/amigo/term/GO:0072599	SGTA
0.131044	4	1735	2.93064	GO:0002682 regulation of immune system process	http://amigo.geneontology.org/amigo/term/GO:0002682	SMARCA2 TP53BP1 DAPK2 DHX9
0.1319	1	56	22.6994	GO:0006383 transcription by RNA polymerase III	http://amigo.geneontology.org/amigo/term/GO:0006383	ICE1
0.1319	2	425	5.98196	GO:0045786 negative regulation of cell cycle	http://amigo.geneontology.org/amigo/term/GO:0045786	TP53BP1 EZH2
0.133094	1	57	22.3012	GO:0002381 immunoglobulin production involved in immunoglobulin-mediated immune response	http://amigo.geneontology.org/amigo/term/GO:0002381	TP53BP1
0.133094	1	57	22.3012	GO:0035094 response to nicotine	http://amigo.geneontology.org/amigo/term/GO:0035094	PPP1R9B
0.134087	4	1757	2.89395	GO:0022008 neurogenesis	http://amigo.geneontology.org/amigo/term/GO:0022008	MAP4K4 PPP1R9B EZH2 SIPA1L1
0.134087	5	2582	2.46159	GO:0050790 regulation of catalytic activity	http://amigo.geneontology.org/amigo/term/GO:0050790	SIPA1L1 EZH2 PPP1R9B DHX9 MAP4K4
0.134266	1	58	21.9167	GO:0001954 positive regulation of cell-matrix adhesion	http://amigo.geneontology.org/amigo/term/GO:0001954	MAP4K4
0.134737	2	434	5.85791	GO:0051251 positive regulation of lymphocyte activation	http://amigo.geneontology.org/amigo/term/GO:0051251	SMARCA2 TP53BP1
0.135417	1	59	21.5452	GO:0002639 positive regulation of immunoglobulin production	http://amigo.geneontology.org/amigo/term/GO:0002639	TP53BP1
0.135417	1	59	21.5452	GO:0051148 negative regulation of muscle cell differentiation	http://amigo.geneontology.org/amigo/term/GO:0051148	EZH2
0.135765	3	1038	3.67389	GO:2000145 regulation of cell motility	http://amigo.geneontology.org/amigo/term/GO:2000145	AP1AR DAPK2 MAP4K4
0.135816	1	60	21.1861	GO:0016447 somatic recombination of immunoglobulin gene segments	http://amigo.geneontology.org/amigo/term/GO:0016447	TP53BP1
0.135816	1	60	21.1861	GO:0044380 protein localization to cytoskeleton	http://amigo.geneontology.org/amigo/term/GO:0044380	PPP1R9B
0.135816	1	60	21.1861	GO:0045604 regulation of epidermal cell differentiation	http://amigo.geneontology.org/amigo/term/GO:0045604	EZH2
0.135816	1	60	21.1861	GO:0060997 dendritic spine morphogenesis	http://amigo.geneontology.org/amigo/term/GO:0060997	SIPA1L1
0.136472	5	2618	2.42774	GO:0007399 nervous system development	http://amigo.geneontology.org/amigo/term/GO:0007399	MAP4K4 PPP1R9B SMARCA2 EZH2 SIPA1L1
0.136472	2	444	5.72598	GO:0010975 regulation of neuron projection development	http://amigo.geneontology.org/amigo/term/GO:0010975	EZH2 SIPA1L1
0.136472	2	445	5.71311	GO:0030098 lymphocyte differentiation	http://amigo.geneontology.org/amigo/term/GO:0030098	SMARCA2 EZH2
0.136472	1	61	20.8388	GO:0048255 mRNA stabilization	http://amigo.geneontology.org/amigo/term/GO:0048255	DHX9
0.136472	5	2618	2.42774	GO:0071702 organic substance transport	http://amigo.geneontology.org/amigo/term/GO:0071702	SGTA PLEKHA3 DHX9 AP1AR ICE1
0.136608	3	1071	3.56069	GO:0000902 cell morphogenesis	http://amigo.geneontology.org/amigo/term/GO:0000902	MAP4K4 AP1AR SIPA1L1
0.136608	2	453	5.61221	GO:0001558 regulation of cell growth	http://amigo.geneontology.org/amigo/term/GO:0001558	PPP1R9B SMARCA2
0.136608	3	1061	3.59425	GO:0010243 response to organonitrogen compound	http://amigo.geneontology.org/amigo/term/GO:0010243	SGTA EZH2 PPP1R9B
0.136608	2	454	5.59985	GO:0018205 peptidyl-lysine modification	http://amigo.geneontology.org/amigo/term/GO:0018205	EZH2 SRCAP
0.136608	1	63	20.1772	GO:0030042 actin filament depolymerization	http://amigo.geneontology.org/amigo/term/GO:0030042	PPP1R9B
0.136608	3	1073	3.55405	GO:0032269 negative regulation of cellular protein metabolic process	http://amigo.geneontology.org/amigo/term/GO:0032269	SGTA DHX9 PPP1R9B
0.136608	1	65	19.5564	GO:0032608 interferon-beta production	http://amigo.geneontology.org/amigo/term/GO:0032608	DHX9
0.136608	1	65	19.5564	GO:0032648 regulation of interferon-beta production	http://amigo.geneontology.org/amigo/term/GO:0032648	DHX9
0.136608	1	63	20.1772	GO:0035305 negative regulation of dephosphorylation	http://amigo.geneontology.org/amigo/term/GO:0035305	PPP1R9B
0.136608	1	65	19.5564	GO:0043112 receptor metabolic process	http://amigo.geneontology.org/amigo/term/GO:0043112	AP1AR
0.136608	1	62	20.5027	GO:0043331 response to dsRNA	http://amigo.geneontology.org/amigo/term/GO:0043331	DHX9
0.136608	1	64	19.862	GO:0046824 positive regulation of nucleocytoplasmic transport	http://amigo.geneontology.org/amigo/term/GO:0046824	DHX9
0.136608	1	63	20.1772	GO:0048524 positive regulation of viral process	http://amigo.geneontology.org/amigo/term/GO:0048524	DHX9
0.136608	4	1806	2.81543	GO:0048870 cell motility	http://amigo.geneontology.org/amigo/term/GO:0048870	AP1AR DAPK2 MAP4K4 PPP1R9B
0.136608	4	1806	2.81543	GO:0051674 localization of cell	http://amigo.geneontology.org/amigo/term/GO:0051674	AP1AR DAPK2 MAP4K4 PPP1R9B
0.136608	1	65	19.5564	GO:0051893 regulation of focal adhesion assembly	http://amigo.geneontology.org/amigo/term/GO:0051893	MAP4K4
0.136608	1	64	19.862	GO:0051932 synaptic transmission GABAergic	http://amigo.geneontology.org/amigo/term/GO:0051932	EZH2
0.136608	1	65	19.5564	GO:0090109 regulation of cell-substrate junction assembly	http://amigo.geneontology.org/amigo/term/GO:0090109	MAP4K4
0.136608	1	62	20.5027	GO:0098781 ncRNA transcription	http://amigo.geneontology.org/amigo/term/GO:0098781	ICE1
0.136608	1	62	20.5027	GO:1900024 regulation of substrate adhesion-dependent cell spreading	http://amigo.geneontology.org/amigo/term/GO:1900024	AP1AR
0.136608	1	64	19.862	GO:1901799 negative regulation of proteasomal protein catabolic process	http://amigo.geneontology.org/amigo/term/GO:1901799	SGTA
0.136608	1	64	19.862	GO:1902808 positive regulation of cell cycle G1/S phase transition	http://amigo.geneontology.org/amigo/term/GO:1902808	EZH2
0.136608	1	64	19.862	GO:2000059 negative regulation of ubiquitin-dependent protein catabolic process	http://amigo.geneontology.org/amigo/term/GO:2000059	SGTA
0.137629	1	68	18.6936	GO:0002712 regulation of B cell mediated immunity	http://amigo.geneontology.org/amigo/term/GO:0002712	TP53BP1
0.137629	1	68	18.6936	GO:0002889 regulation of immunoglobulin mediated immune response	http://amigo.geneontology.org/amigo/term/GO:0002889	TP53BP1
0.137629	1	67	18.9726	GO:0006903 vesicle targeting	http://amigo.geneontology.org/amigo/term/GO:0006903	AP1AR
0.137629	3	1088	3.50506	GO:0009894 regulation of catabolic process	http://amigo.geneontology.org/amigo/term/GO:0009894	SGTA DHX9 DAPK2
0.137629	1	67	18.9726	GO:0016073 snRNA metabolic process	http://amigo.geneontology.org/amigo/term/GO:0016073	ICE1
0.137629	1	66	19.2601	GO:0016445 somatic diversification of immunoglobulins	http://amigo.geneontology.org/amigo/term/GO:0016445	TP53BP1
0.137629	1	68	18.6936	GO:0019083 viral transcription	http://amigo.geneontology.org/amigo/term/GO:0019083	DHX9
0.137629	6	3615	2.10982	GO:0023051 regulation of signaling	http://amigo.geneontology.org/amigo/term/GO:0023051	MAP4K4 EZH2 PPP1R9B SIPA1L1 DAPK2 AP1AR
0.137629	1	68	18.6936	GO:0031100 animal organ regeneration	http://amigo.geneontology.org/amigo/term/GO:0031100	EZH2
0.137629	3	1085	3.51475	GO:0040012 regulation of locomotion	http://amigo.geneontology.org/amigo/term/GO:0040012	AP1AR DAPK2 MAP4K4
0.137629	1	67	18.9726	GO:0045682 regulation of epidermis development	http://amigo.geneontology.org/amigo/term/GO:0045682	EZH2
0.137629	1	68	18.6936	GO:0046847 filopodium assembly	http://amigo.geneontology.org/amigo/term/GO:0046847	PPP1R9B
0.137629	1	68	18.6936	GO:0048814 regulation of dendrite morphogenesis	http://amigo.geneontology.org/amigo/term/GO:0048814	SIPA1L1
0.137629	5	2680	2.37158	GO:0050793 regulation of developmental process	http://amigo.geneontology.org/amigo/term/GO:0050793	SMARCA2 TP53BP1 EZH2 AP1AR SIPA1L1
0.137629	1	67	18.9726	GO:1903078 positive regulation of protein localization to plasma membrane	http://amigo.geneontology.org/amigo/term/GO:1903078	PPP1R9B
0.137694	3	1108	3.44179	GO:0002520 immune system development	http://amigo.geneontology.org/amigo/term/GO:0002520	SMARCA2 TP53BP1 EZH2
0.137694	1	70	18.1595	GO:0002562 somatic diversification of immune receptors via germline recombination within a single locus	http://amigo.geneontology.org/amigo/term/GO:0002562	TP53BP1
0.137694	1	70	18.1595	GO:0006303 double-strand break repair via nonhomologous end joining	http://amigo.geneontology.org/amigo/term/GO:0006303	TP53BP1
0.137694	2	476	5.34104	GO:0006979 response to oxidative stress	http://amigo.geneontology.org/amigo/term/GO:0006979	EZH2 PSIP1
0.137694	1	70	18.1595	GO:0016444 somatic cell DNA recombination	http://amigo.geneontology.org/amigo/term/GO:0016444	TP53BP1
0.137694	1	70	18.1595	GO:0045010 actin nucleation	http://amigo.geneontology.org/amigo/term/GO:0045010	AP1AR
0.137694	2	474	5.36357	GO:0050804 modulation of chemical synaptic transmission	http://amigo.geneontology.org/amigo/term/GO:0050804	PPP1R9B SIPA1L1
0.137694	3	1109	3.43868	GO:0051270 regulation of cellular component movement	http://amigo.geneontology.org/amigo/term/GO:0051270	AP1AR DAPK2 MAP4K4
0.137694	2	475	5.35228	GO:0099177 regulation of trans-synaptic signaling	http://amigo.geneontology.org/amigo/term/GO:0099177	PPP1R9B SIPA1L1
0.137694	1	70	18.1595	GO:0150116 regulation of cell-substrate junction organization	http://amigo.geneontology.org/amigo/term/GO:0150116	MAP4K4
0.137694	1	70	18.1595	GO:1902373 negative regulation of mRNA catabolic process	http://amigo.geneontology.org/amigo/term/GO:1902373	DHX9
0.137694	4	1857	2.73811	GO:1902531 regulation of intracellular signal transduction	http://amigo.geneontology.org/amigo/term/GO:1902531	MAP4K4 EZH2 SIPA1L1 DAPK2
0.137694	2	480	5.29653	GO:1903829 positive regulation of protein localization	http://amigo.geneontology.org/amigo/term/GO:1903829	PPP1R9B ICE1
0.137884	2	481	5.28552	GO:0007015 actin filament organization	http://amigo.geneontology.org/amigo/term/GO:0007015	PPP1R9B AP1AR
0.137944	2	483	5.26363	GO:0002696 positive regulation of leukocyte activation	http://amigo.geneontology.org/amigo/term/GO:0002696	SMARCA2 TP53BP1
0.137944	1	71	17.9038	GO:0043489 RNA stabilization	http://amigo.geneontology.org/amigo/term/GO:0043489	DHX9
0.137944	1	71	17.9038	GO:0046579 positive regulation of Ras protein signal transduction	http://amigo.geneontology.org/amigo/term/GO:0046579	MAP4K4
0.138705	3	1118	3.411	GO:0051130 positive regulation of cellular component organization	http://amigo.geneontology.org/amigo/term/GO:0051130	EZH2 ICE1 MAP4K4
0.138813	1	72	17.6551	GO:0002534 cytokine production involved in inflammatory response	http://amigo.geneontology.org/amigo/term/GO:0002534	EZH2
0.138813	1	72	17.6551	GO:1900015 regulation of cytokine production involved in inflammatory response	http://amigo.geneontology.org/amigo/term/GO:1900015	EZH2
0.138965	3	1122	3.39884	GO:0045321 leukocyte activation	http://amigo.geneontology.org/amigo/term/GO:0045321	SMARCA2 TP53BP1 EZH2
0.140047	1	73	17.4132	GO:0045911 positive regulation of DNA recombination	http://amigo.geneontology.org/amigo/term/GO:0045911	TP53BP1
0.14159	1	74	17.1779	GO:1904377 positive regulation of protein localization to cell periphery	http://amigo.geneontology.org/amigo/term/GO:1904377	PPP1R9B
0.142476	1	75	16.9489	GO:0010569 regulation of double-strand break repair via homologous recombination	http://amigo.geneontology.org/amigo/term/GO:0010569	TP53BP1
0.142476	1	75	16.9489	GO:0042246 tissue regeneration	http://amigo.geneontology.org/amigo/term/GO:0042246	EZH2
0.142476	1	75	16.9489	GO:2000134 negative regulation of G1/S transition of mitotic cell cycle	http://amigo.geneontology.org/amigo/term/GO:2000134	EZH2
0.143673	2	501	5.07452	GO:0031331 positive regulation of cellular catabolic process	http://amigo.geneontology.org/amigo/term/GO:0031331	DHX9 SGTA
0.143673	1	76	16.7259	GO:0032481 positive regulation of type I interferon production	http://amigo.geneontology.org/amigo/term/GO:0032481	DHX9
0.145183	1	77	16.5087	GO:0002200 somatic diversification of immune receptors	http://amigo.geneontology.org/amigo/term/GO:0002200	TP53BP1
0.14538	1	78	16.297	GO:0043462 regulation of ATP-dependent activity	http://amigo.geneontology.org/amigo/term/GO:0043462	DHX9
0.14538	1	78	16.297	GO:0045661 regulation of myoblast differentiation	http://amigo.geneontology.org/amigo/term/GO:0045661	SMARCA2
0.14538	2	507	5.01446	GO:0050867 positive regulation of cell activation	http://amigo.geneontology.org/amigo/term/GO:0050867	SMARCA2 TP53BP1
0.14538	1	78	16.297	GO:0071479 cellular response to ionizing radiation	http://amigo.geneontology.org/amigo/term/GO:0071479	TP53BP1
0.14538	2	507	5.01446	GO:1903131 mononuclear cell differentiation	http://amigo.geneontology.org/amigo/term/GO:1903131	SMARCA2 EZH2
0.145572	1	79	16.0907	GO:0003300 cardiac muscle hypertrophy	http://amigo.geneontology.org/amigo/term/GO:0003300	EZH2
0.145572	4	1937	2.62502	GO:0007049 cell cycle	http://amigo.geneontology.org/amigo/term/GO:0007049	TP53BP1 SMARCA2 EZH2 PPP1R9B
0.145572	1	79	16.0907	GO:0043666 regulation of phosphoprotein phosphatase activity	http://amigo.geneontology.org/amigo/term/GO:0043666	PPP1R9B
0.145572	1	79	16.0907	GO:0051057 positive regulation of small GTPase mediated signal transduction	http://amigo.geneontology.org/amigo/term/GO:0051057	MAP4K4
0.145572	3	1160	3.2875	GO:0051248 negative regulation of protein metabolic process	http://amigo.geneontology.org/amigo/term/GO:0051248	SGTA DHX9 PPP1R9B
0.146259	2	514	4.94617	GO:0000280 nuclear division	http://amigo.geneontology.org/amigo/term/GO:0000280	SMARCA2 PPP1R9B
0.146716	1	80	15.8896	GO:1903051 negative regulation of proteolysis involved in cellular protein catabolic process	http://amigo.geneontology.org/amigo/term/GO:1903051	SGTA
0.147207	1	81	15.6934	GO:0000288 nuclear-transcribed mRNA catabolic process deadenylation-dependent decay	http://amigo.geneontology.org/amigo/term/GO:0000288	DHX9
0.147207	2	519	4.89852	GO:0022411 cellular component disassembly	http://amigo.geneontology.org/amigo/term/GO:0022411	PPP1R9B MAP4K4
0.147207	1	81	15.6934	GO:0051205 protein insertion into membrane	http://amigo.geneontology.org/amigo/term/GO:0051205	SGTA
0.147207	1	81	15.6934	GO:0060760 positive regulation of response to cytokine stimulus	http://amigo.geneontology.org/amigo/term/GO:0060760	DHX9
0.147687	1	82	15.502	GO:0002637 regulation of immunoglobulin production	http://amigo.geneontology.org/amigo/term/GO:0002637	TP53BP1
0.147687	1	82	15.502	GO:0014897 striated muscle hypertrophy	http://amigo.geneontology.org/amigo/term/GO:0014897	EZH2
0.147687	2	522	4.87037	GO:0016049 cell growth	http://amigo.geneontology.org/amigo/term/GO:0016049	PPP1R9B SMARCA2
0.147687	1	82	15.502	GO:0097061 dendritic spine organization	http://amigo.geneontology.org/amigo/term/GO:0097061	SIPA1L1
0.148159	1	83	15.3153	GO:0031507 heterochromatin assembly	http://amigo.geneontology.org/amigo/term/GO:0031507	EZH2
0.148159	1	83	15.3153	GO:0051153 regulation of striated muscle cell differentiation	http://amigo.geneontology.org/amigo/term/GO:0051153	EZH2
0.148159	1	83	15.3153	GO:1902369 negative regulation of RNA catabolic process	http://amigo.geneontology.org/amigo/term/GO:1902369	DHX9
0.148159	1	83	15.3153	GO:1902807 negative regulation of cell cycle G1/S phase transition	http://amigo.geneontology.org/amigo/term/GO:1902807	EZH2
0.148828	1	84	15.1329	GO:0014896 muscle hypertrophy	http://amigo.geneontology.org/amigo/term/GO:0014896	EZH2
0.148828	1	84	15.1329	GO:0050688 regulation of defense response to virus	http://amigo.geneontology.org/amigo/term/GO:0050688	DHX9
0.148828	2	530	4.79686	GO:0060284 regulation of cell development	http://amigo.geneontology.org/amigo/term/GO:0060284	EZH2 AP1AR
0.148828	1	84	15.1329	GO:2000036 regulation of stem cell population maintenance	http://amigo.geneontology.org/amigo/term/GO:2000036	SMARCA2
0.149388	1	85	14.9549	GO:0000380 alternative mRNA splicing via spliceosome	http://amigo.geneontology.org/amigo/term/GO:0000380	DHX9
0.149388	1	85	14.9549	GO:0070972 protein localization to endoplasmic reticulum	http://amigo.geneontology.org/amigo/term/GO:0070972	SGTA
0.149388	1	85	14.9549	GO:2000736 regulation of stem cell differentiation	http://amigo.geneontology.org/amigo/term/GO:2000736	EZH2
0.150152	4	1994	2.54998	GO:0016310 phosphorylation	http://amigo.geneontology.org/amigo/term/GO:0016310	MAP4K4 DAPK2 EZH2 PPP1R9B
0.150152	4	1992	2.55254	GO:0040011 locomotion	http://amigo.geneontology.org/amigo/term/GO:0040011	AP1AR DAPK2 MAP4K4 PPP1R9B
0.150152	1	86	14.781	GO:1903363 negative regulation of cellular protein catabolic process	http://amigo.geneontology.org/amigo/term/GO:1903363	SGTA
0.150576	1	87	14.6111	GO:0002312 B cell activation involved in immune response	http://amigo.geneontology.org/amigo/term/GO:0002312	TP53BP1
0.150576	1	87	14.6111	GO:0006305 DNA alkylation	http://amigo.geneontology.org/amigo/term/GO:0006305	EZH2
0.150576	1	87	14.6111	GO:0006306 DNA methylation	http://amigo.geneontology.org/amigo/term/GO:0006306	EZH2
0.150576	2	539	4.71676	GO:0044089 positive regulation of cellular component biogenesis	http://amigo.geneontology.org/amigo/term/GO:0044089	ICE1 MAP4K4
0.151	2	543	4.68201	GO:0016570 histone modification	http://amigo.geneontology.org/amigo/term/GO:0016570	EZH2 SRCAP
0.151	1	88	14.4451	GO:0048041 focal adhesion assembly	http://amigo.geneontology.org/amigo/term/GO:0048041	MAP4K4
0.151	1	88	14.4451	GO:0050871 positive regulation of B cell activation	http://amigo.geneontology.org/amigo/term/GO:0050871	TP53BP1
0.151	1	88	14.4451	GO:0070301 cellular response to hydrogen peroxide	http://amigo.geneontology.org/amigo/term/GO:0070301	EZH2
0.151983	2	546	4.65629	GO:0007264 small GTPase mediated signal transduction	http://amigo.geneontology.org/amigo/term/GO:0007264	SIPA1L1 MAP4K4
0.154601	2	552	4.60568	GO:0032103 positive regulation of response to external stimulus	http://amigo.geneontology.org/amigo/term/GO:0032103	DAPK2 DHX9
0.154704	1	91	13.9689	GO:0070828 heterochromatin organization	http://amigo.geneontology.org/amigo/term/GO:0070828	EZH2
0.154704	1	91	13.9689	GO:0106027 neuron projection organization	http://amigo.geneontology.org/amigo/term/GO:0106027	SIPA1L1
0.156029	1	92	13.817	GO:2000781 positive regulation of double-strand break repair	http://amigo.geneontology.org/amigo/term/GO:2000781	SMARCA2
0.157932	2	563	4.51569	GO:0030335 positive regulation of cell migration	http://amigo.geneontology.org/amigo/term/GO:0030335	DAPK2 MAP4K4
0.157932	1	94	13.523	GO:0034243 regulation of transcription elongation from RNA polymerase II promoter	http://amigo.geneontology.org/amigo/term/GO:0034243	EZH2
0.157932	2	564	4.50768	GO:0048285 organelle fission	http://amigo.geneontology.org/amigo/term/GO:0048285	SMARCA2 PPP1R9B
0.157932	1	94	13.523	GO:0099175 regulation of postsynapse organization	http://amigo.geneontology.org/amigo/term/GO:0099175	SIPA1L1
0.157932	1	94	13.523	GO:1903312 negative regulation of mRNA metabolic process	http://amigo.geneontology.org/amigo/term/GO:1903312	DHX9
0.158364	1	95	13.3807	GO:0002532 production of molecular mediator involved in inflammatory response	http://amigo.geneontology.org/amigo/term/GO:0002532	EZH2
0.158364	1	95	13.3807	GO:0006405 RNA export from nucleus	http://amigo.geneontology.org/amigo/term/GO:0006405	DHX9
0.158364	1	95	13.3807	GO:0030071 regulation of mitotic metaphase/anaphase transition	http://amigo.geneontology.org/amigo/term/GO:0030071	SMARCA2
0.159018	1	96	13.2413	GO:0006289 nucleotide-excision repair	http://amigo.geneontology.org/amigo/term/GO:0006289	SMARCA2
0.159018	1	96	13.2413	GO:0045814 negative regulation of gene expression epigenetic	http://amigo.geneontology.org/amigo/term/GO:0045814	EZH2
0.159018	1	96	13.2413	GO:0060996 dendritic spine development	http://amigo.geneontology.org/amigo/term/GO:0060996	SIPA1L1
0.160296	1	97	13.1048	GO:0007091 metaphase/anaphase transition of mitotic cell cycle	http://amigo.geneontology.org/amigo/term/GO:0007091	SMARCA2
0.160299	1	98	12.9711	GO:0007044 cell-substrate junction assembly	http://amigo.geneontology.org/amigo/term/GO:0007044	MAP4K4
0.160299	1	98	12.9711	GO:0032508 DNA duplex unwinding	http://amigo.geneontology.org/amigo/term/GO:0032508	DHX9
0.160299	1	98	12.9711	GO:0035195 miRNA-mediated gene silencing	http://amigo.geneontology.org/amigo/term/GO:0035195	DHX9
0.160299	1	98	12.9711	GO:1902099 regulation of metaphase/anaphase transition of cell cycle	http://amigo.geneontology.org/amigo/term/GO:1902099	SMARCA2
0.160299	1	98	12.9711	GO:1905897 regulation of response to endoplasmic reticulum stress	http://amigo.geneontology.org/amigo/term/GO:1905897	SGTA
0.161242	1	99	12.8401	GO:0010965 regulation of mitotic sister chromatid separation	http://amigo.geneontology.org/amigo/term/GO:0010965	SMARCA2
0.161242	1	99	12.8401	GO:2001021 negative regulation of response to DNA damage stimulus	http://amigo.geneontology.org/amigo/term/GO:2001021	TP53BP1
0.16186	1	100	12.7117	GO:0010717 regulation of epithelial to mesenchymal transition	http://amigo.geneontology.org/amigo/term/GO:0010717	EZH2
0.16186	1	100	12.7117	GO:0043279 response to alkaloid	http://amigo.geneontology.org/amigo/term/GO:0043279	PPP1R9B
0.16186	1	100	12.7117	GO:0044784 metaphase/anaphase transition of cell cycle	http://amigo.geneontology.org/amigo/term/GO:0044784	SMARCA2
0.162076	3	1280	2.9793	GO:0001775 cell activation	http://amigo.geneontology.org/amigo/term/GO:0001775	SMARCA2 TP53BP1 EZH2
0.162578	2	586	4.33845	GO:0009896 positive regulation of catabolic process	http://amigo.geneontology.org/amigo/term/GO:0009896	DHX9 SGTA
0.163224	2	588	4.3237	GO:2000147 positive regulation of cell motility	http://amigo.geneontology.org/amigo/term/GO:2000147	DAPK2 MAP4K4
0.163386	1	102	12.4624	GO:0010769 regulation of cell morphogenesis involved in differentiation	http://amigo.geneontology.org/amigo/term/GO:0010769	AP1AR
0.163386	1	102	12.4624	GO:0051306 mitotic sister chromatid separation	http://amigo.geneontology.org/amigo/term/GO:0051306	SMARCA2
0.164565	1	103	12.3414	GO:0007029 endoplasmic reticulum organization	http://amigo.geneontology.org/amigo/term/GO:0007029	SGTA
0.164565	1	104	12.2228	GO:0030433 ubiquitin-dependent ERAD pathway	http://amigo.geneontology.org/amigo/term/GO:0030433	SGTA
0.164565	1	104	12.2228	GO:0032392 DNA geometric change	http://amigo.geneontology.org/amigo/term/GO:0032392	DHX9
0.164565	1	104	12.2228	GO:0032436 positive regulation of proteasomal ubiquitin-dependent protein catabolic process	http://amigo.geneontology.org/amigo/term/GO:0032436	SGTA
0.164565	5	3024	2.1018	GO:0051239 regulation of multicellular organismal process	http://amigo.geneontology.org/amigo/term/GO:0051239	SMARCA2 TP53BP1 EZH2 DHX9 MAP4K4
0.164565	1	104	12.2228	GO:0150115 cell-substrate junction organization	http://amigo.geneontology.org/amigo/term/GO:0150115	MAP4K4
0.165506	1	105	12.1063	GO:0035194 post-transcriptional gene silencing by RNA	http://amigo.geneontology.org/amigo/term/GO:0035194	DHX9
0.165506	2	600	4.23722	GO:0045785 positive regulation of cell adhesion	http://amigo.geneontology.org/amigo/term/GO:0045785	SMARCA2 MAP4K4
0.165506	2	600	4.23722	GO:0051272 positive regulation of cellular component movement	http://amigo.geneontology.org/amigo/term/GO:0051272	DAPK2 MAP4K4
0.166025	1	106	11.9921	GO:0015914 phospholipid transport	http://amigo.geneontology.org/amigo/term/GO:0015914	PLEKHA3
0.166025	1	106	11.9921	GO:0021549 cerebellum development	http://amigo.geneontology.org/amigo/term/GO:0021549	EZH2
0.1669	2	605	4.2022	GO:0040017 positive regulation of locomotion	http://amigo.geneontology.org/amigo/term/GO:0040017	DAPK2 MAP4K4
0.1669	1	107	11.8801	GO:0043500 muscle adaptation	http://amigo.geneontology.org/amigo/term/GO:0043500	EZH2
0.167141	1	108	11.7701	GO:0002690 positive regulation of leukocyte chemotaxis	http://amigo.geneontology.org/amigo/term/GO:0002690	DAPK2
0.167141	1	108	11.7701	GO:0010921 regulation of phosphatase activity	http://amigo.geneontology.org/amigo/term/GO:0010921	PPP1R9B
0.167141	1	108	11.7701	GO:0033045 regulation of sister chromatid segregation	http://amigo.geneontology.org/amigo/term/GO:0033045	SMARCA2
0.167141	1	108	11.7701	GO:0061157 mRNA destabilization	http://amigo.geneontology.org/amigo/term/GO:0061157	DHX9
0.168313	1	109	11.6621	GO:0014013 regulation of gliogenesis	http://amigo.geneontology.org/amigo/term/GO:0014013	EZH2
0.171161	1	112	11.3497	GO:0002377 immunoglobulin production	http://amigo.geneontology.org/amigo/term/GO:0002377	TP53BP1
0.171161	1	112	11.3497	GO:0016441 post-transcriptional gene silencing	http://amigo.geneontology.org/amigo/term/GO:0016441	DHX9
0.171161	1	112	11.3497	GO:0061014 positive regulation of mRNA catabolic process	http://amigo.geneontology.org/amigo/term/GO:0061014	DHX9
0.171161	1	112	11.3497	GO:1903076 regulation of protein localization to plasma membrane	http://amigo.geneontology.org/amigo/term/GO:1903076	PPP1R9B
0.171161	1	112	11.3497	GO:1905818 regulation of chromosome separation	http://amigo.geneontology.org/amigo/term/GO:1905818	SMARCA2
0.171675	1	113	11.2493	GO:0046822 regulation of nucleocytoplasmic transport	http://amigo.geneontology.org/amigo/term/GO:0046822	DHX9
0.171675	1	113	11.2493	GO:0071103 DNA conformation change	http://amigo.geneontology.org/amigo/term/GO:0071103	DHX9
0.171675	1	113	11.2493	GO:1905477 positive regulation of protein localization to membrane	http://amigo.geneontology.org/amigo/term/GO:1905477	PPP1R9B
0.172171	2	626	4.06124	GO:0072657 protein localization to membrane	http://amigo.geneontology.org/amigo/term/GO:0072657	SGTA PPP1R9B
0.172183	1	114	11.1506	GO:0034446 substrate adhesion-dependent cell spreading	http://amigo.geneontology.org/amigo/term/GO:0034446	AP1AR
0.172183	1	114	11.1506	GO:0035304 regulation of protein dephosphorylation	http://amigo.geneontology.org/amigo/term/GO:0035304	PPP1R9B
0.17264	2	629	4.04187	GO:0051249 regulation of lymphocyte activation	http://amigo.geneontology.org/amigo/term/GO:0051249	SMARCA2 TP53BP1
0.172684	1	115	11.0536	GO:0044728 DNA methylation or demethylation	http://amigo.geneontology.org/amigo/term/GO:0044728	EZH2
0.172684	1	115	11.0536	GO:0045445 myoblast differentiation	http://amigo.geneontology.org/amigo/term/GO:0045445	SMARCA2
0.173179	1	116	10.9583	GO:0022037 metencephalon development	http://amigo.geneontology.org/amigo/term/GO:0022037	EZH2
0.173179	1	116	10.9583	GO:0032784 regulation of DNA-templated transcription elongation	http://amigo.geneontology.org/amigo/term/GO:0032784	EZH2
0.173179	1	116	10.9583	GO:1901890 positive regulation of cell junction assembly	http://amigo.geneontology.org/amigo/term/GO:1901890	MAP4K4
0.173667	1	117	10.8647	GO:0031532 actin cytoskeleton reorganization	http://amigo.geneontology.org/amigo/term/GO:0031532	SIPA1L1
0.173667	1	117	10.8647	GO:0043200 response to amino acid	http://amigo.geneontology.org/amigo/term/GO:0043200	PPP1R9B
0.173667	1	117	10.8647	GO:0050779 RNA destabilization	http://amigo.geneontology.org/amigo/term/GO:0050779	DHX9
0.174774	1	118	10.7726	GO:0006368 transcription elongation from RNA polymerase II promoter	http://amigo.geneontology.org/amigo/term/GO:0006368	EZH2
0.175875	1	119	10.6821	GO:0006892 post-Golgi vesicle-mediated transport	http://amigo.geneontology.org/amigo/term/GO:0006892	AP1AR
0.17621	2	644	3.94772	GO:0120035 regulation of plasma membrane bounded cell projection organization	http://amigo.geneontology.org/amigo/term/GO:0120035	EZH2 SIPA1L1
0.176341	1	120	10.5931	GO:0032479 regulation of type I interferon production	http://amigo.geneontology.org/amigo/term/GO:0032479	DHX9
0.176341	1	120	10.5931	GO:0032606 type I interferon production	http://amigo.geneontology.org/amigo/term/GO:0032606	DHX9
0.176489	1	121	10.5055	GO:0019080 viral gene expression	http://amigo.geneontology.org/amigo/term/GO:0019080	DHX9
0.176489	1	121	10.5055	GO:0034502 protein localization to chromosome	http://amigo.geneontology.org/amigo/term/GO:0034502	EZH2
0.176489	2	647	3.92942	GO:0048812 neuron projection morphogenesis	http://amigo.geneontology.org/amigo/term/GO:0048812	MAP4K4 SIPA1L1
0.176489	1	121	10.5055	GO:2000060 positive regulation of ubiquitin-dependent protein catabolic process	http://amigo.geneontology.org/amigo/term/GO:2000060	SGTA
0.177569	1	122	10.4194	GO:0042752 regulation of circadian rhythm	http://amigo.geneontology.org/amigo/term/GO:0042752	EZH2
0.177888	2	653	3.89331	GO:0002521 leukocyte differentiation	http://amigo.geneontology.org/amigo/term/GO:0002521	SMARCA2 EZH2
0.178017	1	123	10.3347	GO:0030593 neutrophil chemotaxis	http://amigo.geneontology.org/amigo/term/GO:0030593	DAPK2
0.178017	2	654	3.88736	GO:0071417 cellular response to organonitrogen compound	http://amigo.geneontology.org/amigo/term/GO:0071417	EZH2 PPP1R9B
0.178694	1	124	10.2513	GO:0001952 regulation of cell-matrix adhesion	http://amigo.geneontology.org/amigo/term/GO:0001952	MAP4K4
0.178694	5	3183	1.99681	GO:0002376 immune system process	http://amigo.geneontology.org/amigo/term/GO:0002376	SMARCA2 TP53BP1 EZH2 DHX9 DAPK2
0.178694	4	2254	2.25584	GO:0006928 movement of cell or subcellular component	http://amigo.geneontology.org/amigo/term/GO:0006928	AP1AR DAPK2 MAP4K4 PPP1R9B
0.178694	2	660	3.85202	GO:0031344 regulation of cell projection organization	http://amigo.geneontology.org/amigo/term/GO:0031344	EZH2 SIPA1L1
0.178694	1	125	10.1693	GO:0042542 response to hydrogen peroxide	http://amigo.geneontology.org/amigo/term/GO:0042542	EZH2
0.178694	1	124	10.2513	GO:0043406 positive regulation of MAP kinase activity	http://amigo.geneontology.org/amigo/term/GO:0043406	EZH2
0.178694	1	125	10.1693	GO:0051261 protein depolymerization	http://amigo.geneontology.org/amigo/term/GO:0051261	PPP1R9B
0.178928	2	662	3.84038	GO:0120039 plasma membrane bounded cell projection morphogenesis	http://amigo.geneontology.org/amigo/term/GO:0120039	MAP4K4 SIPA1L1
0.179983	1	127	10.0092	GO:0032755 positive regulation of interleukin-6 production	http://amigo.geneontology.org/amigo/term/GO:0032755	DHX9
0.179983	1	127	10.0092	GO:0032760 positive regulation of tumor necrosis factor production	http://amigo.geneontology.org/amigo/term/GO:0032760	DHX9
0.179983	2	667	3.81159	GO:0048858 cell projection morphogenesis	http://amigo.geneontology.org/amigo/term/GO:0048858	MAP4K4 SIPA1L1
0.179983	1	127	10.0092	GO:0090630 activation of GTPase activity	http://amigo.geneontology.org/amigo/term/GO:0090630	SIPA1L1
0.180428	1	128	9.93099	GO:0010811 positive regulation of cell-substrate adhesion	http://amigo.geneontology.org/amigo/term/GO:0010811	MAP4K4
0.180428	1	128	9.93099	GO:0036503 ERAD pathway	http://amigo.geneontology.org/amigo/term/GO:0036503	SGTA
0.180428	2	670	3.79453	GO:0050778 positive regulation of immune response	http://amigo.geneontology.org/amigo/term/GO:0050778	TP53BP1 DHX9
0.180556	5	3210	1.98001	GO:0009966 regulation of signal transduction	http://amigo.geneontology.org/amigo/term/GO:0009966	MAP4K4 EZH2 PPP1R9B SIPA1L1 DAPK2
0.182496	3	1424	2.67802	GO:0051094 positive regulation of developmental process	http://amigo.geneontology.org/amigo/term/GO:0051094	SMARCA2 TP53BP1 EZH2
0.183252	1	131	9.70356	GO:1903557 positive regulation of tumor necrosis factor superfamily cytokine production	http://amigo.geneontology.org/amigo/term/GO:1903557	DHX9
0.183957	1	132	9.63005	GO:0002824 positive regulation of adaptive immune response based on somatic recombination of immune receptors built from immunoglobulin superfamily domains	http://amigo.geneontology.org/amigo/term/GO:0002824	TP53BP1
0.183957	2	681	3.73324	GO:0061061 muscle structure development	http://amigo.geneontology.org/amigo/term/GO:0061061	SMARCA2 EZH2
0.184035	1	133	9.55764	GO:0000018 regulation of DNA recombination	http://amigo.geneontology.org/amigo/term/GO:0000018	TP53BP1
0.184035	1	133	9.55764	GO:0001101 response to acid chemical	http://amigo.geneontology.org/amigo/term/GO:0001101	PPP1R9B
0.184035	1	133	9.55764	GO:0009408 response to heat	http://amigo.geneontology.org/amigo/term/GO:0009408	PSIP1
0.184035	1	133	9.55764	GO:0051983 regulation of chromosome segregation	http://amigo.geneontology.org/amigo/term/GO:0051983	SMARCA2
0.184111	1	134	9.48632	GO:0021987 cerebral cortex development	http://amigo.geneontology.org/amigo/term/GO:0021987	PPP1R9B
0.184111	2	686	3.70603	GO:0032990 cell part morphogenesis	http://amigo.geneontology.org/amigo/term/GO:0032990	MAP4K4 SIPA1L1
0.184111	1	134	9.48632	GO:1901989 positive regulation of cell cycle phase transition	http://amigo.geneontology.org/amigo/term/GO:1901989	EZH2
0.184111	1	134	9.48632	GO:1904375 regulation of protein localization to cell periphery	http://amigo.geneontology.org/amigo/term/GO:1904375	PPP1R9B
0.185108	1	135	9.41605	GO:0045582 positive regulation of T cell differentiation	http://amigo.geneontology.org/amigo/term/GO:0045582	SMARCA2
0.185481	1	136	9.34681	GO:0050864 regulation of B cell activation	http://amigo.geneontology.org/amigo/term/GO:0050864	TP53BP1
0.185481	1	136	9.34681	GO:0051304 chromosome separation	http://amigo.geneontology.org/amigo/term/GO:0051304	SMARCA2
0.185481	1	136	9.34681	GO:1901800 positive regulation of proteasomal protein catabolic process	http://amigo.geneontology.org/amigo/term/GO:1901800	SGTA
0.185672	4	2320	2.19167	GO:0008219 cell death	http://amigo.geneontology.org/amigo/term/GO:0008219	DAPK2 MAP4K4 DHX9 FOSL2
0.186158	1	137	9.27859	GO:0051147 regulation of muscle cell differentiation	http://amigo.geneontology.org/amigo/term/GO:0051147	EZH2
0.18683	1	138	9.21135	GO:0002821 positive regulation of adaptive immune response	http://amigo.geneontology.org/amigo/term/GO:0002821	TP53BP1
0.18683	1	138	9.21135	GO:0006304 DNA modification	http://amigo.geneontology.org/amigo/term/GO:0006304	EZH2
0.187496	1	139	9.14508	GO:0034968 histone lysine methylation	http://amigo.geneontology.org/amigo/term/GO:0034968	EZH2
0.187496	1	139	9.14508	GO:0051028 mRNA transport	http://amigo.geneontology.org/amigo/term/GO:0051028	DHX9
0.18752	2	702	3.62156	GO:0040008 regulation of growth	http://amigo.geneontology.org/amigo/term/GO:0040008	PPP1R9B SMARCA2
0.188157	1	140	9.07976	GO:0002688 regulation of leukocyte chemotaxis	http://amigo.geneontology.org/amigo/term/GO:0002688	DAPK2
0.189121	1	141	9.01537	GO:0006354 DNA-templated transcription elongation	http://amigo.geneontology.org/amigo/term/GO:0006354	EZH2
0.189771	1	142	8.95188	GO:0001889 liver development	http://amigo.geneontology.org/amigo/term/GO:0001889	EZH2
0.189771	1	142	8.95188	GO:0031047 gene silencing by RNA	http://amigo.geneontology.org/amigo/term/GO:0031047	DHX9
0.191809	2	715	3.55571	GO:0051668 localization within membrane	http://amigo.geneontology.org/amigo/term/GO:0051668	SGTA PPP1R9B
0.192625	1	145	8.76667	GO:0006612 protein targeting to membrane	http://amigo.geneontology.org/amigo/term/GO:0006612	SGTA
0.192625	1	145	8.76667	GO:0061008 hepaticobiliary system development	http://amigo.geneontology.org/amigo/term/GO:0061008	EZH2
0.192667	2	719	3.53593	GO:0043408 regulation of MAPK cascade	http://amigo.geneontology.org/amigo/term/GO:0043408	MAP4K4 EZH2
0.192943	1	146	8.70662	GO:0048813 dendrite morphogenesis	http://amigo.geneontology.org/amigo/term/GO:0048813	SIPA1L1
0.192943	1	146	8.70662	GO:0050684 regulation of mRNA processing	http://amigo.geneontology.org/amigo/term/GO:0050684	DHX9
0.193036	2	724	3.51151	GO:0002694 regulation of leukocyte activation	http://amigo.geneontology.org/amigo/term/GO:0002694	SMARCA2 TP53BP1
0.193036	1	147	8.64739	GO:0034614 cellular response to reactive oxygen species	http://amigo.geneontology.org/amigo/term/GO:0034614	EZH2
0.193036	1	147	8.64739	GO:0042177 negative regulation of protein catabolic process	http://amigo.geneontology.org/amigo/term/GO:0042177	SGTA
0.193036	1	147	8.64739	GO:1903313 positive regulation of mRNA metabolic process	http://amigo.geneontology.org/amigo/term/GO:1903313	DHX9
0.193564	1	149	8.53132	GO:0010212 response to ionizing radiation	http://amigo.geneontology.org/amigo/term/GO:0010212	TP53BP1
0.193564	3	1504	2.53557	GO:0032270 positive regulation of cellular protein metabolic process	http://amigo.geneontology.org/amigo/term/GO:0032270	EZH2 DHX9 SGTA
0.193564	1	149	8.53132	GO:0045621 positive regulation of lymphocyte differentiation	http://amigo.geneontology.org/amigo/term/GO:0045621	SMARCA2
0.193564	4	2388	2.12926	GO:0051649 establishment of localization in cell	http://amigo.geneontology.org/amigo/term/GO:0051649	SGTA AP1AR DHX9 ICE1
0.193564	1	148	8.58896	GO:0071621 granulocyte chemotaxis	http://amigo.geneontology.org/amigo/term/GO:0071621	DAPK2
0.193564	1	149	8.53132	GO:1990266 neutrophil migration	http://amigo.geneontology.org/amigo/term/GO:1990266	DAPK2
0.194482	1	150	8.47444	GO:0010634 positive regulation of epithelial cell migration	http://amigo.geneontology.org/amigo/term/GO:0010634	MAP4K4
0.195073	1	151	8.41832	GO:0000077 DNA damage checkpoint signaling	http://amigo.geneontology.org/amigo/term/GO:0000077	TP53BP1
0.195073	1	152	8.36294	GO:0008277 regulation of G protein-coupled receptor signaling pathway	http://amigo.geneontology.org/amigo/term/GO:0008277	PPP1R9B
0.195073	1	152	8.36294	GO:0010976 positive regulation of neuron projection development	http://amigo.geneontology.org/amigo/term/GO:0010976	EZH2
0.195073	1	152	8.36294	GO:0016064 immunoglobulin mediated immune response	http://amigo.geneontology.org/amigo/term/GO:0016064	TP53BP1
0.195073	1	152	8.36294	GO:0046328 regulation of JNK cascade	http://amigo.geneontology.org/amigo/term/GO:0046328	MAP4K4
0.195073	1	152	8.36294	GO:0051053 negative regulation of DNA metabolic process	http://amigo.geneontology.org/amigo/term/GO:0051053	TP53BP1
0.195362	2	739	3.44023	GO:0034330 cell junction organization	http://amigo.geneontology.org/amigo/term/GO:0034330	MAP4K4 SIPA1L1
0.195363	1	153	8.30828	GO:0000956 nuclear-transcribed mRNA catabolic process	http://amigo.geneontology.org/amigo/term/GO:0000956	DHX9
0.195363	1	153	8.30828	GO:0006275 regulation of DNA replication	http://amigo.geneontology.org/amigo/term/GO:0006275	DHX9
0.197155	1	155	8.20108	GO:0007612 learning	http://amigo.geneontology.org/amigo/term/GO:0007612	PPP1R9B
0.197155	1	155	8.20108	GO:0018022 peptidyl-lysine methylation	http://amigo.geneontology.org/amigo/term/GO:0018022	EZH2
0.19743	1	156	8.1485	GO:0030183 B cell differentiation	http://amigo.geneontology.org/amigo/term/GO:0030183	EZH2
0.19743	1	156	8.1485	GO:0050921 positive regulation of chemotaxis	http://amigo.geneontology.org/amigo/term/GO:0050921	DAPK2
0.19743	1	156	8.1485	GO:1903052 positive regulation of proteolysis involved in cellular protein catabolic process	http://amigo.geneontology.org/amigo/term/GO:1903052	SGTA
0.198315	1	157	8.0966	GO:0035303 regulation of dephosphorylation	http://amigo.geneontology.org/amigo/term/GO:0035303	PPP1R9B
0.198741	2	753	3.37627	GO:0000904 cell morphogenesis involved in differentiation	http://amigo.geneontology.org/amigo/term/GO:0000904	AP1AR SIPA1L1
0.198889	1	158	8.04536	GO:0050770 regulation of axonogenesis	http://amigo.geneontology.org/amigo/term/GO:0050770	SIPA1L1
0.19913	2	756	3.36287	GO:0030855 epithelial cell differentiation	http://amigo.geneontology.org/amigo/term/GO:0030855	FOSL2 EZH2
0.19913	3	1546	2.46669	GO:0051253 negative regulation of RNA metabolic process	http://amigo.geneontology.org/amigo/term/GO:0051253	SMARCA2 EZH2 DHX9
0.199151	1	159	7.99476	GO:0031570 DNA integrity checkpoint signaling	http://amigo.geneontology.org/amigo/term/GO:0031570	TP53BP1

## Sheet: S944_UUDD
Enrichment FDR	nGenes	Pathway Genes	Fold Enrichment	Pathway	URL	Genes
1.85031e-49	347	4206	2.19757	GO:0006996 organelle organization	http://amigo.geneontology.org/amigo/term/GO:0006996	RSF1 ACTB MBD2 SMARCC2 GATAD2B HUWE1 RNF31 SAE1 BAP1 MICALL2 CDC27 MARK4 BRCA1 PHLDB1 RB1CC1 VIM SPDL1 OFD1 TPR DTNBP1 MAP4 VPS13D PKP2 WAPL KDM4A MARK2 KDM5A ADD2 MCM6 CAMSAP3 MAP2 PCM1 EPB41L2 RIF1 SRCAP GSK3B MAPRE3 CTTN MAST2 ADD1 ASAP3 EPB41L1 SUPT16H CBX5 DSP MAST3 SPECC1L SH3BP1 MIEF1 CHD8 CCP110 EHD4 OIP5 NBN MCM4 CHCHD3 PDLIM1 SMC3 SLAIN2 CHORDC1 PTGES3 ARFGEF3 SENP6 CEP72 GOLPH3 GORASP1…
1.07306e-34	145	1173	3.2927	GO:0051276 chromosome organization	http://amigo.geneontology.org/amigo/term/GO:0051276	RSF1 ACTB MBD2 SMARCC2 GATAD2B CDC27 BRCA1 SPDL1 WAPL KDM4A KDM5A MCM6 RIF1 SRCAP SUPT16H CBX5 CHD8 OIP5 NBN MCM4 SMC3 PTGES3 SENP6 STAG1 PDS5A HJURP H1-3 DLGAP5 HP1BP3 MLLT1 TOP2A RRP8 NASP ANXA1 CENPC TERF1 SSRP1 DSN1 CHD1 BUB3 CHAF1B YEATS2 TASOR MCM7 CHD3 ATF7IP CHAMP1 DAXX NAP1L4 BAZ1B SF3B1 SLF2 MYBBP1A FBXO4 NSMCE2 PBRM1 DDX21 SIRT6 YTHDC1 ATRX YY1 ACIN1 SMARCA1 ACTR8 ZRANB3 LATS1 MORC2 HN…
6.79229e-26	156	1594	2.60686	GO:0007010 cytoskeleton organization	http://amigo.geneontology.org/amigo/term/GO:0007010	MARK4 PHLDB1 VIM SPDL1 TPR MAP4 PKP2 MARK2 ADD2 CAMSAP3 MAP2 PCM1 EPB41L2 GSK3B MAPRE3 CTTN MAST2 ADD1 ASAP3 EPB41L1 DSP MAST3 SPECC1L SH3BP1 CCP110 PDLIM1 SLAIN2 CHORDC1 ARFGEF3 SENP6 CEP72 SPTBN1 CCDC88A EHBP1 ARHGEF2 MAP7D1 CAMSAP2 PPL PDLIM2 DLGAP5 FGD3 CDC42EP1 STRIP2 MAP7D3 MAP1S CAMSAP1 CLIP1 PDLIM4 MAP1B NES MPRIP NAV1 APC ANXA1 MAP7 MICAL1 DYNC1LI2 BORA NUMA1 TACC2 SHROOM3 NEDD1 MINK1 CS…
1.6219e-25	175	1937	2.40652	GO:0007049 cell cycle	http://amigo.geneontology.org/amigo/term/GO:0007049	CDC27 DBF4 SPDL1 TPR WAPL TP53BP1 MCM6 PCM1 RBL1 MAPRE3 CLSPN CDC6 CDK16 TSC2 CCP110 CSPP1 NBN MCM4 DOT1L BABAM1 LIG1 SMC3 CHORDC1 CDKN1B SENP6 CEP72 CENPF STAG1 PDS5A DLGAP5 PKMYT1 LATS1 TOP2A ANXA1 ESPL1 BORA NUMA1 KNL1 NEDD1 RB1 TICRR CSNK1D CENPC MCPH1 MKI67 DSN1 BUB3 EME1 CCNB2 ABRAXAS1 CLASP2 TSC1 CDT1 JUNB MTBP SNX33 RMI1 SLX4 CHAMP1 BRCA1 ACTB EXOC4 VPS4A SMARCC2 PBRM1 ANAPC2 MARK4 BAZ1B …
5.7429e-23	92	701	3.49584	GO:0006325 chromatin organization	http://amigo.geneontology.org/amigo/term/GO:0006325	RSF1 ACTB MBD2 SMARCC2 GATAD2B BRCA1 KDM4A KDM5A SRCAP SUPT16H CBX5 CHD8 OIP5 HJURP HP1BP3 MLLT1 RRP8 NASP SSRP1 CHD1 CHAF1B YEATS2 TASOR CHD3 ATF7IP DAXX NAP1L4 BAZ1B SF3B1 MYBBP1A PBRM1 DDX21 SIRT6 YTHDC1 ATRX YY1 SMARCA1 ACTR8 MORC2 RB1 MCM3AP RBM15 CGGBP1 NUDT5 BPTF KMT2E BAZ2A RIF1 RBL1 KDM2B HDAC6 BRPF3 L3MBTL2 DOT1L BABAM1 GSK3A KANSL3 KMT2A ZRANB3 PKN1 USP22 H1-3 TRIM28 DNMT1 PRKAA1 KAT7 …
1.54707e-22	129	1269	2.70776	GO:0033043 regulation of organelle organization	http://amigo.geneontology.org/amigo/term/GO:0033043	CDC27 PHLDB1 TPR WAPL ADD2 CAMSAP3 GSK3B MAPRE3 CTTN ADD1 ASAP3 SH3BP1 MIEF1 SLAIN2 SENP6 CAMSAP2 CDC42EP1 MAP1S CAMSAP1 CLIP1 MAP1B NES APC ANXA1 BORA PHLDB2 TERF1 ADD3 MKI67 TWF1 ASAP1 BUB3 CARMIL2 TASOR MAP1A ATF7IP SVIL TMSB4X ACTB WASHC2A SLF2 SMARCC2 FBXO4 NSMCE2 PBRM1 BAZ1B MARK2 DDHD1 CCP110 GOLPH3 LATS1 MORC2 HNRNPA1 NUMA1 ABI2 TOM1L1 CLASP2 TSC1 SLX4 MYCBP2 SPDL1 XRCC1 ATRX HDAC6 YY1 MI…
9.57289e-22	291	4433	1.74855	GO:0019219 regulation of nucleobase-containing compound metabolic process	http://amigo.geneontology.org/amigo/term/GO:0019219	DBF4 WIZ BRCA1 BCLAF1 RSF1 PUM2 SPEN CDK13 TP53BP1 PITX1 FOSL2 SIRT6 CIC MEF2C CCNT2 YTHDC1 REST NCOA1 KDM2B SUPT16H HDAC6 CBX5 HIVEP1 BRPF3 HNRNPH3 FBXL19 HNRNPM TCF20 TNRC6B L3MBTL2 YY1 CHD8 CDK16 MAGED2 PTOV1 MED26 KLF3 ERBIN ACTR8 FXR1 KANSL3 ARID3A BCL9 GON4L PRDM2 ETV3 KMT2A CREB1 HEATR1 TRIM32 ATAD2B SLF2 ZRANB3 ZNF644 BATF3 NCOA3 WRNIP1 H1-3 RREB1 AHNAK MED1 NKX2-4 MAX TRAF2 HELB MLLT1 TR…
4.63431e-21	129	1321	2.60117	GO:0022402 cell cycle process	http://amigo.geneontology.org/amigo/term/GO:0022402	CDC27 DBF4 SPDL1 TPR WAPL TP53BP1 MCM6 PCM1 RBL1 MAPRE3 CLSPN CDC6 CDK16 CCP110 CSPP1 NBN MCM4 DOT1L BABAM1 LIG1 SMC3 CHORDC1 CDKN1B SENP6 CEP72 CENPF STAG1 PDS5A DLGAP5 LATS1 TOP2A ANXA1 ESPL1 BORA NUMA1 KNL1 RB1 TICRR CSNK1D CENPC MKI67 DSN1 BUB3 EME1 CCNB2 ABRAXAS1 CLASP2 CDT1 MTBP SNX33 RMI1 SLX4 CHAMP1 BRCA1 ACTB EXOC4 VPS4A SMARCC2 PBRM1 BAZ1B MAP3K20 STK11 CEP250 NES APC TOM1L1 INTS3 SDE2 …
6.38179e-19	259	3932	1.75456	GO:0006464 cellular protein modification process	http://amigo.geneontology.org/amigo/term/GO:0006464	CDC27 BRCA1 RB1CC1 DTNBP1 NEDD4L PPP1R12A CDK13 OTUD5 MAP4K4 UBE2T SIRT6 MAST2 HUWE1 KDM2B BRAP RNF31 CLSPN HDAC6 MAST3 FBXL19 JOSD1 PPP6R2 USP14 CDK16 VRK3 PPP6R1 BABAM1 ATE1 TRIM2 CDKN1B SASH1 PPP2R5D SENP6 FXR1 NKTR KANSL3 GGCX STK11 KMT2A TRIM32 MASTL RBBP6 PKN1 SH2D3A TRAF2 PTPN12 MLLT1 TRIM28 UBE4B LATS1 DCAF15 ILKAP PRKAA1 BORA NMT1 CDK9 PPIL1 DCUN1D5 BCAR3 SETD1B PDPK1 MINK1 CSNK1D SAE1 C…
6.38179e-19	260	3952	1.75242	GO:0036211 protein modification process	http://amigo.geneontology.org/amigo/term/GO:0036211	CDC27 BRCA1 RB1CC1 DTNBP1 NEDD4L PPP1R12A CDK13 OTUD5 MAP4K4 UBE2T SIRT6 MAST2 HUWE1 KDM2B BRAP RNF31 CLSPN HDAC6 MAST3 FBXL19 JOSD1 PPP6R2 USP14 CDK16 VRK3 PPP6R1 BABAM1 ATE1 TRIM2 CDKN1B SASH1 PPP2R5D SENP6 FXR1 NKTR KANSL3 GGCX STK11 KMT2A TRIM32 MASTL RBBP6 PKN1 SH2D3A TRAF2 PTPN12 MLLT1 TRIM28 UBE4B LATS1 DCAF15 ILKAP PRKAA1 BORA NMT1 CDK9 PPIL1 DCUN1D5 BCAR3 SETD1B PDPK1 MINK1 CSNK1D SAE1 C…
1.00926e-18	271	4206	1.71626	GO:0043412 macromolecule modification	http://amigo.geneontology.org/amigo/term/GO:0043412	CDC27 BRCA1 RB1CC1 DTNBP1 NEDD4L PPP1R12A CDK13 OTUD5 MAP4K4 UBE2T SIRT6 MAST2 HUWE1 KDM2B BRAP RNF31 CLSPN HDAC6 MAST3 FBXL19 JOSD1 PPP6R2 USP14 CDK16 VRK3 PPP6R1 BABAM1 ATE1 TRIM2 CDKN1B SASH1 PPP2R5D SENP6 FXR1 NKTR KANSL3 GGCX NSUN4 STK11 KMT2A TRIM32 MASTL TRMT1L RBBP6 PKN1 SH2D3A TRAF2 PTPN12 MLLT1 TRIM28 UBE4B LATS1 DCAF15 ILKAP PRKAA1 BORA NMT1 CDK9 PPIL1 DCUN1D5 BCAR3 SETD1B FTO PDPK1 MI…
2.84946e-18	242	3617	1.78217	GO:0031325 positive regulation of cellular metabolic process	http://amigo.geneontology.org/amigo/term/GO:0031325	DBF4 BRCA1 RB1CC1 BCLAF1 RSF1 PPP1R12A CDK13 TP53BP1 MEF2C CCNT2 REST NCOA1 SUPT16H CLSPN TNRC6B PTOV1 LARP4B SASH1 FXR1 KANSL3 BCL9 STK11 KMT2A HEATR1 ATAD2B SLF2 NCOA3 SH2D3A MAX TRIM28 ANXA1 BORA KAT7 DCUN1D5 BCAR3 SMARCC2 NCOA2 CSNK1D RBMX PAN3 LARP1 ATAD2 PAXBP1 CRTC2 LEO1 TET2 ZNF507 PCBP1 TRIM56 ZNF318 BCLAF3 NFATC2IP MRTFB TCEA1 KMT2B BAZ1B ACTB GSK3B YY1 MED26 TAF6 SF3B1 USP22 MED1 MYBBP…
3.90599e-18	187	2509	1.98528	GO:0051128 regulation of cellular component organization	http://amigo.geneontology.org/amigo/term/GO:0051128	CDC27 PHLDB1 TPR NEDD4L WAPL ADD2 CAMSAP3 GSK3B MAPRE3 CTTN ADD1 ASAP3 SH3BP1 MIEF1 GSK3A SLAIN2 SENP6 FXR1 CAMSAP2 CDC42EP1 MAP1S CAMSAP1 CLIP1 MAP1B NES APC ANXA1 BORA PHLDB2 TERF1 ADD3 MKI67 SSRP1 TWF1 EPS8 ASAP1 BUB3 TIAM1 SCAF4 CARMIL2 TASOR PACSIN3 MAP1A SEMA4C TANC2 ATF7IP PAK2 SVIL TMSB4X VCL ACTB WASHC2A SLF2 AHNAK TGFBRAP1 SMARCC2 FBXO4 NSMCE2 PBRM1 BAZ1B MARK2 DDHD1 CCP110 SETX CDKN1B …
3.90599e-18	116	1213	2.54729	GO:0051726 regulation of cell cycle	http://amigo.geneontology.org/amigo/term/GO:0051726	CDC27 DBF4 TPR WAPL TP53BP1 RBL1 CLSPN CDC6 TSC2 CCP110 CSPP1 NBN DOT1L BABAM1 CDKN1B SENP6 CENPF DLGAP5 ANXA1 BORA RB1 TICRR MKI67 BUB3 EME1 CCNB2 TSC1 CDT1 JUNB MTBP BRCA1 ACTB SMARCC2 ABRAXAS1 PBRM1 ANAPC2 MARK4 BAZ1B PRR11 MAP3K20 TAF6 TRIM32 CEP250 LATS1 PUM1 APC KAT7 CDK9 NUMA1 TOM1L1 PRCC INTS3 SDE2 STAT3 SCRIB SETD2 SPDL1 YTHDC2 CDK13 ASPM CCNT2 MAPRE3 ATRX PPP1R13B CDK16 CHORDC1 MDM1 MAP…
5.84047e-18	111	1138	2.59814	GO:0006259 DNA metabolic process	http://amigo.geneontology.org/amigo/term/GO:0006259	DBF4 BRCA1 PNKP XRCC1 MCM6 RIF1 PALB2 HUWE1 DICER1 NBN MCM4 DOT1L BABAM1 LIG1 PTGES3 ACTR8 MSH6 SLF2 PDS5A ZRANB3 WRNIP1 H1-3 HELB TOP2A ERCC5 TICRR FTO TERF1 REXO4 PAXX XRCC4 EME1 NSMCE2 RNF168 ATRIP TEX264 RNF169 MCM7 CDT1 TET2 EXO1 RMI1 SLX4 ACTB TAF6 USP22 SMARCC2 FBXO4 ABRAXAS1 PBRM1 EP400 TP53BP1 TFRC SIRT6 XRN2 BRPF3 SETX TRIM28 DNMT1 HNRNPA1 KAT7 CDK9 INTS3 OBI1 OTUD4 DDX21 MECP2 ATF7IP V…
1.33059e-17	71	543	3.48289	GO:0016570 histone modification	http://amigo.geneontology.org/amigo/term/GO:0016570	BRCA1 SIRT6 HDAC6 VRK3 KANSL3 KMT2A MLLT1 SETD1B RNF20 RPS6KA4 YEATS2 BRMS1 KMT2B BAZ1B ACTB BABAM1 SF3B1 USP22 MYBBP1A ABRAXAS1 DDX21 EP400 KDM4A KDM5A REST HUWE1 KDM2B BRPF3 DOT1L TAF6 MBD2 KAT7 CDK9 GATAD2B MBIP DTX3L BAP1 RNF168 LEO1 CHD3 TRMT112 SETD2 BCOR PKM RIF1 SRCAP NCOA1 PRDM2 NCOA3 H1-3 GTF3C4 PRKAA1 CBX8 PAXBP1 MCM3AP CRTC2 MECP2 PWWP2A PHF2 MLLT6 KMT2E ATRX SNW1 AKAP8 DNMT1 RRP8 SMA…
1.78964e-17	229	3403	1.79248	GO:0051173 positive regulation of nitrogen compound metabolic process	http://amigo.geneontology.org/amigo/term/GO:0051173	DBF4 BRCA1 RB1CC1 BCLAF1 RSF1 NEDD4L PPP1R12A CDK13 TP53BP1 MEF2C CCNT2 REST NCOA1 HUWE1 SUPT16H CLSPN TNRC6B PTOV1 LARP4B SASH1 FXR1 KANSL3 BCL9 STK11 KMT2A HEATR1 ATAD2B SLF2 NCOA3 SH2D3A MAX TRIM28 APC BORA KAT7 DCUN1D5 BCAR3 SMARCC2 NCOA2 CSNK1D RBMX PAN3 LARP1 ATAD2 PAXBP1 CRTC2 LEO1 TET2 ZNF507 PCBP1 TRIM56 ZNF318 BCLAF3 NFATC2IP MRTFB TCEA1 KMT2B BAZ1B ACTB GSK3B YY1 MED26 TAF6 SF3B1 USP22…
9.82306e-17	165	2160	2.03475	GO:0033554 cellular response to stress	http://amigo.geneontology.org/amigo/term/GO:0033554	BRCA1 PNKP TP53BP1 XRCC1 MCM6 UBE2T PALB2 HUWE1 CLSPN HNRNPM NBN MCM4 DOT1L BABAM1 ACTR8 FXR1 MSH6 STK11 SLF2 PDS5A ZRANB3 WRNIP1 BECN1 TRAF2 HELB UBE4B RRP8 ERCC5 ANXA1 TICRR PAXX XRCC4 EME1 NSMCE2 HIPK1 ANKZF1 RNF168 ATRIP TEX264 RNF169 MCM7 EXO1 RMI1 SLX4 BAG6 LYN PPP4R3B BAZ1B ACTB TAF6 BATF3 USP22 SMARCC2 ABRAXAS1 PBRM1 JUNB EP400 TPR MAP4K4 USP33 SIRT6 RIF1 GSK3B MAP3K4 DNAJA1 MAP3K20 HDAC6…
3.81445e-16	261	4181	1.66281	GO:0009893 positive regulation of metabolic process	http://amigo.geneontology.org/amigo/term/GO:0009893	DBF4 BRCA1 RB1CC1 BCLAF1 RSF1 NEDD4L PPP1R12A CDK13 TP53BP1 MEF2C CCNT2 REST NCOA1 HUWE1 SUPT16H CLSPN TNRC6B PTOV1 MED26 LARP4B SASH1 FXR1 KANSL3 BCL9 STK11 KMT2A HEATR1 ATAD2B SLF2 NCOA3 SH2D3A MAX TRIM28 APC ANXA1 BORA KAT7 DCUN1D5 BCAR3 SMARCC2 NCOA2 CSNK1D RBMX PAN3 LARP1 ATAD2 PAXBP1 CRTC2 LEO1 TET2 ZNF507 PCBP1 TRIM56 ZNF318 BCLAF3 NFATC2IP MRTFB TCEA1 KMT2B BAZ1B ACTB GSK3B YY1 TAF6 SF3B1…
5.80475e-16	245	3847	1.69639	GO:0010604 positive regulation of macromolecule metabolic process	http://amigo.geneontology.org/amigo/term/GO:0010604	DBF4 BRCA1 RB1CC1 BCLAF1 RSF1 NEDD4L PPP1R12A CDK13 TP53BP1 MEF2C CCNT2 REST NCOA1 HUWE1 SUPT16H CLSPN TNRC6B PTOV1 MED26 LARP4B SASH1 FXR1 KANSL3 BCL9 STK11 KMT2A HEATR1 ATAD2B SLF2 NCOA3 SH2D3A MAX TRIM28 APC ANXA1 BORA KAT7 DCUN1D5 BCAR3 SMARCC2 NCOA2 CSNK1D RBMX PAN3 LARP1 ATAD2 PAXBP1 CRTC2 LEO1 TET2 ZNF507 PCBP1 TRIM56 ZNF318 BCLAF3 NFATC2IP MRTFB TCEA1 KMT2B BAZ1B ACTB GSK3B YY1 TAF6 SF3B1…
7.00003e-16	211	3133	1.79392	GO:0033036 macromolecule localization	http://amigo.geneontology.org/amigo/term/GO:0033036	HUWE1 RNF31 TCP1 SAE1 BAP1 MICALL2 SPDL1 TPR VPS13D PKP2 WAPL VPS35 PCM1 MAPRE3 OSBPL8 SCFD1 NUP188 WASHC2A ARMCX3 TANGO6 EHD4 TJP1 AKAP10 NECTIN1 CEP72 GOLPH3 SPTBN1 TJP2 SLF2 FAM53C COPA DDX39A OPTN NUP214 IFT22 XPO4 RELCH ANXA1 KNL1 LYST SEC16A LAMTOR1 TWF1 RANBP2 RER1 MCM3AP NXF1 NUP35 TASOR SLBP STXBP5 PHAX NOL6 RAB8B MTBP TOMM20 ZDHHC20 SCRIB FAM83H PTTG1IP NOL8 CHAMP1 KIAA0753 TMSB4X TFRC …
7.00003e-16	70	572	3.25975	GO:0051052 regulation of DNA metabolic process	http://amigo.geneontology.org/amigo/term/GO:0051052	DBF4 SLF2 ZRANB3 WRNIP1 H1-3 HELB TICRR TERF1 CDT1 BRCA1 ACTB MCM6 MCM4 BABAM1 TAF6 USP22 SMARCC2 FBXO4 NSMCE2 ABRAXAS1 PBRM1 ATRIP MCM7 EP400 TP53BP1 TFRC SIRT6 RIF1 BRPF3 PTGES3 MSH6 TRIM28 HNRNPA1 KAT7 CDK9 OBI1 RNF168 OTUD4 RNF169 MECP2 SETD2 SLX4 XRCC1 ATRX YY1 GSK3A ACTR8 TTF1 MBD2 ATAD5 SMARCAD1 WIZ PNKP WAPL MAP3K4 NBN SMC3 KMT2A TCP1 PDS5A RBBP6 ANKRD17 BCAR3 SMG1 DTX3L PPP1R10 PPP4R3B C…
1.38874e-15	97	996	2.59414	GO:0000278 mitotic cell cycle	http://amigo.geneontology.org/amigo/term/GO:0000278	CDC27 SPDL1 TPR MCM6 RBL1 CLSPN CDC6 CDK16 NBN MCM4 BABAM1 LIG1 SMC3 CDKN1B CENPF PDS5A DLGAP5 LATS1 ANXA1 BORA NUMA1 NEDD1 RB1 TICRR CENPC MCPH1 MKI67 DSN1 BUB3 EME1 CCNB2 ABRAXAS1 CLASP2 CDT1 MTBP CHAMP1 BRCA1 ACTB EXOC4 VPS4A SMARCC2 PBRM1 ANAPC2 BAZ1B MAP3K20 CEP250 NES TOM1L1 INTS3 SDE2 SCRIB SETD2 FLNA YTHDC2 WAPL AKAP8 MIIP NUP214 APC ESPL1 TACC2 EPS8 BAP1 TASOR WEE1 RGS14 SNX33 VCPIP1 ATA…
1.38874e-15	186	2642	1.87526	GO:0008104 protein localization	http://amigo.geneontology.org/amigo/term/GO:0008104	HUWE1 RNF31 TCP1 SAE1 BAP1 MICALL2 SPDL1 VPS13D PKP2 WAPL VPS35 PCM1 MAPRE3 SCFD1 NUP188 WASHC2A ARMCX3 TANGO6 EHD4 TJP1 AKAP10 NECTIN1 CEP72 GOLPH3 SPTBN1 TJP2 SLF2 FAM53C COPA OPTN NUP214 IFT22 XPO4 ANXA1 KNL1 LYST SEC16A LAMTOR1 TWF1 RANBP2 RER1 NUP35 TASOR STXBP5 RAB8B MTBP TOMM20 ZDHHC20 SCRIB FAM83H PTTG1IP NOL8 CHAMP1 KIAA0753 TMSB4X TFRC AP1S1 BECN1 NEDD4L SIRT6 GSK3B DNAJA1 MIEF1 UBL4A S…
3.06653e-15	96	992	2.57775	GO:0006974 cellular response to DNA damage stimulus	http://amigo.geneontology.org/amigo/term/GO:0006974	BRCA1 PNKP TP53BP1 XRCC1 MCM6 UBE2T PALB2 HUWE1 CLSPN NBN MCM4 DOT1L BABAM1 ACTR8 FXR1 MSH6 STK11 SLF2 PDS5A ZRANB3 WRNIP1 HELB ERCC5 TICRR PAXX XRCC4 EME1 NSMCE2 HIPK1 RNF168 ATRIP TEX264 RNF169 MCM7 EXO1 RMI1 SLX4 LYN PPP4R3B BAZ1B ACTB TAF6 USP22 SMARCC2 ABRAXAS1 PBRM1 EP400 SIRT6 RIF1 MAP3K20 LIG1 SETX TRIM32 TRIM28 TOP2A MORC2 APC KAT7 CDK9 FTO INTS3 SDE2 REXO4 TAOK2 SMG1 VCPIP1 SETD2 BCLAF1…
3.43035e-15	208	3120	1.77579	GO:0051641 cellular localization	http://amigo.geneontology.org/amigo/term/GO:0051641	GSK3B HUWE1 RNF31 TCP1 SAE1 BAP1 MICALL2 VPS50 SPDL1 TPR DTNBP1 VPS13D PKP2 WAPL VPS35 PCM1 MAPRE3 SCFD1 NUP188 WASHC2A EHD4 WDR91 SNX3 CEP72 GOLPH3 SPTBN1 CCDC88A CENPF STK11 AFTPH SLF2 FAM53C COPA DDX39A OPTN BECN1 NUP214 EPS15L1 IFT22 EXOC4 VPS4A XPO4 RELCH NUMA1 KNL1 CENPC SEC16A VPS51 TWF1 RANBP2 RER1 MCM3AP NXF1 NUP35 CLASP2 TASOR PHAX NOL6 CLMN RAB8B KIF5B MTBP SNX33 TOMM20 KLC2 ZDHHC20 SC…
7.0054e-15	46	281	4.36047	GO:0033044 regulation of chromosome organization	http://amigo.geneontology.org/amigo/term/GO:0033044	CDC27 WAPL SENP6 TERF1 BUB3 TASOR ATF7IP ACTB SLF2 SMARCC2 FBXO4 NSMCE2 PBRM1 BAZ1B MORC2 HNRNPA1 SLX4 SPDL1 XRCC1 ATRX YY1 ACTR8 TRIM28 MCPH1 PNKP TPR RIOK2 SIRT6 MAP3K4 CDC6 NBN TCP1 BECN1 DNMT1 TOP2A APC NUMA1 RB1 DYNC1LI1 SMG1 CDT1 PPP1R10 HNRNPA2B1 CENPF DLGAP5 ESPL1
8.47561e-15	140	1791	2.08216	GO:0070727 cellular macromolecule localization	http://amigo.geneontology.org/amigo/term/GO:0070727	HUWE1 RNF31 TCP1 SAE1 BAP1 MICALL2 SPDL1 VPS13D PKP2 WAPL VPS35 PCM1 MAPRE3 SCFD1 NUP188 WASHC2A EHD4 CEP72 GOLPH3 SPTBN1 SLF2 FAM53C COPA OPTN NUP214 IFT22 XPO4 KNL1 SEC16A TWF1 RANBP2 RER1 NUP35 TASOR RAB8B MTBP TOMM20 ZDHHC20 SCRIB FAM83H PTTG1IP NOL8 CHAMP1 KIAA0753 TMSB4X BECN1 TERF1 NEDD4L SIRT6 GSK3B DNAJA1 MIEF1 UBL4A USP4 CCDC88A GORASP2 TRIM28 PRKAA1 KAT7 CDK9 NUMA1 PTPN14 XRCC4 BRAF ST…
1.25519e-14	161	2204	1.94579	GO:0045935 positive regulation of nucleobase-containing compound metabolic process	http://amigo.geneontology.org/amigo/term/GO:0045935	DBF4 BRCA1 BCLAF1 RSF1 CDK13 TP53BP1 MEF2C CCNT2 REST NCOA1 SUPT16H TNRC6B PTOV1 KANSL3 BCL9 KMT2A HEATR1 ATAD2B SLF2 NCOA3 MAX TRIM28 KAT7 SMARCC2 NCOA2 RBMX PAN3 ATAD2 PAXBP1 CRTC2 LEO1 TET2 ZNF507 PCBP1 TRIM56 ZNF318 BCLAF3 NFATC2IP MRTFB TCEA1 KMT2B BAZ1B ACTB YY1 MED26 TAF6 SF3B1 USP22 MED1 MYBBP1A MBD2 MED4 GATAD2B TERF1 FBXO4 PBRM1 DDX21 STAT3 CHD3 EP400 PPP1R12A RIOK2 PKM TFRC KDM5A FOSL2…
1.29736e-14	203	3057	1.76882	GO:0010605 negative regulation of macromolecule metabolic process	http://amigo.geneontology.org/amigo/term/GO:0010605	BRCA1 EDC4 DTNBP1 RSF1 PUM2 SIRT6 REST XRN2 HDAC6 CBX5 HNRNPM TNRC6B L3MBTL2 DICER1 CHD8 MAGED2 SMG9 CDKN1B FXR1 SMG7 ZRANB3 H1-3 HELB DGCR8 TRIM28 RRP8 PUM1 KAT7 CIR1 NCOR1 GATAD2B LIMD1 TERF1 PAN3 SCAF4 SNIP1 TASOR SMG8 SPINDOC MECP2 CHD3 ZNF318 ATF7IP ZBTB21 BRMS1 BCOR EIF4ENIF1 NCOR2 ZBTB14 DAXX AKT1S1 LIN37 GSK3A GTF2IRD1 MVP BCLAF1 SPEN KDM4A TP53BP1 RIF1 TUT7 DNAJA1 HIVEP1 SNW1 YY1 ACIN1 C…
2.05603e-14	81	781	2.76259	GO:0010564 regulation of cell cycle process	http://amigo.geneontology.org/amigo/term/GO:0010564	CDC27 DBF4 TPR WAPL TP53BP1 RBL1 CLSPN CDC6 CCP110 CSPP1 NBN DOT1L BABAM1 SENP6 CENPF ANXA1 BORA RB1 TICRR MKI67 BUB3 EME1 CDT1 MTBP BRCA1 ACTB SMARCC2 ABRAXAS1 PBRM1 BAZ1B MAP3K20 CDKN1B CEP250 APC NUMA1 TOM1L1 INTS3 SDE2 SETD2 SPDL1 ATRX CHORDC1 MDM1 MAPK14 MIIP MED1 BECN1 EIF2AK4 PKP4 MCPH1 FBXO4 ATRIP ATAD5 PTPN11 PPP1R10 KMT2E MARK4 WIZ RIOK2 KIF14 CPSF3 SLF2 OBSL1 RRP8 MYBBP1A ANKRD17 VPS4A…
2.32596e-14	93	977	2.53554	GO:0033365 protein localization to organelle	http://amigo.geneontology.org/amigo/term/GO:0033365	HUWE1 RNF31 TCP1 SAE1 BAP1 MICALL2 SPDL1 VPS13D WAPL PCM1 MAPRE3 NUP188 WASHC2A CEP72 SLF2 FAM53C OPTN NUP214 KNL1 SEC16A RANBP2 RER1 NUP35 TASOR MTBP TOMM20 SCRIB FAM83H PTTG1IP NOL8 CHAMP1 KIAA0753 BECN1 DNAJA1 UBL4A TRIM28 PRKAA1 KAT7 CDK9 NUMA1 XRCC4 RAB8B STAT3 HSPA4 VCPIP1 SETD2 EIF4ENIF1 TMEM201 BAG6 CTNNA1 TPR VPS35 SIRT6 ATRX OSBPL8 MAPK14 SSR3 STK11 MED1 LATS1 CEP350 TOR1AIP1 MCPH1 FBXO…
2.37746e-14	229	3630	1.68039	GO:0044085 cellular component biogenesis	http://amigo.geneontology.org/amigo/term/GO:0044085	RSF1 RB1CC1 OFD1 TPR PKP2 RIOK2 EIF4B ADD2 PCM1 MAPRE3 CTTN NOP14 ADD1 ASAP3 ARVCF EIF5 CCP110 EHD4 OIP5 TAF6 EIF3A SLAIN2 PTGES3 SENP6 CEP72 FXR1 SF3B1 NSUN4 HEATR1 HJURP OBSL1 CEP250 BECN1 DLGAP5 FGD3 HELB CDC42EP1 CLIP1 RRP8 NASP MICAL1 NEDD1 CSNK1D PKP4 CENPC ABT1 SURF6 ADD3 RILPL2 TWF1 EPS8 ASAP1 CHAF1B ABRAXAS1 CLASP2 TASOR NOL6 PLEKHA7 CDT1 RSL1D1 ATF7IP TRMT112 VCPIP1 PKP3 SVIL MAK16 CTNN…
2.66068e-14	138	1782	2.06278	GO:0034613 cellular protein localization	http://amigo.geneontology.org/amigo/term/GO:0034613	HUWE1 RNF31 TCP1 SAE1 BAP1 MICALL2 SPDL1 VPS13D PKP2 WAPL VPS35 PCM1 MAPRE3 SCFD1 NUP188 WASHC2A EHD4 CEP72 GOLPH3 SPTBN1 SLF2 FAM53C COPA OPTN NUP214 IFT22 XPO4 KNL1 SEC16A TWF1 RANBP2 RER1 NUP35 TASOR RAB8B MTBP TOMM20 ZDHHC20 SCRIB FAM83H PTTG1IP NOL8 CHAMP1 KIAA0753 TMSB4X BECN1 NEDD4L SIRT6 GSK3B DNAJA1 MIEF1 UBL4A USP4 CCDC88A GORASP2 TRIM28 PRKAA1 KAT7 CDK9 NUMA1 PTPN14 XRCC4 BRAF STAT3 HS…
4.44327e-14	83	825	2.67982	GO:1903047 mitotic cell cycle process	http://amigo.geneontology.org/amigo/term/GO:1903047	CDC27 SPDL1 TPR MCM6 RBL1 CLSPN CDC6 CDK16 NBN MCM4 BABAM1 LIG1 SMC3 CDKN1B CENPF PDS5A DLGAP5 LATS1 ANXA1 BORA NUMA1 RB1 TICRR CENPC MKI67 DSN1 BUB3 EME1 CCNB2 ABRAXAS1 CLASP2 MTBP CHAMP1 BRCA1 ACTB EXOC4 VPS4A SMARCC2 PBRM1 BAZ1B MAP3K20 NES TOM1L1 INTS3 SDE2 SETD2 FLNA AKAP8 MIIP APC ESPL1 TACC2 MCPH1 EPS8 TASOR SNX33 ATAD5 PPP1R10 KMT2E MAP4 RIOK2 KIF22 ATRX SPTBN1 STAG1 KIF14 CPSF3 SLF2 MAST…
7.85323e-14	258	4309	1.59487	GO:0010556 regulation of macromolecule biosynthetic process	http://amigo.geneontology.org/amigo/term/GO:0010556	WIZ BRCA1 BCLAF1 RSF1 SPEN CDK13 TP53BP1 PITX1 FOSL2 SIRT6 CIC MEF2C CCNT2 REST NCOA1 KDM2B SUPT16H HDAC6 CBX5 HIVEP1 BRPF3 FBXL19 TCF20 TNRC6B L3MBTL2 YY1 CHD8 CDK16 MAGED2 PTOV1 MED26 LARP4B KLF3 ERBIN ACTR8 FXR1 KANSL3 ARID3A BCL9 GON4L PRDM2 ETV3 KMT2A CREB1 HEATR1 TRIM32 ATAD2B ZNF644 BATF3 NCOA3 RREB1 MED1 NKX2-4 MAX TRAF2 MLLT1 TRIM28 CC2D1A RRP8 MED4 KAT7 SLTM CIR1 AEBP2 SMARCC2 NCOA2 ZFH…
1.12662e-13	82	823	2.65397	GO:0016071 mRNA metabolic process	http://amigo.geneontology.org/amigo/term/GO:0016071	EDC4 PUM2 YTHDC1 WBP11 XRN2 HNRNPM TNRC6B SMG9 FXR1 SF3B1 SMG7 CPSF3 DDX39A SNRPA1 SRRM1 RBMX2 PUM1 WDR33 SLTM ZCRB1 RBMX PAN3 SAFB RBM15 RPRD2 SLBP VIRMA SMG8 ZRSR2 RBM14 SNW1 HNRNPA2B1 ZC3H13 HNRNPA1 PPIL1 NCOA2 SNIP1 SRRM2 USP39 NCOA1 RBM23 ACIN1 TAF6 CASC3 CREB1 FTO SMG1 ZBTB7A EIF4ENIF1 BCLAF1 SUGP2 CDK13 TUT7 REST RBM27 HNRNPH3 GTPBP1 PABPN1 CLASRP YJU2 RBBP6 MED1 TRAF2 PRPF38B CDK9 CIR1 RB…
1.47737e-13	210	3283	1.70385	GO:0009892 negative regulation of metabolic process	http://amigo.geneontology.org/amigo/term/GO:0009892	BRCA1 EDC4 DTNBP1 RSF1 PUM2 SIRT6 REST XRN2 HDAC6 CBX5 HNRNPM TNRC6B L3MBTL2 DICER1 CHD8 MAGED2 SMG9 CDKN1B FXR1 SMG7 ZRANB3 H1-3 HELB DGCR8 TRIM28 RRP8 PUM1 KAT7 CIR1 NCOR1 GATAD2B LIMD1 TERF1 PAN3 SCAF4 SMG1 SNIP1 TASOR SMG8 SPINDOC MECP2 CHD3 ZNF318 ATF7IP ZBTB21 BRMS1 BCOR EIF4ENIF1 NCOR2 ZBTB14 DAXX AKT1S1 LIN37 GSK3A GTF2IRD1 MVP BCLAF1 SPEN KDM4A TP53BP1 RIF1 TUT7 DNAJA1 HIVEP1 SNW1 YY1 AC…
1.53556e-13	248	4112	1.6065	GO:0051252 regulation of RNA metabolic process	http://amigo.geneontology.org/amigo/term/GO:0051252	WIZ BRCA1 BCLAF1 RSF1 PUM2 SPEN CDK13 TP53BP1 PITX1 FOSL2 SIRT6 CIC MEF2C CCNT2 YTHDC1 REST NCOA1 KDM2B SUPT16H HDAC6 CBX5 HIVEP1 BRPF3 HNRNPH3 FBXL19 HNRNPM TCF20 TNRC6B L3MBTL2 YY1 CHD8 CDK16 MAGED2 PTOV1 MED26 KLF3 ERBIN ACTR8 FXR1 KANSL3 ARID3A BCL9 GON4L PRDM2 ETV3 KMT2A CREB1 HEATR1 TRIM32 ATAD2B ZNF644 BATF3 NCOA3 RREB1 AHNAK MED1 NKX2-4 MAX TRAF2 MLLT1 TRIM28 CC2D1A RRP8 SRRM1 PUM1 MED4 K…
1.85783e-13	267	4545	1.5648	GO:0009889 regulation of biosynthetic process	http://amigo.geneontology.org/amigo/term/GO:0009889	WIZ BRCA1 BCLAF1 RSF1 SPEN CDK13 TP53BP1 PITX1 FOSL2 SIRT6 CIC MEF2C CCNT2 REST NCOA1 KDM2B SUPT16H HDAC6 CBX5 HIVEP1 BRPF3 FBXL19 TCF20 TNRC6B L3MBTL2 YY1 CHD8 CDK16 MAGED2 PTOV1 MED26 LARP4B KLF3 ERBIN ACTR8 FXR1 KANSL3 ARID3A BCL9 GON4L PRDM2 ETV3 KMT2A CREB1 HEATR1 TRIM32 ATAD2B ZNF644 BATF3 NCOA3 RREB1 MED1 NKX2-4 MAX TRAF2 MLLT1 TRIM28 CC2D1A RRP8 ANXA1 MED4 KAT7 SLTM CIR1 AEBP2 SMARCC2 NCO…
1.96001e-13	128	1641	2.0777	GO:0031399 regulation of protein modification process	http://amigo.geneontology.org/amigo/term/GO:0031399	BRCA1 RB1CC1 DTNBP1 PPP1R12A CLSPN PPP6R2 PPP6R1 CDKN1B SASH1 FXR1 STK11 SH2D3A BORA DCUN1D5 BCAR3 CCNB2 OTUD4 CSNK2B AKT1S1 BAZ1B SF3B1 MYBBP1A DDX21 GPS1 MYCBP2 MVP ARAF MAPRE3 MAP3K4 DNAJA1 HUWE1 NBN KANSL3 CCDC88A ARHGEF2 TRAF2 LATS1 APC CDK9 RPS2 PDPK1 TOM1L1 SAE1 TWF1 ADAM17 FBXO4 CDYL BUB3 BRAF TGFBR2 MAP4K2 QARS1 BRMS1 PAK2 PTTG1IP ZFP91 INPP5F DAXX DBF4 KDM4A XRCC1 KDM5A RIF1 CCNT2 OSBPL…
3.79985e-13	263	4482	1.56302	GO:0031326 regulation of cellular biosynthetic process	http://amigo.geneontology.org/amigo/term/GO:0031326	WIZ BRCA1 BCLAF1 RSF1 SPEN CDK13 TP53BP1 PITX1 FOSL2 SIRT6 CIC MEF2C CCNT2 REST NCOA1 KDM2B SUPT16H HDAC6 CBX5 HIVEP1 BRPF3 FBXL19 TCF20 TNRC6B L3MBTL2 YY1 CHD8 CDK16 MAGED2 PTOV1 MED26 LARP4B KLF3 ERBIN ACTR8 FXR1 KANSL3 ARID3A BCL9 GON4L PRDM2 ETV3 KMT2A CREB1 HEATR1 TRIM32 ATAD2B ZNF644 BATF3 NCOA3 RREB1 MED1 NKX2-4 MAX TRAF2 MLLT1 TRIM28 CC2D1A RRP8 ANXA1 MED4 KAT7 SLTM CIR1 AEBP2 SMARCC2 NCO…
4.81084e-13	96	1082	2.36334	GO:0006396 RNA processing	http://amigo.geneontology.org/amigo/term/GO:0006396	PUM2 RIOK2 DNTTIP2 TUT7 YTHDC1 WBP11 NOP14 HNRNPH3 HNRNPM DICER1 YJU2 FXR1 SF3B1 NSUN4 CPSF3 HEATR1 TRMT1L DDX39A AHNAK HELB DGCR8 SNRPA1 SRRM1 RBMX2 PUM1 WDR33 SLTM ZCRB1 ABT1 RBMX SAFB RBM15 RPRD2 SNIP1 SLBP NOL6 DUS2 ZRSR2 RSL1D1 TRMT112 AHNAK2 AKAP17A MAK16 RBM14 SNW1 HNRNPA2B1 USP22 HNRNPA1 PPIL1 INTS3 SRRM2 USP39 RBM23 ACIN1 CASC3 DUS3L VIRMA ZBTB7A YRDC UTP18 BCLAF1 SUGP2 CDK13 REST XRN2 R…
5.51129e-13	72	689	2.78352	GO:0000226 microtubule cytoskeleton organization	http://amigo.geneontology.org/amigo/term/GO:0000226	MARK4 PHLDB1 SPDL1 TPR MAP4 MARK2 CAMSAP3 MAP2 PCM1 GSK3B MAPRE3 CCP110 SLAIN2 CHORDC1 SENP6 CEP72 CCDC88A MAP7D1 CAMSAP2 DLGAP5 MAP7D3 MAP1S CAMSAP1 CLIP1 MAP1B NAV1 APC MAP7 DYNC1LI2 BORA NUMA1 TACC2 NEDD1 CSNK1D DYNC1LI1 PHLDB2 SIK3 ABRAXAS1 CLASP2 MAP1A CEP250 CHD3 SETD2 KIF24 FLNA BRCA1 ASPM ATRX HDAC6 MID1 CDKN1B MDM1 PRKAA1 ESPL1 CEP350 MCPH1 CCNB2 TASOR WEE1 RGS14 KIAA0753 RBM14 PPP1R12A …
5.85746e-13	51	384	3.5377	GO:0010639 negative regulation of organelle organization	http://amigo.geneontology.org/amigo/term/GO:0010639	ADD2 CAMSAP3 ADD1 CAMSAP2 CAMSAP1 APC TERF1 ADD3 TWF1 BUB3 SVIL TMSB4X BAZ1B CCP110 TOM1L1 CARMIL2 SPDL1 XRCC1 HDAC6 MID1 TJP1 MDM1 SPTBN1 BECN1 MAP1B EPS8 MTBP TPR MAP4 WAPL TFRC ATRX HUWE1 SCFD1 NBN ARHGEF2 TOP2A HNRNPA1 DYNC1LI1 PHLDB2 CLASP2 CDT1 PAK2 KIF24 SLX4 RBM14 MAP2 BRCA1 TSC2 CENPF ESPL1
6.35078e-13	187	2847	1.74959	GO:0035556 intracellular signal transduction	http://amigo.geneontology.org/amigo/term/GO:0035556	CC2D1A FLNA MARK4 ARHGAP31 TP53BP1 MAP4K4 MARK2 ARAF MAST2 BRAP CLSPN CDC6 MAST3 SH3BP1 TSC2 NBN DOT1L BABAM1 GSK3A MADD SASH1 MAPK14 ERBIN PRKD3 ARHGEF2 MASTL PKN1 OPTN TRAF2 CDC42EP1 AKAP12 LATS1 PRKAA1 TANK DENND4C TICRR PDPK1 KSR1 MINK1 PI4KB LIMD1 LAMTOR1 TAOK2 EPS8 BUB3 EME1 TIAM1 SMG1 BRAF PKN3 SIK3 SH2B2 HIPK1 PRKCI SNRK WNK2 TSC1 CDT1 TNIP2 AKAP13 PRKCE DENND4A PAK2 PJA2 AKT1S1 ARHGEF28 …
1.74304e-12	44	303	3.86805	GO:0006260 DNA replication	http://amigo.geneontology.org/amigo/term/GO:0006260	DBF4 MCM6 MCM4 LIG1 ZRANB3 WRNIP1 TICRR TERF1 EME1 MCM7 CDT1 BRCA1 NBN BRPF3 HELB KAT7 CDK9 OBI1 DDX21 ATRX SUPT16H CDC6 CCDC88A ORC2 RBBP6 TTF1 DTD1 NASP SDE2 NFIB SSRP1 CHAF1B ATAD5 RMI1 SLX4 WIZ WAPL YY1 SMC3 ACTR8 PDS5A ANKRD17 BCAR3 PNKP
1.74304e-12	51	395	3.43918	GO:0007059 chromosome segregation	http://amigo.geneontology.org/amigo/term/GO:0007059	CDC27 SPDL1 WAPL OIP5 SMC3 CENPF STAG1 PDS5A DLGAP5 TOP2A ESPL1 KNL1 CENPC MKI67 DSN1 BUB3 EME1 ABRAXAS1 RMI1 SLX4 CHAMP1 ACTB SMARCC2 PBRM1 BAZ1B PUM2 CDC6 LATS1 PUM1 AKAP8 NUMA1 TERF1 RGS14 BAG6 BRCA1 TPR RIOK2 KIF22 ATRX KIF14 SLF2 HJURP BECN1 MAP1S VPS4A APC RB1 DYNC1LI1 NSMCE2 SMARCAD1 CDT1
2.66897e-12	143	1994	1.91026	GO:0016310 phosphorylation	http://amigo.geneontology.org/amigo/term/GO:0016310	RB1CC1 PNKP DTNBP1 CDK13 PKM MAP4K4 MAST2 CLSPN MAST3 CDK16 VRK3 WDR91 CDKN1B SASH1 FXR1 STK11 MASTL PKN1 SH2D3A LATS1 PRKAA1 BORA CDK9 BCAR3 PDPK1 MINK1 CSNK1D ALDOA TAOK2 SMG1 CCNB2 PKN3 RPS6KA4 HIPK1 TGFBR2 PRKCI SNRK WNK2 PRKCE PEAK1 PAK2 GRK6 AKT1S1 BAZ1B MVP MARK2 SIRT6 ARAF RBL1 CCNT2 GSK3B MAPRE3 MAP3K4 MAP3K20 NBN GSK3A TAF6 PTGES3 CCDC88A ARHGEF2 CREB1 BECN1 TRAF2 RIPK3 APC ABI2 RB1 TOM…
2.92462e-12	63	574	2.92355	GO:0051493 regulation of cytoskeleton organization	http://amigo.geneontology.org/amigo/term/GO:0051493	PHLDB1 TPR ADD2 CAMSAP3 GSK3B MAPRE3 CTTN ADD1 ASAP3 SH3BP1 SLAIN2 SENP6 CAMSAP2 CDC42EP1 MAP1S CAMSAP1 CLIP1 MAP1B NES APC BORA PHLDB2 ADD3 TWF1 CARMIL2 MAP1A SVIL TMSB4X WASHC2A MARK2 LATS1 NUMA1 ABI2 CLASP2 TSC1 MYCBP2 HDAC6 MID1 TJP1 CDKN1B MDM1 SPTBN1 CCDC88A PRKAA1 TAOK2 EPS8 BRAF ARHGAP35 PRKCE AFAP1 FLNA CD2AP PXN PLEKHG2 ARHGEF2 MECP2 PAK2 RBM14 MAP2 AKAP13 BRCA1 SLC9A1 ABL2
4.24043e-12	46	337	3.63588	GO:0006338 chromatin remodeling	http://amigo.geneontology.org/amigo/term/GO:0006338	RSF1 ACTB MBD2 SMARCC2 GATAD2B KDM4A KDM5A SRCAP CHD8 OIP5 HJURP MLLT1 NASP CHD1 CHAF1B YEATS2 CHD3 DAXX NAP1L4 BAZ1B SUPT16H SF3B1 MYBBP1A SSRP1 PBRM1 DDX21 SIRT6 ATRX YY1 SMARCA1 ACTR8 MORC2 MCM3AP NUDT5 BPTF ZRANB3 H1-3 HP1BP3 RERE EP400 ERCC6L SMARCAD1 ZBTB7A SETD2 BAZ2A RB1
4.482e-12	88	986	2.37732	GO:0007017 microtubule-based process	http://amigo.geneontology.org/amigo/term/GO:0007017	MARK4 PHLDB1 SPDL1 TPR DTNBP1 MAP4 MARK2 CAMSAP3 MAP2 PCM1 KIF22 GSK3B MAPRE3 CCP110 SLAIN2 CHORDC1 SENP6 CEP72 CCDC88A MAP7D1 STK11 KIF14 CAMSAP2 DLGAP5 MAP7D3 MAP1S CAMSAP1 CLIP1 MAP1B NAV1 APC MAP7 DYNC1LI2 BORA KLC4 NUMA1 TACC2 NEDD1 CSNK1D DYNC1LI1 PHLDB2 SIK3 ABRAXAS1 CLASP2 MAP1A KIF5B KLC2 TMEM201 HDAC6 IFT22 CEP250 CHD3 SETD2 KIF24 FLNA BRCA1 KATNIP ASPM ATRX DNAJA1 MID1 ARMCX3 CDKN1B MD…
7.75157e-12	67	649	2.74987	GO:0006281 DNA repair	http://amigo.geneontology.org/amigo/term/GO:0006281	BRCA1 PNKP XRCC1 MCM6 PALB2 HUWE1 NBN MCM4 DOT1L BABAM1 ACTR8 MSH6 SLF2 PDS5A ZRANB3 WRNIP1 HELB ERCC5 PAXX XRCC4 EME1 NSMCE2 RNF168 ATRIP TEX264 RNF169 MCM7 EXO1 RMI1 SLX4 ACTB TAF6 USP22 SMARCC2 ABRAXAS1 PBRM1 EP400 TP53BP1 SIRT6 RIF1 LIG1 SETX TRIM28 KAT7 CDK9 FTO INTS3 REXO4 VCPIP1 SETD2 UBE2T KIF22 ATRX SUPT16H CLSPN YY1 SMC3 BRME1 TICRR SSRP1 SMG1 CHAF1B SMARCAD1 DTX3L ZBTB7A PPP4R3B WDR33
7.83065e-12	172	2613	1.75336	GO:0051172 negative regulation of nitrogen compound metabolic process	http://amigo.geneontology.org/amigo/term/GO:0051172	BRCA1 DTNBP1 RSF1 SIRT6 REST HDAC6 CBX5 TNRC6B L3MBTL2 CHD8 MAGED2 CDKN1B FXR1 ZRANB3 H1-3 HELB TRIM28 KAT7 CIR1 NCOR1 GATAD2B TERF1 PAN3 SCAF4 SPINDOC MECP2 CHD3 ZNF318 ZBTB21 BRMS1 BCOR EIF4ENIF1 NCOR2 ZBTB14 DAXX AKT1S1 LIN37 GSK3A GTF2IRD1 MVP BCLAF1 SPEN KDM4A TP53BP1 RIF1 DNAJA1 HIVEP1 SNW1 YY1 ACIN1 SNX3 MSH6 PRDM2 CENPF CREB1 BATF3 MAX EAPP LATS1 CC2D1A APC EPRS1 SMARCC2 RB1 FTO ZFHX3 PDP…
8.65775e-12	170	2575	1.75855	GO:0032268 regulation of cellular protein metabolic process	http://amigo.geneontology.org/amigo/term/GO:0032268	BRCA1 RB1CC1 DTNBP1 PPP1R12A CLSPN PPP6R2 TNRC6B USP14 PPP6R1 LARP4B CDKN1B SASH1 FXR1 STK11 SH2D3A BORA DCUN1D5 BCAR3 CSNK1D PAN3 LARP1 CCNB2 OTUD4 EIF4ENIF1 CSNK2B AKT1S1 BAZ1B GSK3B SF3B1 MYBBP1A DDX21 GPS1 MYCBP2 MVP VPS35 ARAF NRDC BZW1 MAPRE3 MAP3K4 DNAJA1 HUWE1 EIF5 NBN KANSL3 CCDC88A ARHGEF2 TRIM32 TRAF2 LATS1 APC EPRS1 CDK9 FTO RPS2 PDPK1 TOM1L1 DUS3L SAE1 EIF3H TWF1 ADAM17 FBXO4 CDYL BU…
9.87322e-12	207	3365	1.63858	GO:0022607 cellular component assembly	http://amigo.geneontology.org/amigo/term/GO:0022607	RSF1 RB1CC1 OFD1 TPR PKP2 EIF4B ADD2 PCM1 MAPRE3 CTTN ADD1 ASAP3 ARVCF EIF5 CCP110 EHD4 OIP5 TAF6 EIF3A SLAIN2 PTGES3 SENP6 CEP72 FXR1 SF3B1 HJURP OBSL1 CEP250 BECN1 DLGAP5 FGD3 CDC42EP1 CLIP1 RRP8 NASP MICAL1 NEDD1 CSNK1D PKP4 CENPC ABT1 ADD3 RILPL2 TWF1 EPS8 ASAP1 CHAF1B ABRAXAS1 CLASP2 TASOR PLEKHA7 CDT1 ATF7IP VCPIP1 PKP3 SVIL CTNND1 DAXX ATXN2 NAP1L4 TMSB4X VCL SUPT16H EIF3J MED26 AP1S1 HPS5…
1.31144e-11	69	689	2.66754	GO:0051301 cell division	http://amigo.geneontology.org/amigo/term/GO:0051301	CDC27 CSPP1 AKNA SNX33 EXOC4 VPS4A ARHGEF2 MBIP YEATS2 SETD2 MARK4 SPDL1 TPR WAPL CDK13 ASPM EPB41L2 RBL1 CCNT2 MAPRE3 CDC6 SPECC1L CCP110 OIP5 BABAM1 LIG1 SMC3 ACTR8 CENPF STAG1 KIF14 MASTL PDS5A BECN1 LATS1 TOP2A APC BORA NUMA1 KNL1 NEDD1 RB1 GAREM1 SDE2 PKP4 DYNC1LI1 CENPC TERF1 DSN1 AHCTF1 BUB3 NSMCE2 CCNB2 CLASP2 CDCA7L WEE1 CDT1 USP39 RGS14 PRKCE ANAPC2 MACC1 ERCC6L CD2AP MAP4 SPTBN1 NCOA3 …
3.91006e-11	176	2748	1.706	GO:0031324 negative regulation of cellular metabolic process	http://amigo.geneontology.org/amigo/term/GO:0031324	BRCA1 DTNBP1 RSF1 SIRT6 REST HDAC6 CBX5 TNRC6B L3MBTL2 CHD8 MAGED2 CDKN1B FXR1 ZRANB3 H1-3 HELB TRIM28 KAT7 CIR1 NCOR1 GATAD2B TERF1 PAN3 SCAF4 SMG1 SPINDOC MECP2 CHD3 ZNF318 ZBTB21 BRMS1 BCOR EIF4ENIF1 NCOR2 ZBTB14 DAXX AKT1S1 LIN37 GSK3A GTF2IRD1 MVP BCLAF1 SPEN KDM4A TP53BP1 RIF1 DNAJA1 HIVEP1 SNW1 YY1 ACIN1 MSH6 PRDM2 CENPF CREB1 BATF3 MAX EAPP LATS1 CC2D1A APC EPRS1 SMARCC2 RB1 FTO ZFHX3 PDP…
3.91006e-11	123	1674	1.95718	GO:0045934 negative regulation of nucleobase-containing compound metabolic process	http://amigo.geneontology.org/amigo/term/GO:0045934	RSF1 SIRT6 REST HDAC6 CBX5 L3MBTL2 CHD8 MAGED2 ZRANB3 H1-3 HELB TRIM28 KAT7 CIR1 NCOR1 GATAD2B TERF1 SCAF4 SPINDOC MECP2 CHD3 ZNF318 ZBTB21 BRMS1 BCOR NCOR2 ZBTB14 DAXX LIN37 GSK3A GTF2IRD1 BRCA1 BCLAF1 SPEN KDM4A TP53BP1 RIF1 HIVEP1 SNW1 YY1 ACIN1 CDKN1B MSH6 PRDM2 CENPF CREB1 BATF3 MAX EAPP CC2D1A SMARCC2 RB1 ZFHX3 LIMD1 MCPH1 CGGBP1 YEATS2 BAP1 ZHX1 RNF169 NAB2 CDT1 RBPJ IRF2BP2 PA2G4 IRF2BP1 …
9.03481e-11	87	1025	2.26088	GO:0044087 regulation of cellular component biogenesis	http://amigo.geneontology.org/amigo/term/GO:0044087	TPR ADD2 CTTN ADD1 ASAP3 SLAIN2 SENP6 FXR1 CDC42EP1 CLIP1 ADD3 TWF1 EPS8 ASAP1 TASOR ATF7IP SVIL TMSB4X VCL TGFBRAP1 CAMSAP3 GSK3B CCP110 CAMSAP2 HJURP CAMSAP1 LATS1 MORC2 ABI2 CARMIL2 CLASP2 TSC1 PEAK1 PTPN11 VPS35 TJP1 NECTIN1 CDKN1B MDM1 SPTBN1 BECN1 TRIM28 MAP1B PRKAA1 PAN3 FARP1 BRAF ARHGAP35 STXBP5 PRKCE SLX4 FLNA PHLDB1 PHLDB2 MARK4 MAP4 TFRC RAP1GAP MAPRE3 PXN PLEKHG2 SCFD1 HDAC6 PIKFYVE …
9.06297e-11	52	454	3.05091	GO:0018205 peptidyl-lysine modification	http://amigo.geneontology.org/amigo/term/GO:0018205	BRCA1 SENP6 KANSL3 KMT2A MLLT1 TRIM28 SETD1B SAE1 NSMCE2 SENP3 YEATS2 EEF1AKMT2 KMT2B BAZ1B ACTB SF3B1 SLF2 USP22 MYBBP1A DDX21 EP400 BRPF3 DOT1L TAF6 KAT7 MBIP RANBP2 TRMT112 SETD2 BAG6 KDM4A RIF1 SRCAP NCOA1 HDAC6 NCOA3 H1-3 GTF3C4 PRKAA1 MCM3AP CRTC2 MECP2 PWWP2A NFATC2IP MLLT6 KMT2E ATRX SNW1 DNMT1 RPS6KA4 TET2 BCOR
9.06297e-11	50	425	3.13374	GO:0045786 negative regulation of cell cycle	http://amigo.geneontology.org/amigo/term/GO:0045786	TP53BP1 RBL1 CLSPN CDC6 CCP110 NBN DOT1L BABAM1 CDKN1B RB1 TICRR BUB3 EME1 CDT1 BRCA1 ABRAXAS1 BAZ1B MAP3K20 TAF6 LATS1 APC TOM1L1 INTS3 SDE2 SCRIB SPDL1 YTHDC2 PPP1R13B MDM1 MAPK14 MIIP EIF2AK4 FBXO4 ATRIP MTBP PTPN11 PPP1R10 TPR WAPL ATRX RRP8 VPS4A DYNC1LI1 TAOK2 RBM14 CENPF ESPL1 TERF1 SIPA1 WEE1
9.36574e-11	230	3957	1.54826	GO:0032774 RNA biosynthetic process	http://amigo.geneontology.org/amigo/term/GO:0032774	WIZ BRCA1 BCLAF1 RSF1 SPEN CDK13 TP53BP1 PITX1 TCOF1 FOSL2 GTF3C1 SIRT6 CIC MEF2C CCNT2 REST NCOA1 RRN3 KDM2B SUPT16H HDAC6 CBX5 HIVEP1 BRPF3 FBXL19 TCF20 L3MBTL2 YY1 CHD8 DIDO1 CDK16 MAGED2 PTOV1 MED26 TAF6 SETX KLF3 ERBIN ACTR8 KANSL3 GTF3C2 ARID3A BCL9 GON4L PRDM2 ETV3 KMT2A CREB1 HEATR1 TRIM32 ATAD2B ZNF644 BATF3 NCOA3 RREB1 TTF1 GTF2F1 MED1 NKX2-4 MAX TRAF2 MLLT1 TRIM28 CC2D1A RRP8 MED4 KAT7…
9.5751e-11	229	3936	1.54975	GO:0006351 transcription DNA-templated	http://amigo.geneontology.org/amigo/term/GO:0006351	WIZ BRCA1 BCLAF1 RSF1 SPEN CDK13 TP53BP1 PITX1 TCOF1 FOSL2 GTF3C1 SIRT6 CIC MEF2C CCNT2 REST NCOA1 RRN3 KDM2B SUPT16H HDAC6 CBX5 HIVEP1 BRPF3 FBXL19 TCF20 L3MBTL2 YY1 CHD8 DIDO1 CDK16 MAGED2 PTOV1 MED26 TAF6 SETX KLF3 ERBIN ACTR8 KANSL3 GTF3C2 ARID3A BCL9 GON4L PRDM2 ETV3 KMT2A CREB1 HEATR1 TRIM32 ATAD2B ZNF644 BATF3 NCOA3 RREB1 TTF1 GTF2F1 MED1 NKX2-4 MAX TRAF2 MLLT1 TRIM28 CC2D1A RRP8 MED4 KAT7…
9.68094e-11	229	3937	1.54936	GO:0097659 nucleic acid-templated transcription	http://amigo.geneontology.org/amigo/term/GO:0097659	WIZ BRCA1 BCLAF1 RSF1 SPEN CDK13 TP53BP1 PITX1 TCOF1 FOSL2 GTF3C1 SIRT6 CIC MEF2C CCNT2 REST NCOA1 RRN3 KDM2B SUPT16H HDAC6 CBX5 HIVEP1 BRPF3 FBXL19 TCF20 L3MBTL2 YY1 CHD8 DIDO1 CDK16 MAGED2 PTOV1 MED26 TAF6 SETX KLF3 ERBIN ACTR8 KANSL3 GTF3C2 ARID3A BCL9 GON4L PRDM2 ETV3 KMT2A CREB1 HEATR1 TRIM32 ATAD2B ZNF644 BATF3 NCOA3 RREB1 TTF1 GTF2F1 MED1 NKX2-4 MAX TRAF2 MLLT1 TRIM28 CC2D1A RRP8 MED4 KAT7…
1.40526e-10	61	598	2.71713	GO:0044770 cell cycle phase transition	http://amigo.geneontology.org/amigo/term/GO:0044770	CDC27 DBF4 TP53BP1 RBL1 CLSPN CDC6 CDK16 NBN DOT1L BABAM1 CDKN1B CENPF LATS1 ANXA1 RB1 TICRR BUB3 EME1 CCNB2 CDT1 MTBP BRCA1 ACTB SMARCC2 ABRAXAS1 PBRM1 MAP3K20 NES APC INTS3 SDE2 SPDL1 MAPK14 MIIP EIF2AK4 EPS8 FBXO4 ATRIP ATAD5 PTPN11 PPP1R10 KMT2E TPR RIOK2 AKAP8 KIF14 CPSF3 MASTL ANKRD17 VPS4A DYNC1LI1 TAOK2 ADAM17 NSMCE2 CLASP2 MECP2 NASP DLGAP5 ESPL1 PKMYT1 WEE1
1.40526e-10	123	1709	1.9171	GO:0046907 intracellular transport	http://amigo.geneontology.org/amigo/term/GO:0046907	HUWE1 RNF31 SAE1 BAP1 MICALL2 VPS50 TPR DTNBP1 VPS13D VPS35 PCM1 SCFD1 NUP188 WASHC2A EHD4 WDR91 SNX3 CCDC88A STK11 AFTPH FAM53C COPA DDX39A BECN1 NUP214 EPS15L1 IFT22 VPS4A XPO4 RELCH VPS51 RANBP2 MCM3AP NXF1 NUP35 PHAX NOL6 CLMN KIF5B SNX33 TOMM20 KLC2 ZDHHC20 SCRIB PTTG1IP TMEM201 ITSN2 INPP5F CASC3 HPS5 HNRNPA1 AHCTF1 NUP205 SIRT6 GSK3B YTHDC1 MIEF1 UBL4A HNRNPA2B1 TRIM28 PTPN14 RAB8B STAT3 H…
1.40526e-10	44	346	3.38734	GO:0140014 mitotic nuclear division	http://amigo.geneontology.org/amigo/term/GO:0140014	CDC27 SPDL1 TPR SMC3 PDS5A BORA CENPC MKI67 DSN1 BUB3 ABRAXAS1 CLASP2 CHAMP1 ACTB SMARCC2 PBRM1 BAZ1B TOM1L1 FLNA AKAP8 CDKN1B ESPL1 EPS8 TASOR MTBP RIOK2 KIF22 ATRX CDC6 STAG1 KIF14 SLF2 OBSL1 BECN1 VPS4A APC NUMA1 RB1 DYNC1LI1 NSMCE2 CDT1 CENPF DLGAP5 PKMYT1
1.46973e-10	43	333	3.43959	GO:0098813 nuclear chromosome segregation	http://amigo.geneontology.org/amigo/term/GO:0098813	CDC27 SPDL1 WAPL SMC3 CENPF STAG1 PDS5A TOP2A ESPL1 KNL1 CENPC DSN1 BUB3 EME1 ABRAXAS1 RMI1 SLX4 CHAMP1 ACTB SMARCC2 PBRM1 BAZ1B LATS1 AKAP8 TERF1 BAG6 TPR RIOK2 KIF22 ATRX CDC6 KIF14 SLF2 BECN1 MAP1S VPS4A APC NUMA1 RB1 DYNC1LI1 NSMCE2 CDT1 DLGAP5
2.15184e-10	43	337	3.39876	GO:0010948 negative regulation of cell cycle process	http://amigo.geneontology.org/amigo/term/GO:0010948	TP53BP1 RBL1 CLSPN CDC6 CCP110 NBN DOT1L BABAM1 RB1 TICRR BUB3 EME1 CDT1 BRCA1 ABRAXAS1 BAZ1B MAP3K20 CDKN1B APC TOM1L1 INTS3 SDE2 SPDL1 MDM1 MAPK14 MIIP EIF2AK4 FBXO4 ATRIP MTBP PTPN11 PPP1R10 TPR WAPL ATRX VPS4A DYNC1LI1 TAOK2 RBM14 CENPF ESPL1 TERF1 WEE1
2.15184e-10	249	4425	1.49888	GO:0034654 nucleobase-containing compound biosynthetic process	http://amigo.geneontology.org/amigo/term/GO:0034654	WIZ BRCA1 BCLAF1 RSF1 SPEN CDK13 TP53BP1 PITX1 TCOF1 FOSL2 GTF3C1 SIRT6 CIC MEF2C CCNT2 REST NCOA1 RRN3 KDM2B SUPT16H HDAC6 CBX5 HIVEP1 BRPF3 FBXL19 TCF20 L3MBTL2 YY1 CHD8 DIDO1 CDK16 MAGED2 PTOV1 MED26 TAF6 SETX KLF3 PTGES3 ERBIN ACTR8 KANSL3 GTF3C2 ARID3A BCL9 GON4L PRDM2 ETV3 KMT2A CREB1 HEATR1 TRIM32 ATAD2B ZNF644 BATF3 NCOA3 RREB1 TTF1 GTF2F1 MED1 PANK2 NKX2-4 MAX TRAF2 MLLT1 TRIM28 CC2D1A R…
2.59637e-10	252	4503	1.49067	GO:0018130 heterocycle biosynthetic process	http://amigo.geneontology.org/amigo/term/GO:0018130	WIZ BRCA1 BCLAF1 RSF1 SPEN CDK13 TP53BP1 PITX1 TCOF1 FOSL2 GTF3C1 SIRT6 CIC MEF2C CCNT2 REST NCOA1 RRN3 KDM2B SUPT16H HDAC6 CBX5 HIVEP1 BRPF3 FBXL19 TCF20 L3MBTL2 YY1 CHD8 DIDO1 CDK16 MAGED2 PTOV1 MED26 TAF6 SETX KLF3 PTGES3 ERBIN ACTR8 KANSL3 GTF3C2 ARID3A BCL9 GON4L PRDM2 ETV3 KMT2A CREB1 HEATR1 TRIM32 ATAD2B ZNF644 BATF3 NCOA3 RREB1 TTF1 GTF2F1 MED1 PANK2 NKX2-4 MAX TRAF2 MLLT1 TRIM28 CC2D1A R…
2.59637e-10	175	2795	1.66778	GO:0051246 regulation of protein metabolic process	http://amigo.geneontology.org/amigo/term/GO:0051246	BRCA1 RB1CC1 DTNBP1 NEDD4L PPP1R12A HUWE1 CLSPN PPP6R2 TNRC6B USP14 PPP6R1 LARP4B CDKN1B SASH1 FXR1 STK11 SH2D3A APC BORA DCUN1D5 BCAR3 CSNK1D PAN3 LARP1 CCNB2 OTUD4 EIF4ENIF1 CSNK2B AKT1S1 BAZ1B GSK3B SF3B1 MYBBP1A DDX21 GPS1 MYCBP2 MVP VPS35 ARAF NRDC BZW1 MAPRE3 MAP3K4 DNAJA1 EIF5 NBN SNX3 KANSL3 CCDC88A ARHGEF2 TRIM32 TRAF2 LATS1 EPRS1 CDK9 FTO RPS2 PDPK1 TOM1L1 DUS3L SAE1 EIF3H TWF1 ADAM17 F…
2.59637e-10	201	3356	1.59535	GO:0065009 regulation of molecular function	http://amigo.geneontology.org/amigo/term/GO:0065009	DTNBP1 NEDD4L PPP1R12A RAP1GAP GMIP CLSPN CBARP SH3BP1 PPP6R2 DOT1L PPP6R1 SIPA1L3 WDR91 STIM2 CDKN1B SASH1 ERBIN STK11 TRIM32 TRAF2 TBC1D5 ANXA1 BORA DCUN1D5 TERF1 XRCC4 TIAM1 CCNB2 ARHGAP27 CRTC2 WNK2 TBC1D16 TBC1D10B TBC1D9B CSNK2B AKT1S1 SIPA1 TP53BP1 HDAC6 MVP RSF1 ADD2 NRDC RBL1 GSK3B MAPRE3 MAP3K4 ADD1 ASAP3 RNF31 NBN PTGES3 CCDC88A MSH6 ARHGEF2 HJURP RIPK3 LATS1 NES ERCC5 APC LRCH1 CDK9 R…
2.59637e-10	48	410	3.11845	GO:1902903 regulation of supramolecular fiber organization	http://amigo.geneontology.org/amigo/term/GO:1902903	ADD2 CAMSAP3 CTTN ADD1 ASAP3 SLAIN2 CAMSAP2 CDC42EP1 MAP1S CAMSAP1 CLIP1 MAP1B APC ADD3 TWF1 CARMIL2 MAP1A SVIL TMSB4X WASHC2A LATS1 ABI2 CLASP2 TSC1 HDAC6 MID1 TJP1 CDKN1B SPTBN1 RB1 EPS8 BRAF ARHGAP35 PRKCE FLNA MAPRE3 PXN PLEKHG2 SH3BP1 CCDC88A ARHGEF2 NUMA1 PHLDB2 MECP2 PAK2 MAP2 AKAP13 SLC9A1
3.21162e-10	252	4513	1.48736	GO:0019438 aromatic compound biosynthetic process	http://amigo.geneontology.org/amigo/term/GO:0019438	WIZ BRCA1 BCLAF1 RSF1 SPEN CDK13 TP53BP1 PITX1 TCOF1 FOSL2 GTF3C1 SIRT6 CIC MEF2C CCNT2 REST NCOA1 RRN3 KDM2B SUPT16H HDAC6 CBX5 HIVEP1 BRPF3 FBXL19 TCF20 L3MBTL2 YY1 CHD8 DIDO1 CDK16 MAGED2 PTOV1 MED26 TAF6 SETX KLF3 PTGES3 ERBIN ACTR8 KANSL3 GTF3C2 ARID3A BCL9 GON4L PRDM2 ETV3 KMT2A CREB1 HEATR1 TRIM32 ATAD2B ZNF644 BATF3 NCOA3 RREB1 TTF1 GTF2F1 MED1 PANK2 NKX2-4 MAX TRAF2 MLLT1 TRIM28 CC2D1A R…
3.81841e-10	35	238	3.91717	GO:0000819 sister chromatid segregation	http://amigo.geneontology.org/amigo/term/GO:0000819	CDC27 SPDL1 WAPL SMC3 STAG1 PDS5A TOP2A CENPC DSN1 BUB3 CHAMP1 ACTB SMARCC2 PBRM1 BAZ1B LATS1 AKAP8 ESPL1 TPR RIOK2 KIF22 ATRX CDC6 KIF14 SLF2 BECN1 VPS4A APC NUMA1 RB1 DYNC1LI1 NSMCE2 CDT1 CENPF DLGAP5
3.81841e-10	69	745	2.46703	GO:0051129 negative regulation of cellular component organization	http://amigo.geneontology.org/amigo/term/GO:0051129	ADD2 CAMSAP3 ADD1 CAMSAP2 CAMSAP1 APC TERF1 ADD3 TWF1 BUB3 SCAF4 SEMA4C SVIL TMSB4X BAZ1B CCP110 TOM1L1 CARMIL2 SNX33 VIM SPDL1 DTNBP1 VPS35 XRCC1 HDAC6 MID1 TJP1 GSK3A MDM1 SPTBN1 BECN1 MAP1B CERS2 EPS8 TSC1 PACSIN3 MTBP FLNA INPP5F TPR MAP4 WAPL TFRC RAP1GAP GSK3B ATRX HUWE1 SCFD1 NBN GORASP1 ARHGEF2 KIF14 TOP2A HNRNPA1 DYNC1LI1 PHLDB2 CLASP2 CDT1 PAK2 KIF24 SLX4 PHF2 ATXN2 RBM14 MAP2 BRCA1 TSC…
4.26845e-10	56	537	2.77777	GO:0006397 mRNA processing	http://amigo.geneontology.org/amigo/term/GO:0006397	YTHDC1 WBP11 HNRNPM FXR1 SF3B1 CPSF3 DDX39A SNRPA1 SRRM1 RBMX2 WDR33 SLTM ZCRB1 RBMX SAFB RBM15 RPRD2 SLBP ZRSR2 RBM14 SNW1 HNRNPA2B1 HNRNPA1 PPIL1 SNIP1 SRRM2 USP39 RBM23 ACIN1 CASC3 VIRMA ZBTB7A BCLAF1 SUGP2 CDK13 REST XRN2 RBM27 HNRNPH3 PABPN1 CLASRP YJU2 RBBP6 ZC3H13 PRPF38B CDK9 CIR1 RBM26 PAN3 SCAF4 PAXBP1 CD2BP2 AKAP17A SETX USP4 LEO1
4.53627e-10	164	2582	1.69188	GO:0050790 regulation of catalytic activity	http://amigo.geneontology.org/amigo/term/GO:0050790	DTNBP1 PPP1R12A RAP1GAP GMIP CLSPN SH3BP1 PPP6R2 PPP6R1 SIPA1L3 WDR91 CDKN1B SASH1 STK11 TBC1D5 ANXA1 BORA DCUN1D5 TERF1 XRCC4 TIAM1 CCNB2 ARHGAP27 TBC1D16 TBC1D10B TBC1D9B CSNK2B AKT1S1 SIPA1 HDAC6 MVP NRDC RBL1 MAPRE3 MAP3K4 ASAP3 NBN PTGES3 CCDC88A MSH6 TRAF2 LATS1 NES ERCC5 APC LRCH1 RB1 RPS2 PDPK1 TOM1L1 ABL2 PKP4 ADAM17 BUB3 DTX3L TSC1 FADD MAP4K2 QARS1 PAK2 ZFP91 NF1 ARHGAP11A TMSB4X SRGAP…
4.96323e-10	57	555	2.73567	GO:0010638 positive regulation of organelle organization	http://amigo.geneontology.org/amigo/term/GO:0010638	CDC27 MIEF1 SLAIN2 CDC42EP1 CLIP1 NES ANXA1 ASAP1 TASOR ATF7IP TERF1 FBXO4 DDHD1 MORC2 HNRNPA1 ABI2 CARMIL2 SLX4 ATRX YY1 GSK3A CDKN1B ACTR8 BECN1 TRIM28 MAP1B PAN3 BRAF ARHGAP35 TSC1 PRKCE MARK4 PNKP TPR VPS13D VPS35 SIRT6 GSK3B MAP3K4 CTTN PXN CCP110 NBN CCDC88A SLF2 TCP1 DNMT1 NUMA1 RB1 NSMCE2 CDT1 MECP2 PPP1R10 HNRNPA2B1 DLGAP5 ESPL1 NMT1
7.47697e-10	54	514	2.79842	GO:0000280 nuclear division	http://amigo.geneontology.org/amigo/term/GO:0000280	CDC27 SPDL1 TPR SMC3 PDS5A TOP2A ESPL1 BORA CENPC MKI67 DSN1 BUB3 EME1 ABRAXAS1 CLASP2 RMI1 SLX4 CHAMP1 ACTB STAG1 SMARCC2 PBRM1 BAZ1B TOM1L1 FLNA ASPM AKAP8 CDKN1B MASTL BRME1 TERF1 EPS8 CCNB2 TASOR MTBP BAG6 RIOK2 KIF22 ATRX CDC6 KIF14 SLF2 OBSL1 BECN1 VPS4A APC NUMA1 RB1 DYNC1LI1 NSMCE2 CDT1 CENPF DLGAP5 PKMYT1
9.09468e-10	257	4676	1.464	GO:1901362 organic cyclic compound biosynthetic process	http://amigo.geneontology.org/amigo/term/GO:1901362	WIZ BRCA1 BCLAF1 RSF1 SPEN CDK13 TP53BP1 PITX1 TCOF1 FOSL2 GTF3C1 SIRT6 CIC MEF2C CCNT2 REST NCOA1 RRN3 KDM2B SUPT16H HDAC6 CBX5 HIVEP1 BRPF3 FBXL19 TCF20 L3MBTL2 YY1 CHD8 DIDO1 CDK16 MAGED2 PTOV1 MED26 TAF6 SETX KLF3 PTGES3 ERBIN ACTR8 KANSL3 GTF3C2 ARID3A BCL9 GON4L PRDM2 ETV3 KMT2A CREB1 HEATR1 TRIM32 ATAD2B ZNF644 BATF3 NCOA3 RREB1 TTF1 GTF2F1 MED1 PANK2 NKX2-4 MAX TRAF2 MLLT1 TRIM28 CC2D1A R…
9.12517e-10	57	564	2.69202	GO:0048285 organelle fission	http://amigo.geneontology.org/amigo/term/GO:0048285	CDC27 SPDL1 TPR MIEF1 SMC3 PDS5A TOP2A ESPL1 BORA CENPC MKI67 DSN1 BUB3 EME1 ABRAXAS1 CLASP2 RMI1 SLX4 CHAMP1 ACTB STAG1 SMARCC2 PBRM1 BAZ1B DDHD1 TOM1L1 FLNA ASPM AKAP8 CDKN1B MASTL BRME1 TERF1 EPS8 CCNB2 TASOR MTBP BAG6 RIOK2 VPS35 KIF22 ATRX CDC6 KIF14 SLF2 OBSL1 BECN1 VPS4A APC NUMA1 RB1 DYNC1LI1 NSMCE2 CDT1 CENPF DLGAP5 PKMYT1
9.91394e-10	138	2068	1.7775	GO:0010557 positive regulation of macromolecule biosynthetic process	http://amigo.geneontology.org/amigo/term/GO:0010557	BRCA1 BCLAF1 RSF1 CDK13 TP53BP1 MEF2C CCNT2 REST NCOA1 SUPT16H PTOV1 LARP4B FXR1 KANSL3 BCL9 KMT2A HEATR1 ATAD2B NCOA3 MAX TRIM28 KAT7 SMARCC2 NCOA2 LARP1 ATAD2 PAXBP1 CRTC2 LEO1 TET2 ZNF507 PCBP1 TRIM56 ZNF318 BCLAF3 NFATC2IP MRTFB TCEA1 KMT2B BAZ1B ACTB YY1 MED26 TAF6 SF3B1 USP22 MED1 MYBBP1A MBD2 MED4 GATAD2B FBXO4 DDX21 STAT3 CHD3 EP400 PPP1R12A PKM KDM5A FOSL2 SLC9A1 HIVEP1 RBM23 SNW1 CHD8 D…
1.11921e-09	51	474	2.86598	GO:1901987 regulation of cell cycle phase transition	http://amigo.geneontology.org/amigo/term/GO:1901987	CDC27 DBF4 TP53BP1 RBL1 CLSPN CDC6 NBN DOT1L BABAM1 CENPF ANXA1 RB1 TICRR BUB3 EME1 CDT1 MTBP BRCA1 ACTB SMARCC2 ABRAXAS1 PBRM1 MAP3K20 CDKN1B APC INTS3 SDE2 SPDL1 MAPK14 MIIP EIF2AK4 FBXO4 ATRIP ATAD5 PTPN11 PPP1R10 KMT2E TPR RIOK2 KIF14 CPSF3 ANKRD17 VPS4A DYNC1LI1 TAOK2 ADAM17 NSMCE2 MECP2 DLGAP5 ESPL1 WEE1
1.11921e-09	24	120	5.32736	GO:2001252 positive regulation of chromosome organization	http://amigo.geneontology.org/amigo/term/GO:2001252	TASOR ATF7IP TERF1 FBXO4 MORC2 HNRNPA1 SLX4 ATRX YY1 ACTR8 TRIM28 PNKP TPR SIRT6 MAP3K4 NBN SLF2 TCP1 DNMT1 NUMA1 NSMCE2 CDT1 PPP1R10 HNRNPA2B1
1.14664e-09	218	3797	1.52932	GO:0006355 regulation of transcription DNA-templated	http://amigo.geneontology.org/amigo/term/GO:0006355	WIZ BRCA1 BCLAF1 RSF1 SPEN CDK13 TP53BP1 PITX1 FOSL2 SIRT6 CIC MEF2C CCNT2 REST NCOA1 KDM2B SUPT16H HDAC6 CBX5 HIVEP1 BRPF3 FBXL19 TCF20 L3MBTL2 YY1 CHD8 CDK16 MAGED2 PTOV1 MED26 KLF3 ERBIN ACTR8 KANSL3 ARID3A BCL9 GON4L PRDM2 ETV3 KMT2A CREB1 HEATR1 TRIM32 ATAD2B ZNF644 BATF3 NCOA3 RREB1 MED1 NKX2-4 MAX TRAF2 MLLT1 TRIM28 CC2D1A RRP8 MED4 KAT7 SLTM CIR1 AEBP2 SMARCC2 NCOA2 ZFHX3 NCOR1 GATAD2B LI…
1.16289e-09	218	3798	1.52892	GO:1903506 regulation of nucleic acid-templated transcription	http://amigo.geneontology.org/amigo/term/GO:1903506	WIZ BRCA1 BCLAF1 RSF1 SPEN CDK13 TP53BP1 PITX1 FOSL2 SIRT6 CIC MEF2C CCNT2 REST NCOA1 KDM2B SUPT16H HDAC6 CBX5 HIVEP1 BRPF3 FBXL19 TCF20 L3MBTL2 YY1 CHD8 CDK16 MAGED2 PTOV1 MED26 KLF3 ERBIN ACTR8 KANSL3 ARID3A BCL9 GON4L PRDM2 ETV3 KMT2A CREB1 HEATR1 TRIM32 ATAD2B ZNF644 BATF3 NCOA3 RREB1 MED1 NKX2-4 MAX TRAF2 MLLT1 TRIM28 CC2D1A RRP8 MED4 KAT7 SLTM CIR1 AEBP2 SMARCC2 NCOA2 ZFHX3 NCOR1 GATAD2B LI…
1.19221e-09	145	2219	1.74057	GO:0009891 positive regulation of biosynthetic process	http://amigo.geneontology.org/amigo/term/GO:0009891	BRCA1 BCLAF1 RSF1 CDK13 TP53BP1 MEF2C CCNT2 REST NCOA1 SUPT16H PTOV1 LARP4B FXR1 KANSL3 BCL9 KMT2A HEATR1 ATAD2B NCOA3 MAX TRIM28 ANXA1 KAT7 SMARCC2 NCOA2 LARP1 ATAD2 PAXBP1 CRTC2 LEO1 TET2 ZNF507 PCBP1 TRIM56 ZNF318 BCLAF3 NFATC2IP MRTFB TCEA1 KMT2B BAZ1B ACTB YY1 MED26 TAF6 SF3B1 USP22 MED1 MYBBP1A MBD2 MED4 GATAD2B FBXO4 DDX21 STAT3 CHD3 EP400 PPP1R12A PKM KDM5A FOSL2 SLC9A1 HIVEP1 RBM23 SNW1 …
1.26587e-09	27	153	4.70061	GO:0006275 regulation of DNA replication	http://amigo.geneontology.org/amigo/term/GO:0006275	DBF4 ZRANB3 TICRR TERF1 CDT1 MCM6 MCM4 MCM7 BRPF3 WRNIP1 KAT7 OBI1 ATRX TTF1 WIZ WAPL YY1 SMC3 ACTR8 PDS5A RBBP6 ANKRD17 BCAR3 ATAD5 CCDC88A CDC6 NBN
1.2672e-09	153	2388	1.70663	GO:0051649 establishment of localization in cell	http://amigo.geneontology.org/amigo/term/GO:0051649	GSK3B HUWE1 RNF31 SAE1 BAP1 MICALL2 VPS50 SPDL1 TPR DTNBP1 VPS13D VPS35 PCM1 SCFD1 NUP188 WASHC2A EHD4 WDR91 SNX3 CCDC88A CENPF STK11 AFTPH FAM53C COPA DDX39A BECN1 NUP214 EPS15L1 IFT22 VPS4A XPO4 RELCH NUMA1 CENPC VPS51 RANBP2 MCM3AP NXF1 NUP35 CLASP2 PHAX NOL6 CLMN KIF5B SNX33 TOMM20 KLC2 ZDHHC20 SCRIB PTTG1IP TMEM201 ITSN2 CHAMP1 INPP5F LYN CYBRD1 CASC3 HPS5 EXOC4 HNRNPA1 AHCTF1 NUP205 FLNA SI…
1.34229e-09	69	769	2.39004	GO:0030036 actin cytoskeleton organization	http://amigo.geneontology.org/amigo/term/GO:0030036	ADD2 EPB41L2 CTTN ADD1 ASAP3 EPB41L1 SPECC1L SH3BP1 PDLIM1 ARFGEF3 SPTBN1 EHBP1 ARHGEF2 PDLIM2 CDC42EP1 PDLIM4 MPRIP ANXA1 MICAL1 SHROOM3 MINK1 SHROOM2 ADD3 TWF1 ENAH CARMIL2 PDLIM5 EHBP1L1 SVIL CD2AP TMSB4X CORO7 WASHC2A ACTB LATS1 ABI2 TAOK2 CLASP2 TSC1 FLNA CTNNA1 DTNBP1 TJP1 CCDC88A TRIM32 DOCK2 EPS8 FARP1 BRAF ARHGAP35 SH2B2 PRKCI MICALL2 PRKCE NF1 PXN PLEKHG2 PHLDB2 PAK2 FGD3 AKAP13 FGD6 OB…
1.38235e-09	218	3807	1.5253	GO:2001141 regulation of RNA biosynthetic process	http://amigo.geneontology.org/amigo/term/GO:2001141	WIZ BRCA1 BCLAF1 RSF1 SPEN CDK13 TP53BP1 PITX1 FOSL2 SIRT6 CIC MEF2C CCNT2 REST NCOA1 KDM2B SUPT16H HDAC6 CBX5 HIVEP1 BRPF3 FBXL19 TCF20 L3MBTL2 YY1 CHD8 CDK16 MAGED2 PTOV1 MED26 KLF3 ERBIN ACTR8 KANSL3 ARID3A BCL9 GON4L PRDM2 ETV3 KMT2A CREB1 HEATR1 TRIM32 ATAD2B ZNF644 BATF3 NCOA3 RREB1 MED1 NKX2-4 MAX TRAF2 MLLT1 TRIM28 CC2D1A RRP8 MED4 KAT7 SLTM CIR1 AEBP2 SMARCC2 NCOA2 ZFHX3 NCOR1 GATAD2B LI…
1.46214e-09	74	857	2.30003	GO:0030029 actin filament-based process	http://amigo.geneontology.org/amigo/term/GO:0030029	ADD2 EPB41L2 CTTN ADD1 ASAP3 EPB41L1 SPECC1L SH3BP1 PDLIM1 ARFGEF3 SPTBN1 EHBP1 ARHGEF2 PDLIM2 CDC42EP1 PDLIM4 MPRIP ANXA1 MICAL1 SHROOM3 MINK1 SHROOM2 ADD3 TWF1 ENAH CARMIL2 PDLIM5 EHBP1L1 SVIL CD2AP TMSB4X CORO7 WASHC2A FLNA ACTB LATS1 ABI2 TAOK2 CLASP2 TSC1 SRGAP2 CTNNA1 DTNBP1 SLC9A1 TJP1 CCDC88A TRIM32 DOCK2 EPS8 FARP1 BRAF ARHGAP35 SH2B2 PRKCI MICALL2 PRKCE NF1 DSG2 PKP2 PXN PLEKHG2 DSP PHL…
1.68399e-09	118	1684	1.86647	GO:0006468 protein phosphorylation	http://amigo.geneontology.org/amigo/term/GO:0006468	RB1CC1 DTNBP1 CDK13 MAP4K4 MAST2 CLSPN MAST3 CDK16 VRK3 CDKN1B SASH1 FXR1 STK11 MASTL PKN1 SH2D3A LATS1 PRKAA1 BORA CDK9 BCAR3 PDPK1 MINK1 CSNK1D TAOK2 SMG1 CCNB2 PKN3 RPS6KA4 HIPK1 TGFBR2 PRKCI SNRK WNK2 PRKCE PEAK1 PAK2 GRK6 AKT1S1 BAZ1B MVP MARK2 ARAF CCNT2 GSK3B MAPRE3 MAP3K4 MAP3K20 NBN GSK3A TAF6 CCDC88A ARHGEF2 CREB1 BECN1 TRAF2 RIPK3 APC ABI2 TOM1L1 ABL2 TWF1 ADAM17 BRAF SIK3 MAP4K2 QARS1…
1.78337e-09	133	1987	1.78294	GO:0051254 positive regulation of RNA metabolic process	http://amigo.geneontology.org/amigo/term/GO:0051254	BRCA1 BCLAF1 RSF1 CDK13 TP53BP1 MEF2C CCNT2 REST NCOA1 SUPT16H TNRC6B PTOV1 KANSL3 BCL9 KMT2A HEATR1 ATAD2B NCOA3 MAX TRIM28 KAT7 SMARCC2 NCOA2 RBMX PAN3 ATAD2 PAXBP1 CRTC2 LEO1 TET2 ZNF507 PCBP1 TRIM56 ZNF318 BCLAF3 NFATC2IP MRTFB TCEA1 KMT2B BAZ1B ACTB YY1 MED26 TAF6 SF3B1 USP22 MED1 MYBBP1A MBD2 MED4 GATAD2B DDX21 STAT3 CHD3 EP400 PPP1R12A RIOK2 PKM KDM5A FOSL2 SLC9A1 HIVEP1 RBM23 SNW1 CHD8 DO…
2.4611e-09	142	2182	1.73347	GO:0031328 positive regulation of cellular biosynthetic process	http://amigo.geneontology.org/amigo/term/GO:0031328	BRCA1 BCLAF1 RSF1 CDK13 TP53BP1 MEF2C CCNT2 REST NCOA1 SUPT16H PTOV1 LARP4B FXR1 KANSL3 BCL9 KMT2A HEATR1 ATAD2B NCOA3 MAX TRIM28 ANXA1 KAT7 SMARCC2 NCOA2 LARP1 ATAD2 PAXBP1 CRTC2 LEO1 TET2 ZNF507 PCBP1 TRIM56 ZNF318 BCLAF3 NFATC2IP MRTFB TCEA1 KMT2B BAZ1B ACTB YY1 MED26 TAF6 SF3B1 USP22 MED1 MYBBP1A MBD2 MED4 GATAD2B FBXO4 DDX21 STAT3 CHD3 EP400 PPP1R12A PKM KDM5A FOSL2 SLC9A1 HIVEP1 RBM23 SNW1 …
2.4611e-09	24	125	5.11426	GO:0051261 protein depolymerization	http://amigo.geneontology.org/amigo/term/GO:0051261	ADD2 CAMSAP3 ADD1 CAMSAP2 MAP1S CAMSAP1 MAP1B NES APC ADD3 TWF1 MAP1A SVIL MICAL1 CARMIL2 KIF24 HDAC6 MID1 SPTBN1 EPS8 SH3BP1 ARHGEF2 VPS4A CLASP2
2.4611e-09	21	95	5.88813	GO:1901879 regulation of protein depolymerization	http://amigo.geneontology.org/amigo/term/GO:1901879	ADD2 CAMSAP3 ADD1 CAMSAP2 MAP1S CAMSAP1 MAP1B NES APC ADD3 TWF1 MAP1A SVIL CARMIL2 HDAC6 MID1 SPTBN1 EPS8 SH3BP1 ARHGEF2 CLASP2
2.61279e-09	69	782	2.3503	GO:0080135 regulation of cellular response to stress	http://amigo.geneontology.org/amigo/term/GO:0080135	FXR1 SLF2 WRNIP1 TRAF2 HELB BAZ1B BRCA1 ACTB BABAM1 TAF6 USP22 SMARCC2 ABRAXAS1 PBRM1 ATRIP EP400 TP53BP1 MAP4K4 SIRT6 RIF1 MAP3K4 DNAJA1 MAP3K20 HDAC6 TRIM32 TRIM28 KAT7 CDK9 NCOR1 TAOK2 MBIP SMG1 RNF168 RNF169 MAP4K2 SEMA4C QARS1 SETD2 LYN RB1CC1 BCLAF1 XRCC1 YY1 HSPB1 CHORDC1 ACTR8 CERS2 FBXO4 BRAF TSC1 ATAD5 FLNA INPP5F MAP3K3 PPP1R10 PNKP REST USP14 MID1 SASH1 MINK1 DTX3L PTTG1IP PJA2 BAG6 P…
2.95042e-09	39	312	3.3296	GO:0006302 double-strand break repair	http://amigo.geneontology.org/amigo/term/GO:0006302	BRCA1 MCM6 PALB2 NBN MCM4 BABAM1 ACTR8 SLF2 HELB PAXX XRCC4 EME1 NSMCE2 RNF168 RNF169 MCM7 RMI1 SLX4 ACTB SMARCC2 PBRM1 ATRIP EP400 PNKP TP53BP1 SIRT6 RIF1 SETX INTS3 SETD2 XRCC1 BRME1 ZBTB7A YY1 ERCC5 SMARCAD1 ABRAXAS1 DTX3L PPP4R3B
3.56349e-09	50	476	2.79798	GO:0044772 mitotic cell cycle phase transition	http://amigo.geneontology.org/amigo/term/GO:0044772	CDC27 RBL1 CLSPN CDC6 CDK16 NBN BABAM1 CDKN1B CENPF LATS1 ANXA1 RB1 TICRR BUB3 CCNB2 MTBP BRCA1 ACTB SMARCC2 ABRAXAS1 PBRM1 NES INTS3 SDE2 SPDL1 MIIP EPS8 ATAD5 KMT2E TPR RIOK2 KIF14 CPSF3 MASTL ANKRD17 VPS4A APC DYNC1LI1 TAOK2 ADAM17 NSMCE2 CLASP2 CDT1 MECP2 NASP DLGAP5 ESPL1 DBF4 PKMYT1 WEE1
3.79938e-09	31	209	3.95091	GO:0000070 mitotic sister chromatid segregation	http://amigo.geneontology.org/amigo/term/GO:0000070	CDC27 SPDL1 SMC3 PDS5A CENPC DSN1 BUB3 CHAMP1 ACTB SMARCC2 PBRM1 BAZ1B AKAP8 ESPL1 TPR RIOK2 KIF22 ATRX CDC6 KIF14 SLF2 BECN1 VPS4A APC NUMA1 RB1 DYNC1LI1 NSMCE2 CDT1 CENPF DLGAP5
4.6416e-09	39	317	3.27708	GO:0051054 positive regulation of DNA metabolic process	http://amigo.geneontology.org/amigo/term/GO:0051054	DBF4 SLF2 ACTB SMARCC2 TERF1 FBXO4 PBRM1 TP53BP1 TFRC SIRT6 RIF1 BRPF3 PTGES3 TRIM28 HNRNPA1 KAT7 RNF168 OTUD4 CDT1 MECP2 EP400 SLX4 XRCC1 ATRX YY1 BABAM1 ACTR8 ATAD5 WIZ BRCA1 PNKP MAP3K4 NBN TCP1 BCAR3 ABRAXAS1 DTX3L PPP1R10 HNRNPA2B1
7.5485e-09	53	534	2.64373	GO:0007346 regulation of mitotic cell cycle	http://amigo.geneontology.org/amigo/term/GO:0007346	CDC27 RBL1 CLSPN CDC6 NBN BABAM1 CDKN1B CENPF DLGAP5 ANXA1 BORA RB1 TICRR MKI67 BUB3 EME1 MTBP BRCA1 ACTB SMARCC2 ABRAXAS1 PBRM1 ANAPC2 MAP3K20 TOM1L1 INTS3 SDE2 SCRIB SPDL1 YTHDC2 MIIP ATAD5 PTPN11 PPP1R10 KMT2E TPR RIOK2 KIF14 CPSF3 OBSL1 USP22 ANKRD17 VPS4A APC DYNC1LI1 TAOK2 ADAM17 NSMCE2 CDT1 MECP2 ESPL1 PKMYT1 WEE1
8.26082e-09	74	892	2.20978	GO:0032880 regulation of protein localization	http://amigo.geneontology.org/amigo/term/GO:0032880	HUWE1 RNF31 TCP1 SAE1 BAP1 MICALL2 WAPL CEP72 STXBP5 NEDD4L SIRT6 GSK3B DNAJA1 MIEF1 SNX3 TRIM28 KAT7 DNAJC1 CDK9 NUMA1 PTPN14 RAB11FIP1 IRS1 KIF5B SNX33 VCPIP1 SETD2 MYCBP2 CTNNA1 VPS35 HDAC6 CDK16 MAPK14 STK11 LATS1 PRKAA1 FBXO4 ZDHHC5 RER1 PRKCI SLC9B2 PRKCE PTPN11 NF1 CD2AP SPTBN1 DTX3L MARK4 VCL TPR TFRC ACTB PCM1 EPB41L2 REST SCFD1 GSK3A GOLPH3 CCDC88A CEP250 VPS4A XPO4 APC BORA RB1 PDPK1 T…
8.56903e-09	31	216	3.82287	GO:0006403 RNA localization	http://amigo.geneontology.org/amigo/term/GO:0006403	TCP1 TPR NUP188 DDX39A NUP214 MCM3AP NXF1 SLBP PHAX NOL6 TOMM20 CASC3 HNRNPA1 YTHDC1 HNRNPA2B1 MVP BCLAF1 YY1 RANBP2 AHCTF1 NUP205 NUP35 TGFBR2 PABPN1 TERF1 TSC1 SETD2 MEX3D ATXN2 SMG7 SMG1
8.59722e-09	28	179	4.16665	GO:0051236 establishment of RNA localization	http://amigo.geneontology.org/amigo/term/GO:0051236	TPR NUP188 DDX39A NUP214 MCM3AP NXF1 SLBP PHAX NOL6 TOMM20 CASC3 HNRNPA1 YTHDC1 HNRNPA2B1 MVP BCLAF1 RANBP2 AHCTF1 NUP205 NUP35 TGFBR2 PABPN1 TERF1 TSC1 SETD2 ATXN2 SMG7 SMG1
9.4891e-09	41	354	3.08505	GO:0006913 nucleocytoplasmic transport	http://amigo.geneontology.org/amigo/term/GO:0006913	TPR NUP188 FAM53C DDX39A NUP214 XPO4 RANBP2 MCM3AP NXF1 NUP35 PHAX NOL6 PTTG1IP CASC3 HNRNPA1 AHCTF1 NUP205 SIRT6 GSK3B YTHDC1 HNRNPA2B1 TRIM28 PTPN14 STAT3 EIF4ENIF1 PPP1R12A MAPK14 MED1 RGS14 AKAP13 PTPN11 NF1 RIOK2 PABPN1 TSC1 SETD2 FLNA TSC2 SMG7 SMG1 PPP1R10
9.4891e-09	41	354	3.08505	GO:0051169 nuclear transport	http://amigo.geneontology.org/amigo/term/GO:0051169	TPR NUP188 FAM53C DDX39A NUP214 XPO4 RANBP2 MCM3AP NXF1 NUP35 PHAX NOL6 PTTG1IP CASC3 HNRNPA1 AHCTF1 NUP205 SIRT6 GSK3B YTHDC1 HNRNPA2B1 TRIM28 PTPN14 STAT3 EIF4ENIF1 PPP1R12A MAPK14 MED1 RGS14 AKAP13 PTPN11 NF1 RIOK2 PABPN1 TSC1 SETD2 FLNA TSC2 SMG7 SMG1 PPP1R10
1.19259e-08	134	2069	1.72515	GO:0043933 protein-containing complex organization	http://amigo.geneontology.org/amigo/term/GO:0043933	RSF1 EIF4B ADD2 CAMSAP3 SRCAP CTTN ADD1 EIF5 OIP5 TAF6 EIF3A SLAIN2 PTGES3 SENP6 SF3B1 CAMSAP2 HJURP DLGAP5 CDC42EP1 MAP1S CAMSAP1 CLIP1 MAP1B NES NASP APC NEDD1 CENPC ABT1 ADD3 TWF1 ASAP1 CHD1 NUP205 SCAF4 CHAF1B NUP35 PLEKHA7 MAP1A CDT1 SVIL DAXX NAP1L4 TMSB4X SUPT16H EIF3J MED26 MED1 SNRPA1 VPS4A RBMX2 TGFBRAP1 MED4 EIF3H SSRP1 SNIP1 TP53BP1 SIRT6 GSK3B YTHDC1 ATRX DICER1 SLC1A5 KMT2A TRIM32 B…
2.33347e-08	16	60	7.10314	GO:0044380 protein localization to cytoskeleton	http://amigo.geneontology.org/amigo/term/GO:0044380	PCM1 MAPRE3 CEP72 FAM83H CHAMP1 KIAA0753 NUMA1 CEP350 MCPH1 MARK4 GSK3B MID1 CEP250 APC CSNK1D MAP1A
2.45688e-08	121	1825	1.76606	GO:0045893 positive regulation of transcription DNA-templated	http://amigo.geneontology.org/amigo/term/GO:0045893	BRCA1 BCLAF1 RSF1 CDK13 TP53BP1 MEF2C CCNT2 REST NCOA1 SUPT16H PTOV1 KANSL3 BCL9 KMT2A HEATR1 ATAD2B NCOA3 MAX TRIM28 KAT7 SMARCC2 NCOA2 ATAD2 PAXBP1 CRTC2 LEO1 TET2 ZNF507 PCBP1 TRIM56 ZNF318 BCLAF3 NFATC2IP MRTFB TCEA1 KMT2B BAZ1B ACTB YY1 MED26 TAF6 SF3B1 USP22 MED1 MYBBP1A MBD2 MED4 GATAD2B DDX21 STAT3 CHD3 EP400 PPP1R12A PKM KDM5A FOSL2 SLC9A1 HIVEP1 RBM23 SNW1 CHD8 DOT1L AKNA ARHGEF2 PRDM2 …
2.45688e-08	85	1118	2.02516	GO:0051130 positive regulation of cellular component organization	http://amigo.geneontology.org/amigo/term/GO:0051130	CDC27 ADD1 MIEF1 SLAIN2 CDC42EP1 CLIP1 NES ANXA1 TWF1 EPS8 ASAP1 TIAM1 TASOR ATF7IP AHNAK TERF1 FBXO4 MARK2 GSK3B DDHD1 SETX MORC2 HNRNPA1 ABI2 CARMIL2 TSC1 SLX4 DTNBP1 ATRX YY1 GSK3A CDKN1B MAPK14 ACTR8 STK11 OBSL1 BECN1 TRIM28 MAP1B RB1 PAN3 BRAF ARHGAP35 RAB8B PRKCE ANAPC2 FLNA NCKIPSD PHLDB1 PHLDB2 MARK4 PNKP TPR VPS13D VPS35 TFRC SIRT6 MAP3K4 CTTN PXN CCP110 NBN CCDC88A SLF2 TCP1 RREB1 DNMT1…
2.45688e-08	121	1825	1.76606	GO:1903508 positive regulation of nucleic acid-templated transcription	http://amigo.geneontology.org/amigo/term/GO:1903508	BRCA1 BCLAF1 RSF1 CDK13 TP53BP1 MEF2C CCNT2 REST NCOA1 SUPT16H PTOV1 KANSL3 BCL9 KMT2A HEATR1 ATAD2B NCOA3 MAX TRIM28 KAT7 SMARCC2 NCOA2 ATAD2 PAXBP1 CRTC2 LEO1 TET2 ZNF507 PCBP1 TRIM56 ZNF318 BCLAF3 NFATC2IP MRTFB TCEA1 KMT2B BAZ1B ACTB YY1 MED26 TAF6 SF3B1 USP22 MED1 MYBBP1A MBD2 MED4 GATAD2B DDX21 STAT3 CHD3 EP400 PPP1R12A PKM KDM5A FOSL2 SLC9A1 HIVEP1 RBM23 SNW1 CHD8 DOT1L AKNA ARHGEF2 PRDM2 …
2.59635e-08	113	1665	1.80778	GO:0010558 negative regulation of macromolecule biosynthetic process	http://amigo.geneontology.org/amigo/term/GO:0010558	RSF1 SIRT6 REST HDAC6 CBX5 TNRC6B L3MBTL2 CHD8 MAGED2 FXR1 TRIM28 KAT7 CIR1 NCOR1 GATAD2B PAN3 SCAF4 SPINDOC MECP2 CHD3 ZNF318 ZBTB21 BRMS1 BCOR EIF4ENIF1 NCOR2 ZBTB14 DAXX LIN37 GTF2IRD1 BRCA1 BCLAF1 SPEN KDM4A HIVEP1 SNW1 YY1 CDKN1B PRDM2 CENPF CREB1 BATF3 MAX EAPP CC2D1A EPRS1 SMARCC2 RB1 FTO ZFHX3 LIMD1 MCPH1 CGGBP1 YEATS2 BAP1 ZHX1 NAB2 RBPJ IRF2BP2 PA2G4 IRF2BP1 BPTF ATF7IP ZNF217 QARS1 DEA…
2.59635e-08	82	1064	2.05284	GO:0031401 positive regulation of protein modification process	http://amigo.geneontology.org/amigo/term/GO:0031401	BRCA1 RB1CC1 PPP1R12A CLSPN SASH1 FXR1 STK11 SH2D3A BORA DCUN1D5 BCAR3 BAZ1B SF3B1 MYBBP1A DDX21 MYCBP2 ARAF MAPRE3 MAP3K4 HUWE1 NBN KANSL3 CCDC88A ARHGEF2 TRAF2 LATS1 RPS2 PDPK1 TOM1L1 SAE1 ADAM17 FBXO4 BRAF TGFBR2 MAP4K2 BRMS1 PAK2 PTTG1IP ZFP91 CSNK2B DBF4 DTNBP1 RIF1 CCNT2 OSBPL8 HDAC6 CDC6 EHD4 VRK3 GSK3A MADD CDKN1B PPP2R5D KMT2A MASTL EIF2AK4 PRKAA1 NIBAN1 TAOK2 RNF20 PAXBP1 NAB2 MECP2 AKA…
2.59635e-08	27	176	4.08633	GO:0050657 nucleic acid transport	http://amigo.geneontology.org/amigo/term/GO:0050657	TPR NUP188 DDX39A NUP214 MCM3AP NXF1 SLBP PHAX NOL6 TOMM20 CASC3 HNRNPA1 YTHDC1 HNRNPA2B1 MVP BCLAF1 RANBP2 AHCTF1 NUP205 NUP35 TGFBR2 PABPN1 TSC1 SETD2 ATXN2 SMG7 SMG1
2.59635e-08	27	176	4.08633	GO:0050658 RNA transport	http://amigo.geneontology.org/amigo/term/GO:0050658	TPR NUP188 DDX39A NUP214 MCM3AP NXF1 SLBP PHAX NOL6 TOMM20 CASC3 HNRNPA1 YTHDC1 HNRNPA2B1 MVP BCLAF1 RANBP2 AHCTF1 NUP205 NUP35 TGFBR2 PABPN1 TSC1 SETD2 ATXN2 SMG7 SMG1
2.87823e-08	121	1831	1.76027	GO:1902680 positive regulation of RNA biosynthetic process	http://amigo.geneontology.org/amigo/term/GO:1902680	BRCA1 BCLAF1 RSF1 CDK13 TP53BP1 MEF2C CCNT2 REST NCOA1 SUPT16H PTOV1 KANSL3 BCL9 KMT2A HEATR1 ATAD2B NCOA3 MAX TRIM28 KAT7 SMARCC2 NCOA2 ATAD2 PAXBP1 CRTC2 LEO1 TET2 ZNF507 PCBP1 TRIM56 ZNF318 BCLAF3 NFATC2IP MRTFB TCEA1 KMT2B BAZ1B ACTB YY1 MED26 TAF6 SF3B1 USP22 MED1 MYBBP1A MBD2 MED4 GATAD2B DDX21 STAT3 CHD3 EP400 PPP1R12A PKM KDM5A FOSL2 SLC9A1 HIVEP1 RBM23 SNW1 CHD8 DOT1L AKNA ARHGEF2 PRDM2 …
3.23542e-08	98	1375	1.89848	GO:0018193 peptidyl-amino acid modification	http://amigo.geneontology.org/amigo/term/GO:0018193	BRCA1 MAST2 MAST3 VRK3 SENP6 NKTR KANSL3 GGCX KMT2A MASTL PKN1 SH2D3A MLLT1 TRIM28 LATS1 NMT1 PPIL1 BCAR3 SETD1B PDPK1 CSNK1D SAE1 NSMCE2 PKN3 SENP3 RPS6KA4 HIPK1 PRKCI YEATS2 PRKCE ZDHHC20 EEF1AKMT2 KMT2B BAZ1B ACTB SF3B1 SLF2 USP22 MYBBP1A DDX21 EP400 MVP MARK2 ARAF GSK3B CLSPN BRPF3 DOT1L GSK3A TAF6 ARHGEF2 STK11 KAT7 ABI2 ABL2 MBIP ADAM17 RANBP2 SMG1 BRAF TGFBR2 TRMT112 PAK2 SETD2 INPP5F CSNK…
3.45893e-08	39	341	3.04644	GO:2001020 regulation of response to DNA damage stimulus	http://amigo.geneontology.org/amigo/term/GO:2001020	FXR1 SLF2 WRNIP1 HELB BAZ1B BRCA1 ACTB BABAM1 TAF6 USP22 SMARCC2 ABRAXAS1 PBRM1 ATRIP EP400 TP53BP1 SIRT6 RIF1 MAP3K20 TRIM32 TRIM28 KAT7 CDK9 SMG1 RNF168 RNF169 SETD2 BCLAF1 XRCC1 YY1 ACTR8 FBXO4 ATAD5 PPP1R10 PNKP DTX3L PTTG1IP PPP4R3B YJU2
3.48376e-08	28	191	3.90487	GO:0031056 regulation of histone modification	http://amigo.geneontology.org/amigo/term/GO:0031056	BRCA1 BAZ1B SF3B1 MYBBP1A DDX21 KANSL3 CDK9 KDM4A KDM5A RIF1 KMT2A RNF20 PAXBP1 MECP2 PWWP2A MLLT6 KMT2E ATRX SNW1 AKAP8 DNMT1 RRP8 KAT7 MBIP RPS6KA4 YEATS2 BCOR PPP4R3B
3.48376e-08	70	852	2.18847	GO:0060341 regulation of cellular localization	http://amigo.geneontology.org/amigo/term/GO:0060341	HUWE1 RNF31 TCP1 SAE1 BAP1 MICALL2 WAPL CEP72 STK11 INPP5F LYN TPR NEDD4L SIRT6 GSK3B DNAJA1 MIEF1 SNX3 TRIM28 KAT7 CDK9 NUMA1 PDPK1 PTPN14 KIF5B SNX33 VCPIP1 SETD2 CTNNA1 PPP1R12A SCFD1 CDK16 MAPK14 LATS1 MAP1B PRKAA1 FBXO4 ZDHHC5 RER1 PRKCI SLC9B2 PRKCE PTPN11 NF1 CD2AP SPTBN1 DTX3L MARK4 RIOK2 VPS35 TFRC ACTB PCM1 EPB41L2 GSK3A CCDC88A CEP250 BECN1 NUP214 VPS4A XPO4 APC RB1 TERF1 CDT1 FLNA MAP…
3.7571e-08	40	357	2.98451	GO:1901990 regulation of mitotic cell cycle phase transition	http://amigo.geneontology.org/amigo/term/GO:1901990	CDC27 RBL1 CLSPN CDC6 NBN BABAM1 CENPF ANXA1 RB1 TICRR BUB3 MTBP BRCA1 ACTB SMARCC2 ABRAXAS1 PBRM1 CDKN1B INTS3 SDE2 SPDL1 MIIP ATAD5 KMT2E TPR RIOK2 KIF14 CPSF3 ANKRD17 VPS4A APC DYNC1LI1 TAOK2 ADAM17 NSMCE2 CDT1 MECP2 DLGAP5 ESPL1 WEE1
4.25795e-08	23	133	4.60636	GO:0051983 regulation of chromosome segregation	http://amigo.geneontology.org/amigo/term/GO:0051983	CDC27 MKI67 BUB3 ACTB SMARCC2 PBRM1 PUM2 CDC6 PUM1 SPDL1 WAPL TPR RIOK2 BECN1 APC NUMA1 RB1 DYNC1LI1 NSMCE2 CDT1 CENPF DLGAP5 ESPL1
5.0326e-08	106	1546	1.82633	GO:0051253 negative regulation of RNA metabolic process	http://amigo.geneontology.org/amigo/term/GO:0051253	RSF1 SIRT6 REST HDAC6 CBX5 L3MBTL2 CHD8 MAGED2 TRIM28 KAT7 CIR1 NCOR1 GATAD2B SCAF4 SPINDOC MECP2 CHD3 ZNF318 ZBTB21 BRMS1 BCOR NCOR2 ZBTB14 DAXX LIN37 GTF2IRD1 BRCA1 BCLAF1 SPEN KDM4A HIVEP1 SNW1 YY1 ACIN1 CDKN1B PRDM2 CENPF CREB1 BATF3 MAX EAPP CC2D1A SMARCC2 RB1 ZFHX3 LIMD1 MCPH1 CGGBP1 YEATS2 BAP1 ZHX1 NAB2 RBPJ IRF2BP2 PA2G4 IRF2BP1 BPTF ATF7IP ZNF217 QARS1 DEAF1 ZBTB7A EIF4ENIF1 FLNA PITX1 …
5.09281e-08	15	55	7.26458	GO:0072698 protein localization to microtubule cytoskeleton	http://amigo.geneontology.org/amigo/term/GO:0072698	PCM1 MAPRE3 CEP72 CHAMP1 KIAA0753 NUMA1 CEP350 MCPH1 MARK4 GSK3B MID1 CEP250 APC CSNK1D MAP1A
6.30669e-08	71	883	2.1418	GO:0097435 supramolecular fiber organization	http://amigo.geneontology.org/amigo/term/GO:0097435	VIM PKP2 ADD2 CAMSAP3 CTTN ADD1 ASAP3 SLAIN2 CCDC88A ARHGEF2 CAMSAP2 CDC42EP1 MAP1S CAMSAP1 CLIP1 MAP1B MPRIP APC MICAL1 SHROOM3 NEDD1 SHROOM2 ADD3 TWF1 ENAH CARMIL2 MAP1A SVIL CD2AP TMSB4X CORO7 WASHC2A MAP7D3 LATS1 NUMA1 ABI2 CLASP2 TSC1 KIF24 FLNA CTNNA1 HDAC6 DSP MID1 TJP1 PDLIM1 CDKN1B SPTBN1 RB1 EPS8 BRAF ARHGAP35 PRKCI MICALL2 PRKCE NF1 PCM1 MAPRE3 PXN PLEKHG2 SH3BP1 RIPK3 CSNK1D PHLDB2 ME…
6.49798e-08	23	136	4.50475	GO:0051304 chromosome separation	http://amigo.geneontology.org/amigo/term/GO:0051304	CDC27 TOP2A ESPL1 BUB3 EME1 RMI1 SLX4 ACTB SMARCC2 PBRM1 SPDL1 TPR RIOK2 CDC6 APC NUMA1 RB1 DYNC1LI1 NSMCE2 SMARCAD1 CDT1 CENPF DLGAP5
9.26562e-08	114	1726	1.75932	GO:0031327 negative regulation of cellular biosynthetic process	http://amigo.geneontology.org/amigo/term/GO:0031327	BRCA1 RSF1 SIRT6 REST HDAC6 CBX5 TNRC6B L3MBTL2 CHD8 MAGED2 FXR1 TRIM28 KAT7 CIR1 NCOR1 GATAD2B PAN3 SCAF4 SPINDOC MECP2 CHD3 ZNF318 ZBTB21 BRMS1 BCOR EIF4ENIF1 NCOR2 ZBTB14 DAXX LIN37 GTF2IRD1 BCLAF1 SPEN KDM4A HIVEP1 SNW1 YY1 CDKN1B PRDM2 CENPF CREB1 BATF3 MAX EAPP CC2D1A EPRS1 SMARCC2 RB1 FTO ZFHX3 LIMD1 MCPH1 CGGBP1 YEATS2 BAP1 ZHX1 NAB2 RBPJ IRF2BP2 PA2G4 IRF2BP1 BPTF ATF7IP ZNF217 QARS1 DEA…
9.80686e-08	31	240	3.44058	GO:0007163 establishment or maintenance of cell polarity	http://amigo.geneontology.org/amigo/term/GO:0007163	SPDL1 SIPA1L3 STK11 NUMA1 SCRIB PATJ MARK2 CAMSAP3 CARMIL2 PRKCI CTNNA1 PDLIM1 MAP1B DOCK2 MCPH1 ARHGAP35 WEE1 CORO7 MAP4 MYO9A ACTB SH3BP1 GOLPH3 GSK3B ABL2 MTCL1 ERBIN ARHGEF11 SLC9A1 MAP7 CLASP2
1.13946e-07	23	140	4.37604	GO:0043244 regulation of protein-containing complex disassembly	http://amigo.geneontology.org/amigo/term/GO:0043244	ADD2 CAMSAP3 ADD1 CAMSAP2 MAP1S CAMSAP1 MAP1B NES APC ADD3 TWF1 SCAF4 MAP1A SVIL CARMIL2 HDAC6 MID1 SPTBN1 EPS8 SH3BP1 SETX ARHGEF2 CLASP2
1.24022e-07	115	1756	1.74444	GO:0009890 negative regulation of biosynthetic process	http://amigo.geneontology.org/amigo/term/GO:0009890	BRCA1 RSF1 SIRT6 REST HDAC6 CBX5 TNRC6B L3MBTL2 CHD8 MAGED2 FXR1 TRIM28 KAT7 CIR1 NCOR1 GATAD2B PAN3 SCAF4 SPINDOC MECP2 CHD3 ZNF318 ZBTB21 BRMS1 BCOR EIF4ENIF1 NCOR2 ZBTB14 DAXX LIN37 GTF2IRD1 BCLAF1 SPEN KDM4A HIVEP1 SNW1 YY1 CDKN1B PRDM2 CENPF CREB1 BATF3 MAX EAPP CC2D1A EPRS1 SMARCC2 RB1 FTO ZFHX3 LIMD1 MCPH1 CGGBP1 YEATS2 BAP1 ZHX1 NAB2 RBPJ IRF2BP2 PA2G4 IRF2BP1 BPTF ATF7IP ZNF217 QARS1 DEA…
1.39969e-07	26	178	3.89077	GO:0070507 regulation of microtubule cytoskeleton organization	http://amigo.geneontology.org/amigo/term/GO:0070507	PHLDB1 TPR CAMSAP3 GSK3B MAPRE3 SLAIN2 SENP6 CAMSAP2 MAP1S CAMSAP1 CLIP1 MAP1B APC BORA PHLDB2 MAP1A MARK2 NUMA1 CLASP2 HDAC6 MID1 CDKN1B PRKAA1 ARHGEF2 MECP2 MAP2
1.47356e-07	111	1680	1.75993	GO:0015031 protein transport	http://amigo.geneontology.org/amigo/term/GO:0015031	HUWE1 RNF31 SAE1 BAP1 MICALL2 VPS13D VPS35 SCFD1 NUP188 TANGO6 GOLPH3 FAM53C COPA NUP214 IFT22 XPO4 ANXA1 RANBP2 NUP35 STXBP5 RAB8B TOMM20 ZDHHC20 SCRIB PTTG1IP TFRC AP1S1 BECN1 SIRT6 GSK3B DNAJA1 MIEF1 UBL4A SNX3 CENPF TRIM28 DNAJC1 PTPN14 RAB11FIP1 STAT3 IRS1 HSPA4 SNX33 EIF4ENIF1 BAG6 VPS50 MVP TPR CAMSAP3 CTTN WASHC2A MICALL1 CDK16 AKAP8 MAPK14 ERBIN GORASP1 SSR3 PIKFYVE EHBP1 AFTPH TCP1 MED1…
1.55734e-07	26	179	3.86903	GO:0051168 nuclear export	http://amigo.geneontology.org/amigo/term/GO:0051168	TPR NUP188 DDX39A NUP214 XPO4 MCM3AP NXF1 PHAX NOL6 CASC3 HNRNPA1 RANBP2 SIRT6 GSK3B YTHDC1 HNRNPA2B1 PTPN14 AKAP13 PTPN11 EIF4ENIF1 RIOK2 PABPN1 TSC1 SETD2 SMG7 SMG1
1.7392e-07	29	219	3.52725	GO:0000075 cell cycle checkpoint signaling	http://amigo.geneontology.org/amigo/term/GO:0000075	TP53BP1 CLSPN CDC6 NBN DOT1L BABAM1 TICRR BUB3 EME1 CDT1 BRCA1 ABRAXAS1 MAP3K20 INTS3 SDE2 SPDL1 MAPK14 EIF2AK4 FBXO4 ATRIP PTPN11 PPP1R10 TPR VPS4A APC DYNC1LI1 TAOK2 CENPF CDKN1B
1.95881e-07	17	79	5.73197	GO:1901880 negative regulation of protein depolymerization	http://amigo.geneontology.org/amigo/term/GO:1901880	ADD2 CAMSAP3 ADD1 CAMSAP2 CAMSAP1 APC ADD3 TWF1 SVIL CARMIL2 HDAC6 MID1 SPTBN1 MAP1B EPS8 ARHGEF2 CLASP2
2.07651e-07	25	169	3.94035	GO:0051494 negative regulation of cytoskeleton organization	http://amigo.geneontology.org/amigo/term/GO:0051494	ADD2 CAMSAP3 ADD1 CAMSAP2 CAMSAP1 APC ADD3 TWF1 SVIL TMSB4X CARMIL2 HDAC6 MID1 TJP1 MDM1 SPTBN1 MAP1B EPS8 ARHGEF2 PHLDB2 CLASP2 PAK2 RBM14 MAP2 BRCA1
2.12988e-07	116	1795	1.72137	GO:0045184 establishment of protein localization	http://amigo.geneontology.org/amigo/term/GO:0045184	HUWE1 RNF31 SAE1 BAP1 MICALL2 VPS13D VPS35 SCFD1 NUP188 TANGO6 GOLPH3 FAM53C COPA NUP214 IFT22 XPO4 ANXA1 RANBP2 NUP35 STXBP5 RAB8B TOMM20 ZDHHC20 SCRIB PTTG1IP TFRC AP1S1 BECN1 SIRT6 GSK3B DNAJA1 MIEF1 UBL4A SNX3 GORASP2 CENPF KIF14 TRIM28 DNAJC1 PTPN14 RAB11FIP1 BRAF STAT3 IRS1 HSPA4 SNX33 EIF4ENIF1 FLNA BAG6 VPS50 MVP TPR CAMSAP3 CTTN HDAC6 WASHC2A MICALL1 CDK16 AKAP8 MAPK14 ERBIN GORASP1 SSR3…
2.45899e-07	32	264	3.2287	GO:0032984 protein-containing complex disassembly	http://amigo.geneontology.org/amigo/term/GO:0032984	ADD2 CAMSAP3 ADD1 CAMSAP2 MAP1S CAMSAP1 MAP1B NES APC ADD3 TWF1 SCAF4 MAP1A SVIL VPS4A GSK3B SUPT16H BECN1 MICAL1 SMARCC2 SSRP1 CARMIL2 KIF24 HDAC6 MID1 SPTBN1 EPS8 KIF5B SH3BP1 SETX ARHGEF2 CLASP2
2.79387e-07	100	1478	1.80222	GO:0019220 regulation of phosphate metabolic process	http://amigo.geneontology.org/amigo/term/GO:0019220	RB1CC1 DTNBP1 PPP1R12A CLSPN PPP6R2 PPP6R1 WDR91 CDKN1B SASH1 FXR1 STK11 SH2D3A BORA BCAR3 CCNB2 CSNK2B AKT1S1 MVP SIRT6 ARAF RBL1 MAPRE3 MAP3K4 NBN MTMR4 PTGES3 CCDC88A ARHGEF2 TRAF2 LATS1 APC RB1 PDPK1 TOM1L1 TWF1 ADAM17 BRAF TGFBR2 MAP4K2 PGAM1 QARS1 PAK2 ZFP91 INPP5F TMSB4X DBF4 CCNT2 OSBPL8 HDAC6 CDC6 EHD4 VRK3 GSK3A GRB10 HSPB1 CHORDC1 MADD PPP2R5D PKN1 EIF2AK4 MLLT1 PRKAA1 MICAL1 NIBAN1 KS…
2.87242e-07	100	1479	1.801	GO:0051174 regulation of phosphorus metabolic process	http://amigo.geneontology.org/amigo/term/GO:0051174	RB1CC1 DTNBP1 PPP1R12A CLSPN PPP6R2 PPP6R1 WDR91 CDKN1B SASH1 FXR1 STK11 SH2D3A BORA BCAR3 CCNB2 CSNK2B AKT1S1 GSK3A MVP SIRT6 ARAF RBL1 MAPRE3 MAP3K4 NBN MTMR4 PTGES3 CCDC88A ARHGEF2 TRAF2 LATS1 APC RB1 PDPK1 TOM1L1 TWF1 ADAM17 BRAF TGFBR2 MAP4K2 PGAM1 QARS1 PAK2 ZFP91 INPP5F TMSB4X DBF4 CCNT2 OSBPL8 HDAC6 CDC6 EHD4 VRK3 GRB10 HSPB1 CHORDC1 MADD PPP2R5D PKN1 EIF2AK4 MLLT1 PRKAA1 MICAL1 NIBAN1 KS…
3.38052e-07	33	282	3.11707	GO:0032886 regulation of microtubule-based process	http://amigo.geneontology.org/amigo/term/GO:0032886	PHLDB1 TPR CAMSAP3 GSK3B MAPRE3 SLAIN2 SENP6 STK11 CAMSAP2 MAP1S CAMSAP1 CLIP1 MAP1B APC BORA PHLDB2 MAP1A HDAC6 MARK2 NUMA1 CLASP2 MID1 CHORDC1 CDKN1B MDM1 PRKAA1 MCPH1 MARK4 ARHGEF2 MECP2 RBM14 MAP2 BRCA1
4.06233e-07	75	1001	1.99576	GO:0031175 neuron projection development	http://amigo.geneontology.org/amigo/term/GO:0031175	NCDN DTNBP1 MAP4 NEDD4L MAP4K4 ACTB MAP2 GSK3B CDK16 GSK3A MAP1S MNX1 MAP1B RB1 MINK1 TAOK2 TWF1 ENAH TIAM1 MAP1A SEMA4C KIF5B TANC2 PAK2 LYN MARK2 SETX CAMSAP2 CLASP2 ITSN2 SRGAP2 MYCBP2 VIM VCL CTNNA1 CAMSAP3 USP33 HDAC6 MICALL1 NECTIN1 STK11 CREB1 TRIM32 OBSL1 CAMSAP1 RERE CERS2 NFIB FARP1 ASAP1 BRAF ARHGAP35 MICALL2 TSC1 CLMN WEE1 MECP2 ANAPC2 PTPN11 SCRIB FLNA INPP5F NCKIPSD GORASP1 ABL2 PRK…
4.08435e-07	133	2175	1.62882	GO:0071705 nitrogen compound transport	http://amigo.geneontology.org/amigo/term/GO:0071705	HUWE1 RNF31 SAE1 BAP1 MICALL2 TPR VPS13D VPS35 SCFD1 NUP188 TANGO6 SLC1A5 GOLPH3 FAM53C COPA DDX39A NUP214 IFT22 XPO4 ANXA1 RANBP2 MCM3AP NXF1 NUP35 SLBP STXBP5 PHAX NOL6 RAB8B TOMM20 ZDHHC20 SCRIB PTTG1IP TFRC AP1S1 CASC3 BECN1 HNRNPA1 SIRT6 GSK3B YTHDC1 DNAJA1 MIEF1 UBL4A SNX3 CENPF HNRNPA2B1 ABCC4 TRIM28 DNAJC1 PTPN14 RAB11FIP1 STAT3 IRS1 HSPA4 SNX33 EIF4ENIF1 BAG6 VPS50 MVP BCLAF1 DTNBP1 CAMS…
4.11464e-07	171	3005	1.51577	GO:0006796 phosphate-containing compound metabolic process	http://amigo.geneontology.org/amigo/term/GO:0006796	RB1CC1 PNKP DTNBP1 PPP1R12A CDK13 PKM MAP4K4 MAST2 CLSPN MAST3 PPP6R2 CDK16 VRK3 PPP6R1 WDR91 MTMR4 CDKN1B SASH1 PPP2R5D HMGCS1 FXR1 STK11 GPAM MASTL PKN1 SH2D3A PANK2 PTPN12 LATS1 ILKAP PRKAA1 BORA CDK9 BCAR3 PDPK1 MINK1 CSNK1D CTTNBP2NL PI4KB ITPKB ALDOA TAOK2 PI4K2A SMG1 CCNB2 GART PKN3 RPS6KA4 HIPK1 TGFBR2 PRKCI SNRK WNK2 NUDT5 PRKCE CTPS1 PEAK1 PAK2 GRK6 INPP5F CSNK2B AKT1S1 ADSL PI4KA PPP4R…
4.20184e-07	43	438	2.61503	GO:0043254 regulation of protein-containing complex assembly	http://amigo.geneontology.org/amigo/term/GO:0043254	ADD2 CTTN ADD1 SLAIN2 SENP6 CDC42EP1 CLIP1 ADD3 TWF1 ASAP1 SVIL TMSB4X TGFBRAP1 CAMSAP3 GSK3B CAMSAP2 HJURP CAMSAP1 LATS1 CARMIL2 CLASP2 ATF7IP PTPN11 VPS35 CDKN1B SPTBN1 MAP1B EPS8 STXBP5 PRKCE TFRC MAPRE3 PLEKHG2 HDAC6 KIF14 SLF2 TRAF2 NUMA1 TERF1 CDT1 MECP2 MAP2 RB1
4.25359e-07	33	285	3.08426	GO:1901988 negative regulation of cell cycle phase transition	http://amigo.geneontology.org/amigo/term/GO:1901988	TP53BP1 RBL1 CLSPN CDC6 NBN DOT1L BABAM1 RB1 TICRR BUB3 EME1 CDT1 BRCA1 ABRAXAS1 MAP3K20 CDKN1B APC INTS3 SDE2 SPDL1 MAPK14 MIIP EIF2AK4 FBXO4 ATRIP PTPN11 PPP1R10 TPR VPS4A DYNC1LI1 TAOK2 CENPF WEE1
5.0865e-07	164	2859	1.52796	GO:0006366 transcription by RNA polymerase II	http://amigo.geneontology.org/amigo/term/GO:0006366	WIZ BRCA1 BCLAF1 RSF1 SPEN CDK13 TP53BP1 PITX1 FOSL2 SIRT6 CIC MEF2C CCNT2 REST NCOA1 KDM2B SUPT16H HDAC6 CBX5 HIVEP1 BRPF3 FBXL19 TCF20 YY1 MAGED2 PTOV1 MED26 TAF6 SETX KLF3 KANSL3 ARID3A BCL9 PRDM2 ETV3 CREB1 ATAD2B ZNF644 BATF3 NCOA3 RREB1 GTF2F1 MED1 NKX2-4 MAX MLLT1 CC2D1A MED4 KAT7 SLTM AEBP2 NCOA2 ZFHX3 NCOR1 GATAD2B NFIB CHD1 SCAF4 ATAD2 PAXBP1 SAFB CRTC2 YEATS2 ZHX1 LEO1 IRF2BP2 STAT3 TE…
5.14149e-07	22	140	4.18578	GO:0031109 microtubule polymerization or depolymerization	http://amigo.geneontology.org/amigo/term/GO:0031109	CAMSAP3 MAPRE3 SLAIN2 CAMSAP2 MAP1S CAMSAP1 CLIP1 MAP1B APC NEDD1 MAP1A MAP7D3 CLASP2 KIF24 HDAC6 MID1 CDKN1B ARHGEF2 NUMA1 CSNK1D MECP2 MAP2
5.14149e-07	39	378	2.74824	GO:0045787 positive regulation of cell cycle	http://amigo.geneontology.org/amigo/term/GO:0045787	CDC27 DBF4 CSPP1 ANXA1 MTBP MARK4 MAP3K20 TRIM32 YTHDC2 CCNT2 MAPRE3 ATRX CDC6 CDKN1B MED1 PKP4 PTPN11 PPP1R10 KMT2E WIZ TPR KIF14 CPSF3 SLF2 USP22 BECN1 ANKRD17 NUMA1 RB1 DYNC1LI1 ADAM17 NSMCE2 CDT1 MECP2 PRKCE ATAD5 SVIL DLGAP5 ESPL1
5.30837e-07	18	95	5.04697	GO:0043242 negative regulation of protein-containing complex disassembly	http://amigo.geneontology.org/amigo/term/GO:0043242	ADD2 CAMSAP3 ADD1 CAMSAP2 CAMSAP1 APC ADD3 TWF1 SCAF4 SVIL CARMIL2 HDAC6 MID1 SPTBN1 MAP1B EPS8 ARHGEF2 CLASP2
6.09938e-07	232	4424	1.39687	GO:0006950 response to stress	http://amigo.geneontology.org/amigo/term/GO:0006950	VCL ACTB HSPB1 FLNA BRCA1 PNKP TP53BP1 XRCC1 MCM6 UBE2T PALB2 HUWE1 CLSPN DSP HNRNPM NBN MCM4 DOT1L BABAM1 ACTR8 FXR1 MSH6 STK11 PPL SLF2 PDS5A ZRANB3 WRNIP1 BECN1 TRAF2 HELB TRIM28 UBE4B RRP8 ANKRD17 ERCC5 ANXA1 TICRR LIMD1 PAXX XRCC4 EME1 NSMCE2 HIPK1 ANKZF1 RNF168 ATRIP TEX264 RNF169 MCM7 TSC22D4 EVPL STAT3 TRIM56 EXO1 RMI1 SLX4 BAG6 LYN PPP4R3B BAZ1B TAF6 BATF3 USP22 AHNAK VPS4A TANK SMARCC2 …
6.22037e-07	28	219	3.40562	GO:0006282 regulation of DNA repair	http://amigo.geneontology.org/amigo/term/GO:0006282	SLF2 WRNIP1 HELB BRCA1 ACTB BABAM1 TAF6 USP22 SMARCC2 ABRAXAS1 PBRM1 ATRIP EP400 TP53BP1 SIRT6 RIF1 TRIM28 KAT7 CDK9 RNF168 RNF169 SETD2 XRCC1 YY1 ACTR8 PNKP DTX3L PPP4R3B
7.00707e-07	171	3030	1.50326	GO:0006793 phosphorus metabolic process	http://amigo.geneontology.org/amigo/term/GO:0006793	RB1CC1 PNKP DTNBP1 PPP1R12A CDK13 PKM MAP4K4 MAST2 CLSPN MAST3 PPP6R2 CDK16 VRK3 PPP6R1 WDR91 MTMR4 CDKN1B SASH1 PPP2R5D HMGCS1 FXR1 STK11 GPAM MASTL PKN1 SH2D3A PANK2 PTPN12 LATS1 ILKAP PRKAA1 BORA CDK9 BCAR3 PDPK1 MINK1 CSNK1D CTTNBP2NL PI4KB ITPKB ALDOA TAOK2 PI4K2A SMG1 CCNB2 GART PKN3 RPS6KA4 HIPK1 TGFBR2 PRKCI SNRK WNK2 NUDT5 PRKCE CTPS1 PEAK1 PAK2 GRK6 INPP5F CSNK2B AKT1S1 ADSL PI4KA PPP4R…
7.35151e-07	19	108	4.6861	GO:0033045 regulation of sister chromatid segregation	http://amigo.geneontology.org/amigo/term/GO:0033045	CDC27 BUB3 ACTB SMARCC2 PBRM1 SPDL1 TPR RIOK2 CDC6 BECN1 APC NUMA1 RB1 DYNC1LI1 NSMCE2 CDT1 CENPF DLGAP5 ESPL1
7.42853e-07	8	15	14.2063	GO:0030174 regulation of DNA-templated DNA replication initiation	http://amigo.geneontology.org/amigo/term/GO:0030174	TICRR CDT1 MCM6 MCM4 MCM7 WRNIP1 KAT7 NBN
7.85589e-07	96	1431	1.78695	GO:0045892 negative regulation of transcription DNA-templated	http://amigo.geneontology.org/amigo/term/GO:0045892	RSF1 SIRT6 REST HDAC6 CBX5 L3MBTL2 CHD8 MAGED2 TRIM28 KAT7 CIR1 NCOR1 GATAD2B SCAF4 SPINDOC MECP2 CHD3 ZNF318 ZBTB21 BRMS1 BCOR NCOR2 ZBTB14 DAXX LIN37 GTF2IRD1 BRCA1 BCLAF1 SPEN KDM4A HIVEP1 SNW1 YY1 CDKN1B PRDM2 CENPF CREB1 BATF3 MAX EAPP CC2D1A SMARCC2 RB1 ZFHX3 LIMD1 MCPH1 CGGBP1 YEATS2 BAP1 ZHX1 NAB2 RBPJ IRF2BP2 PA2G4 IRF2BP1 BPTF ATF7IP ZNF217 QARS1 DEAF1 ZBTB7A FLNA PITX1 KDM5A CIC RIF1 R…
7.87811e-07	158	2747	1.53208	GO:0006357 regulation of transcription by RNA polymerase II	http://amigo.geneontology.org/amigo/term/GO:0006357	WIZ BRCA1 BCLAF1 RSF1 SPEN CDK13 TP53BP1 PITX1 FOSL2 SIRT6 CIC MEF2C CCNT2 REST NCOA1 KDM2B SUPT16H HDAC6 CBX5 HIVEP1 BRPF3 FBXL19 TCF20 YY1 MAGED2 PTOV1 MED26 KLF3 KANSL3 ARID3A BCL9 PRDM2 ETV3 CREB1 ATAD2B ZNF644 BATF3 NCOA3 RREB1 MED1 NKX2-4 MAX MLLT1 CC2D1A MED4 KAT7 SLTM AEBP2 NCOA2 ZFHX3 NCOR1 GATAD2B NFIB CHD1 SCAF4 ATAD2 PAXBP1 SAFB CRTC2 YEATS2 ZHX1 LEO1 IRF2BP2 STAT3 TET2 ZNF507 TNIP2 Z…
7.87811e-07	35	323	2.88634	GO:1903311 regulation of mRNA metabolic process	http://amigo.geneontology.org/amigo/term/GO:1903311	PUM2 YTHDC1 HNRNPM TNRC6B FXR1 SRRM1 PUM1 SLTM RBMX PAN3 SAFB RBM15 RBM23 ACIN1 CASC3 FTO VIRMA ZBTB7A EIF4ENIF1 REST GTPBP1 HNRNPA2B1 TRAF2 CDK9 VIM SNW1 LARP4B HNRNPA1 NBAS LARP1 LEO1 PKP3 TUT7 MEX3D MAPK14
8.25374e-07	96	1433	1.78446	GO:1903507 negative regulation of nucleic acid-templated transcription	http://amigo.geneontology.org/amigo/term/GO:1903507	RSF1 SIRT6 REST HDAC6 CBX5 L3MBTL2 CHD8 MAGED2 TRIM28 KAT7 CIR1 NCOR1 GATAD2B SCAF4 SPINDOC MECP2 CHD3 ZNF318 ZBTB21 BRMS1 BCOR NCOR2 ZBTB14 DAXX LIN37 GTF2IRD1 BRCA1 BCLAF1 SPEN KDM4A HIVEP1 SNW1 YY1 CDKN1B PRDM2 CENPF CREB1 BATF3 MAX EAPP CC2D1A SMARCC2 RB1 ZFHX3 LIMD1 MCPH1 CGGBP1 YEATS2 BAP1 ZHX1 NAB2 RBPJ IRF2BP2 PA2G4 IRF2BP1 BPTF ATF7IP ZNF217 QARS1 DEAF1 ZBTB7A FLNA PITX1 KDM5A CIC RIF1 R…
8.778e-07	96	1435	1.78197	GO:1902679 negative regulation of RNA biosynthetic process	http://amigo.geneontology.org/amigo/term/GO:1902679	RSF1 SIRT6 REST HDAC6 CBX5 L3MBTL2 CHD8 MAGED2 TRIM28 KAT7 CIR1 NCOR1 GATAD2B SCAF4 SPINDOC MECP2 CHD3 ZNF318 ZBTB21 BRMS1 BCOR NCOR2 ZBTB14 DAXX LIN37 GTF2IRD1 BRCA1 BCLAF1 SPEN KDM4A HIVEP1 SNW1 YY1 CDKN1B PRDM2 CENPF CREB1 BATF3 MAX EAPP CC2D1A SMARCC2 RB1 ZFHX3 LIMD1 MCPH1 CGGBP1 YEATS2 BAP1 ZHX1 NAB2 RBPJ IRF2BP2 PA2G4 IRF2BP1 BPTF ATF7IP ZNF217 QARS1 DEAF1 ZBTB7A FLNA PITX1 KDM5A CIC RIF1 R…
9.34879e-07	11	34	8.61778	GO:0031114 regulation of microtubule depolymerization	http://amigo.geneontology.org/amigo/term/GO:0031114	CAMSAP3 CAMSAP2 MAP1S CAMSAP1 MAP1B APC MAP1A HDAC6 MID1 ARHGEF2 CLASP2
9.84529e-07	47	519	2.41219	GO:0022411 cellular component disassembly	http://amigo.geneontology.org/amigo/term/GO:0022411	RB1CC1 ADD2 CAMSAP3 ADD1 DICER1 CAMSAP2 MAP1S CAMSAP1 MAP1B TOP2A NES APC ADD3 TWF1 SCAF4 TEX264 MAP1A SVIL VPS4A GSK3B HUWE1 SUPT16H ACIN1 BECN1 PRKAA1 MICAL1 SMARCC2 SSRP1 CARMIL2 KIF24 CTTN HDAC6 MID1 SPTBN1 RETREG2 EPS8 KIF5B VPS13D SH3BP1 GSK3A SETX ARHGEF2 OPTN CLASP2 MAP4K4 MARK2 TSC2
1.03406e-06	30	253	3.15851	GO:0045930 negative regulation of mitotic cell cycle	http://amigo.geneontology.org/amigo/term/GO:0045930	RBL1 CLSPN CDC6 NBN BABAM1 CDKN1B RB1 TICRR BUB3 EME1 BRCA1 ABRAXAS1 MAP3K20 TOM1L1 INTS3 SDE2 SCRIB SPDL1 YTHDC2 MIIP MTBP PPP1R10 TPR VPS4A APC DYNC1LI1 TAOK2 CDT1 CENPF WEE1
1.1138e-06	18	100	4.79462	GO:0031110 regulation of microtubule polymerization or depolymerization	http://amigo.geneontology.org/amigo/term/GO:0031110	CAMSAP3 MAPRE3 SLAIN2 CAMSAP2 MAP1S CAMSAP1 CLIP1 MAP1B APC MAP1A CLASP2 HDAC6 MID1 CDKN1B ARHGEF2 NUMA1 MECP2 MAP2
1.1138e-06	99	1504	1.75335	GO:0032270 positive regulation of cellular protein metabolic process	http://amigo.geneontology.org/amigo/term/GO:0032270	BRCA1 RB1CC1 PPP1R12A CLSPN LARP4B SASH1 FXR1 STK11 SH2D3A BORA DCUN1D5 BCAR3 CSNK1D LARP1 BAZ1B GSK3B SF3B1 MYBBP1A DDX21 MYCBP2 ARAF NRDC MAPRE3 MAP3K4 HUWE1 NBN KANSL3 CCDC88A ARHGEF2 TRIM32 TRAF2 LATS1 RPS2 PDPK1 TOM1L1 SAE1 ADAM17 FBXO4 BRAF TGFBR2 FADD MAP4K2 SNX33 BRMS1 PAK2 PTTG1IP ZFP91 CSNK2B DBF4 DTNBP1 PKM RIF1 CCNT2 OSBPL8 HDAC6 CDC6 EHD4 VRK3 GSK3A MADD CDKN1B PPP2R5D KMT2A MASTL EI…
1.1138e-06	35	328	2.84234	GO:0051056 regulation of small GTPase mediated signal transduction	http://amigo.geneontology.org/amigo/term/GO:0051056	SH3BP1 MADD ERBIN ARHGEF2 DENND4C EPS8 AKAP13 DENND4A ARHGEF28 MYO9A RAP1GAP GMIP TSC2 SIPA1L3 ARFGEF3 ARHGEF11 ITPKB PSD3 TIAM1 ARHGAP35 SH2B2 NF1 SIPA1 KIF14 CD2AP MAP4K4 ABL2 ARHGAP31 ARHGEF1 FGD3 DOCK2 ARHGAP27 ARHGEF40 ARHGAP11A SRGAP2
1.27131e-06	11	35	8.37156	GO:1905508 protein localization to microtubule organizing center	http://amigo.geneontology.org/amigo/term/GO:1905508	PCM1 CEP72 KIAA0753 NUMA1 CEP350 MCPH1 MARK4 GSK3B CEP250 APC CSNK1D
1.54803e-06	36	348	2.75553	GO:0006310 DNA recombination	http://amigo.geneontology.org/amigo/term/GO:0006310	BRCA1 MCM6 PALB2 NBN MCM4 H1-3 HELB TOP2A XRCC4 EME1 NSMCE2 MCM7 EXO1 RMI1 SLX4 SLF2 TP53BP1 TFRC ACTB SIRT6 RIF1 MSH6 ZRANB3 INTS3 SETD2 EP400 XRCC1 YY1 LIG1 SETX ACTR8 BRME1 ATAD5 SMARCAD1 ERCC5 RNF168
1.67116e-06	45	495	2.42153	GO:0008380 RNA splicing	http://amigo.geneontology.org/amigo/term/GO:0008380	YTHDC1 WBP11 HNRNPH3 HNRNPM YJU2 FXR1 SF3B1 DDX39A AHNAK SNRPA1 SRRM1 RBMX2 ZCRB1 RBMX RBM15 ZRSR2 AHNAK2 AKAP17A RBM14 SNW1 HNRNPA2B1 USP22 HNRNPA1 PPIL1 SNIP1 SRRM2 USP39 RBM23 ACIN1 CASC3 ZBTB7A BCLAF1 SUGP2 CDK13 REST CLASRP ZC3H13 PRPF38B CIR1 PAXBP1 VIRMA CD2BP2 ARVCF SETX USP4
1.74785e-06	31	274	3.01365	GO:0090068 positive regulation of cell cycle process	http://amigo.geneontology.org/amigo/term/GO:0090068	CDC27 DBF4 CSPP1 ANXA1 MTBP MAP3K20 ATRX MED1 PKP4 PPP1R10 KMT2E WIZ TPR CDC6 KIF14 CPSF3 SLF2 BECN1 ANKRD17 NUMA1 RB1 DYNC1LI1 ADAM17 NSMCE2 CDT1 MECP2 PRKCE ATAD5 SVIL DLGAP5 ESPL1
1.82875e-06	25	190	3.50484	GO:0016573 histone acetylation	http://amigo.geneontology.org/amigo/term/GO:0016573	BRCA1 KANSL3 MLLT1 YEATS2 BAZ1B ACTB SF3B1 USP22 MYBBP1A DDX21 EP400 BRPF3 TAF6 KAT7 MBIP SRCAP NCOA1 KMT2A NCOA3 GTF3C4 MCM3AP CRTC2 MECP2 PWWP2A RPS6KA4
1.83013e-06	89	1318	1.79869	GO:0042325 regulation of phosphorylation	http://amigo.geneontology.org/amigo/term/GO:0042325	RB1CC1 DTNBP1 CLSPN WDR91 CDKN1B SASH1 FXR1 STK11 SH2D3A BORA BCAR3 CCNB2 AKT1S1 MVP SIRT6 ARAF RBL1 MAPRE3 MAP3K4 NBN PTGES3 CCDC88A ARHGEF2 TRAF2 LATS1 APC RB1 PDPK1 TOM1L1 TWF1 ADAM17 BRAF TGFBR2 MAP4K2 PGAM1 QARS1 PAK2 ZFP91 INPP5F CSNK2B DBF4 CCNT2 OSBPL8 HDAC6 CDC6 EHD4 GSK3A GRB10 HSPB1 CHORDC1 MADD PKN1 EIF2AK4 MLLT1 PRKAA1 MICAL1 NIBAN1 KSR1 ITPKB MCPH1 TAOK2 RANBP2 TSC1 NAB2 STAT3 RGS14…
1.86801e-06	23	164	3.73565	GO:0006261 DNA-templated DNA replication	http://amigo.geneontology.org/amigo/term/GO:0006261	DBF4 MCM6 MCM4 LIG1 ZRANB3 WRNIP1 TICRR EME1 MCM7 CDT1 BRCA1 NBN HELB KAT7 CDK9 DDX21 ATRX CDC6 ATAD5 WIZ PNKP TERF1 ORC2
1.88824e-06	21	139	4.02426	GO:0051028 mRNA transport	http://amigo.geneontology.org/amigo/term/GO:0051028	TPR DDX39A MCM3AP NXF1 SLBP CASC3 YTHDC1 HNRNPA2B1 MVP BCLAF1 NUP188 NUP214 HNRNPA1 RANBP2 AHCTF1 NUP205 NUP35 PABPN1 SETD2 SMG7 SMG1
1.88824e-06	101	1563	1.72125	GO:0120036 plasma membrane bounded cell projection organization	http://amigo.geneontology.org/amigo/term/GO:0120036	NCDN OFD1 DTNBP1 MAP4 NEDD4L MAP4K4 ACTB MAP2 PCM1 GSK3B CDK16 CCP110 EHD4 GSK3A FXR1 CEP250 FGD3 CDC42EP1 MAP1S MNX1 MAP1B RB1 MINK1 CSNK1D TAOK2 RILPL2 TWF1 EPS8 ASAP1 ENAH TIAM1 MAP1A SEMA4C KIF5B TANC2 PAK2 LYN IFT22 MARK2 SETX CAMSAP2 ABI2 CARMIL2 CLASP2 ITSN2 SRGAP2 MYCBP2 VIM VCL CTNNA1 CAMSAP3 USP33 CTTN HDAC6 SH3BP1 MICALL1 NECTIN1 STK11 CREB1 TRIM32 OBSL1 CAMSAP1 CEP350 RERE CERS2 NFIB …
1.90158e-06	27	218	3.29905	GO:0018394 peptidyl-lysine acetylation	http://amigo.geneontology.org/amigo/term/GO:0018394	BRCA1 KANSL3 MLLT1 YEATS2 BAZ1B ACTB SF3B1 USP22 MYBBP1A DDX21 EP400 BRPF3 TAF6 KAT7 MBIP BAG6 SRCAP NCOA1 KMT2A NCOA3 GTF3C4 PRKAA1 MCM3AP CRTC2 MECP2 PWWP2A RPS6KA4
1.97522e-06	103	1606	1.70834	GO:0030030 cell projection organization	http://amigo.geneontology.org/amigo/term/GO:0030030	NCDN OFD1 DTNBP1 MAP4 NEDD4L MAP4K4 ACTB MAP2 PCM1 GSK3B CDK16 CCP110 EHD4 GSK3A FXR1 CEP250 FGD3 CDC42EP1 MAP1S MNX1 MAP1B RB1 MINK1 CSNK1D TAOK2 RILPL2 TWF1 EPS8 ASAP1 ENAH TIAM1 MAP1A SEMA4C KIF5B TANC2 PAK2 LYN IFT22 MARK2 SETX CAMSAP2 ABI2 CARMIL2 CLASP2 ITSN2 SRGAP2 MYCBP2 MARK4 VIM VCL CTNNA1 CAMSAP3 USP33 CTTN HDAC6 SH3BP1 MICALL1 NECTIN1 CCDC88A STK11 CREB1 TRIM32 OBSL1 CAMSAP1 NES CEP35…
1.99858e-06	115	1857	1.64956	GO:1902531 regulation of intracellular signal transduction	http://amigo.geneontology.org/amigo/term/GO:1902531	CC2D1A FLNA MAP4K4 SH3BP1 TSC2 GSK3A MADD SASH1 ERBIN ARHGEF2 OPTN TRAF2 AKAP12 DENND4C MINK1 LIMD1 LAMTOR1 TAOK2 EPS8 TSC1 TNIP2 AKAP13 DENND4A PAK2 PJA2 AKT1S1 ARHGEF28 BRCA1 WDR59 PUM2 MAP3K4 DNAJA1 SLC9A1 MAP3K20 RNF31 TAF6 TRIM32 ANKRD17 PUM1 NCOR1 KSR1 MBIP BRAF MAP4K2 SEMA4C QARS1 LYN RB1CC1 RAI14 MYO9A RAP1GAP RRN3 GMIP OSBPL8 VRK3 SIPA1L3 HSPB1 ARFGEF3 STK11 BECN1 RIPK3 PRKAA1 ARHGEF11 I…
2.10461e-06	115	1859	1.64778	GO:0065003 protein-containing complex assembly	http://amigo.geneontology.org/amigo/term/GO:0065003	RSF1 EIF4B ADD2 CTTN ADD1 EIF5 OIP5 TAF6 EIF3A SLAIN2 PTGES3 SENP6 SF3B1 HJURP DLGAP5 CDC42EP1 CLIP1 NASP NEDD1 CENPC ABT1 ADD3 TWF1 ASAP1 CHAF1B PLEKHA7 CDT1 SVIL DAXX NAP1L4 TMSB4X SUPT16H EIF3J MED26 MED1 SNRPA1 RBMX2 TGFBRAP1 MED4 EIF3H SSRP1 SNIP1 TP53BP1 CAMSAP3 SIRT6 GSK3B YTHDC1 ATRX DICER1 SLC1A5 KMT2A CAMSAP2 TRIM32 MAP7D3 CAMSAP1 ADRM1 LATS1 APC TIAM1 CARMIL2 CLASP2 FADD HSPA4 ATF7IP F…
2.34883e-06	194	3615	1.42947	GO:0023051 regulation of signaling	http://amigo.geneontology.org/amigo/term/GO:0023051	GSK3B CC2D1A FLNA NCDN DTNBP1 MAP4K4 SH3BP1 CHD8 TSC2 GSK3A GRB10 MADD SASH1 ERBIN ARHGEF2 STK11 OPTN FRMD8 TRAF2 PTPN12 AKAP12 APC ANXA1 DENND4C MINK1 CSNK1D LIMD1 LAMTOR1 TAOK2 EPS8 OTUD4 TSC1 FADD TNIP2 AKAP13 LEMD3 DENND4A PAK2 BTBD9 GRK6 PJA2 AKT1S1 ARHGEF28 LYN BRCA1 WDR59 BRMS1 MVP PUM2 CDK13 VPS35 MAP3K4 DNAJA1 BRAP SLC9A1 MAP3K20 RNF31 SNW1 DOT1L TAF6 CCDC88A TRIM32 ANKRD17 PUM1 TGFB1I1 …
2.44373e-06	26	207	3.34568	GO:0018393 internal peptidyl-lysine acetylation	http://amigo.geneontology.org/amigo/term/GO:0018393	BRCA1 KANSL3 MLLT1 YEATS2 BAZ1B ACTB SF3B1 USP22 MYBBP1A DDX21 EP400 BRPF3 TAF6 KAT7 MBIP BAG6 SRCAP NCOA1 KMT2A NCOA3 GTF3C4 MCM3AP CRTC2 MECP2 PWWP2A RPS6KA4
2.49987e-06	70	956	1.95039	GO:0051338 regulation of transferase activity	http://amigo.geneontology.org/amigo/term/GO:0051338	DTNBP1 CLSPN WDR91 CDKN1B SASH1 STK11 BORA DCUN1D5 CCNB2 AKT1S1 MVP RBL1 MAPRE3 MAP3K4 NBN PTGES3 CCDC88A TRAF2 LATS1 APC RB1 RPS2 PDPK1 TOM1L1 ADAM17 BUB3 DTX3L MAP4K2 QARS1 ZFP91 DBF4 CCNT2 OSBPL8 CDC6 PABPN1 GSK3A HSPB1 CHORDC1 MADD MASTL PKN1 MLLT1 KSR1 MCPH1 TAOK2 RANBP2 TGFBR2 TSC1 NAB2 RGS14 AKAP13 PAK2 NF1 DAXX LYN TERF1 PNKP DNAJA1 KIF14 TCP1 RIPK3 SMG8 ACTB MEF2C TSC2 HNRNPA2B1 IRS1 MAR…
2.64518e-06	17	95	4.76658	GO:0006405 RNA export from nucleus	http://amigo.geneontology.org/amigo/term/GO:0006405	TPR NUP188 DDX39A NUP214 MCM3AP NXF1 PHAX NOL6 CASC3 HNRNPA1 YTHDC1 HNRNPA2B1 PABPN1 TSC1 SETD2 SMG7 SMG1
2.64518e-06	17	95	4.76658	GO:0030071 regulation of mitotic metaphase/anaphase transition	http://amigo.geneontology.org/amigo/term/GO:0030071	CDC27 BUB3 ACTB SMARCC2 PBRM1 SPDL1 TPR RIOK2 CDC6 APC RB1 DYNC1LI1 NSMCE2 CDT1 CENPF DLGAP5 ESPL1
2.64518e-06	32	295	2.88941	GO:0043543 protein acylation	http://amigo.geneontology.org/amigo/term/GO:0043543	BRCA1 KANSL3 MLLT1 NMT1 ZDHHC5 YEATS2 ZDHHC20 BAZ1B ACTB SF3B1 USP22 MYBBP1A DDX21 EP400 BRPF3 TAF6 KAT7 MBIP CDYL BAG6 SRCAP NCOA1 KMT2A NCOA3 GTF3C4 PRKAA1 MCM3AP CRTC2 MECP2 PWWP2A RPS6KA4 GSK3B
2.71703e-06	103	1618	1.69567	GO:0051247 positive regulation of protein metabolic process	http://amigo.geneontology.org/amigo/term/GO:0051247	BRCA1 RB1CC1 NEDD4L PPP1R12A HUWE1 CLSPN LARP4B SASH1 FXR1 STK11 SH2D3A APC BORA DCUN1D5 BCAR3 CSNK1D LARP1 BAZ1B GSK3B SF3B1 MYBBP1A DDX21 MYCBP2 ARAF NRDC MAPRE3 MAP3K4 NBN CDKN1B KANSL3 CCDC88A ARHGEF2 TRIM32 TRAF2 LATS1 RPS2 PDPK1 TOM1L1 SAE1 ADAM17 FBXO4 BRAF TGFBR2 FADD MAP4K2 SNX33 BRMS1 PAK2 PTTG1IP ZFP91 CSNK2B DBF4 DTNBP1 PKM RIF1 CCNT2 OSBPL8 HDAC6 CDC6 EHD4 VRK3 GSK3A MADD PPP2R5D KMT…
3.37685e-06	98	1522	1.71512	GO:0048699 generation of neurons	http://amigo.geneontology.org/amigo/term/GO:0048699	NCDN DTNBP1 MAP4 NEDD4L MAP4K4 ACTB MAP2 GSK3B REST CDK16 GSK3A AKNA ARHGEF2 MAP1S MNX1 MAP1B NAV1 RB1 ZFHX3 MINK1 TAOK2 TWF1 ENAH TIAM1 MAP1A SEMA4C KIF5B TANC2 PAK2 LYN CSNK1D MARK2 SETX CAMSAP2 CLASP2 ITSN2 SRGAP2 MYCBP2 VIM VCL CTNNA1 KDM4A ASPM CAMSAP3 RAP1GAP USP33 PCM1 NCOA1 XRN2 HDAC6 MICALL1 SMARCA1 NECTIN1 STK11 CREB1 TRIM32 OBSL1 MED1 BECN1 CAMSAP1 RERE CERS2 ABT1 NFIB FARP1 ASAP1 BRAF…
3.47059e-06	26	211	3.28226	GO:0006475 internal protein amino acid acetylation	http://amigo.geneontology.org/amigo/term/GO:0006475	BRCA1 KANSL3 MLLT1 YEATS2 BAZ1B ACTB SF3B1 USP22 MYBBP1A DDX21 EP400 BRPF3 TAF6 KAT7 MBIP BAG6 SRCAP NCOA1 KMT2A NCOA3 GTF3C4 MCM3AP CRTC2 MECP2 PWWP2A RPS6KA4
3.51695e-06	224	4338	1.37544	GO:0048583 regulation of response to stimulus	http://amigo.geneontology.org/amigo/term/GO:0048583	CC2D1A FLNA MAP4K4 GSK3B SH3BP1 CHD8 TSC2 GSK3A GRB10 MADD SASH1 ERBIN FXR1 ARHGEF2 STK11 SLF2 OPTN WRNIP1 FRMD8 TRAF2 HELB PTPN12 AKAP12 APC ANXA1 DENND4C MINK1 CSNK1D LIMD1 LAMTOR1 TAOK2 EPS8 SH2B2 OTUD4 TSC1 FADD SEMA4C TNIP2 AKAP13 LEMD3 DENND4A PAK2 GRK6 PJA2 AKT1S1 ARHGEF28 LYN BAZ1B BRCA1 ACTB NCOA1 WDR59 BABAM1 TAF6 USP22 SMARCC2 NCOA2 ADAM17 ABRAXAS1 PBRM1 ATRIP JUNB BRMS1 EP400 MVP MATR…
3.52967e-06	17	97	4.6683	GO:0007091 metaphase/anaphase transition of mitotic cell cycle	http://amigo.geneontology.org/amigo/term/GO:0007091	CDC27 BUB3 ACTB SMARCC2 PBRM1 SPDL1 TPR RIOK2 CDC6 APC RB1 DYNC1LI1 NSMCE2 CDT1 CENPF DLGAP5 ESPL1
3.93992e-06	28	241	3.09473	GO:0015931 nucleobase-containing compound transport	http://amigo.geneontology.org/amigo/term/GO:0015931	TPR NUP188 DDX39A NUP214 MCM3AP NXF1 SLBP PHAX NOL6 TOMM20 CASC3 HNRNPA1 YTHDC1 HNRNPA2B1 ABCC4 MVP BCLAF1 RANBP2 AHCTF1 NUP205 NUP35 TGFBR2 PABPN1 TSC1 SETD2 ATXN2 SMG7 SMG1
4.08113e-06	17	98	4.62067	GO:1902099 regulation of metaphase/anaphase transition of cell cycle	http://amigo.geneontology.org/amigo/term/GO:1902099	CDC27 BUB3 ACTB SMARCC2 PBRM1 SPDL1 TPR RIOK2 CDC6 APC RB1 DYNC1LI1 NSMCE2 CDT1 CENPF DLGAP5 ESPL1
4.28212e-06	107	1718	1.65898	GO:0044093 positive regulation of molecular function	http://amigo.geneontology.org/amigo/term/GO:0044093	PPP1R12A RAP1GAP GMIP CLSPN SH3BP1 SIPA1L3 STIM2 SASH1 STK11 TRIM32 TRAF2 TBC1D5 BORA DCUN1D5 XRCC4 TIAM1 CRTC2 WNK2 TBC1D16 TBC1D10B TBC1D9B SIPA1 TP53BP1 ADD2 MAPRE3 MAP3K4 ADD1 ASAP3 RNF31 NBN PTGES3 CCDC88A MSH6 ARHGEF2 RIPK3 CDK9 RB1 RPS2 PDPK1 TOM1L1 ABL2 TOR1AIP1 PKP4 ADAM17 PRKCI DTX3L TSC1 CDT1 FADD MAP4K2 ZBTB7A ZFP91 NF1 ARHGAP11A TMSB4X NME1 SRGAP2 DBF4 MYO9A CCNT2 OSBPL8 CDC6 PABPN1 …
4.38422e-06	43	480	2.38621	GO:1903829 positive regulation of protein localization	http://amigo.geneontology.org/amigo/term/GO:1903829	HUWE1 RNF31 TCP1 SAE1 BAP1 MICALL2 SIRT6 GSK3B MIEF1 TRIM28 KAT7 CDK9 NUMA1 KIF5B SNX33 VPS35 MAPK14 STK11 PRKAA1 ZDHHC5 RER1 PRKCI PRKCE CD2AP DTX3L MARK4 TPR TFRC PCM1 EPB41L2 GSK3A GOLPH3 SPTBN1 CCDC88A CEP250 XPO4 APC PDPK1 CDT1 FLNA MAP1A MTCL1 NMT1
4.47543e-06	68	934	1.93929	GO:0006886 intracellular protein transport	http://amigo.geneontology.org/amigo/term/GO:0006886	HUWE1 RNF31 SAE1 BAP1 MICALL2 VPS13D VPS35 SCFD1 NUP188 FAM53C COPA NUP214 IFT22 XPO4 RANBP2 NUP35 TOMM20 ZDHHC20 SCRIB PTTG1IP BECN1 SIRT6 GSK3B MIEF1 UBL4A TRIM28 PTPN14 RAB8B STAT3 HSPA4 EIF4ENIF1 BAG6 TPR CAMSAP3 CTTN AP1S1 MAPK14 ERBIN SSR3 PIKFYVE MED1 PRKAA1 TGFBRAP1 RILPL2 SRP68 ASPSCR1 SNX33 PTPN11 NF1 PCM1 HDAC6 MICALL1 GSK3A HSPB1 VPS4A SEC16A FLNA TSC2 MAP1A MTCL1 KIF5B ARHGEF2 TAOK2 …
4.48612e-06	23	173	3.54131	GO:0040029 regulation of gene expression epigenetic	http://amigo.geneontology.org/amigo/term/GO:0040029	BRCA1 RRP8 TASOR ATF7IP SIRT6 YTHDC1 MORC2 RB1 RBM15 CGGBP1 RIF1 DOT1L GSK3A KANSL3 TRIM28 DNMT1 CDYL MECP2 PHF2 MBD2 TPR HDAC6 BAZ2A
4.63932e-06	17	99	4.57399	GO:0010965 regulation of mitotic sister chromatid separation	http://amigo.geneontology.org/amigo/term/GO:0010965	CDC27 BUB3 ACTB SMARCC2 PBRM1 SPDL1 TPR RIOK2 CDC6 APC RB1 DYNC1LI1 NSMCE2 CDT1 CENPF DLGAP5 ESPL1
4.67679e-06	75	1071	1.86532	GO:0000902 cell morphogenesis	http://amigo.geneontology.org/amigo/term/GO:0000902	NEDD4L MAP4K4 ACTB PXN SIPA1L3 ARHGEF2 CDC42EP1 MAP1S MNX1 MAP1B ANXA1 RB1 MINK1 TAOK2 ENAH TIAM1 MAP1A SEMA4C KIF5B TANC2 PAK2 ARHGEF28 KIF14 ALDOA CLASP2 PEAK1 ITSN2 MYCBP2 VCL DTNBP1 USP33 ADD1 HDAC6 NECTIN1 MAPK14 STK11 CREB1 OBSL1 LATS1 NES SHROOM3 RERE NFIB RILPL2 EPS8 FARP1 BRAF ARHGAP35 BAP1 MICALL2 WEE1 ANAPC2 PTPN11 SCRIB MAP2 MARK2 GORASP1 RREB1 MED1 STRIP2 CAMSAP1 LIMD1 FLNA SRGAP2 MY…
5.12387e-06	27	230	3.12693	GO:0031497 chromatin assembly	http://amigo.geneontology.org/amigo/term/GO:0031497	RSF1 OIP5 HJURP RRP8 NASP CHAF1B TASOR ATF7IP DAXX NAP1L4 SUPT16H SSRP1 SIRT6 ATRX MORC2 RB1 RIF1 DOT1L H1-3 HP1BP3 TRIM28 DNMT1 MECP2 MBD2 TPR PHF2 BAZ2A
5.24088e-06	36	368	2.60577	GO:0043414 macromolecule methylation	http://amigo.geneontology.org/amigo/term/GO:0043414	NSUN4 KMT2A TRMT1L SETD1B VIRMA TRMT112 EEF1AKMT2 KMT2B ZC3H13 BRCA1 METTL22 DOT1L KANSL3 RBM15 MECP2 ATF7IP SETD2 KMT2E KDM4A RIF1 GSK3A PRDM2 H1-3 TRIM28 DNMT1 MBD2 RNF20 PAXBP1 METTL2B MLLT6 ATRX SNW1 RRP8 TET2 BCOR BAZ2A
5.24088e-06	17	100	4.52825	GO:0044784 metaphase/anaphase transition of cell cycle	http://amigo.geneontology.org/amigo/term/GO:0044784	CDC27 BUB3 ACTB SMARCC2 PBRM1 SPDL1 TPR RIOK2 CDC6 APC RB1 DYNC1LI1 NSMCE2 CDT1 CENPF DLGAP5 ESPL1
5.24088e-06	32	305	2.79468	GO:0071824 protein-DNA complex subunit organization	http://amigo.geneontology.org/amigo/term/GO:0071824	RSF1 SRCAP OIP5 TAF6 SENP6 HJURP DLGAP5 NASP CENPC CHD1 CHAF1B CDT1 DAXX NAP1L4 SUPT16H MED26 MED1 MED4 SSRP1 SIRT6 ATRX SMARCC2 MCM3AP ATF7IP BAZ2A RRN3 H1-3 HP1BP3 TERF1 SETD2 CENPF RB1
5.24088e-06	17	100	4.52825	GO:2001251 negative regulation of chromosome organization	http://amigo.geneontology.org/amigo/term/GO:2001251	TERF1 BUB3 BAZ1B SPDL1 XRCC1 TPR WAPL ATRX NBN TOP2A APC HNRNPA1 DYNC1LI1 CDT1 SLX4 CENPF ESPL1
5.44299e-06	12	49	6.52329	GO:0007019 microtubule depolymerization	http://amigo.geneontology.org/amigo/term/GO:0007019	CAMSAP3 CAMSAP2 MAP1S CAMSAP1 MAP1B APC MAP1A KIF24 HDAC6 MID1 ARHGEF2 CLASP2
5.49297e-06	18	112	4.28091	GO:1905818 regulation of chromosome separation	http://amigo.geneontology.org/amigo/term/GO:1905818	CDC27 BUB3 ACTB SMARCC2 PBRM1 SPDL1 TPR RIOK2 CDC6 APC NUMA1 RB1 DYNC1LI1 NSMCE2 CDT1 CENPF DLGAP5 ESPL1
5.50427e-06	148	2618	1.50582	GO:0071702 organic substance transport	http://amigo.geneontology.org/amigo/term/GO:0071702	HUWE1 RNF31 SAE1 BAP1 MICALL2 TPR VPS13D VPS35 OSBPL8 SCFD1 NUP188 TANGO6 SLC1A5 GOLPH3 FAM53C COPA DDX39A NUP214 IFT22 XPO4 RELCH ANXA1 SLC16A3 RANBP2 MCM3AP NXF1 NUP35 SLBP STXBP5 SLC4A2 PHAX NOL6 RAB8B TOMM20 ZDHHC20 SCRIB PTTG1IP TFRC AP1S1 CASC3 BECN1 HNRNPA1 SIRT6 GSK3B YTHDC1 DNAJA1 MIEF1 UBL4A SNX3 CENPF HNRNPA2B1 ABCC4 TRIM28 DNAJC1 SLC2A13 PTPN14 RAB11FIP1 BRAF STAT3 IRS1 HSPA4 SNX33 PT…
6.21887e-06	18	113	4.24303	GO:0031058 positive regulation of histone modification	http://amigo.geneontology.org/amigo/term/GO:0031058	BRCA1 BAZ1B SF3B1 MYBBP1A DDX21 KANSL3 RIF1 KMT2A RNF20 PAXBP1 MECP2 KMT2E SNW1 AKAP8 DNMT1 RRP8 KAT7 RPS6KA4
6.21887e-06	18	113	4.24303	GO:0032204 regulation of telomere maintenance	http://amigo.geneontology.org/amigo/term/GO:0032204	TERF1 SLF2 FBXO4 NSMCE2 HNRNPA1 SLX4 XRCC1 ATRX YY1 ACTR8 PNKP SIRT6 MAP3K4 NBN TCP1 SMG1 PPP1R10 HNRNPA2B1
6.32344e-06	191	3602	1.41244	GO:0010646 regulation of cell communication	http://amigo.geneontology.org/amigo/term/GO:0010646	GSK3B CC2D1A FLNA NCDN DTNBP1 MAP4K4 SH3BP1 CHD8 TSC2 GSK3A GRB10 MADD SASH1 ERBIN ARHGEF2 STK11 OPTN FRMD8 TRAF2 PTPN12 AKAP12 APC ANXA1 DENND4C MINK1 CSNK1D LIMD1 LAMTOR1 TAOK2 EPS8 OTUD4 TSC1 FADD TNIP2 AKAP13 LEMD3 DENND4A PAK2 BTBD9 GRK6 PJA2 AKT1S1 ARHGEF28 LYN BRCA1 WDR59 BRMS1 MVP PUM2 CDK13 VPS35 MAP3K4 DNAJA1 BRAP SLC9A1 MAP3K20 RNF31 SNW1 DOT1L TAF6 CCDC88A TRIM32 ANKRD17 PUM1 TGFB1I1 …
6.32995e-06	10	33	8.07175	GO:0071539 protein localization to centrosome	http://amigo.geneontology.org/amigo/term/GO:0071539	PCM1 CEP72 KIAA0753 CEP350 MCPH1 MARK4 GSK3B CEP250 APC CSNK1D
6.78769e-06	17	102	4.43946	GO:0051306 mitotic sister chromatid separation	http://amigo.geneontology.org/amigo/term/GO:0051306	CDC27 BUB3 ACTB SMARCC2 PBRM1 SPDL1 TPR RIOK2 CDC6 APC RB1 DYNC1LI1 NSMCE2 CDT1 CENPF DLGAP5 ESPL1
6.98878e-06	34	341	2.65587	GO:0000377 RNA splicing via transesterification reactions with bulged adenosine as nucleophile	http://amigo.geneontology.org/amigo/term/GO:0000377	YTHDC1 WBP11 HNRNPM FXR1 SF3B1 DDX39A SNRPA1 SRRM1 RBMX2 ZCRB1 RBMX RBM15 ZRSR2 RBM14 SNW1 HNRNPA2B1 HNRNPA1 PPIL1 SNIP1 SRRM2 USP39 RBM23 ACIN1 CASC3 ZBTB7A CDK13 REST YJU2 PRPF38B PAXBP1 SETX USP4 HNRNPH3 CD2BP2
6.98878e-06	34	341	2.65587	GO:0000398 mRNA splicing via spliceosome	http://amigo.geneontology.org/amigo/term/GO:0000398	YTHDC1 WBP11 HNRNPM FXR1 SF3B1 DDX39A SNRPA1 SRRM1 RBMX2 ZCRB1 RBMX RBM15 ZRSR2 RBM14 SNW1 HNRNPA2B1 HNRNPA1 PPIL1 SNIP1 SRRM2 USP39 RBM23 ACIN1 CASC3 ZBTB7A CDK13 REST YJU2 PRPF38B PAXBP1 SETX USP4 HNRNPH3 CD2BP2
7.05968e-06	16	91	4.68339	GO:0070828 heterochromatin organization	http://amigo.geneontology.org/amigo/term/GO:0070828	HP1BP3 RRP8 TASOR ATF7IP SIRT6 MORC2 RB1 RIF1 DOT1L TRIM28 DNMT1 MECP2 MBD2 TPR PHF2 BAZ2A
7.42883e-06	93	1449	1.70961	GO:0030182 neuron differentiation	http://amigo.geneontology.org/amigo/term/GO:0030182	NCDN DTNBP1 MAP4 NEDD4L MAP4K4 ACTB MAP2 GSK3B REST CDK16 GSK3A ARHGEF2 MAP1S MNX1 MAP1B RB1 ZFHX3 MINK1 TAOK2 TWF1 ENAH TIAM1 MAP1A SEMA4C KIF5B TANC2 PAK2 LYN CSNK1D MARK2 SETX CAMSAP2 CLASP2 ITSN2 SRGAP2 MYCBP2 VIM VCL CTNNA1 KDM4A ASPM CAMSAP3 RAP1GAP USP33 NCOA1 XRN2 HDAC6 MICALL1 SMARCA1 NECTIN1 STK11 CREB1 TRIM32 OBSL1 MED1 BECN1 CAMSAP1 RERE CERS2 ABT1 NFIB FARP1 ASAP1 BRAF ARHGAP35 HIPK1…
7.63564e-06	26	221	3.13374	GO:0032271 regulation of protein polymerization	http://amigo.geneontology.org/amigo/term/GO:0032271	ADD2 CTTN ADD1 SLAIN2 CDC42EP1 CLIP1 ADD3 TWF1 SVIL TMSB4X CAMSAP3 CAMSAP2 CAMSAP1 LATS1 CARMIL2 CLASP2 CDKN1B SPTBN1 MAP1B EPS8 PRKCE MAPRE3 PLEKHG2 NUMA1 MECP2 MAP2
7.67341e-06	44	509	2.30259	GO:0022613 ribonucleoprotein complex biogenesis	http://amigo.geneontology.org/amigo/term/GO:0022613	RIOK2 EIF4B NOP14 EIF5 EIF3A PTGES3 SF3B1 NSUN4 HEATR1 HELB ABT1 SURF6 NOL6 RSL1D1 TRMT112 MAK16 EIF3J SNRPA1 RBMX2 EIF3H SNIP1 YTHDC1 DICER1 UTP18 WBP11 RRN3 YJU2 KRR1 GTF3A RRP8 MYBBP1A RBMX REXO4 DDX21 USP39 PA2G4 NOL8 SETX USP4 TSC1 ZRSR2 CD2BP2 XRN2
8.14436e-06	32	312	2.73198	GO:0051258 protein polymerization	http://amigo.geneontology.org/amigo/term/GO:0051258	ADD2 CTTN ADD1 SLAIN2 CDC42EP1 CLIP1 NEDD1 ADD3 TWF1 SVIL TMSB4X CAMSAP3 CAMSAP2 TRIM32 MAP7D3 CAMSAP1 LATS1 CARMIL2 CLASP2 CDKN1B SPTBN1 MAP1B EPS8 MICALL2 PRKCE MAPRE3 PLEKHG2 NUMA1 CSNK1D MECP2 CORO7 MAP2
8.28453e-06	33	328	2.67992	GO:0034504 protein localization to nucleus	http://amigo.geneontology.org/amigo/term/GO:0034504	TCP1 NUP188 FAM53C NUP214 RANBP2 NUP35 PTTG1IP NOL8 TRIM28 KAT7 STAT3 EIF4ENIF1 TMEM201 CTNNA1 TPR SIRT6 OSBPL8 MAPK14 STK11 MED1 LATS1 TOR1AIP1 FBXO4 NF1 CD2AP DTX3L TFRC PIKFYVE ZBTB7A FLNA GSK3B TSC2 PPP1R10
8.50376e-06	46	546	2.24412	GO:0007264 small GTPase mediated signal transduction	http://amigo.geneontology.org/amigo/term/GO:0007264	ARHGAP31 BRAP SH3BP1 MADD ERBIN ARHGEF2 CDC42EP1 DENND4C KSR1 EPS8 TIAM1 AKAP13 DENND4A ARHGEF28 CCDC88A ARHGEF11 ABI2 MYO9A RAP1GAP GMIP TSC2 SIPA1L3 ARFGEF3 SH2D3A DOCK2 BCAR3 ITPKB PSD3 ARHGAP35 SH2B2 NF1 SIPA1 RB1 KIF14 TRIM28 DNMT1 CD2AP MAP4K4 ABL2 RIN2 ARHGEF1 FGD3 ARHGAP27 ARHGEF40 ARHGAP11A SRGAP2
8.63104e-06	28	252	2.95964	GO:0006473 protein acetylation	http://amigo.geneontology.org/amigo/term/GO:0006473	BRCA1 KANSL3 MLLT1 YEATS2 BAZ1B ACTB SF3B1 USP22 MYBBP1A DDX21 EP400 BRPF3 TAF6 KAT7 MBIP BAG6 SRCAP NCOA1 KMT2A NCOA3 GTF3C4 PRKAA1 MCM3AP CRTC2 MECP2 PWWP2A RPS6KA4 GSK3B
8.63104e-06	22	167	3.50904	GO:0007093 mitotic cell cycle checkpoint signaling	http://amigo.geneontology.org/amigo/term/GO:0007093	CLSPN CDC6 NBN BABAM1 TICRR BUB3 EME1 BRCA1 ABRAXAS1 MAP3K20 INTS3 SDE2 SPDL1 PPP1R10 TPR VPS4A APC DYNC1LI1 TAOK2 CDT1 CENPF CDKN1B
8.63104e-06	17	104	4.35409	GO:0032392 DNA geometric change	http://amigo.geneontology.org/amigo/term/GO:0032392	MCM6 NBN MCM4 ANXA1 MCM7 ZRANB3 ATRX CHD8 SETX WRNIP1 HELB CHD1 SMARCAD1 CHD3 ERCC6L TOP2A HNRNPA2B1
8.75115e-06	34	345	2.62507	GO:0000375 RNA splicing via transesterification reactions	http://amigo.geneontology.org/amigo/term/GO:0000375	YTHDC1 WBP11 HNRNPM FXR1 SF3B1 DDX39A SNRPA1 SRRM1 RBMX2 ZCRB1 RBMX RBM15 ZRSR2 RBM14 SNW1 HNRNPA2B1 HNRNPA1 PPIL1 SNIP1 SRRM2 USP39 RBM23 ACIN1 CASC3 ZBTB7A CDK13 REST YJU2 PRPF38B PAXBP1 SETX USP4 HNRNPH3 CD2BP2
8.79544e-06	21	154	3.63229	GO:0030010 establishment of cell polarity	http://amigo.geneontology.org/amigo/term/GO:0030010	SPDL1 SIPA1L3 STK11 NUMA1 MARK2 CAMSAP3 MAP1B DOCK2 MCPH1 PRKCI WEE1 SCRIB CORO7 MAP4 MYO9A SH3BP1 GOLPH3 GSK3B PATJ ABL2 ARHGEF11
8.92251e-06	23	181	3.38479	GO:0016571 histone methylation	http://amigo.geneontology.org/amigo/term/GO:0016571	KMT2A SETD1B KMT2B BRCA1 DOT1L KANSL3 TRMT112 SETD2 KDM4A RIF1 PRDM2 H1-3 RNF20 PAXBP1 MECP2 MLLT6 KMT2E ATRX SNW1 DNMT1 RRP8 TET2 BCOR
9.42075e-06	22	168	3.48815	GO:0044839 cell cycle G2/M phase transition	http://amigo.geneontology.org/amigo/term/GO:0044839	CLSPN CDC6 NBN BABAM1 CENPF TICRR BRCA1 ABRAXAS1 LATS1 NES INTS3 MIIP CCNB2 AKAP8 KIF14 MASTL VPS4A TAOK2 MECP2 ATAD5 PKMYT1 WEE1
9.69233e-06	86	1316	1.7407	GO:0045944 positive regulation of transcription by RNA polymerase II	http://amigo.geneontology.org/amigo/term/GO:0045944	BRCA1 BCLAF1 RSF1 CDK13 TP53BP1 MEF2C REST NCOA1 SUPT16H PTOV1 KANSL3 BCL9 ATAD2B NCOA3 MAX KAT7 NCOA2 ATAD2 PAXBP1 CRTC2 LEO1 TET2 ZNF507 PCBP1 BCLAF3 NFATC2IP MRTFB TCEA1 BAZ1B YY1 MED26 SF3B1 MED1 MYBBP1A MED4 DDX21 STAT3 PPP1R12A PKM FOSL2 CCNT2 SLC9A1 HIVEP1 SNW1 DOT1L TAF6 AKNA ARHGEF2 PRDM2 KMT2A CREB1 RREB1 GTF2F1 EAPP LMO7 CDK9 TMF1 RBMX NFIB FADD RBPJ TNIP2 JUNB MACC1 RBM14 PITX1 ATRX T…
1.03823e-05	42	481	2.32587	GO:0007015 actin filament organization	http://amigo.geneontology.org/amigo/term/GO:0007015	ADD2 CTTN ADD1 ASAP3 ARHGEF2 CDC42EP1 MPRIP MICAL1 SHROOM3 SHROOM2 ADD3 TWF1 ENAH CARMIL2 SVIL CD2AP TMSB4X CORO7 WASHC2A LATS1 ABI2 TSC1 FLNA CTNNA1 TJP1 PDLIM1 SPTBN1 EPS8 BRAF ARHGAP35 PRKCI MICALL2 PRKCE PXN PLEKHG2 SH3BP1 CCDC88A PHLDB2 CLASP2 PAK2 SLC9A1 ALDOA
1.07287e-05	15	83	4.81388	GO:0031507 heterochromatin assembly	http://amigo.geneontology.org/amigo/term/GO:0031507	RRP8 TASOR ATF7IP SIRT6 MORC2 RB1 RIF1 DOT1L TRIM28 DNMT1 MECP2 MBD2 TPR PHF2 BAZ2A
1.25593e-05	15	84	4.75657	GO:0031060 regulation of histone methylation	http://amigo.geneontology.org/amigo/term/GO:0031060	BRCA1 KANSL3 KDM4A RIF1 KMT2A RNF20 PAXBP1 MECP2 MLLT6 KMT2E ATRX SNW1 DNMT1 RRP8 BCOR
1.41347e-05	232	4617	1.33847	GO:0048731 system development	http://amigo.geneontology.org/amigo/term/GO:0048731	ACTB SEC16A NCDN DTNBP1 MAP4 NEDD4L PKP2 MAP4K4 MAP2 CRYBG3 OSTM1 MEF2C GSK3B REST CHD8 CDK16 GSK3A AKNA PDLIM1 MDM1 ARHGEF2 PDLIM2 OBSL1 MAP1S MNX1 PDLIM4 MAP1B NAV1 APC ANXA1 TACC2 RB1 ZFHX3 MINK1 TAOK2 TWF1 PTPN14 XRCC4 ENAH TIAM1 PDLIM5 TGFBR2 MAP1A SEMA4C TET2 KIF5B TANC2 PAK2 TMX2 LYN BRPF3 SMARCA1 SMARCC2 CSNK1D PBRM1 JUNB BPTF FLNA MARK4 TP53BP1 TFRC MARK2 SETX CAMSAP2 KAT7 VPS51 MCM3AP R…
1.44496e-05	28	259	2.87965	GO:0032868 response to insulin	http://amigo.geneontology.org/amigo/term/GO:0032868	PKM GSK3B TSC2 ZNF106 GSK3A GRB10 RAB8B IRS1 NCOA1 NCOA2 TSC1 PTPN11 HADHA SLC9A1 OSBPL8 MAPK14 SCAP MAX PRKAA1 EPRS1 DENND4C RB1 SH2B2 PRKCI LYN APC BCAR3 PDPK1
1.45422e-05	21	159	3.51807	GO:0031570 DNA integrity checkpoint signaling	http://amigo.geneontology.org/amigo/term/GO:0031570	TP53BP1 CLSPN CDC6 NBN DOT1L BABAM1 TICRR EME1 CDT1 BRCA1 MAP3K20 SDE2 MAPK14 EIF2AK4 FBXO4 ATRIP PTPN11 PPP1R10 TAOK2 ABRAXAS1 CDKN1B
1.47324e-05	74	1088	1.81169	GO:0009894 regulation of catabolic process	http://amigo.geneontology.org/amigo/term/GO:0009894	NEDD4L PUM2 HUWE1 HNRNPM TNRC6B USP14 MTMR4 FXR1 PUM1 APC CSNK1D PAN3 SMG1 GSK3B GSK3A SIRT6 NRDC RNF31 CDK16 CASC3 CDKN1B SNX3 TRIM32 OPTN BECN1 PRKAA1 FTO EIF3H STAT3 PGAM1 SNX33 EIF4ENIF1 ZSWIM8 MYCBP2 RB1CC1 VPS35 CTTN GTPBP1 TRAF2 TMF1 TSC1 MTCL1 PRKCE BAG6 TSC2 VIM VPS13D KDM4A USP33 ARAF SCFD1 HDAC6 WDR91 LARP4B STK11 LATS1 NCOR1 NBAS LARP1 ZC3H18 DTX3L PHAX PACSIN3 IRS1 ZBTB7A PKP3 FLNA T…
1.47495e-05	25	215	3.0973	GO:0007051 spindle organization	http://amigo.geneontology.org/amigo/term/GO:0007051	TPR MAPRE3 SENP6 CEP72 DLGAP5 BORA CSNK1D ABRAXAS1 CLASP2 NUMA1 CHD3 FLNA ASPM ATRX ESPL1 TACC2 CCNB2 TASOR RGS14 MAP4 SMC3 STAG1 MAP1S NCOR1 MECP2
1.55668e-05	18	121	3.9625	GO:0007088 regulation of mitotic nuclear division	http://amigo.geneontology.org/amigo/term/GO:0007088	CDC27 BORA MKI67 BUB3 TOM1L1 SPDL1 MTBP TPR OBSL1 APC RB1 DYNC1LI1 NSMCE2 CDT1 CENPF DLGAP5 ESPL1 PKMYT1
1.55668e-05	18	121	3.9625	GO:0034502 protein localization to chromosome	http://amigo.geneontology.org/amigo/term/GO:0034502	SPDL1 WAPL SLF2 KNL1 TASOR MTBP CHAMP1 CDK9 XRCC4 VCPIP1 SETD2 SIRT6 ATRX TCP1 RB1 TERF1 CDT1 BUB3
1.55733e-05	75	1110	1.79978	GO:0010629 negative regulation of gene expression	http://amigo.geneontology.org/amigo/term/GO:0010629	EDC4 PUM2 XRN2 HNRNPM TNRC6B DICER1 SMG9 FXR1 SMG7 DGCR8 RRP8 PUM1 LIMD1 PAN3 SNIP1 TASOR SMG8 ATF7IP EIF4ENIF1 SIRT6 TUT7 YY1 ACIN1 CASC3 HNRNPA2B1 MORC2 EPRS1 RB1 FTO SMG1 STAT3 MECP2 DAXX TMSB4X BCLAF1 VPS35 RIF1 REST GTPBP1 DOT1L AKAP8 ERBIN MAX TRAF2 TRIM28 DNMT1 PRKAA1 TMF1 INPP5D ANAPC2 CD2AP MBD2 VIM TPR HOMER3 KDM4A RBL1 GSK3B LARP4B ANXA1 NCOR1 NBAS LARP1 TSC1 PKP3 NCOR2 PHF2 BAZ2A MEF2…
1.64408e-05	22	174	3.36787	GO:1902904 negative regulation of supramolecular fiber organization	http://amigo.geneontology.org/amigo/term/GO:1902904	ADD2 CAMSAP3 ADD1 CAMSAP2 CAMSAP1 APC ADD3 TWF1 SVIL TMSB4X CARMIL2 HDAC6 MID1 TJP1 SPTBN1 MAP1B EPS8 ARHGEF2 PHLDB2 CLASP2 PAK2 MAP2
2.03684e-05	48	601	2.1274	GO:0010608 post-transcriptional regulation of gene expression	http://amigo.geneontology.org/amigo/term/GO:0010608	PUM2 HNRNPM TNRC6B DICER1 LARP4B FXR1 DGCR8 PUM1 LIMD1 PAN3 LARP1 SNIP1 EIF4ENIF1 MATR3 BZW1 TUT7 EIF5 HNRNPA2B1 EPRS1 FTO DUS3L TSC1 STAT3 BCLAF1 PKM YTHDC1 CASC3 TRAF2 EIF2AK4 NIBAN1 DNAJC1 FBXO4 PA2G4 VIM TPR TCOF1 NCOR1 ZC3H18 PHAX EEF2 NCOR2 MEX3D ATXN2 EIF4B HSPB1 MAPK14 EIF3H
2.0698e-05	95	1529	1.655	GO:0080134 regulation of response to stress	http://amigo.geneontology.org/amigo/term/GO:0080134	FXR1 SLF2 WRNIP1 TRAF2 HELB ANXA1 BAZ1B BRCA1 ACTB BABAM1 TAF6 USP22 SMARCC2 ABRAXAS1 PBRM1 ATRIP EP400 MATR3 TP53BP1 MAP4K4 SIRT6 RIF1 MAP3K4 DNAJA1 MAP3K20 RNF31 HDAC6 TRIM32 TRIM28 KAT7 CDK9 CASP6 NCOR1 TAOK2 MBIP SMG1 RNF168 RNF169 MAP4K2 SEMA4C TRIM56 QARS1 IL17RA SETD2 RBM14 LYN RB1CC1 BCLAF1 XRCC1 YY1 HSPB1 AKNA CHORDC1 ACTR8 MED1 RB1 CERS2 MCPH1 FBXO4 BRAF BAP1 TSC1 ATAD5 FLNA INPP5F MAP3…
2.15496e-05	171	3210	1.41897	GO:0009966 regulation of signal transduction	http://amigo.geneontology.org/amigo/term/GO:0009966	CC2D1A FLNA MAP4K4 GSK3B SH3BP1 CHD8 TSC2 GSK3A GRB10 MADD SASH1 ERBIN ARHGEF2 STK11 OPTN FRMD8 TRAF2 PTPN12 AKAP12 APC DENND4C MINK1 CSNK1D LIMD1 LAMTOR1 TAOK2 EPS8 OTUD4 TSC1 FADD TNIP2 AKAP13 LEMD3 DENND4A PAK2 GRK6 PJA2 AKT1S1 ARHGEF28 LYN BRCA1 WDR59 BRMS1 MVP PUM2 CDK13 VPS35 MAP3K4 DNAJA1 BRAP SLC9A1 MAP3K20 RNF31 SNW1 DOT1L TAF6 CCDC88A TRIM32 ANKRD17 PUM1 TGFB1I1 PDPK1 NCOR1 KSR1 MBIP AD…
2.16278e-05	12	56	5.70788	GO:0006383 transcription by RNA polymerase III	http://amigo.geneontology.org/amigo/term/GO:0006383	GTF3C1 GTF3C2 GTF3C4 BAZ1B SF3B1 MYBBP1A SNAPC4 DDX21 NAB2 CHD8 GTF3A POLR3C
2.16278e-05	23	191	3.20757	GO:1901991 negative regulation of mitotic cell cycle phase transition	http://amigo.geneontology.org/amigo/term/GO:1901991	RBL1 CLSPN CDC6 NBN BABAM1 RB1 TICRR BUB3 BRCA1 ABRAXAS1 INTS3 SDE2 SPDL1 MIIP TPR VPS4A APC DYNC1LI1 TAOK2 CDT1 CENPF CDKN1B WEE1
2.2551e-05	14	77	4.84305	GO:0032206 positive regulation of telomere maintenance	http://amigo.geneontology.org/amigo/term/GO:0032206	TERF1 FBXO4 HNRNPA1 SLX4 ATRX YY1 ACTR8 PNKP SIRT6 MAP3K4 NBN TCP1 PPP1R10 HNRNPA2B1
2.32591e-05	10	38	7.00968	GO:0006270 DNA replication initiation	http://amigo.geneontology.org/amigo/term/GO:0006270	MCM4 TICRR MCM7 CDT1 MCM6 WRNIP1 KAT7 CDC6 NBN ORC2
2.41205e-05	9	30	7.99104	GO:0007026 negative regulation of microtubule depolymerization	http://amigo.geneontology.org/amigo/term/GO:0007026	CAMSAP3 CAMSAP2 CAMSAP1 APC HDAC6 MID1 MAP1B ARHGEF2 CLASP2
2.58631e-05	17	113	4.0073	GO:0071103 DNA conformation change	http://amigo.geneontology.org/amigo/term/GO:0071103	MCM6 NBN MCM4 ANXA1 MCM7 ZRANB3 TOP2A ATRX CHD8 SETX WRNIP1 HELB CHD1 SMARCAD1 CHD3 ERCC6L HNRNPA2B1
2.59157e-05	6	11	14.5292	GO:1905634 regulation of protein localization to chromatin	http://amigo.geneontology.org/amigo/term/GO:1905634	WAPL CDK9 VCPIP1 SETD2 SIRT6 RB1
2.7403e-05	19	139	3.641	GO:0034968 histone lysine methylation	http://amigo.geneontology.org/amigo/term/GO:0034968	KMT2A SETD1B KMT2B BRCA1 DOT1L KANSL3 TRMT112 SETD2 KDM4A RIF1 H1-3 MECP2 MLLT6 KMT2E ATRX SNW1 DNMT1 TET2 BCOR
[truncated: 744 more rows]

## Sheet: S944_UDDU
Enrichment FDR	nGenes	Pathway Genes	Fold Enrichment	Pathway	URL	Genes
[truncated: 152 more rows]
